# Supplementary material for: Isolation of a NHC-stabilized heavier nitrile and its conversion into an isonitrile analogue
Source: Nat Chem. 2024 Sep 10;16(12):2009–16. doi: 10.1038/s41557-024-01618-6 (PMC11611736; doi:10.1038/s41557-024-01618-6)
Supplement: Supplementary file 2 — Cartesian coordinates for all calculated structures. [file 41557_2024_1618_MOESM2_ESM.txt]

Cartesian coordinates and energies of the optimized geometries at the r2SCAN-3c level of theory

Calculated energies and coordinates of 2

Electronic energy                ...  -4000.70989568 Eh
Total Enthalpy                    ...  -3999.48491744 Eh
Final Gibbs free energy         ...  -3999.65850008 Eh

CARTESIAN COORDINATES (ANGSTROEM)
  P      7.420055   13.705552   14.942030
  Si     7.670366   15.377958   13.582016
  Si     4.043979   15.766023   15.001545
  Si     6.843310   17.579355   16.883316
  N      8.077242   11.396523   13.429242
  N      9.858416   12.411361   14.126708
  Si     6.146802   16.833797   14.743912
  C      8.495701   12.506494   14.103309
  C      9.158014   10.613989   13.059025
  H      9.031504    9.684670   12.526475
  C     10.272262   11.247486   13.498088
  H     11.313902   10.978497   13.429172
  C      6.697630   11.071893   13.183158
  C      6.085491   11.590135   12.031512
  Si     5.977958   18.669580   13.259767
  C      4.750472   11.251787   11.816050
  H      4.233563   11.640447   10.944862
  C      4.063795   10.442589   12.713288
  H      3.021172   10.199443   12.529368
  C      4.695517    9.955815   13.847774
  H      4.141621    9.336754   14.547692
  C      6.032094   10.262842   14.110943
  C      6.847132   12.462634   11.052467
  H      7.630920   12.989328   11.612602
  C      5.974060   13.542054   10.407888
  H      6.609396   14.244059    9.857621
  H      5.419964   14.107091   11.162776
  H      5.257730   13.117128    9.695230
  C      7.519336   11.600327    9.972133
  H      8.089638   12.232200    9.282428
  H      6.764524   11.055308    9.393388
  H      8.205888   10.866486   10.405831
  C      6.697827    9.746193   15.372196
  H      7.740870   10.083090   15.376390
  C      6.711634    8.211882   15.405908
  H      7.253434    7.857011   16.289255
  H      7.195997    7.797924   14.515080
  H      5.695289    7.806304   15.453229
  C      6.027095   10.325911   16.625389
  H      6.553073    9.988049   17.525382
  H      4.984185    9.999499   16.703268
  H      6.045443   11.420073   16.601551
  C     10.730452   13.338068   14.798079
  C     11.403698   14.303018   14.035651
  C     12.223431   15.197504   14.725383
  H     12.757008   15.965415   14.174318
  C     12.357751   15.127200   16.105518
  H     12.993909   15.840067   16.622527
  C     11.686924   14.150696   16.828952
  H     11.808517   14.103081   17.906871
  C     10.856751   13.229469   16.190017
  C     11.299477   14.357819   12.522341
  H     10.381272   13.834101   12.227960
  C     11.190853   15.785639   11.980462
  H     10.995414   15.757569   10.903025
  H     12.117599   16.351421   12.129905
  H     10.365253   16.325033   12.451677
  C     12.499600   13.636828   11.885705
  H     12.406258   13.632275   10.794206
  H     12.585676   12.600039   12.225739
  H     13.433087   14.149074   12.145852
  C     10.181671   12.125993   16.983784
  H      9.415881   11.663772   16.351612
  C      9.465601   12.646175   18.233816
  H      8.925791   11.825768   18.718967
  H      8.743214   13.423979   17.972031
  H     10.168874   13.055099   18.967319
  C     11.208269   11.040427   17.343412
  H     10.721614   10.215159   17.875024
  H     11.992264   11.447841   17.991792
  H     11.691460   10.635583   16.447519
  C      4.075165   14.665817   16.541426
  H      3.117413   14.138199   16.637017
  H      4.235487   15.240427   17.459626
  H      4.869533   13.915171   16.465852
  C      3.659340   14.660887   13.521198
  H      2.692613   14.162062   13.667991
  H      4.426881   13.887279   13.410079
  H      3.606616   15.241338   12.593442
  C      2.603452   16.980607   15.187324
  H      1.669403   16.420273   15.323090
  H      2.491907   17.599476   14.289738
  H      2.726199   17.638823   16.054126
  C      7.555209   16.129013   17.861218
  H      7.833375   16.448459   18.873709
  H      8.449412   15.740522   17.361058
  H      6.841163   15.302736   17.944467
  C      8.177877   18.917996   16.810147
  H      8.370129   19.291169   17.824264
  H      7.870608   19.769867   16.193202
  H      9.123486   18.526785   16.418727
  C      5.385236   18.311495   17.842140
  H      5.708842   18.594222   18.852123
  H      4.557721   17.601669   17.940815
  H      5.005129   19.210520   17.345395
  C      4.707593   18.254579   11.926657
  C      3.488035   18.924617   11.784654
  H      3.257568   19.766581   12.434302
  C      2.558767   18.536504   10.822025
  H      1.615830   19.073186   10.738610
  C      2.819264   17.471772    9.958948
  C      4.041145   16.803529   10.088652
  H      4.266870   15.967427    9.428842
  C      4.963233   17.184814   11.054325
  H      5.903242   16.638748   11.135942
  C      1.830991   17.067613    8.898799
  H      1.795145   15.979555    8.783573
  H      2.108111   17.489714    7.924777
  H      0.823871   17.421206    9.137360
  C      5.508170   20.283597   14.119674
  C      6.300221   21.432979   14.000981
  H      7.198780   21.403956   13.388542
  C      5.960229   22.615433   14.652089
  H      6.596176   23.491415   14.540540
  C      4.813614   22.698127   15.443329
  C      4.013650   21.558061   15.560876
  H      3.112246   21.596560   16.169785
  C      4.358903   20.375376   14.918245
  H      3.720940   19.503728   15.045021
  C      4.461875   23.965560   16.173730
  H      3.378085   24.110751   16.219920
  H      4.906411   24.840347   15.690350
  H      4.831596   23.935367   17.206256
  C      7.635793   18.945414   12.395207
  C      7.718984   19.272532   11.036875
  H      6.809585   19.340355   10.443668
  C      8.947285   19.509861   10.424785
  H      8.980813   19.758014    9.365702
  C     10.137867   19.438716   11.149407
  C     10.061148   19.127941   12.509467
  H     10.975104   19.067581   13.097729
  C      8.836703   18.874527   13.114109
  H      8.814424   18.616116   14.169986
  C     11.469982   19.652595   10.483789
  H     12.168971   20.170081   11.148528
  H     11.369219   20.239096    9.565953
  H     11.926925   18.691832   10.213828


Calculated energies and coordinates of 2�

Electronic energy                ...  -4000.71363631 Eh
Total Enthalpy                    ...  -3999.48791788 Eh
Final Gibbs free energy         ...  -3999.66239289 Eh

CARTESIAN COORDINATES (ANGSTROEM)
  P     -0.697162    0.845006    0.261773
  Si     0.221508    1.043881   -1.689356
  Si     1.383547   -1.040523   -1.677125
  Si     1.164175   -2.597273    0.095317
  Si     0.953097   -2.112637   -3.745026
  Si     3.603009   -0.199500   -1.786728
  N     -2.796463    2.760232    0.131386
  N     -0.905300    3.687177    0.640264
  C     -3.057957    0.872668   -3.642785
  H     -3.958890    0.510970   -4.150503
  H     -2.541894    0.017096   -3.194222
  H     -2.398815    1.302055   -4.404005
  C     -3.377281    1.931188   -2.583569
  H     -2.413282    2.323477   -2.236452
  C     -4.107830    1.356968   -1.387362
  C     -3.815318    1.764635   -0.078899
  C     -1.471650    2.488759    0.309794
  C      1.599561   -4.333456   -0.514929
  C      0.613279   -5.306269   -0.720104
  H     -0.421285   -5.081523   -0.468520
  C      0.929709   -6.561993   -1.231684
  H      0.139925   -7.295791   -1.379853
  C      2.245761   -6.898273   -1.550566
  C      2.587803   -8.241855   -2.134553
  H      2.677894   -8.179992   -3.226225
  H      1.815811   -8.983037   -1.908615
  H      3.543576   -8.611556   -1.749860
  C     -5.129532    0.421050   -1.549398
  H     -5.388243    0.079859   -2.546796
  C     -5.819787   -0.081710   -0.453700
  H     -6.614153   -0.807976   -0.603811
  C     -5.495118    0.331223    0.830149
  H     -6.030843   -0.080853    1.680344
  C     -4.480121    1.263766    1.048270
  C     -4.105990    1.659717    2.464049
  H     -3.381151    2.480328    2.416204
  C     -5.315965    2.174776    3.253705
  H     -5.809013    3.003257    2.734031
  H     -4.997321    2.527904    4.240309
  H     -6.059123    1.385877    3.410472
  C     -3.428403    0.484500    3.183666
  H     -4.120363   -0.358769    3.285675
  H     -3.111965    0.787466    4.188514
  H     -2.552844    0.131122    2.629056
  C     -4.177854    3.093446   -3.190266
  H     -3.633505    3.531701   -4.033821
  H     -4.358230    3.883362   -2.453161
  H     -5.151342    2.744421   -3.553946
  C     -3.050674    4.105187    0.347704
  H     -4.043776    4.516834    0.258581
  C     -1.869089    4.683672    0.670612
  H     -1.624935    5.702931    0.923232
  C      0.462899    3.863812    1.052721
  C      1.374427    4.434833    0.153945
  C      2.683876    4.615003    0.602774
  H      3.422301    5.047060   -0.065113
  C      3.062169    4.229448    1.880667
  H      4.090051    4.367251    2.203803
  C      2.136109    3.662342    2.745440
  H      2.444316    3.371762    3.745304
  C      0.811388    3.468973    2.353749
  C     -0.203351    2.915535    3.337856
  H     -1.091685    2.602770    2.779980
  C      0.301233    1.675148    4.080266
  H      0.596485    0.890820    3.377907
  H     -0.495650    1.276052    4.716464
  H      1.153891    1.902573    4.729407
  C     -0.632509    4.015888    4.320973
  H     -1.035224    4.887743    3.793919
  H      0.219212    4.351534    4.923571
  H     -1.404165    3.638800    5.001646
  C      0.972440    4.872536   -1.242228
  H      0.034794    4.363979   -1.498783
  C      2.001147    4.472707   -2.305416
  H      1.605349    4.695089   -3.301790
  H      2.213120    3.400668   -2.262485
  H      2.940803    5.024158   -2.192848
  C      0.734790    6.390910   -1.278726
  H      1.660391    6.928441   -1.042574
  H     -0.023849    6.705056   -0.555005
  H      0.405154    6.702094   -2.275966
  C      0.708572   -0.819893   -5.105265
  H      0.479582   -1.316025   -6.057015
  H      1.596079   -0.197124   -5.251886
  H     -0.124537   -0.151940   -4.859775
  C      2.354285   -3.276869   -4.248514
  H      2.135141   -3.732204   -5.222695
  H      2.474118   -4.081672   -3.515101
  H      3.311833   -2.751460   -4.331092
  C     -0.636565   -3.136948   -3.676493
  H     -1.515463   -2.507578   -3.496604
  H     -0.594141   -3.900423   -2.892636
  H     -0.785099   -3.648377   -4.636135
  C      3.888305    1.199199   -0.542510
  H      4.761017    1.792613   -0.844649
  H      4.078636    0.801484    0.459139
  H      3.029895    1.875631   -0.468737
  C      3.891082    0.524189   -3.513271
  H      4.876314    1.005550   -3.556162
  H      3.134552    1.278181   -3.758653
  H      3.860403   -0.247190   -4.289873
  C      4.928666   -1.509002   -1.465581
  H      4.846390   -2.355413   -2.155562
  H      4.854084   -1.888523   -0.439903
  H      5.925677   -1.066650   -1.587713
  C     -0.602938   -2.677756    0.753117
  C     -1.709571   -2.487030   -0.082404
  H     -1.555259   -2.201348   -1.120214
  C     -3.008368   -2.630329    0.391646
  H     -3.847985   -2.461127   -0.279401
  C     -3.249340   -2.967830    1.724771
  C     -4.652758   -3.175747    2.225763
  H     -5.369079   -2.582078    1.649607
  H     -4.746708   -2.906807    3.282870
  H     -4.947517   -4.228455    2.130838
  C     -2.151531   -3.134634    2.572154
  H     -2.316745   -3.379876    3.619765
  C     -0.852464   -2.993663    2.094808
  H     -0.017207   -3.125919    2.780055
  C      2.323366   -2.155551    1.518061
  C      2.443154   -0.823396    1.938030
  H      1.879339   -0.044265    1.425673
  C      3.270410   -0.471660    2.998006
  H      3.343284    0.573468    3.295073
  C      4.014306   -1.436859    3.681157
  C      3.892758   -2.767395    3.275464
  H      4.454545   -3.539060    3.798260
  C      3.063930   -3.120210    2.214199
  H      2.992028   -4.166207    1.923903
  C      4.940524   -1.048112    4.801383
  H      5.082177   -1.872635    5.506392
  H      4.556287   -0.184768    5.353523
  H      5.929361   -0.774472    4.412549
  C      2.921170   -4.683124   -0.830919
  H      3.719718   -3.960155   -0.682105
  C      3.239373   -5.939059   -1.331668
  H      4.275437   -6.179319   -1.563233


Calculated energies and coordinates of 5

Electronic energy                ...  -4000.71920210 Eh
Total Enthalpy                    ...  -3999.49348287 Eh
Final Gibbs free energy         ...  -3999.66854108 Eh

CARTESIAN COORDINATES (ANGSTROEM)
  Si     2.643747   18.299852    6.441863
  Si     7.883414   18.366953    5.196199
  Si     4.752597   19.186829    2.999937
  Si     5.187503   15.552556    4.656615
  Si     5.598054   17.886433    4.800171
  P      4.717288   18.698280    6.737758
  N      1.464609   18.344502    9.121547
  N      1.869141   20.367349    8.491568
  C      9.147080   20.740012    4.175860
  H      9.773372   20.053469    3.610311
  C      8.710104   18.243022    9.310165
  H      8.814002   18.960197   10.122401
  C      0.451523   16.170349    8.672812
  C     -0.775105   16.831636    8.075297
  H     -0.574321   17.905667    7.984474
  C      4.270984   23.087461    7.778041
  H      5.176535   23.518343    8.195494
  C      8.161236   20.229786    5.031929
  C      3.845857   17.159196   10.224693
  H      3.863357   18.098542    9.658843
  C      8.465780   16.444301    7.223646
  H      8.392582   15.721847    6.411965
  C      9.098707   16.380686   10.973328
  H      9.803794   15.543326   10.978139
  H      8.166318   16.023720   11.429450
  H      9.499488   17.170764   11.614995
  C      9.076870   17.492205    4.026215
  C      2.698567   16.320364    9.690026
  C      1.529994   16.907916    9.173941
  C      8.444297   18.699625    8.021852
  H      8.351797   19.769381    7.849516
  C      3.665092   22.009326    8.424176
  C      8.311664   17.811356    6.949605
  C      1.145657   20.447735    9.673128
  H      0.890459   21.395694   10.120106
  C      0.894318   19.176267   10.070798
  H      0.371544   18.790317   10.931858
  C      2.499786   21.489081    7.843427
  C      8.730653   15.987093    8.508176
  H      8.848655   14.919953    8.687541
  C      8.851030   16.880973    9.576331
  C      2.060793   19.066030    8.135894
  C      7.378445   21.157710    5.736363
  H      6.574746   20.810004    6.384072
  C      0.657017   21.426403    6.082289
  H      0.545603   20.394975    6.438167
  C      5.789112   19.074183    1.418836
  H      5.844934   18.051488    1.029096
  H      6.809860   19.438384    1.579857
  H      5.331624   19.698705    0.640757
  C      8.715331   17.169849    2.713354
  H      7.704646   17.377489    2.371755
  C      8.754707   24.507948    4.561779
  H      8.164597   24.875618    3.712919
  H      9.801955   24.754760    4.362181
  H      8.433915   25.061643    5.449355
  C     11.889011   15.617207    1.300611
  H     11.679637   15.877378    0.258771
  H     11.820775   14.525546    1.386481
  H     12.921790   15.899354    1.526060
  C     11.291774   16.604722    3.546674
  H     12.303704   16.387457    3.883121
  C     -0.546814   22.233407    6.592846
  H     -0.475903   23.276912    6.265010
  H     -0.596444   22.227268    7.687167
  H     -1.481925   21.814837    6.204660
  C      4.031221   22.454931   10.863785
  H      4.562340   23.394631   10.675533
  H      4.404850   22.037165   11.805019
  H      2.969862   22.693757   10.990459
  C     10.921261   16.287317    2.237457
  C      3.617604   17.490768   11.709016
  H      4.434370   18.116655   12.085810
  H      3.587361   16.572340   12.306723
  H      2.677686   18.028801   11.868286
  C      9.617659   16.582680    1.833685
  H      9.303873   16.345441    0.819011
  C      1.677498   14.166479    9.253932
  H      1.738061   13.082258    9.283743
  C      2.590299   23.064275    6.052524
  H      2.197596   23.474953    5.128037
  C      4.700192   21.005027    3.504835
  H      4.107831   21.574577    2.776600
  H      5.707452   21.432851    3.538058
  H      4.251226   21.136847    4.495172
  C      0.671530   21.363924    4.552567
  H      0.627432   22.360910    4.100650
  H     -0.199925   20.804755    4.196817
  H      1.571036   20.857728    4.189289
  C     -1.068911   16.307217    6.663923
  H     -1.897999   16.869972    6.221513
  H     -1.356847   15.250632    6.678713
  H     -0.191297   16.421185    6.020147
  C     10.388170   17.194970    4.423547
  H     10.708330   17.428487    5.437092
  C      5.218714   16.515889   10.025194
  H      5.380714   16.240646    8.980029
  H      5.352534   15.628272   10.654697
  H      6.000008   17.233625   10.294862
  C      0.546134   14.778713    8.735883
  H     -0.269695   14.169399    8.358345
  C      2.996199   18.641193    2.555724
  H      2.537354   19.384225    1.890447
  H      2.360649   18.538477    3.442748
  H      2.996080   17.678517    2.034778
  C      6.501533   14.630125    3.656634
  H      6.283967   13.554525    3.663477
  H      7.508385   14.778965    4.060453
  H      6.519967   14.961689    2.612889
  C      3.743402   23.606102    6.604436
  H      4.239108   24.435728    6.108347
  C      3.508829   15.223500    3.851752
  H      3.511083   15.481100    2.787866
  H      2.713983   15.798904    4.339968
  H      3.260596   14.158142    3.940957
  C      4.258360   21.464257    9.711072
  H      3.740095   20.532277    9.963947
  C      7.581835   22.525540    5.598490
  H      6.951818   23.216924    6.154932
  C      5.116918   14.812194    6.392659
  H      4.945399   13.729925    6.329306
  H      4.291476   15.258171    6.958379
  H      6.040590   14.982928    6.955141
  C      1.940613   21.990578    6.660557
  C      9.343996   22.110020    4.033176
  H     10.118281   22.474062    3.360537
  C      8.565230   23.026204    4.742584
  C      2.743711   14.927523    9.718886
  H      3.630751   14.429768   10.096003
  C     -1.989929   16.654190    8.997665
  H     -2.863288   17.170586    8.584805
  H     -1.794481   17.054283    9.998393
  H     -2.244002   15.593886    9.106773
  C      5.746363   21.121386    9.571979
  H      5.902452   20.403974    8.760710
  H      6.109123   20.669786   10.502367
  H      6.354628   22.012275    9.379948


Calculated energies and coordinates of 5�

Electronic energy                ...  -4000.72290043 Eh
Total Enthalpy                    ...  -3999.49707179 Eh
Final Gibbs free energy         ...  -3999.67148755 Eh

CARTESIAN COORDINATES (ANGSTROEM)
  P      0.543233    0.607912    0.138928
  Si    -0.895177    1.220802   -1.312093
  Si     1.626763   -1.097831   -0.880618
  Si     1.066982   -3.006897    0.400011
  Si     1.368839   -1.493677   -3.205812
  Si     3.865077   -0.426278   -0.450810
  N     -2.839011    2.925477    0.084628
  N     -0.912761    3.895224    0.096615
  C     -4.344222    2.137836   -3.618769
  H     -5.250044    1.588996   -3.898309
  H     -3.509522    1.431761   -3.569170
  H     -4.137449    2.862682   -4.413606
  C     -4.516968    2.864362   -2.278633
  H     -3.602317    3.443893   -2.106577
  C     -4.678908    1.883707   -1.133554
  C     -3.845407    1.901892   -0.009210
  C     -1.534978    2.729288   -0.245990
  C      1.611515   -4.605376   -0.445122
  C      0.694742   -5.622932   -0.741500
  H     -0.348837   -5.503936   -0.459007
  C      1.092703   -6.788138   -1.390451
  H      0.356581   -7.560116   -1.605850
  C      2.421849   -6.985469   -1.767505
  C      2.846896   -8.230328   -2.497616
  H      2.845005   -8.065171   -3.582262
  H      2.169974   -9.064283   -2.290617
  H      3.860664   -8.530873   -2.215417
  C     -5.681312    0.912711   -1.168336
  H     -6.352685    0.866950   -2.020897
  C     -5.824367    0.001874   -0.131247
  H     -6.613030   -0.744412   -0.174719
  C     -4.959508    0.026435    0.955949
  H     -5.069047   -0.711309    1.743904
  C     -3.943250    0.976855    1.043229
  C     -3.021257    1.030783    2.247675
  H     -2.098110    1.537912    1.943524
  C     -3.671241    1.847471    3.376077
  H     -3.922655    2.862393    3.050522
  H     -2.989728    1.922661    4.230797
  H     -4.594123    1.363900    3.716883
  C     -2.605986   -0.355144    2.746243
  H     -3.448218   -0.912432    3.171210
  H     -1.855547   -0.247303    3.536904
  H     -2.168441   -0.950484    1.940616
  C     -5.695505    3.847181   -2.326343
  H     -5.550826    4.579473   -3.128013
  H     -5.802398    4.389364   -1.380665
  H     -6.636808    3.319555   -2.516634
  C     -3.035496    4.188008    0.617462
  H     -4.006196    4.526279    0.944489
  C     -1.825883    4.799150    0.618742
  H     -1.528034    5.783367    0.944066
  C      0.512246    4.117658    0.075148
  C      1.129511    4.413618   -1.148001
  C      2.510611    4.603554   -1.135753
  H      3.031439    4.817811   -2.062969
  C      3.234206    4.505083    0.045957
  H      4.311236    4.645851    0.031439
  C      2.592669    4.215379    1.240671
  H      3.174270    4.127601    2.153385
  C      1.213378    4.005248    1.283439
  C      0.534243    3.684353    2.603395
  H     -0.485370    3.341755    2.391399
  C      1.233485    2.554878    3.370443
  H      1.318938    1.658497    2.749029
  H      0.651203    2.304824    4.264741
  H      2.235037    2.847301    3.703796
  C      0.439499    4.947484    3.474312
  H     -0.078751    5.762043    2.957782
  H      1.440434    5.307325    3.738022
  H     -0.099322    4.731839    4.403546
  C      0.325513    4.549199   -2.427405
  H     -0.532287    3.866759   -2.360782
  C      1.108861    4.141787   -3.676803
  H      0.432862    4.096520   -4.536690
  H      1.563519    3.154312   -3.552524
  H      1.897276    4.862803   -3.919493
  C     -0.217298    5.980553   -2.565990
  H      0.609595    6.697456   -2.627060
  H     -0.843409    6.259282   -1.711997
  H     -0.820514    6.074617   -3.475801
  C      1.393888    0.112471   -4.201944
  H      1.368309   -0.116703   -5.275075
  H      2.297153    0.697753   -4.001966
  H      0.526074    0.736443   -3.962751
  C      2.821536   -2.556415   -3.789821
  H      2.719623   -2.767366   -4.862034
  H      2.860119   -3.513041   -3.258101
  H      3.778577   -2.044620   -3.639872
  C     -0.225786   -2.416849   -3.625887
  H     -1.109708   -1.802238   -3.422910
  H     -0.315440   -3.349662   -3.057925
  H     -0.232073   -2.670183   -4.693730
  C      4.020636    0.303000    1.282882
  H      5.057435    0.619388    1.456802
  H      3.748802   -0.425968    2.053986
  H      3.369213    1.175969    1.396384
  C      4.278989    0.942381   -1.693172
  H      5.229344    1.422894   -1.427929
  H      3.497636    1.711655   -1.690321
  H      4.372898    0.551835   -2.712436
  C      5.183680   -1.777419   -0.602149
  H      5.122659   -2.331530   -1.544385
  H      5.107102   -2.489719    0.227319
  H      6.178464   -1.317024   -0.547981
  C     -0.794105   -3.131055    0.681965
  C     -1.716662   -2.624968   -0.238879
  H     -1.365220   -2.057635   -1.096156
  C     -3.085942   -2.809895   -0.069441
  H     -3.777547   -2.391958   -0.797757
  C     -3.581938   -3.504667    1.033661
  C     -5.059703   -3.716029    1.224172
  H     -5.635673   -3.215503    0.440768
  H     -5.395253   -3.332847    2.195469
  H     -5.311935   -4.782565    1.197507
  C     -2.667608   -4.000721    1.968428
  H     -3.033528   -4.537619    2.841960
  C     -1.300931   -3.817544    1.795955
  H     -0.613408   -4.213232    2.541307
  C      1.894303   -2.820168    2.084907
  C      1.421771   -1.833233    2.965277
  H      0.552427   -1.239286    2.688602
  C      2.050372   -1.589095    4.179121
  H      1.663345   -0.814621    4.839150
  C      3.182453   -2.315416    4.561918
  C      3.649361   -3.306513    3.697731
  H      4.518925   -3.896046    3.981200
  C      3.016054   -3.555766    2.482313
  H      3.398982   -4.346102    1.839945
  C      3.886515   -2.015642    5.857341
  H      4.514003   -2.853664    6.174010
  H      3.171872   -1.799156    6.657883
  H      4.534976   -1.136831    5.752775
  C      2.943594   -4.809884   -0.834184
  H      3.684692   -4.037359   -0.645582
  C      3.343334   -5.976526   -1.474381
  H      4.386076   -6.103357   -1.759485


Calculated energies and coordinates of TS(2-5)

Electronic energy                ...  -4000.66649123 Eh
Total Enthalpy                    ...  -3999.44257760 Eh
Final Gibbs free energy         ...  -3999.61685902 Eh

CARTESIAN COORDINATES (ANGSTROEM)
  P      0.351223    0.584801   -0.147243
  Si    -0.879363   -0.097192   -1.653232
  Si     1.397140   -1.312464   -1.044237
  Si     1.008229   -3.187518    0.358250
  Si     1.291324   -1.883763   -3.382054
  Si     3.566268   -0.353226   -0.743098
  N     -2.900774    3.239044    0.251107
  N     -1.008456    4.191581    0.405038
  C     -3.431568    3.097214   -3.108142
  H     -3.725156    2.214988   -3.688920
  H     -2.490234    2.869364   -2.596487
  H     -3.260451    3.927053   -3.803948
  C     -4.533769    3.458994   -2.097238
  H     -4.191446    4.339513   -1.539554
  C     -4.705402    2.318201   -1.111131
  C     -3.875194    2.211840    0.012599
  C     -1.588497    3.052279   -0.069656
  C      1.652699   -4.782858   -0.410337
  C      0.819252   -5.896059   -0.582529
  H     -0.213727   -5.850104   -0.244857
  C      1.288145   -7.063352   -1.177521
  H      0.617098   -7.911576   -1.296492
  C      2.607573   -7.166671   -1.621252
  C      3.105877   -8.416501   -2.293759
  H      3.020318   -8.331624   -3.384222
  H      2.527514   -9.292284   -1.985765
  H      4.159574   -8.600081   -2.062556
  C     -5.621822    1.289515   -1.337324
  H     -6.283811    1.336234   -2.196065
  C     -5.684996    0.195435   -0.484546
  H     -6.399316   -0.599905   -0.680337
  C     -4.832906    0.102810    0.608323
  H     -4.876882   -0.773388    1.247152
  C     -3.907846    1.110846    0.884478
  C     -2.989970    1.031566    2.091128
  H     -2.047216    1.518142    1.812052
  C     -3.595953    1.797056    3.278773
  H     -3.785021    2.845953    3.031083
  H     -2.914042    1.768302    4.136577
  H     -4.546127    1.341688    3.582437
  C     -2.646258   -0.401233    2.496673
  H     -3.508962   -0.932331    2.915434
  H     -1.871944   -0.386505    3.271912
  H     -2.265289   -0.977400    1.648363
  C     -5.826914    3.845912   -2.818453
  H     -5.665528    4.756926   -3.403964
  H     -6.643347    4.032072   -2.112656
  H     -6.150659    3.067607   -3.517934
  C     -3.132581    4.452146    0.895275
  H     -4.113766    4.771119    1.214658
  C     -1.924513    5.060603    0.992066
  H     -1.642493    6.013042    1.415359
  C      0.415753    4.360781    0.400031
  C      1.053297    4.713790   -0.796868
  C      2.446771    4.800053   -0.786070
  H      2.973575    5.057308   -1.700723
  C      3.169677    4.553104    0.372824
  H      4.253872    4.622593    0.360224
  C      2.512541    4.206748    1.545707
  H      3.090368    4.000808    2.442541
  C      1.122398    4.089863    1.581964
  C      0.430417    3.668676    2.866463
  H     -0.634922    3.528767    2.653349
  C      0.964288    2.328233    3.389610
  H      0.882335    1.548985    2.625110
  H      0.388333    2.016295    4.268941
  H      2.016349    2.397982    3.688432
  C      0.551260    4.763966    3.935604
  H      0.147124    5.716630    3.577205
  H      1.599174    4.929028    4.210637
  H      0.005032    4.477437    4.841209
  C      0.284826    4.949964   -2.082769
  H     -0.783275    4.975512   -1.840067
  C      0.508340    3.782189   -3.054408
  H     -0.096579    3.913010   -3.959103
  H      0.234673    2.832923   -2.582333
  H      1.561301    3.723206   -3.355765
  C      0.646370    6.291396   -2.732422
  H      1.686872    6.308664   -3.074182
  H      0.507215    7.122524   -2.033148
  H      0.010938    6.467426   -3.607256
  C      1.040433   -0.380946   -4.502761
  H      1.389535   -0.628058   -5.513654
  H      1.604717    0.490292   -4.154274
  H     -0.012437   -0.090102   -4.567779
  C      2.954552   -2.650299   -3.859627
  H      2.897159   -2.988516   -4.902420
  H      3.195061   -3.518458   -3.238107
  H      3.774803   -1.929389   -3.786695
  C     -0.021690   -3.189034   -3.746473
  H     -1.035610   -2.790240   -3.640264
  H      0.084360   -4.055056   -3.082675
  H      0.095880   -3.544379   -4.778090
  C      3.749550    0.440822    0.954309
  H      4.776192    0.817448    1.057100
  H      3.568094   -0.280459    1.758046
  H      3.060431    1.280896    1.082828
  C      3.783185    0.984154   -2.057729
  H      4.713287    1.535794   -1.871109
  H      2.953749    1.699183   -2.012240
  H      3.831647    0.572290   -3.071019
  C      4.965210   -1.621908   -0.870704
  H      4.931567   -2.232144   -1.776929
  H      4.952412   -2.285894    0.001429
  H      5.924278   -1.087938   -0.858630
  C     -0.829502   -3.397602    0.719191
  C     -1.792702   -3.207724   -0.277862
  H     -1.482924   -2.922769   -1.281387
  C     -3.150513   -3.364606   -0.016947
  H     -3.873889   -3.183477   -0.809015
  C     -3.594860   -3.732439    1.253357
  C     -5.060853   -3.895390    1.550008
  H     -5.677176   -3.526574    0.725105
  H     -5.343856   -3.352708    2.459120
  H     -5.315354   -4.949564    1.712453
  C     -2.638511   -3.944365    2.250710
  H     -2.962668   -4.230620    3.249587
  C     -1.283682   -3.775201    1.991134
  H     -0.566333   -3.928322    2.794532
  C      1.890017   -2.796776    1.975629
  C      1.394773   -1.761161    2.785421
  H      0.478913   -1.246523    2.499987
  C      2.054977   -1.374682    3.944226
  H      1.648361   -0.567430    4.550414
  C      3.244237   -1.997438    4.335679
  C      3.737274   -3.032583    3.539634
  H      4.652696   -3.542312    3.832979
  C      3.071426   -3.427146    2.381870
  H      3.475399   -4.248128    1.793029
  C      3.981096   -1.542527    5.565641
  H      4.646382   -2.323456    5.944818
  H      3.287176   -1.262672    6.364410
  H      4.596618   -0.661544    5.344774
  C      2.976137   -4.894440   -0.861337
  H      3.654419   -4.050675   -0.757191
  C      3.447025   -6.062715   -1.447889
  H      4.481174   -6.118167   -1.782574


Calculated Energies and Coordinates for Compound 10

Electronic energy  -2840.90413301 Eh
Total Enthalpy  -2840.27788714 Eh
Final Gibbs free energy  -2840.39419662 Eh

CARTESIAN COORDINATES (ANGSTROEM)
  P      8.623845   13.932258   13.430916
  Si     7.457520   15.408987   14.033115
  Si     3.970280   15.798567   14.956652
  Si     6.818043   17.677033   16.961714
  Si     6.002453   17.025896   14.826556
  Si     6.003100   18.736764   13.182500
  C      4.150698   14.552031   16.360317
  H      3.247585   13.933237   16.430592
  H      4.294520   15.044214   17.328118
  H      5.002756   13.884996   16.188756
  C      3.621662   14.902713   13.342567
  H      2.722102   14.284091   13.453430
  H      4.451369   14.247866   13.055011
  H      3.450882   15.611884   12.526106
  C      2.530912   16.963158   15.327810
  H      1.618083   16.373581   15.480310
  H      2.349780   17.639945   14.485368
  H      2.695939   17.561712   16.229857
  C      7.572553   16.188281   17.833202
  H      7.918114   16.473024   18.834807
  H      8.429290   15.793716   17.276336
  H      6.848201   15.374654   17.944545
  C      8.099983   19.046473   16.793090
  H      8.351707   19.437418   17.786915
  H      7.721437   19.878280   16.188517
  H      9.026335   18.683902   16.335911
  C      5.359727   18.329691   17.967249
  H      5.703504   18.619085   18.968255
  H      4.576111   17.574497   18.089138
  H      4.917246   19.213164   17.495128
  C      4.742424   18.261894   11.873606
  C      3.452165   18.801765   11.832062
  H      3.170268   19.584162   12.533874
  C      2.519205   18.361992   10.896770
  H      1.522101   18.796931   10.887037
  C      2.845672   17.374803    9.965519
  C      4.137446   16.838837    9.997240
  H      4.413818   16.065736    9.283350
  C      5.066677   17.270420   10.934002
  H      6.060392   16.824977   10.938026
  C      1.849895   16.914544    8.936880
  H      1.904250   15.831351    8.789599
  H      2.048603   17.385301    7.966269
  H      0.827728   17.172372    9.227290
  C      5.521284   20.326022   14.068166
  C      6.285186   21.491907   13.928428
  H      7.161131   21.486037   13.283383
  C      5.944844   22.659434   14.604392
  H      6.555475   23.550628   14.476107
  C      4.831464   22.707268   15.445529
  C      4.064070   21.547606   15.588389
  H      3.190176   21.560169   16.236772
  C      4.406823   20.379894   14.917917
  H      3.794067   19.492143   15.065129
  C      4.483933   23.959451   16.202440
  H      3.402029   24.060175   16.330425
  H      4.855588   24.850995   15.689537
  H      4.932116   23.944364   17.203642
  C      7.679674   18.944436   12.365788
  C      7.759852   19.479551   11.072169
  H      6.847635   19.724204   10.531506
  C      8.989053   19.698064   10.460549
  H      9.022943   20.113163    9.455542
  C     10.183272   19.385398   11.114743
  C     10.109401   18.855453   12.404800
  H     11.025131   18.597884   12.932080
  C      8.880900   18.639306   13.016549
  H      8.861544   18.217244   14.018748
  C     11.510931   19.577836   10.435650
  H     12.293415   19.833928   11.156062
  H     11.462475   20.367949    9.680846
  H     11.821499   18.655661    9.929192


Calculated Energies and Coordinates for Compound 11

Electronic energy  -2840.91521752 Eh
Total Enthalpy  -2840.28908254 Eh
Final Gibbs free energy  -2840.40357819 Eh

CARTESIAN COORDINATES (ANGSTROEM)
  P      7.763352   14.985498   14.748489
  Si     7.602835   15.709665   12.806953
  Si     4.083178   15.628604   15.111622
  Si     6.919111   17.726333   16.884029
  Si     6.201191   16.690614   14.851590
  Si     6.068197   18.439264   13.157269
  C      4.016565   14.937558   16.869452
  H      3.084114   14.376366   17.008610
  H      4.045291   15.729973   17.624660
  H      4.851789   14.254848   17.059005
  C      3.917177   14.174086   13.922375
  H      3.070032   13.550848   14.235083
  H      4.817262   13.551083   13.921695
  H      3.725908   14.503675   12.896831
  C      2.607040   16.779881   14.869380
  H      1.678215   16.216336   15.023123
  H      2.584692   17.192338   13.854513
  H      2.616136   17.609789   15.583879
  C      7.265490   16.368045   18.146757
  H      7.584644   16.832447   19.088805
  H      8.064070   15.702500   17.805225
  H      6.383677   15.755909   18.355474
  C      8.512549   18.714586   16.691015
  H      8.818184   19.079493   17.679900
  H      8.389157   19.583629   16.038522
  H      9.325008   18.090176   16.303834
  C      5.564606   18.845569   17.570059
  H      5.822657   19.130772   18.597999
  H      4.591310   18.343673   17.598769
  H      5.454683   19.757861   16.977509
  C      4.730232   18.109716   11.870419
  C      3.977601   19.178586   11.361600
  H      4.149571   20.185591   11.734822
  C      3.002029   18.978280   10.389903
  H      2.434561   19.828287   10.017247
  C      2.735593   17.702636    9.889897
  C      3.481912   16.632552   10.391128
  H      3.293365   15.627203   10.019817
  C      4.458874   16.835280   11.357054
  H      5.026927   15.980204   11.716762
  C      1.694977   17.483154    8.826670
  H      1.114184   16.575936    9.020796
  H      2.165342   17.363843    7.842985
  H      1.003827   18.328064    8.763708
  C      5.523886   19.969396   14.125701
  C      6.435183   20.974760   14.472345
  H      7.468677   20.902380   14.140830
  C      6.039059   22.083833   15.213745
  H      6.769741   22.849876   15.464572
  C      4.715184   22.235680   15.630526
  C      3.795558   21.247122   15.267679
  H      2.754182   21.349659   15.566213
  C      4.193043   20.135408   14.536139
  H      3.449265   19.390431   14.267105
  C      4.292363   23.414420   16.462849
  H      3.271619   23.726496   16.222098
  H      4.959244   24.268320   16.313728
  H      4.313597   23.161003   17.530114
  C      7.695982   18.873687   12.314528
  C      7.702980   19.307595   10.982890
  H      6.770214   19.352836   10.425058
  C      8.888005   19.675001   10.354795
  H      8.864879   20.008350    9.319414
  C     10.109378   19.621257   11.030096
  C     10.107895   19.190855   12.359519
  H     11.046423   19.137750   12.907251
  C      8.925487   18.819670   12.987393
  H      8.963466   18.469380   14.015554
  C     11.394691   19.981989   10.337693
  H     12.110005   20.429965   11.033977
  H     11.222404   20.685810    9.518363
  H     11.868510   19.089160    9.911192


Calculated Energies and Coordinates for Compound TS[10-11]

Electronic energy  -2840.88629134 Eh
Total Enthalpy  -2840.26134755 Eh
Final Gibbs free energy  -2840.37563099 Eh

CARTESIAN COORDINATES (ANGSTROEM)
  P      2.603384   -3.924014    1.229753
  Si     1.595061   -3.056574   -0.293038
  Si    -1.760510   -2.637356    1.106144
  Si     1.087287   -0.779240    3.097190
  Si     0.303158   -1.469790    0.966190
  Si     0.258935    0.293875   -0.625073
  C     -1.615365   -3.864569    2.530687
  H     -2.504881   -4.505184    2.571328
  H     -1.527308   -3.352297    3.495031
  H     -0.737939   -4.508908    2.406808
  C     -2.145256   -3.553070   -0.491626
  H     -3.104869   -4.076103   -0.392563
  H     -1.377789   -4.298266   -0.727015
  H     -2.218014   -2.861750   -1.337874
  C     -3.184327   -1.444678    1.459285
  H     -4.098202   -2.022439    1.647024
  H     -3.373370   -0.797019    0.596290
  H     -3.000333   -0.816904    2.337160
  C      1.685603   -2.221779    4.152319
  H      1.851450   -1.878519    5.181729
  H      2.632978   -2.625210    3.778062
  H      0.960703   -3.041449    4.182125
  C      2.478629    0.480308    2.920771
  H      2.735906    0.886627    3.906968
  H      2.185816    1.317095    2.276783
  H      3.382936    0.024780    2.503704
  C     -0.363259    0.039278    3.992570
  H     -0.032766    0.380975    4.981506
  H     -1.192973   -0.659987    4.142922
  H     -0.738788    0.908658    3.443958
  C     -1.001247   -0.163071   -1.945435
  C     -2.312060    0.330160   -1.946918
  H     -2.609735    1.077874   -1.215140
  C     -3.245993   -0.106179   -2.881387
  H     -4.257083    0.294853   -2.857714
  C     -2.904268   -1.047179   -3.854831
  C     -1.593618   -1.532955   -3.868588
  H     -1.302043   -2.263829   -4.620056
  C     -0.660920   -1.100870   -2.934245
  H      0.351092   -1.498014   -2.974256
  C     -3.904219   -1.500773   -4.882433
  H     -3.772968   -2.560080   -5.123623
  H     -3.785575   -0.936241   -5.815532
  H     -4.929957   -1.350561   -4.534172
  C     -0.215461    1.892720    0.251327
  C      0.594936    3.032777    0.163107
  H      1.503695    3.000632   -0.433819
  C      0.257437    4.209195    0.824436
  H      0.904911    5.078978    0.735147
  C     -0.900968    4.294243    1.599320
  C     -1.713937    3.161404    1.692476
  H     -2.621589    3.201114    2.291503
  C     -1.373286    1.983827    1.038027
  H     -2.020287    1.116463    1.152980
  C     -1.248136    5.556211    2.340044
  H     -2.331527    5.687419    2.417704
  H     -0.828106    6.436667    1.845487
  H     -0.847306    5.529351    3.360944
  C      1.933374    0.512349   -1.450776
  C      2.014539    1.108454   -2.717560
  H      1.102790    1.399353   -3.235908
  C      3.242446    1.333705   -3.329157
  H      3.276419    1.799334   -4.311913
  C      4.436231    0.967611   -2.701513
  C      4.362289    0.375164   -1.439207
  H      5.277365    0.078821   -0.931194
  C      3.134181    0.151213   -0.827124
  H      3.114550   -0.320136    0.152755
  C      5.761570    1.173955   -3.381635
  H      6.561076    1.340479   -2.653845
  H      5.730868    2.028343   -4.064072
  H      6.034623    0.290730   -3.972323
