# Supplementary material for: Isolation of a NHC-stabilized heavier nitrile and its conversion into an isonitrile analogue
Source: Nat Chem. 2024 Sep 10;16(12):2009–16. doi: 10.1038/s41557-024-01618-6 (PMC11611736; doi:10.1038/s41557-024-01618-6)
Supplement: Supplementary file 3 — Crystallographic data for compound 2, CCDC 2325629. [file 41557_2024_1618_MOESM3_ESM.cif]

# CIF-file generated for mo_DolMa3_0ma    P b c a      R = 0.04

#==============================================================================
data_global
#==============================================================================

# 0. AUDIT DETAILS

_audit_creation_date                              'Tuesday, 17 August 2021 '
_audit_creation_method                            'PLATON <TABLE ACC> option'
_audit_update_record
;
24.05.2024 Edited by author J.Y. Liu
;

#===============================================================================

# 1. SUBMISSION DETAILS
 
# Name and address of author for X-ray correspondence

_publ_contact_author_name                    # Name of author for correspondence
;
Prof. Dr. Shigeyoshi Inoue
;
_publ_contact_author_address              # address of author for correspondence
;
Department Chemie
Technische Universit\"at M\"unchen
Lichtenbergstrasse 4
85747 Garching bei M\"unchen
Germany
;
 
_publ_contact_author_email                    s.inoue@tum.de
_publ_contact_author_fax                      '+49(0)89 289 13605'
_publ_contact_author_phone                    '+49(0)89 289 13596'
 
_publ_requested_journal                       'Journal Name'
# Publication choise FI, CI or EI for Inorganic
#                    FM, CM or EM for Metal-organic
#                    FO, CO or EO for Organic
_publ_requested_category                      ?
_publ_requested_coeditor_name                 ?
 
_publ_contact_letter                         # Include date of submission
;
Date of submission: Month Year
;
 
#===============================================================================
 
# 2. PROCESSING SUMMARY (JOURNAL OFFICE ONLY)
 
#===============================================================================
 
# 3. TITLE AND AUTHOR LIST
 
_publ_section_title
;
Isolation of an NHC-Stabilized Heavier Nitrile and 
its Conversion Into an Isonitrile Analogue
;
_publ_section_title_footnote
;
;
 
# The loop structure below should contain the names and adresses of all
# authors, in the required order of publication. Repeat as necessary.
 
 
loop_
_publ_author_name
_publ_author_footnote
_publ_author_address
'Doleschal, M.E.'
;   # author related footnote
?
;
;
	Professur f\"ur Siliciumchemie
	Technische Universitaet Muenchen
	Lichtenbergstrasse 4
	85747 Garching bei Muenchen
	Germany
;

'Kostenko, A.'
;   # author related footnote
?
;
;
	Professur f\"ur Siliciumchemie
	Technische Universitaet Muenchen
	Lichtenbergstrasse 4
	85747 Garching bei Muenchen
	Germany
;

'Liu, J.Y.'
;   # author related footnote
?
;
;
	WACKER-Lehrstuhl f\"ur Makromolekulare Chemie
	Technische Universitaet Muenchen
	Lichtenbergstrasse 4
	85747 Garching bei Muenchen
	Germany
;

'Inoue, S.'
;   # author related footnote
?
;
;
	Professur f\"ur Siliciumchemie
	Technische Universitaet Muenchen
	Lichtenbergstrasse 4
	85747 Garching bei Muenchen
	Germany
;
 
#===============================================================================
 
# 4. TEXT
 
_publ_section_synopsis
;
 ?
;
_publ_section_abstract
;
Nitriles (R C?N) have been investigated since the late 18th 
century and are ubiquitous encounters in organic and 
inorganic syntheses. In contrast, heavier nitriles, 
which contain the heavier analogues of carbon and 
nitrogen, are sparsely investigated species. 
Herein, we report the successful synthesis and 
isolation of a phosphino-silylene featuring an NHCP 
(N-heterocyclic carbene-phosphinidene) and a highly 
sterically demanding silyl-group as ligands. Due to its 
unique structural motif, it can be regarded as a 
Lewis base-stabilised heavier nitrile. The Si-P 
bond displays multiple bond character and a 
trans-bent geometry, the latter indicating 
fundamental differences between heavier and classical 
nitriles.  In solution, a quantitative rearrangement 
to phosphasilenylidene occurs, which is without 
precedence in the literature. However, it is 
consistent with theoretical predictions of rearrangements 
from heavier nitriles to heavier isonitriles. 
Our preliminary reactivity study revealed both 
isomers exhibit a highly nucleophilic silicon 
centre capable of oxidative addition and complex 
formation. 
;
 
# Insert blank lines between paragraphs
 
_publ_section_comment
;
;
_publ_section_exptl_prep
;
 The crystal was fixed on the top of a micro sampler with
 perfluorinated ether and transferred to the diffractometer.
;
_publ_section_exptl_refinement
;
 Solution and refinements with the program APEX (Bruker 2013) 
 and SHELXL2014 (Sheldrick, 2014)in conjunction with SHELXLE (Huebschle, 2011).
 Hydrogen atoms could not be located in the difference Fourier maps and were
 calculated in ideal positions (riding model).
;
 
# Insert blank lines between references
 
_publ_section_references
;
 Allen, F. H.(2004). ENCIFER. J. Applied Cryst. 37, 335-338. 

 Bruker (2015). APEX suite of crystallographic software.
 APEX 3 Version 2015.5-2. Bruker AXS Inc., Madison, Wisconsin, USA.

 Bruker (2014). SAINT, Version 8.34A and SADABS Version 2014/5.
 Bruker AXS Inc., Madison, Wisconsin, USA.

 Flack, H.D. (1983). Acta Cryst. A39, 876-881.
 
 Huebschle, C. B.; Sheldrick, G. M.; Dittrich, B. (2011). SHELXLE. 
 J. Appl. Cryst., 44, (2011) 1281 - 1284.   

 Sheldrick, G. M. (2015). Acta Cryst. A71, 3-8.
 
 Sheldrick, G. M. (2014). SHELXL2014. University of G\"ottingen, Germany.

 Spek, A. L. (2011). PLATON, A Multipurpose Crystallographic Tool, Utrecht
 University, Utrecht, The Netherlands.
  
 Spek, A.L. (2003). J. Appl. Cryst. 36, 7-13.
 
 Wilson, A.J.C. (1992). Ed. International Tables for Crystallography,
 Volume C, Kluwer Academic Publishers, Dordrecht, The Netherlands.
;

_publ_section_acknowledgements
;
;
_publ_section_figure_captions
; View of the title compound with the atom numbering scheme.
Displacement ellipsoids for non-H atoms are drawn at the 50% probability level.
;

#===============================================================================

data_DolMa3_fine

#===============================================================================

# 5. CHEMICAL DATA

_chemical_name_systematic
;
;
_chemical_name_common                             ?
_chemical_melting_point                           ?
_chemical_formula_moiety
'C54 H75 N2 P Si5'
# Ex: 'C12 H16 N2 O6, H2 O' and '(Cd 2+)3, (C6 N6 Cr 3-)2, 2(H2 O)'
_chemical_formula_structural                      ?
_chemical_formula_sum
'C54 H75 N2 P Si5'
_chemical_formula_iupac                           ?
_chemical_formula_weight                             923.58
_chemical_compound_source                        'see text'

loop_
_atom_type_symbol
_atom_type_description
_atom_type_scat_dispersion_real
_atom_type_scat_dispersion_imag
_atom_type_scat_source
 C   C    0.0033    0.0016
' International Tables Vol C Tables 4.2.6.8 and 6.1.1.4'
 H   H    0.0000    0.0000
' International Tables Vol C Tables 4.2.6.8 and 6.1.1.4'
 N   N    0.0061    0.0033
' International Tables Vol C Tables 4.2.6.8 and 6.1.1.4'
 P   P    0.1023    0.0942
' International Tables Vol C Tables 4.2.6.8 and 6.1.1.4'
Si  Si    0.0817    0.0704
' International Tables Vol C Tables 4.2.6.8 and 6.1.1.4'

#===============================================================================

# 6. CRYSTAL DATA

_symmetry_cell_setting                            orthorhombic
_symmetry_space_group_name_Hall                   '-P 2ac 2ab'
_symmetry_space_group_name_H-M                    'P b c a'
_symmetry_Int_Tables_number                              61

loop_
_space_group_symop_id
_space_group_symop_operation_xyz
   1 x,y,z
   2 1/2-x,-y,1/2+z
   3 1/2+x,1/2-y,-z
   4 -x,1/2+y,1/2-z
   5 -x,-y,-z
   6 1/2+x,y,1/2-z
   7 1/2-x,1/2+y,z
   8 x,1/2-y,1/2+z

_cell_length_a                                       12.3178(6)
_cell_length_b                                      24.1671(11)
_cell_length_c                                      37.1392(16)
_cell_angle_alpha                                            90
_cell_angle_beta                                             90
_cell_angle_gamma                                            90
_cell_volume                                         11055.8(9)
_cell_formula_units_Z                                 8
_cell_measurement_temperature                       100
_cell_measurement_reflns_used                     9199
_cell_measurement_theta_min                       2.3551
_cell_measurement_theta_max                       25.3713
_cell_special_details
;
;

_exptl_crystal_description                       'fragment'
_exptl_crystal_colour                            'clear green brown'

_exptl_crystal_size_max                               0.587
_exptl_crystal_size_mid                               0.477
_exptl_crystal_size_min                               0.270
_exptl_crystal_size_rad                           ?
_exptl_crystal_density_meas                       ?
_exptl_crystal_density_diffrn                         1.110
_exptl_crystal_density_method                    'Not Measured'
_exptl_crystal_F_000                                   3984
_exptl_absorpt_coefficient_mu                         0.193
_exptl_crystal_density_meas_temp                  ?

# Permitted for _exptl_absorpt_correction_type :
# analytical     'analytical from crystal shape'
#                Example: de Meulenaer&Tompa: ABST
# cylinder       'cylindrical'
# gaussian       'Gaussian from crystal shape'
#                Example: PLATON/ABSG
# integration    'integration from crystal shape'
# multi-scan     'symmetry-related measurements'
#                Example: SADABS, MULABS
# none           'no absorption corr. applied'
# numerical      'numerical from crystal shape'
# psi-scan       'psi-scan corrections'
#                Example: PLATON/ABSP
# refdelf        'refined from delta-F'
#                Example: SHELXA,
# sphere         'spherical'
#                Example: PLATON/ABSS
_exptl_absorpt_correction_type                   'multi-scan'
# Example: '(North et al., 1968)'
_exptl_absorpt_process_details                    'SADABS 2016/2, Bruker, 2016'
_exptl_absorpt_correction_T_min                   0.6919
_exptl_absorpt_correction_T_max                   0.7452

#===============================================================================

# 7. EXPERIMENTAL DATA

_exptl_special_details
;
Diffractometer operator             F. Hanusch
scanspeed                           10
dx                                  74
1414 frames measured in 9 data sets
phi-scans with delta_phi = 0.5
omega-scans with delta_omega = 0.5
;
_diffrn_ambient_temperature                         100
_diffrn_radiation_wavelength                        0.71073
_diffrn_radiation_probe                           'x-ray'
_diffrn_radiation_type                            'MoK\a'
_diffrn_radiation_source                          'IMS microsource'
_diffrn_radiation_monochromator                   'Helios optic'

_diffrn_measurement_device                        '\k-geometry diffractometer'
_diffrn_measurement_device_type                   'Bruker Photon CMOS'
_diffrn_measurement_method                        'phi- and omega-rotation'
_diffrn_detector                                  'CMOS plate'
_diffrn_detector_area_resol_mean                  16

# number of measured reflections (redundant set)
_diffrn_reflns_number                            126574
_diffrn_reflns_av_R_equivalents                    0.0394
_diffrn_reflns_av_unetI/netI                       0.0176
_diffrn_reflns_limit_h_min                          -14
_diffrn_reflns_limit_h_max                           14
_diffrn_reflns_limit_k_min                          -29
_diffrn_reflns_limit_k_max                           29
_diffrn_reflns_limit_l_min                          -44
_diffrn_reflns_limit_l_max                           44
_diffrn_reflns_theta_min                           1.93
_diffrn_reflns_theta_max                          25.35
_diffrn_reflns_theta_full                         25.24
_diffrn_measured_fraction_theta_max               1.000
_diffrn_measured_fraction_theta_full              1.000
_diffrn_reflns_reduction_process
;
;

# number of unique reflections
_reflns_number_total                                10131
# number of observed reflections (> n sig(I))
_reflns_number_gt                                    9151
_reflns_threshold_expression                      I>2\s(I)

_computing_data_collection           'APEX III Control Software (Bruker, 2016)'
_computing_cell_refinement                        'SAINT (Bruker, 2017)'
_computing_data_reduction                         'SAINT (Bruker, 2017)'
_computing_structure_solution                     'SHELXT (Sheldrick, 2015)'
_computing_structure_refinement                 'SHELXL-201n (Sheldrick, 2014)'
_computing_molecular_graphics                     'PLATON (Spek, 2011)'
_computing_publication_material                   'PLATON (Spek, 2003)'

#===============================================================================

# 8. REFINEMENT DATA

_refine_special_details
;
 Refinement on F^2^ for ALL reflections except those
 flagged by the user for potential systematic errors.
 Weighted R-factors wR and all goodnesses of fit S
 are based on F^2^, conventional R-factors R are based
 on F, with F set to zero for negative F^2^. The
 observed criterion of F^2^ > 2sigma(F^2^) is used only
 for calculating -R-factor-obs etc. and is not
 relevant to the choice of reflections for refinement.
 R-factors based on F^2^ are statistically about twice
 as large as those based on F, and R-factors based on
 ALL data will be even larger.
;
_refine_ls_structure_factor_coef                  Fsqd
_refine_ls_matrix_type                            full
_refine_ls_weighting_scheme                       'calc'
_refine_ls_weighting_details
'W=1/[\S^2^(FO^2^)+(0.0400P)^2^+11.0092P] WHERE P=(FO^2^+2FC^2^)/3'
_atom_sites_solution_primary                     '?'
_atom_sites_solution_secondary                   '?'
_atom_sites_solution_hydrogens                   'geom'


# Permitted for _refine_ls_hydrogen_treatment :
# refall            - refined all H-atom parameters
# refxyz            - refined H-atom coordinates only
# refU              - refined H-atom U only
# noref             - no refinement of H-atom parameters
# constr            - H-atom parameters constrained
# hetero            - H-atom parameters constrained for H on C,
#                     all H-atom parameters refined for H on
#                     heteroatoms
# heteroxyz         - H-atom parameters constrained for H on C,
#                     refined H-atom coordinates only for H
#                     on heteroatoms
# heteroU           - H-atom parameters constrained for H on C,
#                     refined H-atom U's only for H on
#                     heteroatoms
# heteronoref       - H-atom parameters constrained for H on C,
#                     no refinement of H-atom parameters for
#                     H on heteroatoms
# hetero-mixed      - H-atom parameters constrained for H on C
#                     and some heteroatoms, all H-atom
#                     parameters refined for H on remaining
#                     heteroatoms.
# heteroxyz-mixed   - H-atom parameters constrained for H on C
#                     and some heteroatoms, refined H-atom
#                     coordinates only for H on remaining
#                     heteroatoms.
# heteroU-mixed     - H-atom parameters constrained for H on C
#                     and some heteroatoms, refined H-atom
#                     U's only for H on remaining heteroatoms
# heteronoref-mixed - H-atom parameters constrained for H on C
#                     and some heteroatoms, no refinement of
#                     H-atom parameters for H on remaining
#                     heteroatoms
# mixed   - some constrained, some independent
# undef   - H-atom parameters not defined
_refine_ls_hydrogen_treatment                    'constr'

_refine_ls_extinction_method                      'none'
_refine_ls_abs_structure_details                  ?
_refine_ls_abs_structure_Flack                   .
_refine_ls_number_reflns                              10131
_refine_ls_number_parameters                            576
_refine_ls_number_restraints                             36
_refine_ls_number_constraints                     ?
_refine_ls_R_factor_all                              0.0466
_refine_ls_R_factor_gt                               0.0408
_refine_ls_wR_factor_ref                             0.0998
_refine_ls_wR_factor_gt                              0.0966
_refine_ls_goodness_of_fit_ref                        1.055
_refine_ls_restrained_S_all                           1.062
_refine_ls_shift/su_max                               0.001
_refine_ls_shift/su_mean                              0.000
_refine_diff_density_max                              1.341
_refine_diff_density_min                             -0.399
_refine_diff_density_rms                              0.046

#===============================================================================

# 9. ATOMIC COORDINATES AND DISPLACEMENT PARAMETERS

loop_
_atom_site_label
_atom_site_type_symbol
_atom_site_thermal_displace_type
_atom_site_fract_x
_atom_site_fract_y
_atom_site_fract_z
_atom_site_occupancy
_atom_site_U_iso_or_equiv
_atom_site_calc_flag
_atom_site_refinement_flags
_atom_site_disorder_assembly
_atom_site_disorder_group
P1 P Uani 0.57559(4) 0.56639(2) 0.39042(2) 1.000 0.0244(1) d . . .
Si1 Si Uani 0.65000(5) 0.64280(2) 0.37588(2) 1.000 0.0293(2) d . . .
Si2 Si Uani 0.52267(4) 0.70333(2) 0.40371(2) 1.000 0.0155(1) d . . .
Si3 Si Uani 0.34792(4) 0.66806(2) 0.41548(2) 1.000 0.0187(1) d . . .
Si4 Si Uani 0.60355(5) 0.73158(2) 0.45852(2) 1.000 0.0235(2) d . . .
Si5 Si Uani 0.49992(4) 0.77573(2) 0.36205(2) 1.000 0.0146(1) d . . .
N1 N Uani 0.65248(12) 0.46732(6) 0.35815(4) 1.000 0.0176(4) d . . .
N2 N Uani 0.78718(12) 0.51372(6) 0.37961(4) 1.000 0.0172(4) d . . .
C1 C Uani 0.67754(15) 0.51606(7) 0.37465(5) 1.000 0.0167(5) d . . .
C2 C Uani 0.74445(15) 0.43537(7) 0.35329(5) 1.000 0.0201(5) d . . .
C3 C Uani 0.82801(15) 0.46395(8) 0.36691(5) 1.000 0.0207(5) d . . .
C4 C Uani 0.54573(14) 0.44972(7) 0.34664(5) 1.000 0.0183(5) d . . .
C5 C Uani 0.50863(16) 0.46759(8) 0.31316(5) 1.000 0.0224(6) d . . .
C6 C Uani 0.40984(16) 0.44622(8) 0.30114(5) 1.000 0.0267(6) d . . .
C7 C Uani 0.35146(16) 0.40950(8) 0.32182(6) 1.000 0.0272(6) d . . .
C8 C Uani 0.38910(16) 0.39359(9) 0.35538(6) 1.000 0.0283(6) d . . .
C9 C Uani 0.48796(16) 0.41285(8) 0.36864(5) 1.000 0.0241(6) d . . .
C10 C Uani 0.57075(18) 0.50886(9) 0.29023(6) 1.000 0.0312(6) d . . .
C11 C Uani 0.4982(2) 0.55734(9) 0.28004(6) 1.000 0.0367(7) d . . .
C12 C Uani 0.6195(2) 0.48124(11) 0.25700(7) 1.000 0.0478(8) d . . .
C13 C Uani 0.52687(18) 0.39569(10) 0.40597(6) 1.000 0.0364(7) d . . .
C14 C Uani 0.5129(2) 0.33410(10) 0.41314(7) 1.000 0.0471(9) d . . .
C15 C Uani 0.4688(3) 0.42864(11) 0.43482(6) 1.000 0.0562(9) d . . .
C16 C Uani 0.85195(14) 0.55036(7) 0.40181(5) 1.000 0.0184(5) d . . .
C17 C Uani 0.91527(15) 0.59121(7) 0.38534(5) 1.000 0.0209(5) d . . .
C18 C Uani 0.97920(16) 0.62374(8) 0.40797(6) 1.000 0.0270(6) d . . .
C19 C Uani 0.97923(17) 0.61542(9) 0.44486(6) 1.000 0.0301(6) d . . .
C20 C Uani 0.91658(17) 0.57437(9) 0.46009(5) 1.000 0.0282(6) d . . .
C21 C Uani 0.85117(15) 0.54027(8) 0.43880(5) 1.000 0.0219(5) d . . .
C22 C Uani 0.91765(17) 0.59963(8) 0.34482(5) 1.000 0.0263(6) d . . .
C23 C Uani 0.9342(2) 0.66001(9) 0.33414(6) 1.000 0.0384(7) d . . .
C24 C Uani 1.00491(19) 0.56378(9) 0.32718(6) 1.000 0.0337(7) d . . .
C25 C Uani 0.78566(17) 0.49407(8) 0.45592(5) 1.000 0.0258(6) d . . .
C26 C Uani 0.69826(18) 0.51638(9) 0.48129(6) 1.000 0.0334(7) d . . .
C27 C Uani 0.8607(2) 0.45327(10) 0.47525(7) 1.000 0.0403(8) d . . .
C28 C Uani 0.35326(18) 0.61836(9) 0.45419(5) 1.000 0.0291(6) d . . .
C29 C Uani 0.29099(15) 0.63090(8) 0.37549(5) 1.000 0.0231(6) d . . .
C30 C Uani 0.24919(17) 0.72445(9) 0.42774(6) 1.000 0.0312(6) d . . .
C31 C Uani 0.6749(2) 0.67092(10) 0.47894(7) 1.000 0.0493(9) d . . .
C32 C Uani 0.7021(2) 0.78938(12) 0.45204(7) 1.000 0.0502(9) d . . .
C33 C Uani 0.5021(2) 0.75483(10) 0.49323(5) 1.000 0.0363(7) d . . .
C34 C Uani 0.39980(14) 0.75005(7) 0.32752(5) 1.000 0.0171(5) d . . .
C35 C Uani 0.29349(15) 0.76942(8) 0.32501(5) 1.000 0.0223(6) d . . .
C36 C Uani 0.22131(17) 0.74788(8) 0.29993(6) 1.000 0.0297(6) d . . .
C37 C Uani 0.25286(18) 0.70633(8) 0.27631(5) 1.000 0.0299(6) d . . .
C38 C Uani 0.35819(17) 0.68643(8) 0.27881(5) 1.000 0.0264(6) d . . .
C39 C Uani 0.43020(16) 0.70756(8) 0.30403(5) 1.000 0.0209(5) d . . .
C40 C Uani 0.1765(2) 0.68381(10) 0.24819(7) 1.000 0.0483(8) d . . .
C41 C Uani 0.44210(14) 0.84238(7) 0.38022(5) 1.000 0.0173(5) d . . .
C42 C Uani 0.42296(15) 0.88698(8) 0.35697(5) 1.000 0.0221(5) d . . .
C43 C Uani 0.37828(16) 0.93609(8) 0.36918(5) 1.000 0.0251(6) d . . .
C44 C Uani 0.35148(16) 0.94339(8) 0.40517(6) 1.000 0.0262(6) d . . .
C45 C Uani 0.36804(18) 0.89927(8) 0.42825(5) 1.000 0.0303(7) d . . .
C46 C Uani 0.41238(17) 0.84967(8) 0.41587(5) 1.000 0.0254(6) d . . .
C47 C Uani 0.3052(2) 0.99766(9) 0.41793(6) 1.000 0.0402(8) d . . .
C48 C Uani 0.62697(14) 0.79309(7) 0.33572(5) 1.000 0.0176(5) d . . .
C49 C Uani 0.61775(16) 0.81709(8) 0.30143(5) 1.000 0.0217(5) d . . .
C50 C Uani 0.70795(17) 0.82904(8) 0.28047(5) 1.000 0.0255(6) d . . .
C51 C Uani 0.81150(16) 0.81665(8) 0.29242(5) 1.000 0.0245(6) d . . .
C52 C Uani 0.82245(16) 0.79405(8) 0.32663(5) 1.000 0.0242(6) d . . .
C53 C Uani 0.73207(15) 0.78232(7) 0.34784(5) 1.000 0.0206(5) d . . .
C54 C Uani 0.90965(18) 0.82559(9) 0.26889(6) 1.000 0.0351(7) d . . .
H2 H Uiso 0.74772 0.39986 0.34236 1.000 0.0240 c RU . .
H3 H Uiso 0.90162 0.45230 0.36772 1.000 0.0250 c RU . .
H6 H Uiso 0.38244 0.45718 0.27832 1.000 0.0320 c RU . .
H7 H Uiso 0.28489 0.39498 0.31301 1.000 0.0330 c RU . .
H8 H Uiso 0.34677 0.36909 0.36963 1.000 0.0340 c RU . .
H10 H Uiso 0.63196 0.52362 0.30508 1.000 0.0370 c RU . .
H11A H Uiso 0.54120 0.58522 0.26723 1.000 0.0550 c RU . .
H11B H Uiso 0.46738 0.57375 0.30190 1.000 0.0550 c RU . .
H11C H Uiso 0.43942 0.54430 0.26444 1.000 0.0550 c RU . .
H12A H Uiso 0.65991 0.50874 0.24297 1.000 0.0720 c RU . .
H12B H Uiso 0.56121 0.46569 0.24218 1.000 0.0720 c RU . .
H12C H Uiso 0.66880 0.45157 0.26452 1.000 0.0720 c RU . .
H13 H Uiso 0.60607 0.40443 0.40764 1.000 0.0440 c RU . .
H14A H Uiso 0.54533 0.32478 0.43647 1.000 0.0710 c RU . .
H14B H Uiso 0.54906 0.31292 0.39409 1.000 0.0710 c RU . .
H14C H Uiso 0.43544 0.32492 0.41348 1.000 0.0710 c RU . .
H15A H Uiso 0.50057 0.42017 0.45838 1.000 0.0840 c RU . .
H15B H Uiso 0.39163 0.41881 0.43492 1.000 0.0840 c RU . .
H15C H Uiso 0.47667 0.46826 0.42983 1.000 0.0840 c RU . .
H18 H Uiso 1.02338 0.65203 0.39794 1.000 0.0320 c RU . .
H19 H Uiso 1.02289 0.63824 0.45983 1.000 0.0360 c RU . .
H20 H Uiso 0.91787 0.56917 0.48544 1.000 0.0340 c RU . .
H22 H Uiso 0.84575 0.58759 0.33507 1.000 0.0320 c RU . .
H23A H Uiso 0.92240 0.66415 0.30818 1.000 0.0580 c RU . .
H23B H Uiso 1.00846 0.67135 0.34012 1.000 0.0580 c RU . .
H23C H Uiso 0.88249 0.68332 0.34725 1.000 0.0580 c RU . .
H24A H Uiso 1.00450 0.56998 0.30110 1.000 0.0510 c RU . .
H24B H Uiso 0.98997 0.52469 0.33216 1.000 0.0510 c RU . .
H24C H Uiso 1.07622 0.57366 0.33695 1.000 0.0510 c RU . .
H25 H Uiso 0.74819 0.47350 0.43614 1.000 0.0310 c RU . .
H26A H Uiso 0.65975 0.48537 0.49252 1.000 0.0500 c RU . .
H26B H Uiso 0.64670 0.53899 0.46761 1.000 0.0500 c RU . .
H26C H Uiso 0.73232 0.53907 0.50002 1.000 0.0500 c RU . .
H27A H Uiso 0.81823 0.42159 0.48381 1.000 0.0600 c RU . .
H27B H Uiso 0.89507 0.47171 0.49580 1.000 0.0600 c RU . .
H27C H Uiso 0.91677 0.44037 0.45853 1.000 0.0600 c RU . .
H28A H Uiso 0.28020 0.60414 0.45904 1.000 0.0440 c RU . .
H28B H Uiso 0.38077 0.63743 0.47562 1.000 0.0440 c RU . .
H28C H Uiso 0.40160 0.58751 0.44816 1.000 0.0440 c RU . .
H29A H Uiso 0.21965 0.61559 0.38159 1.000 0.0350 c RU . .
H29B H Uiso 0.34004 0.60080 0.36856 1.000 0.0350 c RU . .
H29C H Uiso 0.28348 0.65686 0.35537 1.000 0.0350 c RU . .
H30A H Uiso 0.17768 0.70820 0.43241 1.000 0.0470 c RU . .
H30B H Uiso 0.24374 0.75087 0.40780 1.000 0.0470 c RU . .
H30C H Uiso 0.27476 0.74364 0.44938 1.000 0.0470 c RU . .
H31A H Uiso 0.70536 0.68157 0.50230 1.000 0.0740 c RU . .
H31B H Uiso 0.73349 0.65885 0.46292 1.000 0.0740 c RU . .
H31C H Uiso 0.62313 0.64054 0.48229 1.000 0.0740 c RU . .
H32A H Uiso 0.72574 0.80322 0.47557 1.000 0.0750 c RU . .
H32B H Uiso 0.66720 0.81936 0.43857 1.000 0.0750 c RU . .
H32C H Uiso 0.76525 0.77592 0.43857 1.000 0.0750 c RU . .
H33A H Uiso 0.53853 0.75917 0.51652 1.000 0.0540 c RU . .
H33B H Uiso 0.44442 0.72712 0.49537 1.000 0.0540 c RU . .
H33C H Uiso 0.47066 0.79031 0.48587 1.000 0.0540 c RU . .
H35 H Uiso 0.26991 0.79794 0.34077 1.000 0.0270 c RU . .
H36 H Uiso 0.14923 0.76178 0.29892 1.000 0.0360 c RU . .
H38 H Uiso 0.38141 0.65788 0.26300 1.000 0.0320 c RU . .
H39 H Uiso 0.50162 0.69287 0.30536 1.000 0.0250 c RU . .
H40A H Uiso 0.19306 0.64472 0.24381 1.000 0.0720 c RU . .
H40B H Uiso 0.18528 0.70473 0.22578 1.000 0.0720 c RU . .
H40C H Uiso 0.10151 0.68733 0.25671 1.000 0.0720 c RU . .
H42 H Uiso 0.44109 0.88344 0.33221 1.000 0.0260 c RU . .
H43 H Uiso 0.36573 0.96534 0.35261 1.000 0.0300 c RU . .
H45 H Uiso 0.34892 0.90281 0.45292 1.000 0.0360 c RU . .
H46 H Uiso 0.42246 0.82006 0.43237 1.000 0.0300 c RU . .
H47A H Uiso 0.27972 0.99374 0.44280 1.000 0.0600 c RU . .
H47B H Uiso 0.24420 1.00827 0.40245 1.000 0.0600 c RU . .
H47C H Uiso 0.36145 1.02627 0.41685 1.000 0.0600 c RU . .
H49 H Uiso 0.54757 0.82540 0.29230 1.000 0.0260 c RU . .
H50 H Uiso 0.69850 0.84598 0.25760 1.000 0.0310 c RU . .
H52 H Uiso 0.89297 0.78644 0.33573 1.000 0.0290 c RU . .
H53 H Uiso 0.74222 0.76665 0.37105 1.000 0.0250 c RU . .
H54A H Uiso 0.96537 0.84559 0.28250 1.000 0.0530 c RU . .
H54B H Uiso 0.88889 0.84728 0.24768 1.000 0.0530 c RU . .
H54C H Uiso 0.93849 0.78970 0.26118 1.000 0.0530 c RU . .

loop_
_atom_site_aniso_label
_atom_site_aniso_U_11
_atom_site_aniso_U_22
_atom_site_aniso_U_33
_atom_site_aniso_U_23
_atom_site_aniso_U_13
_atom_site_aniso_U_12
P1 0.0194(2) 0.0176(2) 0.0362(3) -0.0025(2) 0.0019(2) 0.0023(2)
Si1 0.0315(3) 0.0159(2) 0.0404(3) 0.0020(2) 0.0108(2) 0.0061(2)
Si2 0.0151(2) 0.0136(2) 0.0179(2) 0.0004(2) -0.0009(2) -0.0002(2)
Si3 0.0174(2) 0.0180(2) 0.0207(2) -0.0007(2) 0.0037(2) -0.0017(2)
Si4 0.0261(3) 0.0214(3) 0.0229(2) -0.0023(2) -0.0082(2) 0.0012(2)
Si5 0.0139(2) 0.0139(2) 0.0161(2) -0.0001(2) 0.0003(2) 0.0004(2)
N1 0.0155(8) 0.0169(7) 0.0203(8) -0.0011(6) 0.0008(6) -0.0008(6)
N2 0.0148(8) 0.0171(7) 0.0198(7) -0.0027(6) -0.0002(6) 0.0005(6)
C1 0.0163(9) 0.0150(8) 0.0187(9) 0.0001(7) 0.0003(7) -0.0001(7)
C2 0.0196(9) 0.0169(9) 0.0237(9) -0.0040(7) 0.0024(8) 0.0031(7)
C3 0.0173(9) 0.0194(9) 0.0253(9) -0.0041(7) 0.0020(7) 0.0035(7)
C4 0.0146(9) 0.0162(9) 0.0242(9) -0.0039(7) -0.0004(7) 0.0005(7)
C5 0.0215(10) 0.0199(9) 0.0257(10) 0.0005(8) -0.0014(8) -0.0007(8)
C6 0.0239(10) 0.0286(10) 0.0276(10) 0.0018(8) -0.0078(8) -0.0008(8)
C7 0.0189(10) 0.0288(10) 0.0338(11) -0.0031(9) -0.0039(8) -0.0051(8)
C8 0.0221(10) 0.0304(11) 0.0324(11) 0.0043(9) 0.0006(8) -0.0085(9)
C9 0.0203(10) 0.0267(10) 0.0253(10) 0.0008(8) 0.0004(8) -0.0020(8)
C10 0.0300(11) 0.0328(11) 0.0308(11) 0.0098(9) -0.0057(9) -0.0077(9)
C11 0.0498(14) 0.0259(11) 0.0343(12) 0.0085(9) -0.0025(10) -0.0040(10)
C12 0.0438(15) 0.0467(14) 0.0529(15) 0.0199(12) 0.0194(12) 0.0074(12)
C13 0.0229(11) 0.0559(15) 0.0305(11) 0.0148(10) -0.0027(9) -0.0136(10)
C14 0.0582(17) 0.0474(15) 0.0357(13) 0.0131(11) 0.0074(12) 0.0189(13)
C15 0.103(2) 0.0387(14) 0.0270(12) 0.0032(11) -0.0025(14) -0.0119(15)
C16 0.0135(9) 0.0182(9) 0.0234(9) -0.0047(7) -0.0024(7) 0.0019(7)
C17 0.0164(9) 0.0180(9) 0.0283(10) -0.0024(8) 0.0007(8) 0.0029(7)
C18 0.0198(10) 0.0213(10) 0.0400(12) -0.0049(9) 0.0014(9) -0.0029(8)
C19 0.0228(10) 0.0318(11) 0.0358(12) -0.0145(9) -0.0031(9) -0.0034(9)
C20 0.0262(11) 0.0356(11) 0.0229(10) -0.0071(9) -0.0027(8) 0.0030(9)
C21 0.0189(9) 0.0244(10) 0.0224(9) -0.0035(8) 0.0007(7) 0.0032(8)
C22 0.0236(10) 0.0264(10) 0.0288(10) 0.0032(8) 0.0012(8) 0.0002(8)
C23 0.0402(13) 0.0321(12) 0.0428(13) 0.0101(10) 0.0090(11) 0.0019(10)
C24 0.0356(12) 0.0377(12) 0.0279(11) 0.0007(9) 0.0060(9) 0.0054(10)
C25 0.0295(11) 0.0272(10) 0.0207(9) 0.0013(8) -0.0002(8) -0.0004(9)
C26 0.0306(12) 0.0378(12) 0.0317(11) 0.0043(9) 0.0052(9) 0.0013(10)
C27 0.0403(13) 0.0381(13) 0.0424(13) 0.0129(11) 0.0089(11) 0.0092(11)
C28 0.0367(12) 0.0277(11) 0.0230(10) 0.0027(8) 0.0053(9) -0.0080(9)
C29 0.0189(10) 0.0233(10) 0.0270(10) 0.0010(8) -0.0004(8) -0.0048(8)
C30 0.0223(10) 0.0311(11) 0.0401(12) -0.0065(9) 0.0076(9) 0.0008(9)
C31 0.0668(18) 0.0443(14) 0.0367(13) -0.0074(11) -0.0264(13) 0.0236(13)
C32 0.0515(16) 0.0612(17) 0.0378(13) -0.0058(12) -0.0100(12) -0.0307(14)
C33 0.0463(14) 0.0398(12) 0.0229(11) -0.0063(9) -0.0052(10) 0.0043(11)
C34 0.0171(9) 0.0166(8) 0.0176(9) 0.0050(7) -0.0004(7) -0.0034(7)
C35 0.0209(10) 0.0187(9) 0.0272(10) 0.0036(8) -0.0031(8) -0.0005(8)
C36 0.0205(10) 0.0275(10) 0.0412(12) 0.0100(9) -0.0096(9) -0.0029(8)
C37 0.0346(12) 0.0257(10) 0.0294(10) 0.0080(9) -0.0150(9) -0.0113(9)
C38 0.0354(12) 0.0227(10) 0.0212(10) -0.0002(8) -0.0035(8) -0.0067(9)
C39 0.0205(9) 0.0223(9) 0.0200(9) 0.0014(7) -0.0011(7) -0.0024(8)
C40 0.0514(15) 0.0365(12) 0.0569(15) 0.0027(12) -0.0326(13) -0.0123(12)
C41 0.0130(8) 0.0157(8) 0.0233(9) -0.0009(7) -0.0021(7) -0.0002(7)
C42 0.0202(9) 0.0206(9) 0.0255(10) 0.0029(8) 0.0038(8) -0.0001(8)
C43 0.0239(10) 0.0171(9) 0.0344(11) 0.0060(8) -0.0005(8) -0.0001(8)
C44 0.0259(10) 0.0174(9) 0.0354(11) -0.0041(8) -0.0022(9) 0.0034(8)
C45 0.0417(13) 0.0268(11) 0.0225(10) -0.0057(8) -0.0010(9) 0.0094(9)
C46 0.0351(11) 0.0191(9) 0.0219(9) 0.0007(8) -0.0034(8) 0.0063(8)
C47 0.0534(15) 0.0229(11) 0.0443(13) -0.0042(10) 0.0029(12) 0.0123(10)
C48 0.0169(9) 0.0157(8) 0.0202(9) -0.0038(7) 0.0024(7) -0.0022(7)
C49 0.0202(9) 0.0244(10) 0.0204(9) -0.0031(8) -0.0001(8) -0.0028(8)
C50 0.0328(11) 0.0271(10) 0.0167(9) -0.0032(8) 0.0059(8) -0.0082(9)
C51 0.0246(10) 0.0206(9) 0.0284(10) -0.0095(8) 0.0081(8) -0.0059(8)
C52 0.0169(9) 0.0201(9) 0.0356(11) -0.0049(8) 0.0018(8) -0.0009(8)
C53 0.0215(10) 0.0174(9) 0.0229(9) -0.0004(7) 0.0006(8) -0.0002(7)
C54 0.0312(12) 0.0351(12) 0.0389(12) -0.0094(10) 0.0161(10) -0.0076(10)

#===============================================================================

# 10. MOLECULAR GEOMETRY

_geom_special_details
;
 Bond distances, angles etc. have been calculated using the
 rounded fractional coordinates. All su's are estimated
 from the variances of the (full) variance-covariance matrix.
 The cell esds are taken into account in the estimation of
 distances, angles and torsion angles
;

loop_
_geom_bond_atom_site_label_1
_geom_bond_atom_site_label_2
_geom_bond_distance
_geom_bond_site_symmetry_1
_geom_bond_site_symmetry_2
_geom_bond_publ_flag
 P1      Si1       2.1311(7)                     .       .                   yes
 P1      C1       1.8438(19)                     .       .                   yes
 Si1     Si2       2.3808(8)                     .       .                   yes
 Si2     Si3       2.3561(7)                     .       .                   yes
 Si2     Si4      2.3669(10)                     .       .                   yes
 Si2     Si5       2.3524(9)                     .       .                   yes
 Si3     C28        1.875(2)                     .       .                   yes
 Si3     C29        1.872(2)                     .       .                   yes
 Si3     C30        1.882(2)                     .       .                   yes
 Si4     C31        1.870(3)                     .       .                   yes
 Si4     C32        1.866(3)                     .       .                   yes
 Si4     C33        1.881(2)                     .       .                   yes
 Si5     C34      1.8843(19)                     .       .                   yes
 Si5     C41      1.8860(18)                     .       .                   yes
 Si5     C48      1.8925(19)                     .       .                   yes
 N1      C1         1.363(2)                     .       .                   yes
 N1      C2         1.383(2)                     .       .                   yes
 N1      C4         1.447(2)                     .       .                   yes
 N2      C1         1.364(2)                     .       .                   yes
 N2      C3         1.386(2)                     .       .                   yes
 N2      C16        1.449(2)                     .       .                   yes
 C2      C3         1.339(3)                     .       .                   no
 C4      C5         1.393(3)                     .       .                   no
 C4      C9         1.403(3)                     .       .                   no
 C5      C6         1.395(3)                     .       .                   no
 C5      C10        1.518(3)                     .       .                   no
 C6      C7         1.376(3)                     .       .                   no
 C7      C8         1.384(3)                     .       .                   no
 C8      C9         1.394(3)                     .       .                   no
 C9      C13        1.524(3)                     .       .                   no
 C10     C11        1.521(3)                     .       .                   no
 C10     C12        1.526(3)                     .       .                   no
 C13     C14        1.522(3)                     .       .                   no
 C13     C15        1.515(4)                     .       .                   no
 C16     C17        1.399(2)                     .       .                   no
 C16     C21        1.395(3)                     .       .                   no
 C17     C18        1.395(3)                     .       .                   no
 C17     C22        1.519(3)                     .       .                   no
 C18     C19        1.385(3)                     .       .                   no
 C19     C20        1.378(3)                     .       .                   no
 C20     C21        1.398(3)                     .       .                   no
 C21     C25        1.517(3)                     .       .                   no
 C22     C23        1.526(3)                     .       .                   no
 C22     C24        1.528(3)                     .       .                   no
 C25     C26        1.529(3)                     .       .                   no
 C25     C27        1.530(3)                     .       .                   no
 C34     C35        1.394(3)                     .       .                   no
 C34     C39        1.399(3)                     .       .                   no
 C35     C36        1.389(3)                     .       .                   no
 C36     C37        1.389(3)                     .       .                   no
 C37     C38        1.387(3)                     .       .                   no
 C37     C40        1.507(3)                     .       .                   no
 C38     C39        1.387(3)                     .       .                   no
 C41     C42        1.401(3)                     .       .                   no
 C41     C46        1.385(3)                     .       .                   no
 C42     C43        1.385(3)                     .       .                   no
 C43     C44        1.388(3)                     .       .                   no
 C44     C45        1.383(3)                     .       .                   no
 C44     C47        1.507(3)                     .       .                   no
 C45     C46        1.395(3)                     .       .                   no
 C48     C49        1.404(3)                     .       .                   no
 C48     C53        1.395(3)                     .       .                   no
 C49     C50        1.387(3)                     .       .                   no
 C50     C51        1.383(3)                     .       .                   no
 C51     C52        1.390(3)                     .       .                   no
 C51     C54        1.507(3)                     .       .                   no
 C52     C53        1.393(3)                     .       .                   no
 C2      H2           0.9500                     .       .                   no
 C3      H3           0.9500                     .       .                   no
 C6      H6           0.9500                     .       .                   no
 C7      H7           0.9500                     .       .                   no
 C8      H8           0.9500                     .       .                   no
 C10     H10          1.0000                     .       .                   no
 C11     H11A         0.9800                     .       .                   no
 C11     H11B         0.9800                     .       .                   no
 C11     H11C         0.9800                     .       .                   no
 C12     H12A         0.9800                     .       .                   no
 C12     H12B         0.9800                     .       .                   no
 C12     H12C         0.9800                     .       .                   no
 C13     H13          1.0000                     .       .                   no
 C14     H14A         0.9800                     .       .                   no
 C14     H14B         0.9800                     .       .                   no
 C14     H14C         0.9800                     .       .                   no
 C15     H15A         0.9800                     .       .                   no
 C15     H15B         0.9800                     .       .                   no
 C15     H15C         0.9800                     .       .                   no
 C18     H18          0.9500                     .       .                   no
 C19     H19          0.9500                     .       .                   no
 C20     H20          0.9500                     .       .                   no
 C22     H22          1.0000                     .       .                   no
 C23     H23A         0.9800                     .       .                   no
 C23     H23B         0.9800                     .       .                   no
 C23     H23C         0.9800                     .       .                   no
 C24     H24A         0.9800                     .       .                   no
 C24     H24B         0.9800                     .       .                   no
 C24     H24C         0.9800                     .       .                   no
 C25     H25          1.0000                     .       .                   no
 C26     H26A         0.9800                     .       .                   no
 C26     H26B         0.9800                     .       .                   no
 C26     H26C         0.9800                     .       .                   no
 C27     H27A         0.9800                     .       .                   no
 C27     H27B         0.9800                     .       .                   no
 C27     H27C         0.9800                     .       .                   no
 C28     H28A         0.9800                     .       .                   no
 C28     H28B         0.9800                     .       .                   no
 C28     H28C         0.9800                     .       .                   no
 C29     H29A         0.9800                     .       .                   no
 C29     H29B         0.9800                     .       .                   no
 C29     H29C         0.9800                     .       .                   no
 C30     H30A         0.9800                     .       .                   no
 C30     H30B         0.9800                     .       .                   no
 C30     H30C         0.9800                     .       .                   no
 C31     H31A         0.9800                     .       .                   no
 C31     H31B         0.9800                     .       .                   no
 C31     H31C         0.9800                     .       .                   no
 C32     H32A         0.9800                     .       .                   no
 C32     H32B         0.9800                     .       .                   no
 C32     H32C         0.9800                     .       .                   no
 C33     H33A         0.9800                     .       .                   no
 C33     H33B         0.9800                     .       .                   no
 C33     H33C         0.9800                     .       .                   no
 C35     H35          0.9500                     .       .                   no
 C36     H36          0.9500                     .       .                   no
 C38     H38          0.9500                     .       .                   no
 C39     H39          0.9500                     .       .                   no
 C40     H40A         0.9800                     .       .                   no
 C40     H40B         0.9800                     .       .                   no
 C40     H40C         0.9800                     .       .                   no
 C42     H42          0.9500                     .       .                   no
 C43     H43          0.9500                     .       .                   no
 C45     H45          0.9500                     .       .                   no
 C46     H46          0.9500                     .       .                   no
 C47     H47A         0.9800                     .       .                   no
 C47     H47B         0.9800                     .       .                   no
 C47     H47C         0.9800                     .       .                   no
 C49     H49          0.9500                     .       .                   no
 C50     H50          0.9500                     .       .                   no
 C52     H52          0.9500                     .       .                   no
 C53     H53          0.9500                     .       .                   no
 C54     H54A         0.9800                     .       .                   no
 C54     H54B         0.9800                     .       .                   no
 C54     H54C         0.9800                     .       .                   no

loop_
_geom_angle_atom_site_label_1
_geom_angle_atom_site_label_2
_geom_angle_atom_site_label_3
_geom_angle
_geom_angle_site_symmetry_1
_geom_angle_site_symmetry_2
_geom_angle_site_symmetry_3
_geom_angle_publ_flag
 Si1     P1      C1        101.43(6)             .       .       .           yes
 P1      Si1     Si2        97.99(3)             .       .       .           yes
 Si1     Si2     Si3       117.40(3)             .       .       .           yes
 Si1     Si2     Si4       105.86(3)             .       .       .           yes
 Si1     Si2     Si5       104.47(3)             .       .       .           yes
 Si3     Si2     Si4       109.23(4)             .       .       .           yes
 Si3     Si2     Si5       106.40(3)             .       .       .           yes
 Si4     Si2     Si5       113.66(3)             .       .       .           yes
 Si2     Si3     C28       110.00(7)             .       .       .           yes
 Si2     Si3     C29       111.63(7)             .       .       .           yes
 Si2     Si3     C30       111.91(7)             .       .       .           yes
 C28     Si3     C29       108.32(9)             .       .       .           yes
 C28     Si3     C30      107.52(10)             .       .       .           yes
 C29     Si3     C30       107.29(9)             .       .       .           yes
 Si2     Si4     C31       108.69(8)             .       .       .           yes
 Si2     Si4     C32       112.26(9)             .       .       .           yes
 Si2     Si4     C33       113.32(7)             .       .       .           yes
 C31     Si4     C32      109.47(11)             .       .       .           yes
 C31     Si4     C33      105.57(11)             .       .       .           yes
 C32     Si4     C33      107.27(11)             .       .       .           yes
 Si2     Si5     C34       106.30(6)             .       .       .           yes
 Si2     Si5     C41       116.42(7)             .       .       .           yes
 Si2     Si5     C48       113.97(6)             .       .       .           yes
 C34     Si5     C41       106.12(8)             .       .       .           yes
 C34     Si5     C48       105.22(9)             .       .       .           yes
 C41     Si5     C48       107.93(8)             .       .       .           yes
 C1      N1      C2       110.83(15)             .       .       .           yes
 C1      N1      C4       126.35(15)             .       .       .           yes
 C2      N1      C4       122.82(14)             .       .       .           yes
 C1      N2      C3       110.44(15)             .       .       .           yes
 C1      N2      C16      126.62(15)             .       .       .           yes
 C3      N2      C16      121.60(15)             .       .       .           yes
 P1      C1      N1       123.96(14)             .       .       .           yes
 P1      C1      N2       131.20(13)             .       .       .           yes
 N1      C1      N2       104.42(15)             .       .       .           yes
 N1      C2      C3       107.01(15)             .       .       .           yes
 N2      C3      C2       107.29(16)             .       .       .           yes
 N1      C4      C5       118.08(16)             .       .       .           yes
 N1      C4      C9       118.41(16)             .       .       .           yes
 C5      C4      C9       123.39(17)             .       .       .           no
 C4      C5      C6       117.18(17)             .       .       .           no
 C4      C5      C10      122.60(17)             .       .       .           no
 C6      C5      C10      120.21(17)             .       .       .           no
 C5      C6      C7       121.05(18)             .       .       .           no
 C6      C7      C8       120.43(19)             .       .       .           no
 C7      C8      C9       121.20(19)             .       .       .           no
 C4      C9      C8       116.72(18)             .       .       .           no
 C4      C9      C13      122.89(18)             .       .       .           no
 C8      C9      C13      120.35(18)             .       .       .           no
 C5      C10     C11      110.45(18)             .       .       .           no
 C5      C10     C12      111.38(18)             .       .       .           no
 C11     C10     C12      111.52(19)             .       .       .           no
 C9      C13     C14      112.93(19)             .       .       .           no
 C9      C13     C15      110.60(19)             .       .       .           no
 C14     C13     C15        109.7(2)             .       .       .           no
 N2      C16     C17      119.30(16)             .       .       .           yes
 N2      C16     C21      116.72(15)             .       .       .           yes
 C17     C16     C21      123.90(17)             .       .       .           no
 C16     C17     C18      116.69(17)             .       .       .           no
 C16     C17     C22      122.58(16)             .       .       .           no
 C18     C17     C22      120.71(17)             .       .       .           no
 C17     C18     C19      120.97(18)             .       .       .           no
 C18     C19     C20      120.69(19)             .       .       .           no
 C19     C20     C21      121.00(18)             .       .       .           no
 C16     C21     C20      116.74(17)             .       .       .           no
 C16     C21     C25      123.02(16)             .       .       .           no
 C20     C21     C25      120.23(17)             .       .       .           no
 C17     C22     C23      112.85(16)             .       .       .           no
 C17     C22     C24      111.25(16)             .       .       .           no
 C23     C22     C24      109.68(17)             .       .       .           no
 C21     C25     C26      111.92(16)             .       .       .           no
 C21     C25     C27      110.46(17)             .       .       .           no
 C26     C25     C27      111.31(17)             .       .       .           no
 Si5     C34     C35      123.35(14)             .       .       .           yes
 Si5     C34     C39      119.42(13)             .       .       .           yes
 C35     C34     C39      117.16(17)             .       .       .           no
 C34     C35     C36      121.36(18)             .       .       .           no
 C35     C36     C37      121.03(19)             .       .       .           no
 C36     C37     C38      118.05(18)             .       .       .           no
 C36     C37     C40        121.6(2)             .       .       .           no
 C38     C37     C40      120.33(18)             .       .       .           no
 C37     C38     C39      121.04(18)             .       .       .           no
 C34     C39     C38      121.35(18)             .       .       .           no
 Si5     C41     C42      120.00(14)             .       .       .           yes
 Si5     C41     C46      123.40(14)             .       .       .           yes
 C42     C41     C46      116.54(16)             .       .       .           no
 C41     C42     C43      121.63(17)             .       .       .           no
 C42     C43     C44      121.26(18)             .       .       .           no
 C43     C44     C45      117.63(18)             .       .       .           no
 C43     C44     C47      120.24(18)             .       .       .           no
 C45     C44     C47      122.14(19)             .       .       .           no
 C44     C45     C46      121.05(18)             .       .       .           no
 C41     C46     C45      121.86(17)             .       .       .           no
 Si5     C48     C49      119.56(14)             .       .       .           yes
 Si5     C48     C53      124.01(14)             .       .       .           yes
 C49     C48     C53      116.41(17)             .       .       .           no
 C48     C49     C50      122.03(18)             .       .       .           no
 C49     C50     C51      120.90(17)             .       .       .           no
 C50     C51     C52      117.90(18)             .       .       .           no
 C50     C51     C54      121.50(17)             .       .       .           no
 C52     C51     C54      120.57(18)             .       .       .           no
 C51     C52     C53      121.30(18)             .       .       .           no
 C48     C53     C52      121.41(17)             .       .       .           no
 N1      C2      H2           127.00             .       .       .           no
 C3      C2      H2           126.00             .       .       .           no
 N2      C3      H3           126.00             .       .       .           no
 C2      C3      H3           126.00             .       .       .           no
 C5      C6      H6           119.00             .       .       .           no
 C7      C6      H6           119.00             .       .       .           no
 C6      C7      H7           120.00             .       .       .           no
 C8      C7      H7           120.00             .       .       .           no
 C7      C8      H8           119.00             .       .       .           no
 C9      C8      H8           119.00             .       .       .           no
 C5      C10     H10          108.00             .       .       .           no
 C11     C10     H10          108.00             .       .       .           no
 C12     C10     H10          108.00             .       .       .           no
 C10     C11     H11A         109.00             .       .       .           no
 C10     C11     H11B         109.00             .       .       .           no
 C10     C11     H11C         109.00             .       .       .           no
 H11A    C11     H11B         109.00             .       .       .           no
 H11A    C11     H11C         109.00             .       .       .           no
 H11B    C11     H11C         110.00             .       .       .           no
 C10     C12     H12A         109.00             .       .       .           no
 C10     C12     H12B         110.00             .       .       .           no
 C10     C12     H12C         109.00             .       .       .           no
 H12A    C12     H12B         109.00             .       .       .           no
 H12A    C12     H12C         109.00             .       .       .           no
 H12B    C12     H12C         109.00             .       .       .           no
 C9      C13     H13          108.00             .       .       .           no
 C14     C13     H13          108.00             .       .       .           no
 C15     C13     H13          108.00             .       .       .           no
 C13     C14     H14A         109.00             .       .       .           no
 C13     C14     H14B         109.00             .       .       .           no
 C13     C14     H14C         109.00             .       .       .           no
 H14A    C14     H14B         109.00             .       .       .           no
 H14A    C14     H14C         109.00             .       .       .           no
 H14B    C14     H14C         109.00             .       .       .           no
 C13     C15     H15A         109.00             .       .       .           no
 C13     C15     H15B         109.00             .       .       .           no
 C13     C15     H15C         109.00             .       .       .           no
 H15A    C15     H15B         109.00             .       .       .           no
 H15A    C15     H15C         109.00             .       .       .           no
 H15B    C15     H15C         109.00             .       .       .           no
 C17     C18     H18          120.00             .       .       .           no
 C19     C18     H18          119.00             .       .       .           no
 C18     C19     H19          120.00             .       .       .           no
 C20     C19     H19          120.00             .       .       .           no
 C19     C20     H20          120.00             .       .       .           no
 C21     C20     H20          119.00             .       .       .           no
 C17     C22     H22          108.00             .       .       .           no
 C23     C22     H22          108.00             .       .       .           no
 C24     C22     H22          108.00             .       .       .           no
 C22     C23     H23A         109.00             .       .       .           no
 C22     C23     H23B         109.00             .       .       .           no
 C22     C23     H23C         110.00             .       .       .           no
 H23A    C23     H23B         109.00             .       .       .           no
 H23A    C23     H23C         109.00             .       .       .           no
 H23B    C23     H23C         109.00             .       .       .           no
 C22     C24     H24A         109.00             .       .       .           no
 C22     C24     H24B         109.00             .       .       .           no
 C22     C24     H24C         109.00             .       .       .           no
 H24A    C24     H24B         109.00             .       .       .           no
 H24A    C24     H24C         109.00             .       .       .           no
 H24B    C24     H24C         109.00             .       .       .           no
 C21     C25     H25          108.00             .       .       .           no
 C26     C25     H25          108.00             .       .       .           no
 C27     C25     H25          108.00             .       .       .           no
 C25     C26     H26A         109.00             .       .       .           no
 C25     C26     H26B         109.00             .       .       .           no
 C25     C26     H26C         109.00             .       .       .           no
 H26A    C26     H26B         109.00             .       .       .           no
 H26A    C26     H26C         109.00             .       .       .           no
 H26B    C26     H26C         109.00             .       .       .           no
 C25     C27     H27A         109.00             .       .       .           no
 C25     C27     H27B         109.00             .       .       .           no
 C25     C27     H27C         109.00             .       .       .           no
 H27A    C27     H27B         109.00             .       .       .           no
 H27A    C27     H27C         109.00             .       .       .           no
 H27B    C27     H27C         110.00             .       .       .           no
 Si3     C28     H28A         109.00             .       .       .           no
 Si3     C28     H28B         109.00             .       .       .           no
 Si3     C28     H28C         109.00             .       .       .           no
 H28A    C28     H28B         109.00             .       .       .           no
 H28A    C28     H28C         109.00             .       .       .           no
 H28B    C28     H28C         109.00             .       .       .           no
 Si3     C29     H29A         109.00             .       .       .           no
 Si3     C29     H29B         109.00             .       .       .           no
 Si3     C29     H29C         109.00             .       .       .           no
 H29A    C29     H29B         109.00             .       .       .           no
 H29A    C29     H29C         109.00             .       .       .           no
 H29B    C29     H29C         109.00             .       .       .           no
 Si3     C30     H30A         109.00             .       .       .           no
 Si3     C30     H30B         109.00             .       .       .           no
 Si3     C30     H30C         109.00             .       .       .           no
 H30A    C30     H30B         109.00             .       .       .           no
 H30A    C30     H30C         109.00             .       .       .           no
 H30B    C30     H30C         109.00             .       .       .           no
 Si4     C31     H31A         109.00             .       .       .           no
 Si4     C31     H31B         109.00             .       .       .           no
 Si4     C31     H31C         109.00             .       .       .           no
 H31A    C31     H31B         110.00             .       .       .           no
 H31A    C31     H31C         109.00             .       .       .           no
 H31B    C31     H31C         109.00             .       .       .           no
 Si4     C32     H32A         109.00             .       .       .           no
 Si4     C32     H32B         110.00             .       .       .           no
 Si4     C32     H32C         109.00             .       .       .           no
 H32A    C32     H32B         109.00             .       .       .           no
 H32A    C32     H32C         109.00             .       .       .           no
 H32B    C32     H32C         109.00             .       .       .           no
 Si4     C33     H33A         109.00             .       .       .           no
 Si4     C33     H33B         109.00             .       .       .           no
 Si4     C33     H33C         109.00             .       .       .           no
 H33A    C33     H33B         109.00             .       .       .           no
 H33A    C33     H33C         109.00             .       .       .           no
 H33B    C33     H33C         110.00             .       .       .           no
 C34     C35     H35          119.00             .       .       .           no
 C36     C35     H35          119.00             .       .       .           no
 C35     C36     H36          119.00             .       .       .           no
 C37     C36     H36          119.00             .       .       .           no
 C37     C38     H38          119.00             .       .       .           no
 C39     C38     H38          119.00             .       .       .           no
 C34     C39     H39          119.00             .       .       .           no
 C38     C39     H39          119.00             .       .       .           no
 C37     C40     H40A         109.00             .       .       .           no
 C37     C40     H40B         109.00             .       .       .           no
 C37     C40     H40C         109.00             .       .       .           no
 H40A    C40     H40B         109.00             .       .       .           no
 H40A    C40     H40C         109.00             .       .       .           no
 H40B    C40     H40C         109.00             .       .       .           no
 C41     C42     H42          119.00             .       .       .           no
 C43     C42     H42          119.00             .       .       .           no
 C42     C43     H43          119.00             .       .       .           no
 C44     C43     H43          119.00             .       .       .           no
 C44     C45     H45          119.00             .       .       .           no
 C46     C45     H45          119.00             .       .       .           no
 C41     C46     H46          119.00             .       .       .           no
 C45     C46     H46          119.00             .       .       .           no
 C44     C47     H47A         109.00             .       .       .           no
 C44     C47     H47B         109.00             .       .       .           no
 C44     C47     H47C         110.00             .       .       .           no
 H47A    C47     H47B         109.00             .       .       .           no
 H47A    C47     H47C         109.00             .       .       .           no
 H47B    C47     H47C         109.00             .       .       .           no
 C48     C49     H49          119.00             .       .       .           no
 C50     C49     H49          119.00             .       .       .           no
 C49     C50     H50          120.00             .       .       .           no
 C51     C50     H50          120.00             .       .       .           no
 C51     C52     H52          119.00             .       .       .           no
 C53     C52     H52          119.00             .       .       .           no
 C48     C53     H53          119.00             .       .       .           no
 C52     C53     H53          119.00             .       .       .           no
 C51     C54     H54A         109.00             .       .       .           no
 C51     C54     H54B         109.00             .       .       .           no
 C51     C54     H54C         109.00             .       .       .           no
 H54A    C54     H54B         109.00             .       .       .           no
 H54A    C54     H54C         109.00             .       .       .           no
 H54B    C54     H54C         109.00             .       .       .           no

loop_
_geom_torsion_atom_site_label_1
_geom_torsion_atom_site_label_2
_geom_torsion_atom_site_label_3
_geom_torsion_atom_site_label_4
_geom_torsion
_geom_torsion_site_symmetry_1
_geom_torsion_site_symmetry_2
_geom_torsion_site_symmetry_3
_geom_torsion_site_symmetry_4
_geom_torsion_publ_flag
 C1      P1      Si1     Si2      -173.49(7)     .       .       .       .   no
 Si1     P1      C1      N1      -139.86(14)     .       .       .       .   no
 Si1     P1      C1      N2        48.75(18)     .       .       .       .   no
 P1      Si1     Si2     Si3       -21.61(5)     .       .       .       .   no
 P1      Si1     Si2     Si4       100.59(4)     .       .       .       .   no
 P1      Si1     Si2     Si5      -139.14(3)     .       .       .       .   no
 Si1     Si2     Si3     C28        73.19(8)     .       .       .       .   no
 Si1     Si2     Si3     C29       -47.08(8)     .       .       .       .   no
 Si1     Si2     Si3     C30      -167.35(8)     .       .       .       .   no
 Si4     Si2     Si3     C28       -47.26(8)     .       .       .       .   no
 Si4     Si2     Si3     C29      -167.53(7)     .       .       .       .   no
 Si4     Si2     Si3     C30        72.20(8)     .       .       .       .   no
 Si5     Si2     Si3     C28      -170.32(7)     .       .       .       .   no
 Si5     Si2     Si3     C29        69.41(7)     .       .       .       .   no
 Si5     Si2     Si3     C30       -50.87(9)     .       .       .       .   no
 Si1     Si2     Si4     C31       -39.52(9)     .       .       .       .   no
 Si1     Si2     Si4     C32        81.73(9)     .       .       .       .   no
 Si1     Si2     Si4     C33      -156.56(8)     .       .       .       .   no
 Si3     Si2     Si4     C31        87.76(9)     .       .       .       .   no
 Si3     Si2     Si4     C32      -151.00(9)     .       .       .       .   no
 Si3     Si2     Si4     C33       -29.28(9)     .       .       .       .   no
 Si5     Si2     Si4     C31      -153.61(9)     .       .       .       .   no
 Si5     Si2     Si4     C32      -32.36(10)     .       .       .       .   no
 Si5     Si2     Si4     C33        89.36(9)     .       .       .       .   no
 Si1     Si2     Si5     C34        81.54(6)     .       .       .       .   no
 Si1     Si2     Si5     C41      -160.55(6)     .       .       .       .   no
 Si1     Si2     Si5     C48       -33.89(7)     .       .       .       .   no
 Si3     Si2     Si5     C34       -43.31(7)     .       .       .       .   no
 Si3     Si2     Si5     C41        74.61(7)     .       .       .       .   no
 Si3     Si2     Si5     C48      -158.73(7)     .       .       .       .   no
 Si4     Si2     Si5     C34      -163.55(6)     .       .       .       .   no
 Si4     Si2     Si5     C41       -45.63(7)     .       .       .       .   no
 Si4     Si2     Si5     C48        81.02(7)     .       .       .       .   no
 Si2     Si5     C34     C35      108.28(15)     .       .       .       .   no
 Si2     Si5     C34     C39      -68.56(15)     .       .       .       .   no
 C41     Si5     C34     C35      -16.26(18)     .       .       .       .   no
 C41     Si5     C34     C39      166.90(15)     .       .       .       .   no
 C48     Si5     C34     C35     -130.51(16)     .       .       .       .   no
 C48     Si5     C34     C39       52.65(16)     .       .       .       .   no
 Si2     Si5     C41     C42     -178.09(12)     .       .       .       .   no
 Si2     Si5     C41     C46       -0.81(18)     .       .       .       .   no
 C34     Si5     C41     C42      -60.08(16)     .       .       .       .   no
 C34     Si5     C41     C46      117.21(17)     .       .       .       .   no
 C48     Si5     C41     C42       52.31(17)     .       .       .       .   no
 C48     Si5     C41     C46     -130.41(16)     .       .       .       .   no
 Si2     Si5     C48     C49      153.79(13)     .       .       .       .   no
 Si2     Si5     C48     C53      -24.60(17)     .       .       .       .   no
 C34     Si5     C48     C49       37.73(16)     .       .       .       .   no
 C34     Si5     C48     C53     -140.66(15)     .       .       .       .   no
 C41     Si5     C48     C49      -75.25(16)     .       .       .       .   no
 C41     Si5     C48     C53      106.36(16)     .       .       .       .   no
 C2      N1      C1      P1      -172.83(13)     .       .       .       .   no
 C2      N1      C1      N2         0.49(19)     .       .       .       .   no
 C4      N1      C1      P1           7.5(3)     .       .       .       .   no
 C4      N1      C1      N2      -179.21(16)     .       .       .       .   no
 C1      N1      C2      C3           0.2(2)     .       .       .       .   no
 C4      N1      C2      C3       179.95(16)     .       .       .       .   no
 C1      N1      C4      C5          84.2(2)     .       .       .       .   no
 C1      N1      C4      C9         -99.7(2)     .       .       .       .   no
 C2      N1      C4      C5         -95.4(2)     .       .       .       .   no
 C2      N1      C4      C9          80.6(2)     .       .       .       .   no
 C3      N2      C1      P1       171.60(15)     .       .       .       .   no
 C3      N2      C1      N1          -1.0(2)     .       .       .       .   no
 C16     N2      C1      P1           4.8(3)     .       .       .       .   no
 C16     N2      C1      N1      -167.80(16)     .       .       .       .   no
 C1      N2      C3      C2           1.2(2)     .       .       .       .   no
 C16     N2      C3      C2       168.76(16)     .       .       .       .   no
 C1      N2      C16     C17       -104.2(2)     .       .       .       .   no
 C1      N2      C16     C21         79.2(2)     .       .       .       .   no
 C3      N2      C16     C17         90.4(2)     .       .       .       .   no
 C3      N2      C16     C21        -86.3(2)     .       .       .       .   no
 N1      C2      C3      N2          -0.9(2)     .       .       .       .   no
 N1      C4      C5      C6       174.40(16)     .       .       .       .   no
 N1      C4      C5      C10         -6.1(3)     .       .       .       .   no
 C9      C4      C5      C6          -1.4(3)     .       .       .       .   no
 C9      C4      C5      C10      178.12(18)     .       .       .       .   no
 N1      C4      C9      C8      -175.29(17)     .       .       .       .   no
 N1      C4      C9      C13          7.1(3)     .       .       .       .   no
 C5      C4      C9      C8           0.5(3)     .       .       .       .   no
 C5      C4      C9      C13     -177.07(19)     .       .       .       .   no
 C4      C5      C6      C7           0.7(3)     .       .       .       .   no
 C10     C5      C6      C7      -178.88(19)     .       .       .       .   no
 C4      C5      C10     C11       -126.1(2)     .       .       .       .   no
 C4      C5      C10     C12        109.4(2)     .       .       .       .   no
 C6      C5      C10     C11         53.4(3)     .       .       .       .   no
 C6      C5      C10     C12        -71.1(2)     .       .       .       .   no
 C5      C6      C7      C8           1.0(3)     .       .       .       .   no
 C6      C7      C8      C9          -1.9(3)     .       .       .       .   no
 C7      C8      C9      C4           1.2(3)     .       .       .       .   no
 C7      C8      C9      C13      178.82(19)     .       .       .       .   no
 C4      C9      C13     C14       -137.4(2)     .       .       .       .   no
 C4      C9      C13     C15         99.3(2)     .       .       .       .   no
 C8      C9      C13     C14         45.2(3)     .       .       .       .   no
 C8      C9      C13     C15        -78.2(3)     .       .       .       .   no
 N2      C16     C17     C18     -177.48(16)     .       .       .       .   no
 N2      C16     C17     C22          1.1(3)     .       .       .       .   no
 C21     C16     C17     C18         -1.1(3)     .       .       .       .   no
 C21     C16     C17     C22      177.50(17)     .       .       .       .   no
 N2      C16     C21     C20      177.83(16)     .       .       .       .   no
 N2      C16     C21     C25         -0.7(3)     .       .       .       .   no
 C17     C16     C21     C20          1.4(3)     .       .       .       .   no
 C17     C16     C21     C25     -177.20(17)     .       .       .       .   no
 C16     C17     C18     C19          0.1(3)     .       .       .       .   no
 C22     C17     C18     C19     -178.52(18)     .       .       .       .   no
 C16     C17     C22     C23      147.37(19)     .       .       .       .   no
 C16     C17     C22     C24        -88.9(2)     .       .       .       .   no
 C18     C17     C22     C23        -34.1(3)     .       .       .       .   no
 C18     C17     C22     C24         89.7(2)     .       .       .       .   no
 C17     C18     C19     C20          0.6(3)     .       .       .       .   no
 C18     C19     C20     C21         -0.3(3)     .       .       .       .   no
 C19     C20     C21     C16         -0.7(3)     .       .       .       .   no
 C19     C20     C21     C25      177.96(19)     .       .       .       .   no
 C16     C21     C25     C26       -116.5(2)     .       .       .       .   no
 C16     C21     C25     C27        118.9(2)     .       .       .       .   no
 C20     C21     C25     C26         65.0(2)     .       .       .       .   no
 C20     C21     C25     C27        -59.6(2)     .       .       .       .   no
 Si5     C34     C35     C36     -177.69(15)     .       .       .       .   no
 C39     C34     C35     C36         -0.8(3)     .       .       .       .   no
 Si5     C34     C39     C38      178.34(15)     .       .       .       .   no
 C35     C34     C39     C38          1.3(3)     .       .       .       .   no
 C34     C35     C36     C37         -0.3(3)     .       .       .       .   no
 C35     C36     C37     C38          0.9(3)     .       .       .       .   no
 C35     C36     C37     C40       -178.1(2)     .       .       .       .   no
 C36     C37     C38     C39         -0.3(3)     .       .       .       .   no
 C40     C37     C38     C39      178.60(19)     .       .       .       .   no
 C37     C38     C39     C34         -0.8(3)     .       .       .       .   no
 Si5     C41     C42     C43      178.49(15)     .       .       .       .   no
 C46     C41     C42     C43          1.0(3)     .       .       .       .   no
 Si5     C41     C46     C45     -178.84(16)     .       .       .       .   no
 C42     C41     C46     C45         -1.5(3)     .       .       .       .   no
 C41     C42     C43     C44          0.6(3)     .       .       .       .   no
 C42     C43     C44     C45         -1.9(3)     .       .       .       .   no
 C42     C43     C44     C47      178.68(19)     .       .       .       .   no
 C43     C44     C45     C46          1.4(3)     .       .       .       .   no
 C47     C44     C45     C46       -179.1(2)     .       .       .       .   no
 C44     C45     C46     C41          0.3(3)     .       .       .       .   no
 Si5     C48     C49     C50     -177.90(15)     .       .       .       .   no
 C53     C48     C49     C50          0.6(3)     .       .       .       .   no
 Si5     C48     C53     C52      177.42(14)     .       .       .       .   no
 C49     C48     C53     C52         -1.0(3)     .       .       .       .   no
 C48     C49     C50     C51          1.3(3)     .       .       .       .   no
 C49     C50     C51     C52         -2.6(3)     .       .       .       .   no
 C49     C50     C51     C54      175.54(18)     .       .       .       .   no
 C50     C51     C52     C53          2.2(3)     .       .       .       .   no
 C54     C51     C52     C53     -175.95(18)     .       .       .       .   no
 C51     C52     C53     C48         -0.4(3)     .       .       .       .   no

loop_
_geom_hbond_atom_site_label_D
_geom_hbond_atom_site_label_H
_geom_hbond_atom_site_label_A
_geom_hbond_distance_DH
_geom_hbond_distance_HA
_geom_hbond_distance_DA
_geom_hbond_angle_DHA
_geom_hbond_site_symmetry_A
_geom_hbond_publ_flag
#
#D   H   A   D - H  H...A   D...A    D - H...A  symm(A)
#
C10     H10     N1          1.0000     2.4100   2.896(3)     109.00     .   yes
C13     H13     N1          1.0000     2.4500   2.923(3)     108.00     .   yes
C22     H22     N2          1.0000     2.5400   2.926(2)     103.00     .   yes
C25     H25     N2          1.0000     2.3600   2.874(2)     111.00     .   yes

# Loop Mechanism for Extra Tables(s)

#loop_
#_publ_manuscript_incl_extra_item
#'_geom_extra_tableA_col_1'
#'_geom_extra_tableA_col_2'
#'_geom_extra_tableA_col_3'
#'_geom_extra_table_head_A'
#'_geom_table_footnote_A'
#'_geom_extra_tableB_col_1'
#'_geom_extra_tableB_col_2'
#'_geom_extra_tableB_col_3'
#'_geom_extra_table_head_B'
#'_geom_table_footnote_B'


#
#loop_
#_geom_extra_tableA_col_1
#_geom_extra_tableA_col_2
#_geom_extra_tableA_col_3
# ? ? ?


#
#loop_
#_geom_extra_tableB_col_1
#_geom_extra_tableB_col_2
#_geom_extra_tableB_col_3
# ? ? ?


#
#_geom_table_footnote_A
#;
# ?
#;


#
#_geom_table_footnote_B
#;
# ?
#;


#
#_geom_table_footnote_A
#;
# ?
#;


#
#_geom_table_footnote_B
#;
# ?
#;

_shelx_res_file
;
TITL mo_DolMa3_0ma_a.res in Pbca
    mo_DolMa3_0ma.res
    created by SHELXL-2018/3 at 13:39:00 on 17-Aug-2021
CELL 0.71073 12.3178 24.1671 37.1392 90.000 90.000 90.000
ZERR 8.00 0.0006 0.0011 0.0016 0.000 0.000 0.000
LATT 1
SYMM x+1/2, -y+1/2, -z
SYMM -x, y+1/2, -z+1/2
SYMM -x+1/2, -y, z+1/2
SFAC C H N SI P
UNIT 432 600 16 40 8
LIST 4
TEMP -173.150
SIZE 0.270 0.477 0.587
ACTA
L.S. 4
FMAP 2
PLAN 5
HTAB
BOND $H
CONF
RIGU 0.0001 P1 Si1 Si2 Si3 Si4 Si5
WGHT    0.040000   11.009200
FVAR       0.21886
P1    5    0.575587    0.566389    0.390416    11.00000    0.01944    0.01765 =
         0.03622   -0.00248    0.00187    0.00225
SI1   4    0.650001    0.642801    0.375884    11.00000    0.03150    0.01586 =
         0.04044    0.00203    0.01082    0.00609
SI3   4    0.347920    0.668058    0.415484    11.00000    0.01738    0.01802 =
         0.02069   -0.00067    0.00368   -0.00174
SI4   4    0.603548    0.731578    0.458517    11.00000    0.02615    0.02144 =
         0.02293   -0.00228   -0.00816    0.00120
N1    3    0.652476    0.467318    0.358145    11.00000    0.01554    0.01685 =
         0.02035   -0.00112    0.00082   -0.00083
N2    3    0.787182    0.513721    0.379606    11.00000    0.01485    0.01707 =
         0.01975   -0.00272   -0.00020    0.00055
SI2   4    0.522675    0.703326    0.403714    11.00000    0.01515    0.01364 =
         0.01789    0.00037   -0.00085   -0.00015
C1    1    0.677545    0.516055    0.374655    11.00000    0.01630    0.01503 =
         0.01873    0.00010    0.00034   -0.00006
C2    1    0.744450    0.435366    0.353290    11.00000    0.01956    0.01694 =
         0.02373   -0.00396    0.00243    0.00307
AFIX  43
H2    2    0.747723    0.399862    0.342363    11.00000   -1.20000
AFIX   0
C3    1    0.828009    0.463954    0.366908    11.00000    0.01731    0.01945 =
         0.02529   -0.00412    0.00198    0.00355
AFIX  43
H3    2    0.901623    0.452297    0.367720    11.00000   -1.20000
AFIX   0
C4    1    0.545725    0.449725    0.346638    11.00000    0.01461    0.01615 =
         0.02421   -0.00392   -0.00036    0.00051
C5    1    0.508628    0.467586    0.313159    11.00000    0.02148    0.01988 =
         0.02566    0.00050   -0.00140   -0.00072
SI5   4    0.499915    0.775731    0.362055    11.00000    0.01389    0.01386 =
         0.01615   -0.00010    0.00029    0.00038
C6    1    0.409842    0.446216    0.301136    11.00000    0.02388    0.02865 =
         0.02764    0.00184   -0.00775   -0.00079
AFIX  43
H6    2    0.382441    0.457178    0.278315    11.00000   -1.20000
AFIX   0
C7    1    0.351460    0.409498    0.321825    11.00000    0.01889    0.02880 =
         0.03385   -0.00312   -0.00387   -0.00510
AFIX  43
H7    2    0.284893    0.394983    0.313013    11.00000   -1.20000
AFIX   0
C8    1    0.389098    0.393586    0.355379    11.00000    0.02207    0.03044 =
         0.03245    0.00433    0.00059   -0.00850
AFIX  43
H8    2    0.346773    0.369085    0.369629    11.00000   -1.20000
AFIX   0
C9    1    0.487964    0.412855    0.368638    11.00000    0.02025    0.02673 =
         0.02528    0.00080    0.00042   -0.00197
C10   1    0.570749    0.508856    0.290233    11.00000    0.02999    0.03281 =
         0.03077    0.00983   -0.00565   -0.00770
AFIX  13
H10   2    0.631963    0.523619    0.305083    11.00000   -1.20000
AFIX   0
C11   1    0.498236    0.557345    0.280044    11.00000    0.04978    0.02593 =
         0.03432    0.00846   -0.00247   -0.00399
AFIX 137
H11A  2    0.541197    0.585225    0.267233    11.00000   -1.50000
H11B  2    0.467382    0.573750    0.301898    11.00000   -1.50000
H11C  2    0.439415    0.544295    0.264437    11.00000   -1.50000
AFIX   0
C12   1    0.619534    0.481243    0.257001    11.00000    0.04380    0.04666 =
         0.05288    0.01987    0.01941    0.00743
AFIX 137
H12A  2    0.659907    0.508738    0.242969    11.00000   -1.50000
H12B  2    0.561215    0.465689    0.242178    11.00000   -1.50000
H12C  2    0.668803    0.451574    0.264518    11.00000   -1.50000
AFIX   0
C13   1    0.526875    0.395692    0.405971    11.00000    0.02293    0.05586 =
         0.03046    0.01480   -0.00267   -0.01360
AFIX  13
H13   2    0.606067    0.404429    0.407643    11.00000   -1.20000
AFIX   0
C14   1    0.512936    0.334095    0.413140    11.00000    0.05823    0.04743 =
         0.03573    0.01313    0.00736    0.01892
AFIX 137
H14A  2    0.545328    0.324783    0.436467    11.00000   -1.50000
H14B  2    0.549059    0.312916    0.394093    11.00000   -1.50000
H14C  2    0.435444    0.324924    0.413477    11.00000   -1.50000
AFIX   0
C15   1    0.468814    0.428641    0.434818    11.00000    0.10280    0.03868 =
         0.02700    0.00319   -0.00249   -0.01190
AFIX 137
H15A  2    0.500569    0.420174    0.458376    11.00000   -1.50000
H15B  2    0.391627    0.418812    0.434915    11.00000   -1.50000
H15C  2    0.476672    0.468259    0.429830    11.00000   -1.50000
AFIX   0
C16   1    0.851955    0.550361    0.401813    11.00000    0.01353    0.01817 =
         0.02344   -0.00475   -0.00240    0.00190
C17   1    0.915267    0.591211    0.385340    11.00000    0.01643    0.01800 =
         0.02825   -0.00236    0.00067    0.00293
C18   1    0.979201    0.623741    0.407975    11.00000    0.01980    0.02126 =
         0.04004   -0.00487    0.00143   -0.00291
AFIX  43
H18   2    1.023384    0.652028    0.397938    11.00000   -1.20000
AFIX   0
C19   1    0.979230    0.615416    0.444863    11.00000    0.02283    0.03183 =
         0.03581   -0.01449   -0.00313   -0.00340
AFIX  43
H19   2    1.022892    0.638236    0.459832    11.00000   -1.20000
AFIX   0
C20   1    0.916578    0.574369    0.460086    11.00000    0.02624    0.03561 =
         0.02287   -0.00709   -0.00266    0.00300
AFIX  43
H20   2    0.917866    0.569174    0.485438    11.00000   -1.20000
AFIX   0
C21   1    0.851175    0.540270    0.438797    11.00000    0.01887    0.02435 =
         0.02237   -0.00347    0.00074    0.00319
C22   1    0.917648    0.599626    0.344818    11.00000    0.02358    0.02639 =
         0.02883    0.00318    0.00124    0.00025
AFIX  13
H22   2    0.845754    0.587586    0.335070    11.00000   -1.20000
AFIX   0
C23   1    0.934235    0.660013    0.334135    11.00000    0.04019    0.03205 =
         0.04277    0.01015    0.00898    0.00195
AFIX 137
H23A  2    0.922403    0.664148    0.308181    11.00000   -1.50000
H23B  2    1.008458    0.671352    0.340121    11.00000   -1.50000
H23C  2    0.882495    0.683317    0.347245    11.00000   -1.50000
AFIX   0
C24   1    1.004907    0.563776    0.327177    11.00000    0.03564    0.03773 =
         0.02795    0.00071    0.00604    0.00537
AFIX 137
H24A  2    1.004500    0.569982    0.301101    11.00000   -1.50000
H24B  2    0.989966    0.524691    0.332164    11.00000   -1.50000
H24C  2    1.076215    0.573664    0.336952    11.00000   -1.50000
AFIX   0
C25   1    0.785656    0.494066    0.455922    11.00000    0.02949    0.02719 =
         0.02073    0.00135   -0.00016   -0.00038
AFIX  13
H25   2    0.748186    0.473499    0.436137    11.00000   -1.20000
AFIX   0
C26   1    0.698264    0.516377    0.481295    11.00000    0.03058    0.03779 =
         0.03172    0.00430    0.00521    0.00130
AFIX 137
H26A  2    0.659749    0.485369    0.492518    11.00000   -1.50000
H26B  2    0.646704    0.538993    0.467610    11.00000   -1.50000
H26C  2    0.732322    0.539070    0.500020    11.00000   -1.50000
AFIX   0
C27   1    0.860672    0.453267    0.475253    11.00000    0.04028    0.03807 =
         0.04235    0.01288    0.00891    0.00924
AFIX 137
H27A  2    0.818225    0.421592    0.483813    11.00000   -1.50000
H27B  2    0.895066    0.471710    0.495799    11.00000   -1.50000
H27C  2    0.916767    0.440370    0.458529    11.00000   -1.50000
AFIX   0
C28   1    0.353260    0.618356    0.454195    11.00000    0.03672    0.02770 =
         0.02297    0.00271    0.00531   -0.00800
AFIX 137
H28A  2    0.280198    0.604139    0.459043    11.00000   -1.50000
H28B  2    0.380771    0.637433    0.475617    11.00000   -1.50000
H28C  2    0.401602    0.587513    0.448162    11.00000   -1.50000
AFIX   0
C29   1    0.290991    0.630902    0.375486    11.00000    0.01891    0.02335 =
         0.02702    0.00101   -0.00042   -0.00485
AFIX 137
H29A  2    0.219653    0.615595    0.381591    11.00000   -1.50000
H29B  2    0.340042    0.600800    0.368562    11.00000   -1.50000
H29C  2    0.283475    0.656859    0.355367    11.00000   -1.50000
AFIX   0
C30   1    0.249193    0.724451    0.427735    11.00000    0.02233    0.03108 =
         0.04015   -0.00649    0.00756    0.00077
AFIX 137
H30A  2    0.177678    0.708198    0.432407    11.00000   -1.50000
H30B  2    0.243743    0.750871    0.407799    11.00000   -1.50000
H30C  2    0.274759    0.743644    0.449378    11.00000   -1.50000
AFIX   0
C31   1    0.674866    0.670917    0.478938    11.00000    0.06684    0.04425 =
         0.03674   -0.00740   -0.02638    0.02365
AFIX 137
H31A  2    0.705356    0.681568    0.502305    11.00000   -1.50000
H31B  2    0.733487    0.658847    0.462920    11.00000   -1.50000
H31C  2    0.623133    0.640544    0.482293    11.00000   -1.50000
AFIX   0
C32   1    0.702143    0.789383    0.452036    11.00000    0.05153    0.06119 =
         0.03784   -0.00576   -0.01001   -0.03075
AFIX 137
H32A  2    0.725741    0.803220    0.475572    11.00000   -1.50000
H32B  2    0.667200    0.819361    0.438566    11.00000   -1.50000
H32C  2    0.765249    0.775916    0.438567    11.00000   -1.50000
AFIX   0
C33   1    0.502149    0.754826    0.493225    11.00000    0.04632    0.03976 =
         0.02289   -0.00628   -0.00520    0.00434
AFIX 137
H33A  2    0.538534    0.759166    0.516521    11.00000   -1.50000
H33B  2    0.444422    0.727116    0.495367    11.00000   -1.50000
H33C  2    0.470656    0.790310    0.485874    11.00000   -1.50000
AFIX   0
C34   1    0.399801    0.750053    0.327520    11.00000    0.01706    0.01664 =
         0.01757    0.00497   -0.00041   -0.00338
C35   1    0.293490    0.769417    0.325007    11.00000    0.02091    0.01870 =
         0.02718    0.00359   -0.00310   -0.00046
AFIX  43
H35   2    0.269911    0.797942    0.340774    11.00000   -1.20000
AFIX   0
C36   1    0.221306    0.747877    0.299929    11.00000    0.02054    0.02753 =
         0.04121    0.01001   -0.00962   -0.00291
AFIX  43
H36   2    0.149229    0.761777    0.298919    11.00000   -1.20000
AFIX   0
C37   1    0.252857    0.706332    0.276306    11.00000    0.03461    0.02568 =
         0.02943    0.00802   -0.01497   -0.01125
C38   1    0.358193    0.686433    0.278809    11.00000    0.03535    0.02272 =
         0.02124   -0.00024   -0.00345   -0.00668
AFIX  43
H38   2    0.381406    0.657879    0.263005    11.00000   -1.20000
AFIX   0
C39   1    0.430200    0.707564    0.304026    11.00000    0.02052    0.02232 =
         0.01998    0.00141   -0.00109   -0.00236
AFIX  43
H39   2    0.501621    0.692872    0.305363    11.00000   -1.20000
AFIX   0
C40   1    0.176501    0.683809    0.248192    11.00000    0.05137    0.03654 =
         0.05693    0.00267   -0.03256   -0.01234
AFIX 137
H40A  2    0.193058    0.644722    0.243810    11.00000   -1.50000
H40B  2    0.185276    0.704733    0.225777    11.00000   -1.50000
H40C  2    0.101514    0.687325    0.256707    11.00000   -1.50000
AFIX   0
C41   1    0.442100    0.842378    0.380223    11.00000    0.01296    0.01566 =
         0.02329   -0.00091   -0.00207   -0.00022
C42   1    0.422957    0.886985    0.356970    11.00000    0.02016    0.02055 =
         0.02551    0.00291    0.00382   -0.00014
AFIX  43
H42   2    0.441085    0.883444    0.332214    11.00000   -1.20000
AFIX   0
C43   1    0.378282    0.936089    0.369178    11.00000    0.02390    0.01709 =
         0.03436    0.00597   -0.00051   -0.00006
AFIX  43
H43   2    0.365733    0.965344    0.352608    11.00000   -1.20000
AFIX   0
C44   1    0.351476    0.943391    0.405170    11.00000    0.02594    0.01743 =
         0.03536   -0.00406   -0.00217    0.00337
C45   1    0.368042    0.899275    0.428247    11.00000    0.04165    0.02676 =
         0.02253   -0.00573   -0.00097    0.00943
AFIX  43
H45   2    0.348924    0.902807    0.452921    11.00000   -1.20000
AFIX   0
C46   1    0.412376    0.849668    0.415874    11.00000    0.03510    0.01912 =
         0.02191    0.00072   -0.00337    0.00635
AFIX  43
H46   2    0.422458    0.820062    0.432366    11.00000   -1.20000
AFIX   0
C47   1    0.305163    0.997662    0.417932    11.00000    0.05336    0.02287 =
         0.04429   -0.00416    0.00289    0.01234
AFIX 137
H47A  2    0.279720    0.993738    0.442803    11.00000   -1.50000
H47B  2    0.244197    1.008274    0.402449    11.00000   -1.50000
H47C  2    0.361449    1.026273    0.416846    11.00000   -1.50000
AFIX   0
C48   1    0.626968    0.793087    0.335722    11.00000    0.01685    0.01567 =
         0.02019   -0.00376    0.00240   -0.00225
C49   1    0.617747    0.817093    0.301426    11.00000    0.02016    0.02435 =
         0.02036   -0.00314   -0.00009   -0.00285
AFIX  43
H49   2    0.547571    0.825402    0.292296    11.00000   -1.20000
AFIX   0
C50   1    0.707953    0.829044    0.280473    11.00000    0.03278    0.02711 =
         0.01672   -0.00317    0.00586   -0.00822
AFIX  43
H50   2    0.698496    0.845976    0.257602    11.00000   -1.20000
AFIX   0
C51   1    0.811503    0.816647    0.292420    11.00000    0.02457    0.02058 =
         0.02836   -0.00946    0.00814   -0.00594
C52   1    0.822450    0.794048    0.326627    11.00000    0.01689    0.02014 =
         0.03565   -0.00491    0.00179   -0.00091
AFIX  43
H52   2    0.892965    0.786444    0.335730    11.00000   -1.20000
AFIX   0
C53   1    0.732070    0.782320    0.347836    11.00000    0.02145    0.01736 =
         0.02287   -0.00041    0.00055   -0.00017
AFIX  43
H53   2    0.742220    0.766650    0.371052    11.00000   -1.20000
AFIX   0
C54   1    0.909650    0.825586    0.268886    11.00000    0.03115    0.03511 =
         0.03894   -0.00944    0.01606   -0.00755
AFIX 137
H54A  2    0.965373    0.845591    0.282497    11.00000   -1.50000
H54B  2    0.888890    0.847281    0.247682    11.00000   -1.50000
H54C  2    0.938495    0.789699    0.261177    11.00000   -1.50000
REM #####
REM #####
AFIX   0
HKLF 4 1 1 0 0 0 1 0 0 0 1


REM  mo_DolMa3_0ma_a.res in Pbca
REM wR2 = 0.0998, GooF = S = 1.055, Restrained GooF = 1.062 for all data
REM R1 = 0.0408 for 9151 Fo > 4sig(Fo) and 0.0466 for all 10131 data
REM 576 parameters refined using 36 restraints

END

WGHT      0.0367     10.3799

REM No hydrogen bonds found for HTAB generation

REM Highest difference peak  1.341,  deepest hole -0.399,  1-sigma level  0.046
Q1    1   0.5938  0.6353  0.3890  11.00000  0.05    1.34
Q2    1   0.6802  0.6510  0.3261  11.00000  0.05    0.44
Q3    1   0.4450  0.7636  0.3435  11.00000  0.05    0.35
Q4    1   0.4608  0.8130  0.3718  11.00000  0.05    0.32
Q5    1   0.6541  0.7587  0.4522  11.00000  0.05    0.32
;
_shelx_res_checksum                                   26828
_shelx_hkl_file
;
   0  -3   0    0.80    0.50
   0  -3   0    1.00    0.50
   0  -3   0    0.60    0.50
   0   3   0    0.60    0.50
   0   3   0    1.20    0.50
   0   3   0    0.60    0.40
   0   4   0 2196.58   47.30
   0   4   0 2183.88   47.10
   0  -4   0 2177.88   47.10
   0   4   0 2133.19   47.30
   0  -4   0 2147.49   47.30
   0  -5   0   -2.00    0.90
   0   5   0   -0.50    1.00
   0  -5   0    0.50    1.00
   0   5   0   -0.10    0.90
   0   5   0   -0.40    1.10
   0  -5   0    0.80    1.00
   0   6   0   19.40    1.80
   0   6   0   22.70    2.10
   0   6   0   21.70    2.20
   0  -6   0   20.30    2.00
   0   6   0   21.30    1.50
   0  -6   0   19.40    2.10
   0  -6   0   25.70    2.10
   0   7   0    2.50    1.20
   0   7   0    1.70    0.80
   0   7   0    0.60    1.20
   0  -7   0    2.50    1.30
   0  -7   0    0.60    1.00
   0  -7   0    2.60    1.30
   0   8   0 2793.62   60.59
   0  -8   0 2697.83   60.09
   0   8   0 2667.33   60.59
   0  -8   0 2730.83   60.69
   0  -8   0 2717.93   60.39
   0   8   0 2692.23   59.29
   0   8   0 2789.32   60.29
   0  -9   0   -0.20    1.30
   0   9   0    0.10    1.40
   0  -9   0   -0.90    1.10
   0  -9   0    1.90    1.30
   0   9   0    0.10    1.40
   0   9   0    1.70    1.40
   0   9   0    0.90    0.90
   0 -10   0   78.09    4.50
   0 -10   0   72.69    4.00
   0  10   0   71.39    4.20
   0  10   0   73.29    4.20
   0  10   0   76.49    3.40
   0  10   0   78.09    4.50
   0 -11   0    2.70    2.20
   0  11   0    3.30    2.10
   0  11   0    0.90    2.20
   0 -11   0    1.40    1.80
   0  11   0    1.60    1.40
   0  12   0   16.60    3.20
   0  12   0   21.20    3.20
   0 -12   0   21.30    3.30
   0 -13   0   -3.80    2.30
   0  13   0    0.50    2.30
   0  13   0    3.00    1.70
   0  14   0  159.78    5.90
   0 -14   0  148.19    8.40
   0  15   0    1.10    1.40
   0  15   0    1.60    2.60
   0 -15   0   -1.90    2.30
   0 -16   0   10.50    3.40
   0  16   0    6.80    3.00
   0  16   0    9.40    2.20
   0  17   0    3.50    3.20
   0 -17   0   -1.40    2.80
   0  17   0   -1.20    1.50
   0 -18   0 1090.99   30.20
   0  18   0 1125.09   30.50
   0  18   0 1072.39   26.80
   0 -19   0    3.60    3.30
   0  19   0    4.60    2.10
   0  19   0    1.80    3.20
   0  20   0    2.30    3.50
   0 -20   0   10.00    4.00
   0  20   0    4.80    2.20
   0  21   0    1.30    3.90
   0  21   0    3.10    2.30
   0 -21   0    3.30    3.70
   0  22   0   58.09    4.70
   0 -22   0   60.39    7.50
   0  22   0   78.09    7.80
   0  23   0    4.50    4.30
   0  23   0    1.30    3.50
   0  23   0    2.10    2.40
   0 -23   0    6.90    4.20
   0  24   0   68.09    5.10
   0  24   0   70.39    8.60
   0 -24   0   54.29    7.50
   0  24   0   66.99    6.80
   0  25   0    0.60    4.10
   0  25   0    4.30    2.60
   0  25   0   -4.30    3.30
   0 -25   0    5.50    4.60
   0  26   0  131.89    6.90
   0  26   0  116.19   10.00
   0 -26   0  130.19   10.50
   0  27   0   -0.20    3.80
   0 -27   0   -0.60    4.30
   0  27   0    2.40    5.30
   0  28   0    7.10    5.40
   0 -28   0    2.60    6.20
   0  28   0    6.80    4.80
   0  29   0    5.50    5.20
   0  29   0    0.10    4.10
   0 -29   0    5.20    5.60
   1   2   0    0.20    0.40
   1  -2   0    0.60    0.40
   1   2   0    0.30    0.30
   1  -2   0    0.50    0.50
   1  -2   0    1.40    0.60
   1   2   0    1.40    0.60
   1  -2   0    0.30    0.50
  -1  -2   0    1.10    0.40
  -1  -2   0    0.50    0.50
  -1   2   0    0.70    0.60
  -1  -2   0    1.80    0.50
  -1   2   0    1.40    0.60
  -1   2   0    0.80    0.50
  -1   2   0    0.50    0.40
   1   3   0    1.80    0.60
   1  -3   0    1.20    0.80
   1   3   0    1.30    0.60
   1  -3   0    2.60    1.00
   1  -3   0   -1.30    0.70
   1   3   0    1.50    0.60
   1  -3   0    1.20    0.80
   1   3   0    1.40    0.90
  -1   3   0    0.60    0.80
  -1   3   0    0.90    0.80
  -1  -3   0    0.80    0.50
  -1  -3   0    0.50    0.70
  -1  -3   0   -0.20    0.80
  -1   3   0    0.30    0.70
  -1  -3   0    0.20    0.60
  -1   3   0    2.70    0.90
   1   4   0    0.30    0.80
   1  -4   0    1.50    1.00
   1   4   0    4.00    1.00
   1  -4   0    1.00    1.10
   1   4   0    0.10    1.10
   1   4   0    0.00    0.70
   1  -4   0    2.40    1.10
  -1  -4   0    1.80    0.80
  -1  -4   0    2.00    1.20
  -1   4   0    0.30    1.00
  -1  -4   0    0.60    0.80
  -1   4   0    1.30    1.00
  -1  -4   0    0.70    1.00
  -1   4   0    0.50    0.90
  -1   4   0    1.40    1.00
   1  -5   0    0.10    1.20
   1   5   0   -1.20    1.20
   1   5   0    1.50    1.00
   1  -5   0   -1.50    1.00
   1  -5   0    0.50    1.10
   1   5   0    3.10    1.10
   1   5   0   -1.10    0.80
  -1   5   0    1.20    1.10
  -1  -5   0   -0.80    1.00
  -1  -5   0   -0.20    1.10
  -1   5   0   -0.20    1.10
  -1   5   0   -0.40    1.00
  -1   5   0    1.20    1.20
  -1  -5   0    0.10    0.80
   1   6   0    1.60    0.90
   1  -6   0    1.40    1.20
   1  -6   0    3.80    1.40
   1   6   0    3.10    1.70
   1   6   0    1.90    1.10
   1   6   0    4.00    1.40
   1  -6   0    2.30    1.50
  -1  -6   0    2.00    1.20
  -1   6   0    3.00    1.20
  -1  -6   0    3.30    0.90
  -1   6   0    1.40    1.20
  -1  -6   0    2.50    1.40
  -1   6   0    2.70    1.20
   1   7   0    1.40    1.10
   1  -7   0   -1.00    1.20
   1   7   0   -1.00    1.30
   1   7   0   -0.10    1.00
   1  -7   0   -0.20    1.10
   1  -7   0    0.60    1.20
   1   7   0   -2.00    1.00
  -1   7   0    2.90    1.30
  -1   7   0    0.90    1.30
  -1  -7   0   -0.90    1.10
  -1   7   0    0.90    1.30
  -1  -7   0   -0.20    1.20
  -1  -7   0    0.60    1.30
  -1   7   0    1.30    1.30
  -1  -7   0    2.50    1.00
   1  -8   0    0.90    1.30
   1   8   0    0.80    1.50
   1   8   0    1.30    1.10
   1  -8   0   -0.40    1.20
   1   8   0   -0.60    0.90
  -1  -8   0    1.50    1.40
  -1  -8   0    0.00    1.20
  -1   8   0    0.10    1.20
  -1   8   0    0.20    1.20
  -1   8   0   -0.20    1.20
  -1  -8   0   -0.80    1.40
  -1  -8   0   -0.30    0.80
   1  -9   0    1.40    1.50
   1   9   0    0.90    1.00
   1   9   0    3.40    1.80
   1   9   0   -1.10    1.30
   1  -9   0    2.50    1.70
   1  -9   0    0.40    1.50
  -1   9   0    1.30    1.40
  -1   9   0    0.80    1.30
  -1  -9   0    2.40    1.60
  -1   9   0   -1.50    1.30
  -1  -9   0    1.00    1.40
  -1  -9   0    0.60    1.20
   1  10   0    1.30    1.90
   1 -10   0   -0.70    1.70
   1  10   0   -0.40    1.60
   1 -10   0   -0.50    1.80
   1  10   0    1.30    1.30
  -1  10   0   -1.60    1.50
  -1  10   0    1.30    1.80
  -1 -10   0    1.30    2.00
  -1 -10   0   -0.70    1.50
   1 -11   0   -2.00    1.90
   1  11   0    2.90    2.40
   1  11   0   -0.20    1.40
  -1 -11   0    3.40    1.70
  -1  11   0   -0.30    2.10
  -1  11   0    0.60    2.00
  -1 -11   0    1.60    2.10
  -1  11   0   -2.30    1.70
   1  12   0   -2.30    2.20
   1  12   0    0.20    1.30
   1 -12   0   -0.50    1.90
  -1 -12   0   -2.30    1.90
  -1  12   0    0.20    2.00
  -1  12   0    0.60    2.00
   1  13   0    1.20    1.80
   1 -13   0    1.70    2.40
   1  13   0    5.80    2.80
  -1  13   0    2.80    2.30
  -1  13   0   -0.90    2.10
  -1 -13   0   -1.30    2.40
   1  14   0   -0.70    2.60
   1  14   0    3.20    1.60
   1 -14   0   -0.50    2.50
  -1 -14   0    3.90    2.50
  -1  14   0    4.10    2.30
   1  15   0   -0.80    1.80
   1  15   0   -0.40    2.50
   1  15   0    3.50    1.50
   1 -15   0    5.70    2.90
  -1  15   0   -0.20    1.90
  -1  15   0   -0.50    1.70
  -1 -15   0    0.60    2.40
  -1  15   0    1.50    2.50
   1  16   0    1.20    2.10
   1  16   0    0.80    1.60
   1  16   0   -5.70    2.50
   1 -16   0   -2.20    2.60
  -1  16   0   -2.50    2.00
  -1  16   0   -1.90    2.20
  -1 -16   0    1.20    2.70
  -1  16   0    0.00    1.70
   1  17   0    2.60    1.90
   1  17   0    2.40    3.10
   1  17   0    1.50    2.20
   1 -17   0   -3.50    2.30
  -1 -17   0    0.00    2.80
  -1  17   0    1.30    1.90
  -1  17   0    0.80    2.40
  -1  17   0   -1.20    2.60
   1  18   0    3.00    2.70
   1  18   0    2.80    2.10
   1  18   0   -3.10    2.90
   1 -18   0    0.80    3.10
  -1  18   0   -1.50    1.90
  -1 -18   0    3.00    3.50
  -1  18   0   -2.80    2.80
  -1  18   0    2.70    3.00
   1  19   0    2.00    2.70
   1 -19   0   -0.10    3.10
   1  19   0   -1.60    3.30
   1  19   0    1.00    2.00
  -1  19   0    1.50    2.00
  -1 -19   0    6.00    3.60
  -1  19   0    7.60    3.60
  -1  19   0    3.10    2.70
   1  20   0    1.20    3.10
   1 -20   0   -0.40    3.00
   1  20   0    2.10    1.90
   1  20   0    0.70    2.60
  -1  20   0   -0.60    3.00
  -1  20   0   -1.30    2.10
  -1 -20   0    2.10    3.30
   1  21   0    3.00    3.90
   1 -21   0   10.10    3.90
   1  21   0    3.10    2.30
   1  21   0    4.20    3.10
  -1 -21   0    2.30    3.70
  -1  21   0   -1.40    3.30
  -1  21   0   -2.40    2.10
   1 -22   0    2.20    3.60
   1  22   0    6.20    2.60
   1  22   0   16.00    5.10
   1  22   0    6.50    3.90
  -1  22   0    9.20    4.50
  -1 -22   0   10.60    4.20
  -1  22   0    6.30    2.70
   1  23   0    4.80    3.60
   1 -23   0    1.70    3.60
   1  23   0   -1.70    3.60
   1  23   0   -0.10    2.20
  -1 -23   0   -2.20    3.60
  -1  23   0    3.50    2.60
  -1  23   0    4.40    4.00
   1  24   0    3.10    3.80
   1  24   0   -3.70    3.20
   1 -24   0   -0.60    3.50
   1  24   0    3.60    2.50
  -1  24   0    0.40    3.60
  -1  24   0   -3.70    2.20
  -1 -24   0   -0.50    3.50
   1  25   0    2.80    4.00
   1  25   0    2.20    2.40
   1 -25   0   -3.10    3.80
   1  25   0    4.90    4.50
  -1  25   0   -3.70    4.40
  -1 -25   0    9.70    4.10
  -1  25   0    0.90    2.80
   1 -26   0    2.50    4.40
   1  26   0    0.30    4.00
   1  26   0    5.80    4.20
   1  26   0    0.00    2.50
  -1 -26   0    1.50    4.20
  -1  26   0    1.90    2.60
  -1  26   0    6.20    4.70
   1 -27   0    9.90    4.90
   1  27   0   -2.20    3.80
   1  27   0    8.20    5.00
  -1  27   0    1.90    4.20
  -1 -27   0    4.40    5.00
  -1  27   0    1.10    4.90
   1 -28   0    7.90    5.40
   1  28   0    6.70    5.70
   1  28   0    1.90    3.90
  -1  28   0    2.50    4.70
  -1  28   0    2.20    5.00
   1 -29   0    4.20    5.50
   1  29   0   10.90    6.60
   1  29   0    7.30    4.60
  -1  29   0    6.50    5.10
  -1  29   0   10.60    6.00
  -1 -29   0    5.30    4.90
   2   0   0 1840.82   39.80
   2   0   0 1787.32   39.10
   2   0   0 1856.81   40.40
  -2   0   0 1768.42   39.80
  -2   0   0 1791.52   40.30
  -2   0   0 1805.42   39.20
   2  -1   0  611.64   15.20
   2  -1   0  634.24   14.00
   2   1   0  612.74   13.90
   2   1   0  619.54   15.10
   2   1   0  600.24   14.40
   2  -1   0  611.64   15.10
   2  -1   0  621.74   14.70
  -2  -1   0  609.34   14.50
  -2   1   0  619.74   14.10
  -2   1   0  624.54   14.70
  -2   1   0  608.54   15.10
  -2  -1   0  602.64   15.00
  -2   1   0  607.54   15.10
   2   2   0   53.89    2.50
   2  -2   0   52.09    3.00
   2  -2   0   55.29    3.00
   2   2   0   54.19    2.80
   2  -2   0   59.89    2.80
   2  -2   0   53.29    2.30
  -2  -2   0   52.29    2.40
  -2   2   0   54.59    2.80
  -2   2   0   56.79    2.40
  -2   2   0   53.69    3.00
  -2   2   0   54.69    3.00
  -2  -2   0   57.09    3.10
   2  -3   0 1971.20   43.90
   2  -3   0 1964.90   43.90
   2   3   0 1974.10   42.70
   2   3   0 1989.50   43.00
   2  -3   0 1916.71   43.50
   2  -3   0 1954.80   43.00
  -2   3   0 1966.20   43.80
  -2   3   0 1990.80   43.80
  -2   3   0 1954.70   43.60
  -2  -3   0 1947.41   43.90
  -2  -3   0 1964.30   43.90
  -2  -3   0 1950.90   42.90
  -2   3   0 1968.80   43.10
   2  -4   0 3597.04   78.39
   2   4   0 3556.14   77.49
   2   4   0 3503.65   78.69
   2   4   0 3579.04   77.29
   2  -4   0 3675.33   78.49
  -2   4   0 3610.74   78.29
  -2  -4   0 3551.84   77.69
  -2  -4   0 3557.34   77.29
  -2  -4   0 3537.15   78.39
  -2   4   0 3602.64   77.79
  -2   4   0 3676.03   78.29
  -2  -4   0 3599.94   78.39
  -2   4   0 3597.24   78.19
   2   5   0  785.32   18.40
   2  -5   0  791.22   18.80
   2   5   0  791.62   18.40
   2  -5   0  823.72   20.20
   2   5   0  774.32   20.70
   2  -5   0  789.02   19.30
   2  -5   0  791.42   19.30
  -2   5   0  785.72   19.20
  -2  -5   0  795.42   18.60
  -2  -5   0  773.62   18.50
  -2  -5   0  812.32   19.50
  -2  -5   0  758.12   18.20
  -2   5   0  769.22   18.80
   2  -6   0 5619.64  122.49
   2  -6   0 5741.83  122.49
   2   6   0 5688.03  121.49
   2   6   0 5632.74  122.99
  -2  -6   0 5679.03  121.39
  -2  -6   0 5649.23  121.29
  -2  -6   0 5558.64  122.49
   2   7   0   44.70    3.40
   2  -7   0   34.00    2.80
   2  -7   0   35.60    2.70
   2   7   0   42.00    2.50
   2   7   0   40.70    2.60
   2   7   0   40.10    2.50
  -2   7   0   39.90    3.40
  -2  -7   0   37.20    2.90
  -2   7   0   39.50    2.90
  -2   7   0   34.00    2.70
  -2  -7   0   42.30    2.40
  -2  -7   0   37.50    2.20
  -2  -7   0   38.50    2.70
   2  -8   0 1189.08   28.80
   2   8   0 1211.38   29.60
   2  -8   0 1161.48   28.80
   2   8   0 1201.18   29.10
   2   8   0 1242.28   27.90
   2   8   0 1208.68   28.00
   2  -8   0 1162.38   29.20
  -2  -8   0 1271.87   29.30
  -2   8   0 1235.98   28.70
  -2  -8   0 1229.18   27.60
  -2  -8   0 1245.38   28.70
  -2   8   0 1194.18   28.60
  -2   8   0 1218.28   28.70
  -2   8   0 1137.49   28.80
   2   9   0   14.20    2.30
   2  -9   0   16.60    2.60
   2  -9   0    8.70    2.20
   2   9   0   15.80    2.10
   2  -9   0   13.20    2.50
   2   9   0    7.00    2.40
  -2  -9   0   14.10    1.80
  -2  -9   0   10.20    2.30
  -2   9   0   13.20    2.40
  -2   9   0   14.40    2.40
  -2   9   0   20.50    2.90
  -2  -9   0   14.80    2.40
  -2   9   0   16.30    2.80
   2  10   0  195.68    6.60
   2  10   0  186.88    8.20
   2  10   0  203.58    7.10
   2 -10   0  194.58    7.60
   2  10   0  214.98    7.40
  -2 -10   0  200.68    6.40
  -2 -10   0  210.58    7.90
  -2  10   0  204.18    7.60
  -2  10   0  199.68    7.50
   2  11   0    2.00    1.80
   2  11   0    7.60    2.90
   2  11   0    6.60    1.90
   2 -11   0    3.70    2.30
  -2  11   0    1.90    2.20
  -2 -11   0    7.70    1.80
  -2  11   0    8.10    2.50
  -2 -11   0    8.80    2.60
   2  12   0   74.09    4.40
   2 -12   0   73.69    5.10
   2  12   0   76.69    5.70
  -2 -12   0   74.29    3.70
  -2  12   0   72.69    4.90
  -2  12   0   69.19    4.70
  -2 -12   0   71.69    5.00
   2  13   0  838.72   22.00
   2  13   0  863.91   21.20
   2 -13   0  878.81   23.30
   2  13   0  853.21   24.00
  -2  13   0  869.21   22.90
  -2 -13   0  832.32   23.00
  -2  13   0  875.51   22.80
   2  14   0   53.99    4.10
   2 -14   0   49.30    4.80
   2  14   0   52.79    3.50
   2  14   0   59.89    5.40
  -2  14   0   54.69    5.00
  -2 -14   0   59.49    4.90
  -2  14   0   54.59    4.50
   2  15   0  446.56   15.70
   2  15   0  464.15   12.90
   2  15   0  459.85   14.00
   2 -15   0  456.95   15.00
  -2  15   0  458.35   14.80
  -2 -15   0  461.45   15.10
  -2  15   0  461.95   14.50
   2  16   0   21.90    4.50
   2  16   0   28.10    3.70
   2 -16   0   21.00    4.20
   2  16   0   30.40    3.30
  -2  16   0   25.20    4.60
  -2 -16   0   28.20    4.50
  -2  16   0   24.40    4.20
   2  17   0  568.24   19.10
   2 -17   0  580.24   18.40
   2  17   0  570.74   15.60
   2  17   0  569.04   17.00
  -2 -17   0  575.64   18.40
  -2  17   0  560.44   17.40
  -2  17   0  561.84   17.90
   2  18   0   72.99    6.80
   2  18   0   65.69    4.30
   2  18   0   76.69    5.70
   2 -18   0   65.39    6.20
  -2  18   0   71.89    6.30
  -2  18   0   62.89    5.70
  -2 -18   0   67.39    6.20
   2 -19   0   23.50    4.70
   2  19   0   14.80    4.00
   2  19   0   13.70    2.80
   2  19   0   15.80    4.60
  -2  19   0   10.20    3.40
  -2 -19   0   16.20    4.20
  -2  19   0   20.50    3.30
  -2  19   0   13.70    4.10
   2  20   0    0.30    2.80
   2  20   0    3.70    2.20
   2 -20   0   -5.10    3.40
   2  20   0   -2.80    3.30
  -2  20   0    2.90    3.00
  -2 -20   0    2.40    3.20
  -2  20   0    4.90    2.40
  -2  20   0    0.60    3.50
   2  21   0   25.60    3.60
   2  21   0   21.00    4.50
  -2 -21   0   24.70    5.30
  -2  21   0   21.60    5.40
  -2  21   0   27.20    3.70
  -2  21   0   17.40    4.20
   2  22   0  215.08    8.70
   2 -22   0  257.97   12.50
   2  22   0  228.28   10.60
   2  22   0  231.08   12.70
  -2  22   0  234.18    9.20
  -2  22   0  228.58   11.10
  -2  22   0  223.98   11.80
   2  23   0  400.56   15.10
   2 -23   0  394.86   16.70
   2  23   0  387.66   12.60
   2  23   0  375.66   17.10
  -2  23   0  398.06   13.20
  -2  23   0  428.26   17.20
  -2 -23   0  398.06   17.00
   2  24   0   21.70    3.60
   2  24   0   13.80    5.50
   2 -24   0   23.80    5.90
   2  24   0   21.50    4.70
  -2 -24   0   16.80    5.00
  -2  24   0   20.20    5.10
   2  25   0  206.28   10.80
   2 -25   0  178.38   11.80
   2  25   0  207.38    8.50
   2  25   0  221.48   13.30
  -2  25   0  208.58   12.30
  -2  25   0  195.18    9.60
  -2 -25   0  196.88   12.10
   2  26   0   89.19   10.00
   2  26   0   85.79    7.60
   2 -26   0   89.99    9.80
  -2  26   0   84.89    8.50
  -2 -26   0   91.59    8.80
  -2  26   0   81.69    6.10
   2 -27   0   18.70    6.10
   2  27   0   12.10    5.80
   2  27   0   24.00    5.40
  -2  27   0   22.10    6.00
  -2  27   0   24.00    3.90
   2  28   0   76.39    8.30
   2 -28   0   84.19    9.60
   2  28   0   60.89    9.10
  -2  28   0   54.69    8.40
   3   0   0    1.40    0.90
   3   0   0    0.20    1.30
   3   0   0    1.50    1.60
  -3   0   0    1.40    1.30
  -3   0   0    2.30    1.00
  -3   0   0    1.50    1.70
   3   1   0    1.40    0.90
   3  -1   0    0.00    1.50
   3   1   0    0.20    1.10
   3   1   0    1.50    1.60
   3  -1   0    1.00    0.90
   3  -1   0    0.90    1.40
  -3   1   0    1.40    1.70
  -3  -1   0    1.90    0.90
  -3  -1   0    1.20    1.70
  -3   1   0    2.20    1.30
  -3   1   0    2.50    1.00
  -3   1   0    0.90    1.70
  -3  -1   0    2.20    1.40
   3  -2   0    1.60    1.00
   3  -2   0   -0.30    1.50
   3  -2   0    1.10    1.50
   3   2   0    3.10    1.70
   3  -2   0    3.10    1.70
   3   2   0    1.90    1.00
  -3   2   0    4.20    1.50
  -3   2   0    5.80    1.90
  -3   2   0    0.40    1.10
   3   3   0    8.50    1.70
   3  -3   0    5.70    1.70
   3  -3   0    3.00    1.10
   3  -3   0    1.70    1.70
   3  -3   0    4.00    1.70
  -3   3   0    5.20    1.80
  -3   3   0    3.00    1.20
  -3   3   0    2.10    1.50
  -3  -3   0    6.10    2.10
   3  -4   0    2.00    1.70
   3   4   0    1.90    1.20
   3   4   0   -0.50    1.30
   3  -4   0    2.30    1.60
   3   4   0    5.20    1.10
   3  -4   0    0.20    1.00
   3  -4   0    2.80    1.50
  -3   4   0    3.10    1.20
  -3  -4   0    0.10    1.40
  -3  -4   0    1.30    1.00
  -3   4   0   -2.20    1.30
  -3   4   0    2.00    1.50
  -3  -4   0    0.60    1.40
  -3   4   0    2.60    1.70
   3   5   0    2.50    1.00
   3  -5   0    2.70    1.50
   3  -5   0   -1.60    1.00
   3   5   0    0.30    1.00
   3  -5   0    0.40    1.40
  -3   5   0    2.90    1.60
  -3  -5   0    0.00    1.30
  -3  -5   0    1.70    1.10
  -3   5   0    1.10    1.50
  -3   5   0    0.50    1.30
  -3  -5   0    1.60    1.20
  -3   5   0   -0.10    1.50
   3   6   0    0.40    1.00
   3  -6   0    0.90    1.70
   3  -6   0    0.70    1.20
   3   6   0    1.30    1.70
   3  -6   0   -0.60    1.40
   3  -6   0    1.10    1.40
   3   6   0    0.10    1.00
  -3   6   0    0.00    1.30
  -3   6   0    2.00    1.60
  -3  -6   0    3.90    1.30
  -3  -6   0   -0.50    1.40
  -3   6   0    0.90    1.50
  -3   6   0    1.80    1.80
  -3  -6   0    1.40    1.10
  -3  -6   0   -1.30    1.40
   3  -7   0    0.90    1.70
   3  -7   0    2.20    1.80
   3  -7   0   -0.40    1.40
   3  -7   0    1.20    1.70
   3   7   0    1.60    2.00
   3   7   0    6.00    1.60
  -3   7   0   -0.60    1.60
  -3  -7   0    2.70    1.90
  -3  -7   0    2.30    1.20
  -3   7   0    4.20    1.90
  -3   7   0   -0.10    1.60
  -3  -7   0    3.00    1.40
  -3   7   0    1.80    1.70
   3  -8   0    0.80    1.70
   3   8   0    6.20    1.80
   3  -8   0    1.00    2.00
   3   8   0    7.40    1.80
   3   8   0    3.20    2.30
   3  -8   0    1.90    2.10
  -3   8   0    1.90    2.00
  -3  -8   0    4.00    2.20
  -3   8   0    2.60    1.90
  -3   8   0    3.90    2.10
  -3   8   0    0.40    1.70
  -3  -8   0    4.50    1.70
  -3  -8   0    0.50    1.30
   3  -9   0    0.80    2.30
   3   9   0    4.40    1.80
   3   9   0    7.70    3.10
  -3  -9   0    0.00    1.40
  -3   9   0    4.60    2.30
  -3   9   0    2.00    2.40
  -3  -9   0   -0.70    1.50
  -3  -9   0    3.80    2.10
   3  10   0   -0.80    2.40
   3 -10   0   -0.20    2.00
   3  10   0    0.60    1.70
   3  10   0   -0.10    1.70
  -3  10   0    3.40    2.20
  -3 -10   0    1.30    1.70
  -3 -10   0   -0.30    2.20
  -3  10   0    2.30    2.20
   3  11   0    0.20    1.80
   3 -11   0    0.50    2.20
   3  11   0    1.40    2.70
  -3 -11   0    1.60    2.10
  -3  11   0    1.70    2.20
  -3  11   0   -0.70    2.50
  -3 -11   0    3.20    1.80
   3 -12   0    2.90    2.40
   3  12   0    4.90    3.00
   3  12   0    3.20    1.90
   3  12   0    2.30    1.90
  -3  12   0   -0.50    2.20
  -3 -12   0    1.60    1.60
  -3  12   0    6.40    2.60
  -3 -12   0   -0.80    2.00
   3  13   0   -1.30    1.70
   3  13   0    6.60    3.10
   3  13   0   -1.00    1.60
  -3 -13   0   -1.80    1.80
  -3  13   0    1.70    2.40
   3 -14   0   -2.30    2.20
   3  14   0    2.50    1.70
   3  14   0    2.00    1.90
   3  14   0   -2.50    2.50
  -3 -14   0    0.70    1.50
  -3  14   0   -1.20    2.20
  -3  14   0    0.20    2.00
  -3 -14   0   -0.80    2.20
   3  15   0    1.60    2.30
   3  15   0    3.00    1.60
   3 -15   0    1.90    2.60
   3  15   0    1.00    3.20
  -3 -15   0    2.10    1.50
  -3 -15   0    2.50    2.50
  -3  15   0    0.70    2.20
  -3  15   0    1.80    2.60
   3 -16   0   -0.60    2.40
   3  16   0    1.50    2.10
   3  16   0    0.90    1.70
   3  16   0   -0.70    2.80
  -3 -16   0    1.10    2.60
  -3  16   0   -2.60    2.20
  -3  16   0   -1.40    2.50
  -3 -16   0   -1.30    1.50
   3  17   0    5.10    2.70
   3  17   0    1.10    1.90
   3  17   0    1.90    3.30
   3 -17   0    0.00    3.00
  -3  17   0    5.70    3.30
  -3  17   0    0.40    2.80
  -3 -17   0   -0.90    2.80
   3 -18   0   -1.20    2.80
   3  18   0    0.00    1.80
   3  18   0   -1.80    2.40
   3  18   0   -0.50    2.90
  -3  18   0   -4.30    2.70
  -3  18   0   -1.30    2.60
  -3 -18   0    1.40    3.10
   3  19   0    2.70    3.70
   3  19   0    1.30    2.70
   3 -19   0   -1.90    3.10
   3  19   0    5.00    2.30
  -3  19   0    3.20    3.50
  -3  19   0    4.50    3.00
  -3 -19   0    4.30    3.60
   3  20   0    1.70    2.20
   3  20   0    3.70    3.90
   3  20   0    4.80    3.50
   3 -20   0    0.80    3.80
  -3  20   0   -0.90    3.20
  -3 -20   0   -4.20    2.70
  -3  20   0   -4.10    3.20
   3  21   0    7.00    4.70
   3 -21   0   -3.90    3.20
   3  21   0   -3.50    2.70
   3  21   0    0.60    2.20
  -3  21   0   -1.40    2.60
  -3  21   0    2.70    4.70
  -3 -21   0    2.00    3.10
   3  22   0    7.70    4.70
   3  22   0    3.00    3.30
   3 -22   0    4.30    3.50
  -3  22   0   -2.60    4.40
  -3  22   0    8.30    4.30
   3 -23   0   -3.90    3.10
   3  23   0    3.10    3.30
   3  23   0   -4.50    4.00
  -3  23   0    0.00    2.80
  -3  23   0    1.80    3.80
  -3  23   0    1.50    4.60
   3  24   0    7.60    3.80
   3 -24   0   -0.10    4.10
   3  24   0   -4.30    4.40
  -3  24   0   -0.70    2.50
  -3  24   0   -9.10    2.80
  -3  24   0   -0.80    3.90
   3 -25   0    5.90    4.70
   3  25   0    0.40    4.70
   3  25   0    3.60    3.70
  -3  25   0    4.50    4.70
  -3  25   0    2.90    3.20
  -3  25   0    5.00    3.90
   3  26   0    2.60    3.40
   3  26   0    4.40    5.20
   3 -26   0   -0.70    5.30
  -3  26   0    5.30    3.10
  -3  26   0   10.00    4.60
  -3  26   0    5.70    4.50
   3  27   0    3.50    4.30
  -3  27   0   -3.30    5.20
  -3  27   0    1.60    3.10
   3  28   0    4.20    6.30
   3  28   0   -0.30    4.30
   3 -28   0    0.80    4.60
  -3  28   0    3.80    5.00
   4   0   0  628.94   15.30
   4   0   0  669.63   16.80
   4   0   0  645.74   18.90
  -4   0   0  656.53   18.00
  -4   0   0  657.33   17.70
  -4   0   0  637.84   16.80
  -4   0   0  653.23   15.50
   4  -1   0  965.80   24.50
   4   1   0  950.60   21.80
   4  -1   0  939.01   23.20
   4  -1   0  947.71   21.80
  -4   1   0  944.21   23.40
  -4   1   0  955.60   22.20
  -4   1   0  948.91   24.20
  -4   1   0  955.80   24.40
  -4  -1   0  979.70   21.90
  -4  -1   0  951.20   24.30
  -4  -1   0  948.71   23.20
   4  -2   0 1869.41   40.80
   4   2   0 1795.02   40.70
   4  -2   0 1845.22   43.30
   4   2   0 1833.22   42.00
   4   2   0 1841.62   44.50
   4  -2   0 1867.01   42.30
  -4  -2   0 1825.42   43.20
  -4   2   0 1883.91   41.20
  -4   2   0 1816.22   43.00
  -4   2   0 1814.42   43.50
  -4  -2   0 1910.71   42.10
  -4   2   0 1792.62   43.10
   4  -3   0   88.09    3.60
   4  -3   0   93.69    5.10
   4   3   0   87.69    4.80
   4  -3   0   87.99    5.10
   4  -3   0   90.19    4.60
   4   3   0   87.99    3.60
   4   3   0   93.89    4.30
  -4  -3   0   82.99    4.90
  -4   3   0  102.49    5.20
  -4   3   0   90.89    4.00
  -4  -3   0   96.29    4.30
  -4   3   0   97.39    4.70
  -4   3   0   95.09    5.10
   4  -4   0 2134.09   47.60
   4  -4   0 2047.10   48.30
   4   4   0 2108.39   48.00
   4   4   0 2054.19   46.70
   4  -4   0 2033.20   48.40
   4  -4   0 2049.79   46.90
  -4   4   0 2054.89   47.70
  -4   4   0 2107.69   48.10
  -4  -4   0 2082.19   46.70
  -4  -4   0 2078.19   48.30
  -4   4   0 2051.59   46.50
  -4   4   0 2066.59   48.00
   4   5   0 2204.48   49.40
   4   5   0 2126.79   48.00
   4  -5   0 2159.58   49.80
   4  -5   0 2154.68   48.90
   4   5   0 2071.19   46.90
   4  -5   0 2143.99   47.60
   4  -5   0 2134.99   49.80
  -4   5   0 2126.19   49.20
  -4  -5   0 2153.58   49.60
  -4   5   0 2161.88   49.40
  -4  -5   0 2124.79   49.70
  -4   5   0 2081.59   47.90
  -4  -5   0 2092.99   47.80
  -4   5   0 2064.99   49.10
   4  -6   0  600.94   16.10
   4  -6   0  579.94   14.90
   4   6   0  564.74   14.20
   4  -6   0  575.94   16.60
   4   6   0  545.95   14.80
  -4  -6   0  535.35   16.20
  -4   6   0  572.74   16.10
  -4  -6   0  580.24   16.60
  -4  -6   0  546.15   14.60
  -4   6   0  566.94   15.20
  -4   6   0  577.64   16.30
  -4   6   0  583.24   16.40
   4  -7   0   52.09    4.50
   4   7   0   59.39    4.30
   4   7   0   61.99    3.40
   4  -7   0   55.59    3.80
  -4  -7   0   61.09    5.20
  -4   7   0   66.09    4.90
  -4   7   0   51.29    4.20
  -4   7   0   61.39    4.60
  -4  -7   0   59.89    3.70
   4  -8   0  363.96   10.90
   4   8   0  359.56   11.60
   4   8   0  351.46   10.10
   4  -8   0  353.36   11.80
  -4   8   0  349.37   11.60
  -4  -8   0  353.26   12.20
  -4  -8   0  352.76   10.20
  -4   8   0  370.36   11.70
  -4  -8   0  346.17   10.80
  -4   8   0  358.86   11.10
   4   9   0  393.46   11.50
   4  -9   0  387.56   11.90
   4   9   0  381.56   13.60
   4   9   0  395.96   11.20
  -4   9   0  402.36   12.70
  -4   9   0  390.06   12.40
  -4  -9   0  383.56   11.50
  -4  -9   0  384.86   11.00
  -4  -9   0  398.96   13.40
   4  10   0  943.91   23.80
   4  10   0  950.30   26.50
   4 -10   0  991.70   24.70
   4  10   0  939.71   23.50
  -4  10   0  979.20   25.10
  -4 -10   0  956.30   23.80
  -4  10   0  954.80   24.80
  -4 -10   0  981.20   26.00
  -4 -10   0  929.11   23.10
   4 -11   0   18.00    3.20
   4  11   0   18.50    3.80
   4  11   0   19.50    2.80
  -4  11   0   18.90    3.40
  -4 -11   0   19.90    2.80
  -4 -11   0   17.10    2.70
  -4  11   0   20.60    3.40
   4  12   0  233.38    8.40
   4  12   0  237.78   10.80
   4 -12   0  217.78    9.00
  -4  12   0  230.88   10.30
  -4  12   0  233.28    9.40
  -4 -12   0  233.68    8.10
   4  13   0  586.54   19.30
   4 -13   0  581.94   17.40
   4  13   0  598.64   16.60
  -4  13   0  571.34   17.60
  -4 -13   0  581.24   15.90
  -4  13   0  614.84   17.70
   4 -14   0  863.61   24.20
   4  14   0  922.01   26.50
   4  14   0  887.31   23.10
  -4  14   0  887.11   24.10
  -4 -14   0  884.31   22.30
  -4  14   0  855.31   24.10
   4  15   0  146.49    9.00
   4 -15   0  135.99    7.70
   4  15   0  151.08    7.10
  -4  15   0  143.89    7.80
  -4 -15   0  144.49    6.10
  -4  15   0  140.29    7.60
   4  16   0   -0.20    2.30
   4 -16   0    1.50    3.00
   4  16   0    0.50    3.10
  -4  16   0    3.30    3.10
  -4  16   0    3.70    2.90
  -4 -16   0    0.50    1.90
   4 -17   0  162.18    8.90
   4  17   0  172.18    8.00
   4  17   0  175.98   10.50
  -4  17   0  180.78    8.90
  -4  17   0  177.58    9.00
  -4 -17   0  167.98    7.60
   4  18   0   52.99    4.90
   4  18   0   41.00    6.60
   4 -18   0   52.79    6.10
  -4  18   0   40.40    5.30
  -4  18   0   46.20    5.80
   4 -19   0  438.66   16.20
   4  19   0  428.36   14.50
   4  19   0  419.96   17.60
  -4  19   0  406.96   15.20
  -4  19   0  441.36   15.80
   4  20   0   85.29   10.40
   4  20   0   83.59    7.20
  -4  20   0   85.89    6.90
  -4  20   0   84.79    7.20
   4 -21   0    6.90    4.30
   4  21   0    8.10    5.40
   4  21   0   14.10    3.50
  -4  21   0    3.20    3.80
  -4  21   0    4.90    3.50
   4  22   0  107.49    7.40
   4 -22   0  109.29    8.80
   4  22   0  103.29   11.00
  -4  22   0  101.59    8.20
  -4  22   0   91.89    8.00
   4 -23   0    0.70    3.80
   4  23   0    3.50    3.20
   4  23   0   -2.50    3.70
  -4  23   0    0.20    3.80
  -4  23   0    3.30    4.30
   4  24   0   78.59    6.80
   4 -24   0   78.99    8.80
   4  24   0   81.39   10.10
  -4  24   0   81.79    8.10
  -4  24   0   90.19    9.20
   4  25   0   47.40    8.90
   4 -25   0   46.60    7.20
   4  25   0   40.70    6.00
  -4  25   0   34.60    6.80
  -4  25   0   49.20    5.60
  -4  25   0   43.60    6.50
   4 -26   0   13.20    5.20
   4  26   0    6.10    4.30
   4  26   0    9.80    5.70
  -4  26   0   13.80    5.50
  -4  26   0   -2.50    3.00
  -4  26   0    2.30    4.30
   4  27   0    5.30    5.30
   4 -27   0    3.10    4.90
   4  27   0    3.80    4.50
  -4  27   0   -1.50    3.00
  -4  27   0   -3.10    4.80
  -4  27   0   -2.60    4.30
   4 -28   0   16.70    6.40
   4  28   0   53.29    9.40
   4  28   0   33.50    6.00
  -4  28   0   35.10    7.40
  -4  28   0   26.90    7.00
   5   0   0    0.90    1.30
   5   0   0    2.10    2.10
   5   0   0   -0.20    2.00
  -5   0   0   -0.80    2.10
  -5   0   0    1.60    1.30
  -5   0   0    1.10    1.80
  -5   0   0    2.40    2.40
   5  -1   0    0.10    1.20
   5   1   0    0.10    1.70
   5  -1   0    1.60    2.10
   5  -1   0    3.00    2.00
   5   1   0    1.60    1.30
   5   1   0   -0.50    1.90
  -5   1   0    0.20    2.30
  -5   1   0    2.40    2.60
  -5  -1   0   -0.80    2.20
  -5  -1   0    1.30    1.80
  -5  -1   0    1.40    1.20
  -5   1   0    0.30    1.40
  -5   1   0    0.50    2.00
   5   2   0    0.60    2.00
   5  -2   0    1.10    2.10
   5   2   0   -1.50    2.00
   5   2   0   -0.30    1.30
   5  -2   0   -1.40    1.10
  -5   2   0   -0.60    1.80
  -5   2   0    1.10    1.40
  -5   2   0   -1.50    2.10
  -5   2   0    2.00    2.60
  -5  -2   0   -1.70    2.30
   5   3   0   -0.70    1.40
   5   3   0    2.60    2.40
   5  -3   0    2.50    2.50
   5  -3   0    1.00    2.40
   5  -3   0    0.70    1.50
   5   3   0   -1.70    1.80
  -5   3   0    1.90    2.70
  -5  -3   0   -1.00    1.80
  -5   3   0    1.50    2.60
  -5   3   0    0.00    2.20
  -5   3   0   -2.00    1.60
  -5  -3   0    0.70    2.60
   5   4   0    0.60    2.60
   5   4   0   -0.90    1.60
   5  -4   0    2.00    2.30
   5  -4   0    3.20    1.70
   5   4   0   -3.10    2.00
  -5   4   0    1.40    3.00
  -5   4   0   -1.40    2.70
  -5   4   0    1.20    2.00
  -5  -4   0    1.80    1.90
  -5  -4   0    1.70    2.70
   5  -5   0   -0.10    1.60
   5   5   0    3.30    2.30
   5  -5   0    4.20    2.80
   5   5   0   -0.80    1.20
  -5   5   0    0.50    2.50
  -5  -5   0   -0.90    2.50
  -5  -5   0    4.00    2.00
  -5   5   0    0.90    2.80
   5   6   0   -0.30    1.90
   5  -6   0    0.90    1.80
   5  -6   0   -0.30    2.20
   5   6   0    0.70    1.30
  -5   6   0    0.40    2.00
  -5  -6   0    2.30    1.80
  -5  -6   0   -0.70    2.60
  -5   6   0   -0.30    2.50
  -5   6   0   -1.20    2.70
   5  -7   0    2.30    2.10
   5   7   0   -0.80    2.00
   5  -7   0    3.80    2.50
   5   7   0    1.10    1.40
  -5   7   0    2.90    3.00
  -5  -7   0   -4.20    2.70
  -5   7   0    1.60    1.80
  -5  -7   0    0.90    2.00
  -5   7   0    1.30    2.70
  -5  -7   0   -0.10    1.80
   5  -8   0    2.00    2.60
   5   8   0    2.50    1.80
   5  -8   0    2.20    2.20
   5   8   0    5.90    2.30
  -5  -8   0    4.90    3.00
  -5  -8   0    8.20    2.20
  -5   8   0   -2.60    2.40
  -5  -8   0    2.30    2.10
  -5   8   0   -1.00    2.90
   5   9   0    1.40    2.00
   5  -9   0   10.60    3.10
   5   9   0    0.80    1.50
  -5   9   0    1.00    2.30
  -5  -9   0    3.20    2.00
  -5   9   0    2.30    2.60
  -5  -9   0    0.30    2.50
   5  10   0    1.50    1.80
   5  10   0    3.00    1.80
   5 -10   0    0.70    2.10
  -5  10   0    0.10    2.40
  -5 -10   0    3.00    2.70
  -5 -10   0    2.60    2.30
  -5  10   0    0.90    2.60
  -5 -10   0    1.20    1.60
   5  11   0    1.10    2.10
  -5  11   0   -0.70    2.30
  -5 -11   0   -0.30    1.60
  -5  11   0    1.50    3.30
  -5 -11   0    1.60    2.30
  -5 -11   0    1.80    2.90
   5  12   0    1.00    2.60
   5  12   0    2.20    2.10
  -5  12   0    1.40    2.60
  -5  12   0    2.20    3.20
  -5 -12   0    2.40    1.80
  -5 -12   0   -1.30    2.80
   5  13   0    1.80    2.20
   5  13   0   -2.10    3.20
   5 -13   0   10.30    3.20
  -5 -13   0    2.50    3.10
  -5  13   0   -1.90    2.60
  -5  13   0    3.90    3.00
   5 -14   0   -0.50    2.50
   5  14   0    1.20    2.90
   5  14   0    1.50    2.30
  -5 -14   0   -6.20    2.40
  -5  14   0    1.50    3.40
  -5  14   0   -1.20    2.70
   5  15   0    1.40    3.40
   5 -15   0    2.70    2.90
   5  15   0    1.50    2.40
  -5  15   0   -3.30    3.00
  -5 -15   0   -1.60    2.90
  -5  15   0    0.50    2.90
   5  16   0   -1.30    3.50
   5 -16   0   -0.70    3.20
   5  16   0    0.10    2.40
  -5  16   0    0.90    2.90
  -5  16   0    4.80    3.40
   5  17   0    3.30    2.70
   5  17   0    7.80    4.40
   5 -17   0    5.50    3.40
  -5  17   0    8.80    3.40
  -5  17   0    6.30    3.70
   5  18   0    8.40    2.80
   5  18   0    4.90    4.20
   5 -18   0    0.00    3.20
  -5  18   0    4.50    3.60
  -5  18   0    5.90    3.70
   5 -19   0   -0.40    3.10
   5  19   0    1.50    2.80
  -5  19   0   -3.10    3.40
  -5  19   0   -3.40    3.00
   5  20   0    2.40    3.00
   5 -20   0    2.90    4.10
   5  20   0    1.10    4.20
  -5  20   0   -1.10    3.60
  -5  20   0   -4.70    3.20
   5 -21   0    6.20    4.20
   5  21   0   -0.50    2.40
   5  21   0    1.30    4.40
  -5  21   0   -0.50    3.40
  -5  21   0   -5.90    3.50
   5 -22   0    3.90    4.00
   5  22   0    5.50    3.40
   5  22   0   -0.20    4.40
  -5  22   0    2.10    4.60
  -5  22   0    4.10    4.00
   5 -23   0   -5.10    4.50
   5  23   0   11.50    3.60
   5  23   0    6.60    5.00
  -5  23   0    0.30    4.00
  -5  23   0    5.10    3.70
   5 -24   0    5.60    4.90
   5  24   0   -1.40    3.90
   5  24   0    6.00    3.60
  -5  24   0    3.40    3.60
  -5  24   0    1.90    4.80
   5  25   0   -2.80    3.30
   5  25   0    3.40    5.10
   5 -25   0   -0.20    4.10
  -5  25   0   -3.00    4.20
  -5  25   0   -3.70    3.80
   5  26   0   11.30    6.70
   5  26   0    3.70    4.30
  -5  26   0    1.30    4.30
  -5  26   0    1.30    5.00
   5 -27   0    2.50    5.80
   5  27   0    7.40    4.20
   5  27   0   16.80    6.90
  -5  27   0    3.00    3.70
  -5  27   0    1.30    4.90
  -5  27   0   11.90    5.30
   6   0   0 1181.98   27.60
   6   0   0 1211.88   30.00
  -6   0   0 1281.07   32.20
  -6   0   0 1198.48   32.00
  -6   0   0 1171.18   31.50
  -6   0   0 1191.08   28.20
   6  -1   0   31.60    4.10
   6   1   0   26.10    2.50
   6  -1   0   29.70    2.50
   6   1   0   21.40    3.50
  -6  -1   0   24.90    2.50
  -6  -1   0   25.80    4.30
  -6   1   0   21.40    2.70
  -6   1   0   23.60    4.50
  -6   1   0   19.20    4.10
  -6  -1   0   25.30    3.60
   6   2   0   27.10    3.70
   6  -2   0   21.10    3.50
   6  -2   0   21.00    2.40
   6   2   0   25.60    2.60
  -6   2   0   21.80    4.50
  -6   2   0   19.30    4.60
  -6  -2   0   27.90    3.70
  -6  -2   0   22.50    4.30
  -6   2   0   23.10    2.90
   6  -3   0   -1.50    2.30
   6  -3   0    2.10    1.60
   6   3   0    5.60    2.60
   6   3   0    0.50    1.70
  -6   3   0   -5.10    2.90
  -6   3   0    0.10    2.80
  -6   3   0    0.70    1.90
  -6  -3   0   -3.30    2.50
  -6  -3   0    6.60    2.50
   6  -4   0    5.00    1.80
   6   4   0    2.40    2.40
   6   4   0    3.20    1.70
   6  -4   0    0.70    2.70
  -6   4   0    7.50    3.50
  -6   4   0    2.60    3.00
  -6   4   0    3.60    2.00
  -6  -4   0    2.80    2.30
  -6  -4   0    1.00    3.00
   6  -5   0  419.56   12.00
   6   5   0  434.26   13.20
   6  -5   0  420.46   13.80
   6   5   0  414.66   11.90
  -6  -5   0  424.76   13.00
  -6  -5   0  412.96   14.70
  -6   5   0  441.16   14.90
  -6   5   0  431.86   14.60
  -6   5   0  443.06   12.90
   6   6   0 1722.93   40.30
   6   6   0 1734.13   39.50
   6  -6   0 1715.73   41.50
   6   6   0 1718.03   38.40
   6  -6   0 1705.73   39.30
  -6   6   0 1700.03   42.10
  -6  -6   0 1701.83   42.80
  -6   6   0 1611.24   40.00
  -6  -6   0 1662.43   40.10
  -6   6   0 1728.53   42.30
   6   7   0  637.04   17.90
   6  -7   0  678.23   17.50
   6  -7   0  648.54   19.10
   6   7   0  652.73   16.40
  -6   7   0  659.73   19.70
  -6  -7   0  665.73   20.30
  -6   7   0  681.43   19.50
  -6  -7   0  639.64   17.70
  -6   7   0  632.54   19.60
   6  -8   0   65.59    6.20
   6  -8   0   62.49    4.50
   6   8   0   68.29    4.70
  -6  -8   0   71.59    6.40
  -6   8   0   67.29    7.20
  -6  -8   0   66.89    4.40
  -6   8   0   73.89    5.70
   6  -9   0  398.16   12.30
   6   9   0  389.66   11.10
   6  -9   0  370.06   13.50
   6   9   0  378.76   12.20
  -6  -9   0  403.16   14.70
  -6   9   0  400.26   14.00
  -6  -9   0  397.86   12.00
   6 -10   0   -1.70    2.40
   6  10   0    0.70    2.20
   6  10   0    0.30    1.60
   6 -10   0    2.30    2.40
  -6 -10   0    0.20    1.90
  -6  10   0    2.30    2.90
  -6  10   0    0.90    2.70
  -6 -10   0    0.50    3.20
   6 -11   0   65.99    5.20
   6  11   0   65.29    4.80
  -6  11   0   67.39    6.20
  -6 -11   0   73.09    6.70
  -6  11   0   73.99    6.30
  -6 -11   0   63.19    4.40
   6  12   0  542.45   16.00
   6 -12   0  542.55   16.50
  -6  12   0  537.95   17.30
  -6 -12   0  554.74   18.80
  -6  12   0  549.65   17.70
  -6 -12   0  532.55   15.20
   6 -13   0  127.39    7.10
   6  13   0  132.19    6.80
  -6  13   0  141.09    8.10
  -6 -13   0  135.29    8.70
  -6  13   0  141.39    8.00
  -6 -13   0  126.69    6.80
   6 -14   0  286.07   11.40
   6  14   0  285.87   10.70
  -6 -14   0  289.57   13.10
  -6  14   0  309.77   12.00
  -6  14   0  282.57   12.00
   6 -15   0    8.10    3.30
   6  15   0   -0.10    2.40
  -6  15   0    0.80    3.40
  -6  15   0   -0.80    3.10
  -6 -15   0   -1.60    3.40
   6 -16   0  249.38   11.20
   6  16   0  228.98    9.70
  -6 -16   0  244.38   12.20
  -6  16   0  240.58   11.20
  -6  16   0  242.98   11.00
   6  17   0   58.89    5.40
   6  17   0   72.09    8.60
   6 -17   0   57.49    6.20
  -6  17   0   51.69    6.60
  -6  17   0   54.19    6.60
  -6 -17   0   58.69    7.10
   6 -18   0   61.49    6.70
   6  18   0   64.79    5.60
  -6 -18   0   62.99    7.80
  -6  18   0   55.29    6.40
  -6  18   0   54.69    6.60
   6  19   0   32.70    7.00
   6  19   0   39.40    5.00
  -6  19   0   39.70    6.00
  -6  19   0   48.40    7.90
  -6 -19   0   36.40    6.60
   6  20   0    3.40    3.30
   6  20   0    2.40    4.50
   6 -20   0    3.00    4.10
  -6  20   0    6.20    4.10
  -6  20   0   12.70    4.80
  -6 -20   0   19.70    5.20
   6 -21   0  172.48   10.40
   6  21   0  171.98    9.80
   6  21   0  156.58   11.60
  -6  21   0  154.38    9.80
  -6  21   0  160.58   10.00
  -6 -21   0  141.19   12.20
   6  22   0  160.88    9.30
   6  22   0  202.58   14.00
   6 -22   0  166.48   10.70
  -6 -22   0  171.58   12.10
  -6  22   0  170.78   10.20
  -6  22   0  168.38   10.60
   6  23   0  270.97   16.10
   6  23   0  268.97   11.80
   6 -23   0  254.37   13.70
  -6  23   0  280.57   13.60
  -6  23   0  266.47   13.60
  -6 -23   0  257.37   14.40
   6  24   0  135.29   12.00
   6  24   0  144.99    9.00
   6 -24   0  141.19   10.50
  -6 -24   0  148.59   11.70
  -6  24   0  142.79   10.50
  -6  24   0  148.69   10.80
   6  25   0  113.69    8.20
   6 -25   0  104.89    9.40
  -6  25   0   98.29    8.70
  -6  25   0  103.69    9.20
  -6 -25   0   96.29   11.20
   6  26   0   -1.60    5.40
   6 -26   0   -0.30    4.30
   6  26   0   -0.20    3.20
  -6 -26   0    0.00    5.40
  -6  26   0    4.50    4.70
  -6  26   0    8.90    5.20
   7   0   0    4.60    2.30
  -7   0   0   -0.30    3.00
  -7   0   0    5.30    3.50
  -7   0   0    0.10    1.60
   7  -1   0    1.80    1.50
   7  -1   0    0.50    2.80
   7   1   0    3.90    1.50
   7   1   0    3.10    2.20
  -7   1   0    1.70    1.70
  -7  -1   0    0.50    3.50
  -7   1   0   -3.90    2.80
  -7  -1   0   -0.90    2.90
  -7   1   0    2.00    3.00
   7  -2   0    0.60    2.30
   7   2   0   -1.60    1.90
   7   2   0    1.60    1.50
   7  -2   0   -0.90    1.30
  -7   2   0    3.40    3.40
  -7  -2   0   -1.30    2.90
  -7   2   0   -1.10    3.10
  -7   2   0    3.90    1.80
   7   3   0   -0.10    1.50
   7  -3   0    5.20    1.70
   7   3   0    2.90    2.50
   7  -3   0    2.70    2.60
  -7   3   0    2.50    3.10
  -7  -3   0    2.90    3.40
  -7   3   0    6.80    2.10
   7   4   0    0.60    1.60
   7  -4   0    1.30    2.60
   7  -4   0    2.00    1.70
   7   4   0    4.00    2.40
  -7  -4   0    0.20    3.00
  -7   4   0    2.80    3.10
  -7   4   0    0.40    2.70
  -7   4   0    4.10    2.00
   7  -5   0   -1.00    1.60
   7   5   0    1.30    1.70
   7   5   0   -1.10    2.20
  -7  -5   0    1.60    3.20
  -7   5   0    1.40    2.00
  -7   5   0    1.60    3.00
  -7   5   0    2.00    3.60
   7   6   0   -0.40    2.20
   7  -6   0    0.00    1.70
   7  -6   0   -2.70    2.30
   7   6   0    1.60    1.40
  -7   6   0    0.90    3.30
  -7   6   0   -0.90    2.10
  -7   6   0   -1.50    3.10
   7   7   0    3.80    2.50
   7   7   0    1.20    2.00
   7  -7   0    3.90    2.90
   7  -7   0    4.20    2.20
   7   7   0    2.50    1.40
  -7   7   0    7.30    3.40
  -7  -7   0    6.60    3.70
  -7  -7   0    4.20    2.60
  -7   7   0    2.10    2.90
   7   8   0    3.50    2.40
   7  -8   0    3.80    3.20
   7  -8   0   -0.30    1.80
  -7  -8   0    3.70    3.70
  -7  -8   0    2.00    2.20
  -7   8   0   -1.10    3.30
  -7   8   0    6.10    3.50
   7  -9   0   -1.70    2.80
   7  -9   0    0.70    2.20
   7   9   0    0.40    1.50
   7   9   0   -0.90    2.30
  -7   9   0    1.40    3.10
  -7   9   0   -1.40    2.80
  -7  -9   0    4.00    3.50
   7 -10   0    3.30    2.90
   7  10   0   -3.30    2.30
   7 -10   0    2.50    2.30
   7  10   0    1.50    1.60
  -7  10   0   -0.80    2.80
  -7  10   0    4.00    3.60
  -7 -10   0   -0.90    3.10
   7 -11   0    2.50    2.50
   7  11   0   -2.20    2.30
  -7 -11   0    2.00    3.40
  -7  11   0    4.10    3.50
  -7  11   0    6.10    3.60
   7 -12   0   -3.30    2.10
   7  12   0   -2.70    2.20
  -7  12   0    0.00    3.70
  -7 -12   0    3.30    3.40
  -7  12   0   -3.20    3.00
   7  13   0   -2.50    2.40
   7 -13   0    1.90    2.60
  -7 -13   0    0.60    3.60
  -7  13   0   -2.00    3.20
  -7  13   0   -0.10    3.30
   7 -14   0    4.10    2.80
   7  14   0    5.20    3.00
  -7  14   0    6.40    3.80
  -7  14   0   -4.60    3.00
  -7 -14   0    1.10    4.00
   7  15   0    2.80    2.80
   7 -15   0   -2.60    3.20
  -7  15   0    2.20    3.60
  -7  15   0   -1.90    3.10
  -7 -15   0    5.80    4.50
   7 -16   0    0.90    3.10
   7  16   0    7.60    3.00
  -7  16   0    8.20    4.20
  -7  16   0    6.60    4.00
  -7 -16   0    6.90    4.10
   7 -17   0   10.10    3.80
   7  17   0    0.10    2.90
  -7  17   0    3.50    4.30
  -7 -17   0    3.40    4.00
   7 -18   0    0.90    3.60
   7  18   0    6.60    3.20
  -7  18   0    4.30    3.90
  -7  18   0   -0.60    3.60
  -7 -18   0   -0.90    3.90
   7  19   0    3.50    2.90
   7 -19   0    3.00    3.90
  -7  19   0   -0.30    4.40
  -7 -19   0    6.30    5.00
  -7  19   0    3.60    4.20
   7  20   0   -4.70    3.40
   7 -20   0    0.00    3.60
  -7 -20   0    7.80    5.40
  -7  20   0    1.50    4.50
  -7  20   0    3.20    4.00
   7  21   0    2.50    3.70
   7 -21   0    1.30    4.60
  -7 -21   0    4.30    5.00
  -7  21   0   -2.80    3.70
  -7  21   0   -2.60    3.80
   7  22   0    2.20    3.40
   7 -22   0   -8.00    3.60
  -7  22   0   -4.50    3.40
  -7 -22   0   -6.10    4.40
  -7  22   0    5.00    4.50
   7  23   0   -0.60    3.40
   7 -23   0   -0.60    3.70
  -7 -23   0   -5.50    5.00
  -7  23   0    8.40    5.30
  -7  23   0   -3.60    4.00
   7 -24   0    0.60    5.20
   7  24   0   -6.80    3.00
  -7 -24   0   -3.20    4.60
  -7  24   0    2.20    5.40
  -7  24   0    3.00    4.30
   7 -25   0   13.60    5.70
  -7 -25   0    1.30    5.60
  -7  25   0   -1.90    4.30
   8   0   0  921.71   25.20
   8   0   0  916.81   22.90
  -8   0   0  917.21   27.70
  -8   0   0  923.91   27.40
  -8   0   0  910.61   22.70
   8   1   0   39.40    4.60
   8  -1   0   31.10    2.80
   8   1   0   34.30    2.80
   8  -1   0   33.40    4.70
  -8   1   0   40.30    6.00
  -8  -1   0   30.30    5.60
  -8  -1   0   33.50    5.40
  -8   1   0   28.00    5.10
  -8   1   0   33.60    3.30
   8  -2   0  691.13   22.40
   8  -2   0  714.13   17.40
   8   2   0  708.43   17.20
   8   2   0  699.13   20.10
  -8  -2   0  668.33   22.70
  -8   2   0  664.43   21.90
  -8   2   0  689.13   22.50
  -8  -2   0  713.83   22.50
  -8   2   0  679.53   18.50
   8   3   0   31.10    4.10
   8  -3   0   25.00    2.80
   8  -3   0   28.50    4.40
   8   3   0   30.20    2.90
  -8   3   0   24.10    3.30
  -8   3   0   23.70    5.10
  -8   3   0   31.50    5.70
  -8  -3   0   27.50    5.10
   8   4   0  165.58    8.00
   8  -4   0  157.88    8.60
   8   4   0  169.18    6.20
   8  -4   0  167.88    6.40
  -8   4   0  167.98    7.30
  -8   4   0  149.09    9.20
  -8  -4   0  172.08    9.80
  -8   4   0  168.08    9.70
   8   5   0  341.07   12.30
   8   5   0  360.06   10.60
   8  -5   0  339.77   13.00
   8  -5   0  357.16   10.80
  -8   5   0  356.16   11.90
  -8   5   0  374.96   14.70
  -8  -5   0  339.47   14.70
  -8   5   0  346.57   14.30
   8  -6   0 1063.99   26.20
   8   6   0 1087.19   28.00
   8   6   0 1081.69   29.70
   8  -6   0 1036.00   28.90
   8   6   0 1056.69   24.90
  -8  -6   0 1056.09   30.90
  -8   6   0 1052.29   30.20
  -8   6   0 1038.20   30.10
   8   7   0  140.39    5.30
   8  -7   0  146.69    8.30
   8  -7   0  147.59    6.50
   8   7   0  139.39    7.30
   8   7   0  142.49    6.40
  -8  -7   0  133.69    9.10
  -8   7   0  122.19    8.40
  -8   7   0  131.39    8.60
   8  -8   0    9.70    2.60
   8   8   0   11.70    3.20
   8   8   0   13.30    2.60
   8  -8   0    6.00    3.50
  -8  -8   0   14.80    4.40
  -8   8   0   16.60    4.20
  -8   8   0   12.00    4.10
   8   9   0   78.59    6.00
   8   9   0   81.79    4.20
   8  -9   0   80.39    5.60
   8   9   0   82.19    5.30
   8  -9   0   79.09    6.70
  -8  -9   0   81.09    8.70
  -8   9   0   82.09    7.20
  -8   9   0   82.79    7.30
   8  10   0   14.30    2.30
   8 -10   0   18.40    4.50
   8  10   0   27.80    4.00
  -8  10   0   21.70    4.80
  -8  10   0   20.60    5.00
  -8 -10   0   14.90    4.80
   8 -11   0   87.49    7.60
   8 -11   0   92.39    6.30
   8  11   0   88.29    6.30
  -8  11   0   88.09    7.90
  -8  11   0   83.29    7.70
  -8 -11   0   90.89    8.70
   8 -12   0  347.87   12.70
   8  12   0  360.66   12.70
  -8  12   0  346.67   14.40
  -8  12   0  323.97   14.10
  -8 -12   0  369.56   16.10
   8  13   0   38.40    4.50
   8 -13   0   33.90    4.80
  -8 -13   0   36.80    6.80
  -8  13   0   34.20    5.80
  -8  13   0   27.50    5.20
   8  14   0    8.70    3.30
   8 -14   0    8.00    3.70
  -8 -14   0   13.30    5.10
  -8  14   0    8.50    4.50
  -8  14   0   12.80    4.60
   8 -15   0  857.71   24.60
   8  15   0  823.52   23.60
  -8  15   0  838.82   25.50
  -8 -15   0  841.92   28.10
   8 -16   0  177.38    9.80
   8  16   0  180.18    8.80
  -8  16   0  160.18   10.30
  -8  16   0  180.18   10.40
  -8 -16   0  164.68   11.30
   8  17   0  472.55   15.90
   8 -17   0  475.05   17.20
  -8 -17   0  487.25   19.90
  -8  17   0  483.25   18.20
  -8  17   0  480.35   17.70
   8 -18   0   17.30    5.00
   8  18   0   23.40    4.50
  -8  18   0   13.60    5.00
  -8  18   0   21.60    5.10
   8  19   0 1004.00   27.40
   8 -19   0  976.50   29.00
  -8 -19   0  967.50   32.10
  -8  19   0  909.61   29.20
  -8  19   0  978.90   29.10
   8 -20   0   24.40    5.60
  -8 -20   0   33.10    7.20
  -8  20   0   19.30    5.70
  -8  20   0   30.60    6.20
   8 -21   0   40.60    6.80
  -8  21   0   54.09    7.40
  -8  21   0   44.10    6.80
  -8 -21   0   47.20    8.30
   8  22   0   65.79    6.60
   8 -22   0  105.09    9.10
  -8 -22   0  113.59   10.90
  -8  22   0  100.39    9.20
  -8  22   0   78.29    8.60
   8  23   0   -3.70    2.60
   8 -23   0    7.50    5.10
  -8 -23   0    4.40    6.10
  -8  23   0   12.00    5.10
  -8  23   0   -0.20    4.80
   8 -24   0   16.90    6.70
  -8  24   0   33.60    7.30
  -8  24   0   29.20    6.40
  -8 -24   0   22.40    6.00
   9   0   0   -1.40    1.40
   9   0   0    4.90    3.00
  -9   0   0    4.70    3.90
  -9   0   0   -1.30    1.80
  -9   0   0   -1.60    4.40
   9  -1   0    3.50    3.10
   9  -1   0    3.30    1.60
   9   1   0    0.60    2.80
  -9  -1   0    4.30    4.50
  -9   1   0    1.50    2.00
  -9   1   0   -1.60    4.10
  -9  -1   0   -2.80    3.70
  -9   1   0    0.10    3.40
   9   2   0    3.20    3.00
   9  -2   0    1.10    3.30
   9  -2   0    1.60    1.70
   9   2   0    0.30    1.50
  -9   2   0   -1.20    2.10
  -9   2   0    6.60    4.00
  -9  -2   0   -1.30    3.60
  -9   2   0   -0.20    4.40
  -9  -2   0    0.40    3.90
   9  -3   0   -0.80    3.30
   9   3   0   -0.90    1.50
   9  -3   0    0.50    1.90
  -9   3   0    2.00    4.30
  -9   3   0    3.50    2.10
  -9  -3   0    0.60    3.80
  -9   3   0    0.40    3.60
   9  -4   0    3.10    3.80
   9   4   0   -3.00    2.60
   9   4   0    0.60    1.70
   9  -4   0    0.00    1.80
  -9   4   0    0.60    4.30
  -9   4   0   -0.80    2.50
  -9   4   0   -3.70    4.20
  -9  -4   0   -0.20    4.50
   9  -5   0    1.10    3.00
   9   5   0    2.00    3.10
   9   5   0    3.70    3.00
   9  -5   0    3.80    2.10
  -9   5   0    1.00    4.20
  -9  -5   0    1.30    4.50
  -9   5   0   -0.90    3.80
   9  -6   0    0.00    2.10
   9   6   0    3.60    3.00
   9   6   0    0.40    2.00
   9   6   0    3.20    1.40
   9  -6   0    0.90    3.20
  -9   6   0    0.40    3.80
  -9  -6   0   -2.40    4.20
  -9   6   0   -0.70    3.30
   9  -7   0   -2.10    2.10
   9  -7   0    1.50    3.30
   9   7   0   -3.80    2.50
   9   7   0   -1.50    2.00
  -9  -7   0    1.30    3.90
  -9   7   0   -4.30    3.50
  -9   7   0    2.80    3.80
   9  -8   0    3.00    3.90
   9  -8   0    4.90    2.40
   9   8   0    0.50    2.20
   9   8   0    3.00    3.00
  -9   8   0    3.60    4.20
  -9   8   0    4.20    4.30
  -9  -8   0    1.60    4.40
   9   9   0    0.20    2.50
   9  -9   0    0.80    2.50
   9  -9   0   -0.30    3.60
   9   9   0    5.40    1.90
   9   9   0    1.50    3.00
  -9   9   0   -5.90    3.40
  -9  -9   0    2.00    4.10
  -9   9   0   -2.80    3.30
   9  10   0    1.90    3.00
   9 -10   0    0.60    2.70
   9  10   0    6.50    2.80
   9  10   0    1.30    1.90
   9 -10   0    2.40    4.20
  -9  10   0    4.10    4.30
  -9  10   0    3.40    3.80
  -9 -10   0    3.20    4.60
   9  11   0    0.40    2.90
   9 -11   0    0.30    3.00
   9 -11   0   -0.50    3.30
   9  11   0   -1.40    2.90
  -9  11   0    8.20    4.80
  -9  11   0   -0.30    3.90
  -9 -11   0    1.10    4.00
   9  12   0    6.00    3.10
   9  12   0    4.80    3.40
  -9  12   0    0.40    3.90
  -9 -12   0   -5.60    4.10
   9 -13   0    8.70    3.70
   9  13   0    3.40    3.40
  -9 -13   0    1.80    4.40
  -9  13   0   -4.40    4.30
  -9  13   0    1.80    4.20
   9  14   0    7.10    3.00
   9 -14   0    5.90    3.60
  -9  14   0   -2.70    4.30
  -9  14   0    4.40    4.10
  -9 -14   0   -4.20    3.70
   9 -15   0    0.50    3.50
   9  15   0    0.60    3.00
  -9  15   0   -1.50    3.80
  -9 -15   0   10.90    5.80
  -9  15   0    1.70    4.40
   9 -16   0    3.60    3.40
   9  16   0    1.70    3.40
  -9  16   0    4.50    4.00
  -9  16   0    3.50    4.50
  -9 -16   0   -0.70    4.40
   9  17   0    2.50    3.30
  -9  17   0    3.50    4.30
  -9 -17   0    3.20    4.90
  -9  17   0    1.50    4.60
   9 -18   0    6.20    4.40
  -9 -18   0   10.70    5.10
  -9  18   0    3.70    5.60
  -9  18   0   12.00    5.20
   9 -19   0    6.20    3.80
   9  19   0   -3.50    4.20
  -9  19   0   -5.50    4.10
  -9 -19   0    6.60    5.50
  -9  19   0    1.60    4.40
   9  20   0   -1.20    3.70
   9 -20   0    3.90    4.50
  -9 -20   0   -0.20    5.60
  -9  20   0    0.60    4.50
  -9  20   0   -2.70    4.20
   9 -21   0    8.40    5.20
   9  21   0   -1.70    2.60
  -9  21   0   -3.50    4.30
  -9 -21   0   -2.80    5.90
  -9  21   0    9.30    5.90
   9 -22   0    3.70    4.40
  -9 -22   0    3.20    5.80
   9 -23   0   -2.00    4.80
  -9  23   0   -3.20    5.20
  -9  23   0    0.70    4.60
  -9 -23   0   -5.20    5.20
  10   0   0  159.68    5.80
  10   0   0  161.08    9.20
 -10   0   0  154.28   11.00
 -10   0   0  161.48   11.30
  10   1   0  481.45   16.60
  10   1   0  452.75   12.90
  10  -1   0  470.55   16.60
  10  -1   0  472.45   12.70
 -10   1   0  488.75   19.50
 -10  -1   0  454.65   19.10
 -10   1   0  481.65   19.20
 -10  -1   0  498.75   19.90
  10   2   0  308.27   12.60
  10  -2   0  301.67   12.80
  10  -2   0  282.07    9.00
 -10  -2   0  299.77   15.10
 -10   2   0  286.87   10.20
 -10  -2   0  304.47   14.70
 -10   2   0  288.77   14.50
 -10   2   0  267.87   14.10
  10   3   0  891.21   21.90
  10   3   0  901.41   26.10
  10  -3   0  918.51   22.70
  10  -3   0  941.01   27.00
 -10   3   0  920.61   24.30
 -10  -3   0  900.81   29.30
 -10  -3   0  946.01   30.40
 -10   3   0  931.71   29.40
 -10   3   0  936.81   29.30
  10   4   0  744.13   19.10
  10  -4   0  809.52   24.30
  10   4   0  776.62   23.10
  10  -4   0  761.22   19.90
 -10  -4   0  798.62   26.60
 -10   4   0  808.72   26.10
 -10   4   0  782.72   26.20
  10  -5   0   96.99    7.60
  10  -5   0   85.49    5.00
  10   5   0   93.19    7.10
  10   5   0   96.89    4.20
  10   5   0   81.89    6.70
 -10  -5   0   83.29    9.00
 -10   5   0   90.89    8.70
 -10   5   0  112.99    9.40
  10  -6   0  460.05   13.80
  10   6   0  475.35   12.40
  10   6   0  500.85   16.50
  10  -6   0  478.35   17.60
 -10   6   0  468.05   18.70
 -10  -6   0  464.35   19.20
 -10   6   0  448.46   18.40
  10   7   0   28.10    4.70
  10   7   0   31.00    2.80
  10   7   0   32.00    3.40
  10  -7   0   26.00    3.60
  10  -7   0   28.90    5.40
 -10  -7   0   30.10    6.60
 -10   7   0   42.30    6.70
 -10   7   0   31.80    6.10
  10  -8   0  396.46   15.80
  10   8   0  357.16   13.70
  10  -8   0  376.76   12.30
  10   8   0  360.06   11.60
 -10  -8   0  381.26   17.20
 -10   8   0  402.96   17.00
 -10   8   0  367.96   18.60
  10   9   0  352.56   10.30
  10  -9   0  370.86   12.40
  10   9   0  350.16   13.40
  10   9   0  343.47   11.60
  10  -9   0  389.26   15.80
 -10   9   0  385.76   16.70
 -10   9   0  368.56   15.90
 -10  -9   0  351.26   16.60
  10  10   0  261.27   11.30
  10 -10   0  285.77   10.80
  10 -10   0  272.17   13.30
  10  10   0  265.67    8.70
  10  10   0  276.97   10.30
 -10 -10   0  286.47   15.50
 -10  10   0  281.47   13.70
 -10  10   0  287.47   14.10
  10 -11   0  137.49    7.50
  10  11   0  133.59    6.50
  10 -11   0  130.69    9.40
  10  11   0  129.29    7.30
  10  11   0  142.29    8.90
 -10  11   0  124.49    9.80
 -10 -11   0  143.79   11.10
  10  12   0  102.59    6.70
  10 -12   0   88.89    6.60
  10  12   0  112.19    8.30
 -10  12   0   88.79    8.40
 -10  12   0  105.79    9.00
  10  13   0    0.40    3.30
  10  13   0   10.10    3.50
  10 -13   0    4.80    3.20
 -10  13   0    0.60    3.80
 -10 -13   0    8.20    5.30
 -10  13   0    1.50    4.30
  10  14   0    6.20    4.10
  10 -14   0   10.90    4.10
  10  14   0    8.20    3.80
 -10  14   0    2.30    4.50
 -10 -14   0    2.10    4.70
 -10  14   0   11.70    4.90
  10  15   0   66.39    6.60
  10 -15   0   66.29    6.80
  10  15   0   68.69    6.50
 -10  15   0   71.19    8.30
 -10  15   0   77.19    8.90
 -10 -15   0   62.09    9.10
  10 -16   0   48.00    6.10
  10  16   0   44.40    5.50
 -10  16   0   29.90    6.30
 -10  16   0   51.19    7.50
 -10 -16   0   27.80    7.00
  10  17   0  109.79    7.70
  10 -17   0  127.99    8.90
 -10  17   0  112.39    9.90
 -10  17   0  134.29   10.40
 -10 -17   0  131.19   11.00
  10  18   0    4.40    4.10
  10 -18   0   11.20    4.70
 -10  18   0   10.40    6.20
 -10 -18   0    8.00    6.50
 -10  18   0   14.80    5.20
  10 -19   0  426.56   17.20
 -10  19   0  434.46   18.30
 -10 -19   0  433.46   20.90
 -10  19   0  416.66   18.30
  10 -20   0  188.18   11.10
 -10  20   0  199.48   12.10
 -10 -20   0  182.88   13.60
  10 -21   0    3.90    4.50
 -10  21   0    2.10    5.10
 -10 -21   0    6.20    6.40
 -10  21   0    7.30    5.40
  11   0   0    3.20    4.00
  11   0   0    2.40    1.60
 -11   0   0   -2.50    4.40
  11  -1   0    1.30    1.70
  11   1   0   -4.70    3.50
  11  -1   0    4.30    4.00
  11   1   0    1.80    1.80
 -11  -1   0    0.40    4.60
 -11   1   0   -2.50    4.90
 -11  -1   0   -0.50    5.30
  11   2   0    2.50    3.60
  11  -2   0    2.70    1.90
  11  -2   0    3.10    3.30
 -11   2   0    2.60    2.60
 -11  -2   0   -0.50    4.90
 -11  -2   0   -5.30    5.00
 -11   2   0    5.60    4.90
 -11   2   0    0.70    5.10
  11   3   0    0.70    1.50
  11   3   0   -0.30    3.40
  11  -3   0   -3.20    3.10
  11  -3   0    2.50    2.10
 -11  -3   0   -4.40    4.20
 -11  -3   0   -3.60    5.20
 -11   3   0    1.60    4.80
 -11   3   0    3.40    2.80
 -11   3   0   -1.50    4.50
  11  -4   0   -0.30    2.10
  11   4   0    0.60    1.50
  11   4   0   -2.10    3.50
  11  -4   0    0.70    4.30
 -11   4   0    7.90    5.10
 -11  -4   0    3.30    5.10
 -11   4   0    9.50    5.60
  11   5   0    0.80    1.60
  11  -5   0   -0.10    2.40
  11   5   0    7.50    4.00
  11  -5   0    2.40    4.60
  11   5   0    3.80    1.50
 -11   5   0    0.50    4.30
 -11   5   0    4.10    5.10
  11   6   0    1.30    3.40
  11   6   0    2.10    1.60
  11  -6   0   -1.10    2.10
  11  -6   0    8.20    5.10
  11   6   0    5.30    3.20
 -11  -6   0   10.60    8.80
 -11   6   0    3.90    4.60
  11   7   0    1.00    1.50
  11   7   0   -1.30    3.40
  11  -7   0    4.40    4.00
  11  -7   0    0.20    2.30
 -11   7   0   -2.50    4.10
 -11  -7   0   -0.80    4.40
 -11   7   0    0.50    4.50
  11   8   0    1.90    1.70
  11   8   0    4.80    3.60
  11   8   0    1.10    2.20
  11  -8   0    0.90    4.10
 -11   8   0    9.00    5.30
 -11   8   0   -2.40    4.50
 -11  -8   0    8.60    5.20
  11   9   0   -4.80    3.10
  11  -9   0    4.80    4.60
  11   9   0   -0.10    2.10
  11  -9   0    1.30    2.60
 -11   9   0   -6.00    4.80
 -11   9   0   -1.50    5.00
 -11  -9   0    2.60    5.30
  11  10   0    1.40    2.60
  11 -10   0   -4.40    3.30
  11  10   0    2.30    3.40
  11 -10   0    1.20    2.80
 -11  10   0   -0.40    4.60
 -11  10   0    4.60    4.80
 -11 -10   0    6.10    5.30
  11  11   0    0.60    3.30
  11 -11   0    1.00    2.70
  11 -11   0    4.80    4.40
  11  11   0   -2.30    2.40
 -11 -11   0   -7.10    4.10
 -11  11   0    4.70    6.00
 -11  11   0    1.80    5.10
  11  12   0   -1.30    3.40
  11 -12   0    6.20    3.40
  11  12   0    3.10    3.20
 -11 -12   0   -1.60    5.10
 -11  12   0    2.40    4.40
 -11  12   0    2.40    4.80
  11  13   0   -0.30    3.10
  11 -13   0    0.00    2.90
  11  13   0    1.00    3.20
 -11  13   0   -6.90    3.60
 -11  13   0    5.50    4.80
 -11 -13   0    6.50    4.90
  11  14   0    1.10    3.50
  11 -14   0    1.10    3.50
  11  14   0   -0.50    3.50
 -11  14   0    4.20    4.80
 -11  14   0   -0.10    4.80
 -11 -14   0    3.70    5.70
  11 -15   0    3.00    3.60
  11  15   0   -2.40    3.40
  11  15   0   -2.00    3.50
 -11  15   0    0.10    4.80
 -11 -15   0   -0.50    5.30
 -11  15   0   -7.70    4.30
  11  16   0    4.60    3.50
  11  16   0    1.50    3.60
  11 -16   0    3.20    3.90
 -11 -16   0   10.60    5.90
 -11  16   0   -1.00    4.90
 -11  16   0    0.70    5.20
  11  17   0    2.10    3.00
  11 -17   0   -1.50    3.90
  11  17   0   -8.20    2.90
 -11  17   0   -3.10    4.70
 -11  17   0    1.40    5.20
 -11 -17   0   -4.50    5.00
  11  18   0   -2.40    3.40
  11 -18   0    1.70    3.90
 -11  18   0   -2.20    5.00
 -11 -18   0   -6.70    5.00
 -11  18   0   -7.00    4.10
  11 -19   0    0.80    3.60
 -11  19   0   -5.30    4.40
 -11  19   0    0.80    5.80
 -11 -19   0    8.50    6.60
  12   0   0  963.70   22.80
  12   0   0 1022.30   29.30
 -12   0   0  957.10   32.80
 -12   0   0  916.51   31.60
  12  -1   0  224.38    7.20
  12   1   0  229.88   11.40
  12  -1   0  211.88   11.60
 -12   1   0  225.68   14.10
 -12  -1   0  196.18   14.10
 -12  -1   0  196.58   14.30
  12  -2   0    1.80    4.60
  12  -2   0    0.80    2.00
  12   2   0    6.70    1.60
  12   2   0    8.10    4.40
 -12   2   0   -5.10    5.00
 -12   2   0    3.00    5.20
 -12  -2   0   -7.40    4.40
 -12  -2   0    3.10    5.50
  12   3   0   40.70    6.20
  12  -3   0   49.20    3.90
  12   3   0   39.70    2.60
  12  -3   0   56.79    8.50
 -12   3   0   57.59    8.70
 -12  -3   0   34.20    8.10
 -12   3   0   54.49    9.00
 -12  -3   0   37.90    8.40
  12  -4   0    2.70    2.10
  12  -4   0    1.00    4.40
  12   4   0    4.60    3.70
  12   4   0   -2.30    1.10
 -12  -4   0   -2.10    4.60
 -12   4   0   -6.80    5.10
 -12  -4   0   12.30    5.60
 -12   4   0   -0.80    5.10
  12  -5   0   27.70    3.50
  12   5   0   28.60    5.30
  12  -5   0   19.90    5.40
 -12  -5   0   19.00    6.30
 -12   5   0   25.30    6.50
 -12  -5   0    9.10    6.10
 -12   5   0   12.60    6.20
  12  -6   0  293.77   13.80
  12   6   0  262.97   12.50
  12  -6   0  260.67    9.70
 -12   6   0  258.77   15.30
 -12   6   0  279.57   15.00
 -12  -6   0  265.97   16.80
 -12  -6   0  261.47   15.40
  12   7   0  399.76   15.20
  12  -7   0  355.36   12.10
  12  -7   0  388.86   16.40
 -12   7   0  360.26   17.50
 -12   7   0  374.76   17.70
 -12  -7   0  373.06   18.60
  12   8   0  159.88    9.70
  12  -8   0  167.68   11.00
  12  -8   0  172.38    8.10
 -12   8   0  170.68   12.00
 -12  -8   0  176.28   13.40
 -12   8   0  186.78   12.30
  12   9   0   48.30    6.30
  12  -9   0   54.89    5.20
  12  -9   0   61.99    7.90
 -12   9   0   58.99    8.90
 -12   9   0   39.20    7.80
 -12  -9   0   37.20    8.20
  12 -10   0  110.99    7.10
  12 -10   0  103.19    9.70
  12  10   0   99.79    7.80
 -12  10   0   89.59   10.30
 -12  10   0   96.29   10.50
 -12 -10   0   78.89   10.70
  12 -11   0   47.40    5.50
  12  11   0   47.30    6.20
 -12  11   0   65.69    8.80
 -12  11   0   63.49    8.80
 -12 -11   0   64.29    9.30
  12  12   0    9.60    4.00
  12 -12   0    8.50    3.90
 -12 -12   0   11.50    6.40
 -12  12   0    9.00    5.50
 -12  12   0   11.60    5.90
  12  13   0   13.00    4.30
  12 -13   0   20.40    4.40
 -12  13   0   18.80    6.70
 -12  13   0   19.80    6.70
 -12 -13   0    5.90    6.10
  12  14   0   76.59    7.60
  12 -14   0   65.69    6.60
 -12 -14   0   62.09   10.30
 -12  14   0   74.09   10.80
 -12  14   0   62.09    9.00
  12 -15   0    7.80    4.20
  12  15   0    0.50    3.70
 -12  15   0    9.30    6.00
 -12 -15   0   17.20    6.70
 -12  15   0    8.90    5.50
  12 -16   0   91.89    7.80
 -12 -16   0   72.19   10.60
 -12  16   0   80.29   10.10
 -12  16   0   68.49   10.40
  12 -17   0  147.39    9.90
 -12  17   0  132.29   11.80
 -12 -17   0  155.28   13.50
 -12  17   0  149.99   11.40
  13   0   0   -2.20    4.10
 -13   0   0   -5.50    5.10
 -13   0   0   -1.00    5.20
  13   1   0    5.10    4.30
  13  -1   0   -3.30    4.10
 -13  -1   0    2.20    5.80
 -13   1   0   -8.70    5.30
 -13   1   0   13.30    6.20
 -13  -1   0    3.30    6.10
  13  -2   0    0.80    1.30
  13  -2   0    4.10    4.70
 -13  -2   0   -1.60    4.80
 -13   2   0  -11.30    4.30
 -13  -2   0   -2.00    4.60
 -13   2   0   -0.60    5.60
  13  -3   0    0.20    3.60
  13  -3   0   -0.90    1.10
  13   3   0   -4.60    3.70
 -13  -3   0    6.90    6.10
 -13  -3   0   -7.90    5.20
 -13   3   0   -4.20    5.20
 -13   3   0    1.30    5.50
  13  -4   0   -1.30    4.20
  13   4   0    4.40    3.90
  13  -4   0   -0.20    1.40
 -13   4   0   -0.60    5.30
 -13  -4   0    0.70    5.70
 -13   4   0   -0.70    5.20
 -13  -4   0  -11.50    4.90
  13   5   0    6.30    4.60
  13  -5   0   -1.20    1.80
  13  -5   0    8.20    4.50
 -13  -5   0  -13.00    4.60
 -13   5   0   -0.60    5.20
 -13  -5   0   -5.00    5.20
 -13   5   0   -7.90    4.20
  13   6   0   -3.90    3.60
  13  -6   0   -3.30    4.10
  13  -6   0    3.80    2.20
 -13  -6   0   -9.10    4.60
 -13  -6   0    2.00    6.00
 -13   6   0   -3.10    5.00
 -13   6   0   -2.50    5.10
  13   7   0    3.30    3.90
  13  -7   0   15.40    5.60
 -13   7   0   -1.00    4.90
 -13  -7   0   -3.30    6.10
 -13   7   0   -1.40    5.30
 -13  -7   0    5.80    5.90
  13   8   0   -1.30    3.80
  13  -8   0    6.60    2.90
  13  -8   0    1.10    4.70
 -13   8   0    3.70    6.00
 -13  -8   0    2.50    6.70
 -13   8   0   -3.60    4.90
  13  -9   0   -1.90    4.90
  13  -9   0    2.30    2.90
  13   9   0   -2.90    3.90
 -13   9   0   -0.30    5.20
 -13  -9   0    3.50    6.50
 -13   9   0   -1.70    5.20
  13 -10   0    0.00    3.30
  13  10   0    1.90    4.40
 -13  10   0   -0.80    5.70
 -13 -10   0    4.90    5.80
  13 -11   0    0.60    3.60
  13  11   0    2.30    4.10
 -13  11   0   -3.40    4.70
 -13 -11   0    3.50    5.80
 -13  11   0    2.50    6.00
  13 -12   0   -0.20    3.70
  13  12   0   -2.00    3.60
 -13  12   0   34.90    8.40
 -13  12   0    2.20    5.80
 -13 -12   0   -0.40    6.50
  13 -13   0    3.50    3.80
  13  13   0    0.70    4.00
 -13  13   0    3.30    5.30
 -13 -13   0   14.90    6.80
  13  14   0   -8.20    3.20
 -13 -14   0    4.30    7.40
 -13  14   0   -3.80    5.90
  14   0   0  690.03   24.10
 -14   0   0  700.43   28.10
 -14   0   0  704.93   27.70
  14   1   0    1.00    4.30
  14  -1   0    7.20    4.70
 -14  -1   0    2.50    6.10
 -14   1   0   14.20    7.90
 -14   1   0   14.70    6.90
 -14  -1   0    6.60    7.00
  14  -2   0  106.29    9.70
  14   2   0  100.19    9.00
 -14  -2   0  117.89   13.50
 -14   2   0   87.29   11.60
 -14   2   0  100.69   11.70
 -14  -2   0  105.69   11.80
  14   3   0   46.50    6.90
  14  -3   0   46.50    7.80
 -14   3   0   53.89    9.40
 -14  -3   0   43.50    9.80
  14  -4   0   31.80    6.80
  14   4   0   34.10    6.50
 -14   4   0   33.20    8.60
 -14  -4   0   38.60    9.40
 -14  -4   0   21.30    7.40
  14  -5   0   50.29    8.20
  14   5   0   66.19    8.10
 -14  -5   0   51.09   10.30
 -14   5   0   64.09   10.10
 -14  -5   0   42.30    8.70
 -14   5   0   47.10    9.20
  14   6   0   -4.20    4.10
  14  -6   0    1.10    5.40
 -14  -6   0   -6.40    5.70
 -14  -6   0   -0.50    5.30
 -14   6   0    5.80    6.00
 -14   6   0   -3.50    5.20
  14  -7   0   -1.20    5.10
  14   7   0    0.00    4.70
 -14  -7   0   -1.50    6.90
 -14   7   0   10.00    7.50
 -14   7   0   -2.50    6.40
  14  -8   0    2.60    5.80
  14   8   0    7.80    5.30
 -14  -8   0    4.90    6.90
 -14   8   0   -5.20    6.50
 -14   8   0   10.40    6.30
  14  -9   0    5.00    4.60
 -14  -9   0   10.10    8.00
 -14  -9   0   -3.90    8.60
 -14   9   0    4.20    6.20
 -14   9   0    2.30    7.00
   0  29  -1   -0.50    4.70
   0  29  -1    6.40    5.40
   0 -29   1    5.90    4.80
   0  28  -1  161.08   12.10
   0 -28   1  123.39   10.90
   0  28  -1  141.19   10.10
   0  27  -1   -2.00    3.90
   0  27  -1   -2.20    4.10
   0 -27   1    2.50    5.10
   0  26  -1  138.29   11.10
   0  26  -1  153.98   10.00
   0 -26   1  153.98   11.10
   0  26  -1  153.88    7.20
   0 -25   1    2.90    4.30
   0  25  -1   -0.80    3.50
   0  25  -1    3.20    2.40
   0  25  -1    8.70    4.70
   0  24  -1   18.20    3.30
   0 -24   1   17.40    5.60
   0  24  -1   14.20    4.50
   0  24  -1    8.70    4.40
   0  23  -1    5.40    2.30
   0  23  -1    5.90    4.10
   0  23  -1   -1.10    3.20
   0 -23   1    1.20    3.80
   0  22  -1  214.18   10.70
   0  22  -1  226.98   11.90
   0 -22   1  208.38   12.00
   0  22  -1  199.28    8.10
   0  21  -1   -0.60    3.40
   0  21  -1   -0.70    2.00
   0 -21   1   -2.40    3.30
   0 -20   1   34.70    5.70
   0  20  -1   37.80    5.80
   0  20  -1   36.80    3.60
   0  19  -1    0.60    1.90
   0  19  -1   -1.80    3.00
   0 -19   1   -0.60    2.90
   0  18  -1  125.39    7.90
   0 -18   1  113.29    7.70
   0  18  -1  112.29    5.40
   0  17  -1    1.90    1.80
   0 -17   1   -4.40    2.90
   0  17  -1   -1.40    2.60
   0  16  -1 1395.46   35.60
   0 -16   1 1336.47   35.40
   0  16  -1 1404.26   32.30
   0  15  -1    1.30    2.60
   0  15  -1   -1.30    1.40
   0 -15   1    2.70    2.50
   0  14  -1  257.37    8.10
   0 -14   1  294.27   12.00
   0  13  -1    0.30    2.20
   0 -13   1   -0.90    2.30
   0  12  -1   56.99    4.60
   0 -12   1   51.59    4.70
   0  12  -1   55.59    3.10
   0  12  -1   57.09    4.20
   0  11  -1    1.00    2.10
   0 -11   1    3.80    2.00
   0 -11   1   -1.20    1.90
   0  11  -1   -1.20    1.20
   0  11  -1   -2.10    1.80
   0 -10   1  157.48    5.90
   0  10  -1  155.68    5.00
   0  10  -1  160.38    6.00
   0  10  -1  155.28    6.90
   0  10  -1  159.68    6.50
   0 -10   1  163.48    6.70
   0   9  -1    2.20    1.50
   0   9  -1    1.30    1.40
   0   9  -1    1.70    1.30
   0  -9   1    1.60    1.60
   0   9  -1   -0.30    0.90
   0  -9   1    0.90    1.30
   0   8  -1  127.09    4.70
   0   8  -1  124.69    5.10
   0  -8   1  131.29    5.30
   0   8  -1  119.49    5.00
   0  -8   1  129.49    4.80
   0  -8   1  118.49    4.80
   0   8  -1  125.09    4.00
   0  -7   1    0.80    1.00
   0  -7   1    4.40    1.40
   0  -7   1    2.30    1.40
   0   7  -1    1.40    1.20
   0   7  -1    1.10    1.30
   0   7  -1    2.60    1.30
   0   6  -1 1616.94   35.60
   0   6  -1 1548.74   36.60
   0  -6   1 1594.54   35.80
   0   6  -1 1601.94   35.90
   0  -6   1 1594.24   36.10
   0  -6   1 1618.24   35.50
   0   5  -1    0.20    1.00
   0  -5   1    1.40    1.10
   0   5  -1   -1.60    0.90
   0  -5   1    0.40    1.00
   0   5  -1   -0.30    1.10
   0  -5   1    0.90    1.00
   0  -4   1  298.77    7.40
   0   4  -1  290.77    7.70
   0  -4   1  296.87    7.80
   0   4  -1  292.37    7.70
   0   4  -1  306.37    7.50
   0  -4   1  301.47    7.70
   0  -3   1    1.40    0.60
   0   3  -1    0.80    0.50
   0   3  -1    0.80    0.50
   0  -3   1    0.50    0.40
   0  -3   1    0.10    0.50
   0   3  -1    0.50    0.50
   0   3   1    0.40    0.60
   0  -3  -1    0.20    0.50
   0  -3  -1    0.90    0.50
   0  -3  -1    0.90    0.50
   0   3   1    0.90    0.50
   0   3   1    0.50    0.40
   0   3   1    0.10    0.50
   0  -4  -1  302.77    7.70
   0  -4  -1  293.67    7.60
   0   4   1  304.77    7.30
   0   4   1  286.77    7.70
   0   4   1  298.17    7.60
   0  -4  -1  296.87    7.60
   0   4   1  299.47    7.70
   0   5   1    2.20    1.20
   0   5   1    1.60    0.90
   0   5   1   -0.20    1.00
   0   5   1    0.80    1.00
   0  -5  -1    0.80    1.00
   0  -5  -1    0.10    1.00
   0  -5  -1   -0.70    1.00
   0   6   1 1542.35   35.90
   0  -6  -1 1602.24   36.10
   0   6   1 1621.54   35.30
   0   6   1 1620.84   36.10
   0  -6  -1 1560.74   35.80
   0  -6  -1 1627.04   35.80
   0   6   1 1626.04   35.90
   0  -7  -1    2.30    1.20
   0   7   1    1.50    1.30
   0  -7  -1    0.40    1.20
   0  -7  -1    2.80    1.20
   0   7   1    0.50    1.10
   0   7   1    2.20    0.90
   0   7   1    1.20    1.20
   0   8   1  127.69    4.90
   0   8   1  120.29    5.00
   0   8   1  115.99    5.00
   0  -8  -1  123.79    4.80
   0  -8  -1  124.19    4.70
   0  -8  -1  124.29    5.00
   0   8   1  119.89    4.20
   0  -9  -1    3.20    1.50
   0   9   1   -0.50    1.30
   0   9   1   -0.40    1.30
   0   9   1    0.70    1.40
   0  -9  -1    0.10    1.20
   0   9   1    0.10    1.00
   0  -9  -1   -1.20    1.40
   0  10   1  163.58    6.40
   0  10   1  158.78    6.20
   0 -10  -1  168.98    6.90
   0  10   1  152.88    5.40
   0 -10  -1  163.68    6.50
   0 -10  -1  158.18    6.20
   0  10   1  156.78    6.50
   0 -11  -1   -1.90    1.80
   0  11   1    0.10    2.10
   0  11   1    3.10    2.20
   0 -12  -1   53.69    4.40
   0  12   1   61.59    3.50
   0  12   1   61.69    4.70
   0  13   1    1.40    2.30
   0  13   1   -1.40    1.50
   0 -13  -1   -0.60    2.30
   0 -14  -1  254.17   11.10
   0  14   1  253.97    8.30
   0  14   1  271.17   11.50
   0  15   1   -2.20    2.30
   0 -15  -1   -0.70    2.20
   0  15   1    3.20    1.70
   0 -16  -1 1388.16   35.50
   0  16   1 1368.46   32.70
   0  16   1 1377.66   35.70
   0  17   1    3.60    3.00
   0  17   1    4.10    1.90
   0 -17  -1    4.80    3.30
   0 -18  -1  132.79    8.30
   0  18   1  117.19    7.70
   0  18   1  110.49    5.70
   0 -19  -1    0.30    3.50
   0  19   1    0.50    1.90
   0  19   1    2.30    3.60
   0  20   1   41.90    4.30
   0 -20  -1   36.40    5.90
   0  20   1   30.00    5.20
   0  21   1    0.80    3.70
   0 -21  -1   -1.70    3.00
   0  21   1    1.40    2.20
   0  22   1  187.28   11.10
   0 -22  -1  193.28   11.00
   0  22   1  199.88    8.40
   0 -23  -1   -4.30    3.40
   0  23   1    0.20    2.30
   0  23   1    0.30    3.70
   0  24   1   12.00    4.70
   0  24   1    7.70    3.80
   0 -24  -1   10.40    4.50
   0  24   1    8.70    3.00
   0  25   1   -0.10    2.50
   0 -25  -1   -1.70    4.40
   0  25   1    0.80    3.70
   0  25   1    0.90    4.50
   0  26   1  155.48    7.60
   0  26   1  126.59   10.50
   0 -26  -1  146.39   10.80
   0  26   1  145.29    9.60
   0  27   1   -2.00    4.60
   0 -27  -1    3.00    4.60
   0  27   1   -3.90    5.40
   0  27   1   -0.40    3.90
   0  28   1  119.09   10.90
   0  28   1  120.39    9.10
   0 -28  -1   90.19   11.70
   0  29   1    1.30    5.30
   0  29   1  -11.20    3.70
   0 -29  -1    5.70    5.20
   1  29  -1  274.07   16.70
   1  29  -1  268.27   14.50
   1 -29   1  282.87   16.00
  -1  29  -1  265.07   15.50
  -1  29  -1  287.17   14.70
   1 -28   1    6.30    5.60
   1  28  -1   18.40    6.70
   1  28  -1   22.90    5.40
  -1  28  -1   10.90    5.70
  -1  28  -1    4.80    4.60
   1  27  -1  160.58   11.80
   1  27  -1  146.39   10.00
   1 -27   1  149.88   11.80
  -1 -27   1  161.68   11.60
  -1  27  -1  172.38   10.80
  -1  27  -1  158.98   11.60
   1  26  -1   30.50    6.00
   1  26  -1   32.90    6.70
   1 -26   1   30.70    6.30
  -1  26  -1   29.10    4.00
  -1 -26   1   34.10    6.50
  -1  26  -1   19.90    5.50
  -1  26  -1   35.30    6.50
   1  25  -1    5.60    3.80
   1 -25   1    6.40    4.50
   1  25  -1    6.40    4.60
   1  25  -1    7.00    2.80
  -1  25  -1    2.80    4.30
  -1 -25   1   -0.20    3.90
  -1  25  -1    4.10    2.60
   1 -24   1    1.00    4.00
   1  24  -1    3.50    4.40
   1  24  -1    2.10    2.10
   1  24  -1    5.60    4.00
  -1  24  -1    1.30    4.20
  -1  24  -1    0.00    2.40
  -1 -24   1    3.60    4.30
   1  23  -1   97.19    7.40
   1  23  -1   82.39    8.30
   1  23  -1   94.99    5.30
   1 -23   1   95.79    8.50
  -1 -23   1   96.59    8.40
  -1  23  -1   85.99    8.20
  -1  23  -1   84.99    5.40
   1  22  -1  719.53   19.50
   1  22  -1  777.72   22.90
   1  22  -1  704.13   24.30
   1 -22   1  734.03   24.20
  -1 -22   1  758.82   25.00
  -1  22  -1  724.03   19.70
  -1  22  -1  696.43   23.70
   1 -21   1   18.20    5.20
   1  21  -1   22.10    5.20
   1  21  -1   22.40    3.10
   1  21  -1   17.00    4.10
  -1  21  -1   27.30    5.30
  -1 -21   1   26.10    5.40
  -1  21  -1   22.60    3.20
   1 -20   1   27.20    5.30
   1  20  -1   39.60    6.10
   1  20  -1   38.40    3.40
   1  20  -1   32.60    4.90
  -1 -20   1   34.80    5.80
  -1  20  -1   35.40    3.70
  -1  20  -1   30.10    5.40
   1  19  -1   59.09    5.60
   1  19  -1   64.39    6.50
   1 -19   1   58.79    6.70
   1  19  -1   66.59    4.20
  -1 -19   1   72.19    6.70
  -1  19  -1   60.09    6.60
  -1  19  -1   64.99    6.40
  -1  19  -1   70.29    4.50
   1  18  -1   62.29    6.10
   1 -18   1   57.79    5.80
   1  18  -1   62.69    4.00
  -1  18  -1   54.69    5.10
  -1 -18   1   61.59    6.20
  -1  18  -1   56.89    4.00
  -1  18  -1   67.69    6.10
   1  17  -1   30.50    3.00
   1 -17   1   28.30    4.60
   1  17  -1   23.50    3.70
   1  17  -1   27.10    5.00
  -1  17  -1   32.20    4.60
  -1  17  -1   22.80    2.70
  -1 -17   1   16.50    4.00
  -1  17  -1   24.40    3.70
   1  16  -1   83.39    6.50
   1  16  -1   78.19    5.10
   1  16  -1   91.09    4.40
   1 -16   1   89.39    6.60
  -1  16  -1   82.69    5.40
  -1  16  -1   80.49    4.40
  -1 -16   1   82.79    6.50
  -1  16  -1   76.79    5.80
   1  15  -1   92.69    4.40
   1 -15   1   85.89    6.00
   1  15  -1   92.99    6.60
   1  15  -1   94.49    5.50
  -1 -15   1   88.29    6.40
  -1  15  -1  100.09    4.50
  -1  15  -1   94.09    6.20
  -1  15  -1   97.69    5.60
   1 -14   1  211.18   10.30
   1  14  -1  191.08   10.10
   1  14  -1  204.68    8.10
  -1  14  -1  202.68    8.30
  -1 -14   1  223.48    9.30
   1  13  -1   26.70    2.60
   1  13  -1   34.50    3.80
   1  13  -1   30.70    4.20
   1 -13   1   24.20    3.80
  -1  13  -1   33.10    3.70
  -1  13  -1   37.90    4.30
  -1 -13   1   36.10    4.30
   1 -12   1  155.88    7.20
   1  12  -1  149.59    5.40
   1  12  -1  149.69    7.20
   1  12  -1  151.88    6.50
  -1 -12   1  160.98    7.20
  -1  12  -1  155.18    6.70
  -1  12  -1  154.88    7.00
   1  11  -1  132.89    4.80
   1 -11   1  133.39    5.90
   1  11  -1  140.49    5.90
   1  11  -1  135.59    6.50
   1 -11   1  139.49    6.60
  -1 -11   1  126.09    6.20
  -1  11  -1  131.79    6.10
  -1 -11   1  124.49    5.40
  -1  11  -1  123.09    5.80
   1  10  -1   13.50    2.80
   1  10  -1   18.20    2.50
   1  10  -1   16.90    1.90
   1 -10   1   14.70    2.50
   1 -10   1   15.40    2.70
   1  10  -1   14.00    2.40
  -1 -10   1   14.90    2.30
  -1  10  -1   15.90    2.40
  -1  10  -1   20.00    2.90
  -1 -10   1   22.30    3.10
   1   9  -1  119.49    4.80
   1  -9   1  114.49    5.00
   1   9  -1  114.59    4.00
   1  -9   1  117.69    5.30
   1   9  -1  121.89    5.20
   1   9  -1  109.29    5.30
   1  -9   1  115.19    4.90
  -1   9  -1  124.29    5.20
  -1  -9   1  110.99    5.30
  -1  -9   1  120.49    5.10
  -1   9  -1  111.69    4.90
  -1   9  -1  112.59    5.00
   1   8  -1   78.09    3.00
   1  -8   1   79.79    3.90
   1  -8   1   74.39    3.70
   1   8  -1   79.29    4.20
   1  -8   1   78.09    4.00
   1   8  -1   82.29    4.40
   1   8  -1   79.39    4.20
  -1  -8   1   85.69    3.80
  -1  -8   1   85.99    4.20
  -1  -8   1   81.49    4.00
  -1   8  -1   86.59    4.00
  -1   8  -1   86.19    3.80
  -1  -8   1   81.29    2.90
  -1   8  -1   77.29    3.90
   1  -7   1  128.09    5.10
   1   7  -1  143.29    5.50
   1   7  -1  133.79    4.20
   1   7  -1  136.39    4.80
   1  -7   1  137.09    5.20
   1   7  -1  136.09    5.00
   1  -7   1  143.49    5.20
  -1   7  -1  151.28    5.30
  -1  -7   1  134.39    4.10
  -1  -7   1  138.69    4.90
  -1   7  -1  141.69    5.00
  -1  -7   1  135.09    5.30
  -1  -7   1  134.69    5.20
  -1   7  -1  140.89    5.20
   1   6  -1  282.27    7.10
   1   6  -1  284.87    9.10
   1  -6   1  274.97    8.00
   1  -6   1  270.57    7.90
   1  -6   1  267.37    8.60
   1   6  -1  272.27    7.80
   1   6  -1  268.97    7.70
  -1   6  -1  260.87    7.70
  -1   6  -1  276.57    8.50
  -1  -6   1  290.57    8.20
  -1  -6   1  274.27    6.90
  -1  -6   1  287.17    8.10
  -1   6  -1  292.57    8.10
   1  -5   1  496.15   12.70
   1   5  -1  537.75   13.20
   1  -5   1  512.45   12.80
   1   5  -1  526.25   12.00
   1   5  -1  515.75   12.60
   1  -5   1  488.05   12.80
   1   5  -1  523.85   12.70
  -1   5  -1  527.95   12.70
  -1  -5   1  527.25   11.90
  -1  -5   1  523.95   12.90
  -1  -5   1  510.35   12.90
  -1   5  -1  518.55   12.80
  -1   5  -1  503.85   12.70
   1   4  -1 2614.04   55.39
   1   4  -1 2516.65   55.99
   1  -4   1 2531.95   56.19
   1   4  -1 2562.44   55.89
   1   4  -1 2579.34   56.39
   1  -4   1 2562.34   56.09
   1  -4   1 2604.14   56.09
  -1   4  -1 2572.44   56.09
  -1   4  -1 2575.64   55.99
  -1  -4   1 2568.04   55.29
  -1  -4   1 2600.44   56.29
  -1  -4   1 2595.24   55.79
  -1  -4   1 2581.24   56.09
  -1   4  -1 2598.44   56.09
   1  -3   1  383.46    9.60
   1   3  -1  391.16    9.70
   1  -3   1  371.26    9.50
   1   3  -1  387.86    9.40
   1  -3   1  392.26    9.40
   1   3  -1  376.96    9.30
  -1   3  -1  389.26    9.50
  -1  -3   1  379.26    9.60
  -1   3  -1  388.06    9.50
  -1  -3   1  381.26    9.30
  -1  -3   1  378.96    8.90
  -1   3  -1  394.76    9.30
   1  -2   1  461.15   11.10
   1  -2   1  463.45   10.70
   1   2  -1  459.75   10.90
   1  -2   1  460.05   11.20
   1   2  -1  475.95   11.20
  -1   2  -1  476.75   11.10
  -1   2  -1  466.65   11.10
  -1  -2   1  471.45   11.10
  -1   2  -1  456.05   11.00
  -1  -2   1  462.25   10.90
  -1  -2   1  463.05   10.90
  -1   2  -1  484.95   10.70
   1  -1   1   58.99    2.30
   1   1  -1   54.89    2.40
   1  -1   1   60.69    1.90
  -1   1  -1   53.79    2.40
  -1  -1   1   60.19    2.60
   1  -1  -1   63.59    2.20
   1  -1  -1   61.59    2.50
  -1   1   1   60.39    2.40
  -1  -1  -1   57.99    2.50
   1   2   1  461.05   10.50
   1  -2  -1  474.65   11.00
   1   2   1  452.35   11.30
   1  -2  -1  475.85   11.10
   1  -2  -1  478.95   11.10
   1   2   1  457.45   10.90
   1  -2  -1  454.95   10.90
  -1  -2  -1  461.75   10.90
  -1   2   1  479.85   11.00
  -1   2   1  484.45   11.10
  -1  -2  -1  481.35   10.50
  -1   2   1  475.25   10.90
  -1  -2  -1  454.75   11.20
  -1  -2  -1  457.95   10.40
  -1   2   1  451.25   11.00
   1  -3  -1  396.56    9.70
   1   3   1  387.06    9.40
   1   3   1  384.16    9.90
   1  -3  -1  392.36    9.70
   1   3   1  398.86    9.20
   1  -3  -1  396.76    9.50
   1  -3  -1  382.16    9.50
   1   3   1  375.66    8.90
  -1  -3  -1  387.76    8.90
  -1   3   1  380.86    9.60
  -1  -3  -1  391.96    9.20
  -1   3   1  387.16    9.60
  -1  -3  -1  387.86    9.40
  -1   3   1  393.16    9.50
  -1   3   1  392.66    9.70
  -1  -3  -1  396.46    9.80
   1  -4  -1 2573.04   56.29
   1  -4  -1 2556.54   56.39
   1   4   1 2556.34   55.69
   1  -4  -1 2545.05   56.39
   1   4   1 2498.95   56.69
   1   4   1 2601.74   56.09
   1  -4  -1 2634.34   56.49
  -1   4   1 2618.34   56.49
  -1  -4  -1 2678.73   56.69
  -1   4   1 2634.94   56.39
  -1   4   1 2569.64   56.19
  -1  -4  -1 2610.74   56.09
   1  -5  -1  527.55   13.10
   1   5   1  536.05   13.50
   1   5   1  527.65   12.40
   1  -5  -1  515.45   13.00
   1  -5  -1  542.55   13.00
   1   5   1  522.45   12.80
   1   5   1  520.95   12.60
  -1   5   1  534.45   13.10
  -1  -5  -1  519.65   12.50
  -1   5   1  530.55   12.90
  -1  -5  -1  512.35   12.80
  -1  -5  -1  531.95   13.20
  -1   5   1  509.15   13.10
  -1   5   1  528.55   13.00
   1   6   1  290.67    9.40
   1   6   1  277.27    7.90
   1  -6  -1  289.67    8.20
   1   6   1  278.27    7.60
   1  -6  -1  280.57    8.00
   1  -6  -1  295.37    8.90
  -1   6   1  285.17    8.20
  -1   6   1  282.47    8.60
  -1  -6  -1  290.07    7.60
  -1   6   1  289.67    8.20
  -1  -6  -1  286.87    8.10
  -1   6   1  287.27    8.80
  -1  -6  -1  291.87    8.40
   1  -7  -1  144.89    5.20
   1  -7  -1  127.39    5.20
   1   7   1  136.39    5.50
   1   7   1  140.99    5.00
   1   7   1  144.19    4.70
   1  -7  -1  146.79    5.40
  -1   7   1  135.59    5.10
  -1  -7  -1  141.69    5.30
  -1   7   1  139.79    5.30
  -1  -7  -1  138.29    5.20
  -1  -7  -1  142.59    4.50
  -1   7   1  136.49    5.10
  -1   7   1  144.09    5.30
  -1  -7  -1  133.09    5.00
   1   8   1   80.99    4.40
   1  -8  -1   86.49    4.50
   1  -8  -1   91.59    4.00
   1   8   1   77.39    3.40
   1  -8  -1   89.89    4.20
  -1   8   1   85.79    4.10
  -1  -8  -1   76.59    3.20
  -1   8   1   81.49    3.90
  -1  -8  -1   83.49    4.00
  -1   8   1   87.09    4.00
  -1  -8  -1   79.69    4.20
  -1  -8  -1   75.89    4.00
  -1   8   1   82.79    3.90
   1  -9  -1  112.59    4.90
   1  -9  -1  111.99    5.10
   1   9   1  115.79    5.40
   1   9   1  112.39    4.90
   1  -9  -1  118.19    5.00
   1   9   1  115.39    4.40
  -1  -9  -1  123.89    5.20
  -1  -9  -1  131.59    5.30
  -1  -9  -1  109.09    4.70
  -1   9   1  114.19    5.00
  -1  -9  -1  116.49    4.20
  -1   9   1  124.99    5.30
  -1   9   1  115.79    5.10
  -1   9   1  114.89    5.00
   1  10   1   16.00    3.00
   1  10   1   22.40    2.40
   1 -10  -1   15.60    2.60
   1 -10  -1   14.80    2.70
   1  10   1   16.60    2.70
  -1 -10  -1   15.60    2.40
  -1  10   1   18.90    2.90
  -1  10   1   18.80    2.90
  -1  10   1   18.50    2.80
  -1 -10  -1   18.40    3.00
   1 -11  -1  134.49    6.20
   1  11   1  130.29    5.70
   1  11   1  131.89    6.50
  -1 -11  -1  117.59    6.00
  -1  11   1  130.29    6.00
  -1  11   1  130.49    5.90
  -1  11   1  126.69    5.90
   1  12   1  139.99    5.60
   1 -12  -1  165.68    7.20
   1  12   1  155.38    7.40
  -1 -12  -1  151.38    7.10
  -1  12   1  160.08    7.00
  -1  12   1  158.68    7.00
   1  13   1   28.00    4.20
   1 -13  -1   32.40    4.00
   1  13   1   29.50    2.90
  -1  13   1   35.20    4.00
  -1 -13  -1   30.80    3.90
  -1  13   1   30.30    3.90
   1  14   1  207.58    7.30
   1 -14  -1  213.08   10.10
  -1  14   1  214.68    8.50
  -1 -14  -1  202.38    8.80
   1 -15  -1  102.79    6.30
   1  15   1   95.39    6.50
   1  15   1  105.59    4.90
  -1  15   1  100.29    5.00
  -1  15   1   93.49    6.10
  -1 -15  -1   94.59    6.20
  -1  15   1  108.49    6.80
   1  16   1   88.59    4.70
   1  16   1   85.89    6.40
   1 -16  -1   85.99    6.20
  -1  16   1   82.29    5.60
  -1  16   1   94.39    6.60
  -1 -16  -1   90.39    6.20
  -1  16   1   81.99    4.70
   1 -17  -1   25.60    4.30
   1  17   1   37.90    5.30
   1  17   1   21.80    3.60
   1  17   1   31.90    3.30
  -1  17   1   21.30    2.90
  -1  17   1   25.00    4.40
  -1  17   1   19.70    3.80
  -1 -17  -1   23.20    4.30
   1  18   1   52.29    4.10
   1 -18  -1   67.29    6.50
   1  18   1   55.99    5.20
   1  18   1   56.59    6.50
  -1 -18  -1   57.49    6.20
  -1  18   1   55.69    6.20
  -1  18   1   53.29    5.30
  -1  18   1   64.19    4.50
   1  19   1   62.39    6.90
   1  19   1   65.09    6.90
   1  19   1   67.49    4.60
   1 -19  -1   54.09    6.30
  -1  19   1   61.49    4.50
  -1  19   1   61.39    6.30
  -1 -19  -1   48.40    6.00
   1 -20  -1   32.00    5.40
   1  20   1   34.00    3.80
   1  20   1   40.20    6.00
   1  20   1   29.50    4.60
  -1  20   1   35.90    5.50
  -1  20   1   34.40    4.00
  -1 -20  -1   34.90    5.40
   1  21   1   29.10    5.80
   1  21   1   23.20    4.30
   1  21   1   28.60    3.60
   1 -21  -1   22.30    5.20
  -1  21   1   24.20    3.70
  -1  21   1   21.80    5.10
  -1 -21  -1   22.70    5.30
   1  22   1  787.62   22.80
   1  22   1  777.62   25.30
   1 -22  -1  765.32   24.40
   1  22   1  721.23   20.20
  -1  22   1  710.13   20.30
  -1  22   1  741.43   24.10
  -1 -22  -1  689.93   26.20
   1  23   1   85.79    8.40
   1  23   1   93.69    7.00
   1 -23  -1   70.39    7.90
   1  23   1   88.19    5.60
  -1  23   1   80.99    7.90
  -1 -23  -1   88.79    8.20
  -1  23   1   89.09    5.80
   1  24   1    7.90    3.50
   1  24   1   -5.60    4.10
   1 -24  -1    6.70    4.20
   1  24   1    2.50    2.60
  -1  24   1    2.70    2.50
  -1  24   1    1.00    4.30
  -1 -24  -1   -2.80    3.80
   1  25   1   -3.30    3.70
   1 -25  -1   -3.30    4.20
   1  25   1    3.40    3.50
   1  25   1    7.00    2.70
  -1 -25  -1    5.00    5.00
  -1  25   1    6.10    4.50
  -1  25   1    6.10    3.30
   1  26   1   34.20    4.20
   1  26   1   29.30    6.80
   1  26   1   28.00    5.40
   1 -26  -1   25.20    6.40
  -1 -26  -1   35.40    7.40
  -1  26   1   27.00    6.50
  -1  26   1   17.60    5.70
   1  27   1  138.29   11.30
   1  27   1  132.89   11.20
   1 -27  -1  142.99   11.80
  -1  27   1  148.39    7.80
  -1  27   1  176.78   11.90
  -1 -27  -1  141.59   11.10
  -1  27   1  160.78   10.60
   1  28   1    9.70    4.70
   1 -28  -1   15.50    5.90
   1  28   1   19.80    6.40
  -1  28   1   12.70    5.00
  -1  28   1   12.30    5.50
   1  29   1  288.27   14.30
   1  29   1  281.67   16.90
   1 -29  -1  285.97   16.20
  -1  29   1  301.17   16.30
  -1 -29  -1  276.27   15.80
  -1  29   1  288.57   14.60
   2  28  -1  204.18   14.10
   2  28  -1  220.38   12.10
   2 -28   1  220.38   14.40
  -2  28  -1  166.48   12.50
   2 -27   1   52.49    9.00
   2  27  -1   72.09    9.20
   2  27  -1   81.49   10.20
  -2  27  -1   65.49    9.10
   2  26  -1   20.20    6.20
   2  26  -1   21.50    5.20
   2 -26   1   15.90    5.30
  -2  26  -1    3.10    5.10
   2  25  -1   81.39    5.10
   2 -25   1   85.29    9.50
   2  25  -1   88.49    8.10
   2  25  -1   76.89    9.50
  -2  25  -1   88.19    5.80
  -2 -25   1  100.29    9.00
  -2  25  -1   96.69    9.60
   2 -24   1   77.89    8.60
   2  24  -1   93.79    5.20
   2  24  -1   94.99    7.60
   2  24  -1   79.19    9.40
  -2  24  -1   82.99    8.10
  -2 -24   1   89.79    8.30
  -2  24  -1   80.39    5.70
   2 -23   1  368.56   15.80
   2  23  -1  318.67   15.70
   2  23  -1  341.47   11.10
   2  23  -1  351.66   14.10
  -2  23  -1  312.77   15.60
  -2 -23   1  317.37   15.00
  -2  23  -1  343.27   11.70
  -2  23  -1  374.76   15.50
   2  22  -1   13.20    4.10
   2  22  -1   16.50    5.00
   2 -22   1   19.70    5.20
   2  22  -1   20.90    3.20
  -2  22  -1   17.90    3.40
  -2 -22   1   13.10    5.70
  -2  22  -1   11.30    4.40
  -2  22  -1   14.00    4.60
   2  21  -1    8.80    2.40
   2  21  -1    6.80    3.30
  -2 -21   1    4.80    3.80
  -2  21  -1    5.10    2.50
  -2  21  -1   12.70    4.20
   2  20  -1  125.79    9.10
   2 -20   1  108.39    8.10
   2  20  -1  104.79    7.10
   2  20  -1  128.59    5.70
  -2  20  -1  112.79    8.00
  -2 -20   1  110.79    8.10
  -2  20  -1  117.39    6.10
  -2  20  -1  118.59    7.70
   2 -19   1   69.29    6.50
   2  19  -1   80.99    6.00
   2  19  -1   69.39    7.50
   2  19  -1   74.99    4.50
  -2  19  -1   66.69    6.50
  -2  19  -1   72.49    5.90
  -2 -19   1   78.59    6.80
   2  18  -1   -1.90    3.10
   2  18  -1    4.90    1.90
   2 -18   1    1.00    3.10
   2  18  -1    1.90    2.80
  -2  18  -1    2.10    3.00
  -2 -18   1   -0.20    3.00
  -2  18  -1    5.70    3.00
   2 -17   1    6.00    3.20
   2  17  -1    7.20    2.10
   2  17  -1    5.20    3.40
   2  17  -1    7.50    2.90
  -2 -17   1    7.60    3.20
  -2  17  -1   15.30    3.70
  -2  17  -1    5.50    2.80
   2  16  -1   96.49    4.90
   2  16  -1   96.09    7.10
   2  16  -1  100.59    6.10
   2 -16   1  103.09    6.90
  -2  16  -1  102.49    6.40
  -2  16  -1   96.89    6.60
  -2 -16   1  115.69    7.10
   2  15  -1  366.36   10.60
   2 -15   1  365.56   13.00
   2  15  -1  342.57   13.30
   2  15  -1  366.46   12.10
  -2 -15   1  365.46   13.20
  -2  15  -1  372.16   12.80
   2 -14   1  412.66   13.60
   2  14  -1  417.66   11.50
   2  14  -1  387.56   14.00
   2  14  -1  403.76   12.80
  -2  14  -1  395.96   13.20
  -2 -14   1  402.76   13.60
  -2  14  -1  409.86   13.00
   2  13  -1  349.07   11.10
   2  13  -1  347.47   10.70
   2  13  -1  346.17   12.50
   2 -13   1  337.47   11.80
  -2 -13   1  347.37   11.90
  -2  13  -1  343.87   11.20
  -2  13  -1  326.97   11.40
   2 -12   1   27.00    3.70
   2  12  -1   27.70    2.70
   2  12  -1   26.70    3.40
   2  12  -1   29.10    4.30
  -2  12  -1   26.50    3.60
  -2 -12   1   24.60    2.50
  -2  12  -1   23.50    3.30
  -2 -12   1   26.60    3.70
   2  11  -1  400.66   11.80
   2  11  -1  381.86   13.00
   2  11  -1  402.76   10.90
   2 -11   1  372.26   12.20
  -2  11  -1  398.46   12.10
  -2 -11   1  398.26   11.70
  -2 -11   1  397.96   10.50
  -2 -11   1  419.06   12.80
  -2  11  -1  423.06   12.40
   2  10  -1  471.65   12.10
   2 -10   1  462.75   13.60
   2  10  -1  470.55   14.30
   2  10  -1  448.36   13.00
   2 -10   1  464.35   13.60
   2  10  -1  457.15   12.90
  -2 -10   1  450.05   11.70
  -2  10  -1  463.85   13.20
  -2 -10   1  472.65   13.70
  -2  10  -1  464.85   13.30
   2  -9   1   11.40    2.60
   2   9  -1   11.20    2.60
   2   9  -1   16.70    2.50
   2  -9   1   12.60    2.50
   2   9  -1   13.10    2.20
   2  -9   1   15.50    2.60
   2   9  -1   15.30    1.90
  -2  -9   1   15.60    1.80
  -2   9  -1   18.60    2.50
  -2  -9   1   16.70    2.60
  -2   9  -1   10.80    2.30
  -2  -9   1   11.10    2.50
   2   8  -1  466.85   12.50
   2  -8   1  462.85   13.10
   2  -8   1  466.35   13.10
   2  -8   1  457.85   12.80
   2   8  -1  469.15   11.90
   2   8  -1  459.25   13.50
  -2  -8   1  465.95   12.90
  -2  -8   1  475.45   13.20
  -2  -8   1  471.85   11.70
  -2   8  -1  487.25   12.90
  -2   8  -1  472.25   13.10
  -2   8  -1  465.65   12.80
  -2   8  -1  441.86   12.70
   2  -7   1  432.36   12.90
   2  -7   1  425.36   11.70
   2   7  -1  435.86   11.40
   2  -7   1  421.16   12.00
   2   7  -1  427.66   12.40
   2   7  -1  439.46   11.50
  -2  -7   1  425.16   10.80
  -2   7  -1  423.46   11.80
  -2   7  -1  420.06   12.00
  -2  -7   1  414.46   11.10
  -2  -7   1  440.66   12.20
  -2   7  -1  431.06   11.80
  -2  -7   1  441.06   11.90
   2   6  -1  444.66   12.90
   2   6  -1  458.65   12.00
   2  -6   1  482.05   12.70
   2  -6   1  444.56   12.20
   2   6  -1  460.65   12.00
   2  -6   1  471.15   12.70
  -2   6  -1  471.25   12.60
  -2   6  -1  478.35   12.50
  -2   6  -1  489.75   12.60
  -2  -6   1  471.75   11.60
  -2   6  -1  472.35   12.20
  -2  -6   1  460.35   12.60
  -2  -6   1  455.15   11.80
   2  -5   1  580.14   14.70
   2  -5   1  570.14   14.60
   2  -5   1  560.44   14.00
   2   5  -1  568.14   14.00
   2   5  -1  572.04   13.90
  -2  -5   1  560.24   13.70
  -2  -5   1  553.54   14.60
  -2   5  -1  558.84   14.00
  -2   5  -1  600.24   15.40
  -2   5  -1  576.94   14.60
  -2   5  -1  548.55   15.20
  -2  -5   1  566.54   13.80
   2  -4   1  284.17    8.20
   2   4  -1  279.97    7.80
   2  -4   1  290.87    7.70
   2   4  -1  282.17    8.60
   2   4  -1  289.67    7.70
   2  -4   1  275.67    8.40
   2  -4   1  288.87    8.50
  -2   4  -1  287.57    8.30
  -2  -4   1  277.37    8.30
  -2   4  -1  289.27    8.30
  -2  -4   1  278.87    7.70
  -2   4  -1  291.67    8.30
  -2   4  -1  290.97    7.70
  -2  -4   1  286.27    8.30
   2  -3   1  593.94   14.20
   2  -3   1  603.94   15.30
   2   3  -1  614.34   15.00
   2  -3   1  621.64   15.40
   2   3  -1  593.14   14.60
   2  -3   1  590.44   14.90
  -2   3  -1  624.44   15.30
  -2  -3   1  614.14   15.10
  -2   3  -1  613.14   14.40
  -2  -3   1  623.64   15.30
  -2   3  -1  618.14   15.00
  -2  -3   1  615.84   14.60
  -2   3  -1  627.64   15.30
   2  -2   1   18.70    1.40
   2  -2   1   20.30    2.00
   2  -2   1   21.20    2.30
   2  -2   1   18.80    2.10
   2   2  -1   18.20    1.90
   2   2  -1   22.00    1.90
  -2   2  -1   15.80    1.30
  -2  -2   1   22.70    1.90
  -2   2  -1   18.60    2.20
  -2  -2   1   23.80    2.20
  -2   2  -1   20.80    1.90
  -2   2  -1   20.90    2.20
   2  -1   1  380.16    9.60
   2  -1   1  383.76   10.20
   2   1  -1  389.56    9.80
   2  -1   1  368.86   10.30
   2   1  -1  392.16   10.10
   2   1  -1  379.46    9.40
   2  -1   1  383.76    8.80
  -2  -1   1  395.86   10.10
  -2   1  -1  385.96    9.70
  -2   1  -1  382.76   10.40
  -2  -1   1  390.96    9.80
  -2   1  -1  371.76    8.90
  -2  -1   1  386.06    9.30
  -2   1  -1  386.96   10.20
   2   0  -1   -0.60    0.90
   2   0   1   -0.20    0.90
   2   0  -1    1.30    0.80
   2   0   1    0.30    0.50
   2   0   1    0.70    1.00
   2   0  -1   -0.40    1.00
  -2   0  -1    0.70    0.60
  -2   0  -1   -1.50    0.80
  -2   0   1    0.30    0.80
  -2   0   1    1.20    1.10
  -2   0  -1   -0.20    1.20
  -2   0   1   -0.20    0.90
   2   1   1  377.76   10.10
   2  -1  -1  377.26    9.90
   2  -1  -1  378.36   10.10
   2  -1  -1  387.06   10.10
   2  -1  -1  381.46    9.30
   2   1   1  376.66    9.30
  -2   1   1  386.16   10.10
  -2   1   1  377.56   10.00
  -2   1   1  384.96    9.90
  -2  -1  -1  394.46    9.40
  -2   1   1  384.36    9.50
  -2  -1  -1  381.86   10.20
   2   2   1   20.30    1.60
   2  -2  -1   20.30    1.70
   2  -2  -1   18.40    2.10
   2   2   1   17.90    2.00
   2  -2  -1   23.40    2.10
   2  -2  -1   18.70    2.10
   2   2   1   18.00    1.10
  -2   2   1   19.80    2.00
  -2   2   1   15.90    1.90
  -2   2   1   22.70    2.10
  -2   2   1   21.00    1.80
  -2  -2  -1   18.60    1.50
  -2  -2  -1   16.50    2.00
   2  -3  -1  610.44   14.60
   2   3   1  632.24   14.30
   2  -3  -1  607.94   15.20
   2  -3  -1  610.14   15.10
   2  -3  -1  593.54   15.20
   2   3   1  608.34   13.90
  -2   3   1  622.04   14.70
  -2   3   1  615.64   15.20
  -2  -3  -1  617.84   14.90
  -2  -3  -1  605.44   14.20
  -2   3   1  600.34   15.00
  -2   3   1  638.94   15.30
  -2  -3  -1  614.54   15.40
  -2  -3  -1  604.64   15.40
   2   4   1  277.47    7.30
   2  -4  -1  284.87    8.30
   2   4   1  281.47    8.70
   2   4   1  279.07    7.30
   2  -4  -1  294.47    7.90
   2  -4  -1  278.37    8.30
   2  -4  -1  288.07    8.30
  -2  -4  -1  282.07    7.40
  -2   4   1  282.57    8.30
  -2   4   1  289.57    8.10
  -2   4   1  293.97    8.00
  -2  -4  -1  273.37    8.50
  -2  -4  -1  281.77    7.90
  -2  -4  -1  291.47    7.30
  -2   4   1  291.67    8.30
   2   5   1  597.24   13.70
   2  -5  -1  546.55   15.20
   2   5   1  550.64   14.00
   2  -5  -1  556.84   14.40
   2  -5  -1  575.44   14.70
   2   5   1  582.74   15.20
   2   5   1  563.14   13.50
   2  -5  -1  575.44   14.20
  -2  -5  -1  566.24   13.80
  -2  -5  -1  567.54   14.00
  -2  -5  -1  550.84   13.30
  -2   5   1  571.44   15.30
  -2   5   1  563.74   14.30
  -2  -5  -1  558.24   14.70
  -2   5   1  576.54   14.30
  -2   5   1  581.94   14.60
   2  -6  -1  453.25   12.30
   2  -6  -1  457.65   12.50
   2   6   1  454.95   11.60
   2  -6  -1  449.46   12.10
   2   6   1  454.75   11.40
   2  -6  -1  449.56   12.30
   2   6   1  445.46   13.00
   2   6   1  468.45   11.90
  -2   6   1  452.05   12.40
  -2  -6  -1  451.15   12.50
  -2  -6  -1  490.45   11.90
  -2  -6  -1  453.85   11.10
  -2   6   1  448.96   12.20
  -2   6   1  458.95   12.10
  -2  -6  -1  460.75   11.70
  -2   6   1  463.95   12.20
   2   7   1  429.96   12.60
   2   7   1  414.06   11.20
   2  -7  -1  438.26   12.10
   2   7   1  428.86   11.30
   2   7   1  419.56   10.90
   2  -7  -1  450.85   11.90
  -2  -7  -1  415.26   12.10
  -2  -7  -1  431.26   11.20
  -2   7   1  432.16   12.80
  -2   7   1  426.56   11.80
  -2   7   1  422.26   11.60
  -2  -7  -1  446.76   12.40
   2  -8  -1  465.55   13.20
   2   8   1  481.45   12.20
   2   8   1  477.35   12.40
   2   8   1  477.35   12.50
   2  -8  -1  466.25   13.00
   2   8   1  485.85   14.00
   2  -8  -1  464.65   13.00
  -2   8   1  460.75   13.00
  -2   8   1  461.55   13.10
  -2  -8  -1  481.55   12.80
  -2   8   1  464.35   12.80
  -2  -8  -1  475.15   13.30
  -2   8   1  464.95   12.90
  -2  -8  -1  465.85   12.10
   2   9   1   11.70    2.70
   2   9   1   15.00    2.20
   2   9   1   17.70    2.20
   2  -9  -1   11.90    2.40
   2   9   1   14.70    2.10
   2  -9  -1   10.50    2.30
   2  -9  -1   13.80    2.50
  -2  -9  -1   16.40    2.00
  -2  -9  -1   11.20    2.30
  -2   9   1   10.20    2.20
  -2  -9  -1   15.60    2.60
  -2   9   1   11.60    2.50
  -2   9   1   14.50    2.40
  -2   9   1   11.80    2.40
   2  10   1  445.06   12.80
   2  10   1  469.15   14.40
   2  10   1  463.15   13.30
   2 -10  -1  451.05   13.40
  -2  10   1  460.45   13.60
  -2 -10  -1  453.05   13.30
  -2  10   1  470.45   13.30
  -2  10   1  478.85   13.40
  -2 -10  -1  467.25   12.20
   2  11   1  395.86   11.30
   2  11   1  394.06   13.20
   2 -11  -1  427.16   12.70
   2  11   1  393.26   11.50
  -2  11   1  404.46   12.20
  -2 -11  -1  400.66   12.30
  -2 -11  -1  393.56   10.90
  -2  11   1  397.46   12.20
   2  12   1   28.70    3.00
   2  12   1   27.10    3.20
   2 -12  -1   31.20    4.00
   2  12   1   25.00    4.10
  -2 -12  -1   34.30    4.10
  -2  12   1   32.90    4.00
  -2  12   1   24.60    3.50
  -2 -12  -1   28.30    2.70
   2 -13  -1  347.57   11.70
   2  13   1  332.57   10.20
   2  13   1  331.37   10.50
   2  13   1  331.27   12.40
  -2 -13  -1  337.77   11.70
  -2  13   1  333.77   11.30
  -2 -13  -1  326.27    9.80
  -2  13   1  351.06   11.60
   2 -14  -1  416.86   13.60
   2  14   1  397.96   11.80
   2  14   1  398.06   14.20
   2  14   1  397.16   12.20
  -2  14   1  401.76   13.00
  -2  14   1  398.76   14.30
  -2 -14  -1  413.76   13.60
   2 -15  -1  373.16   12.90
   2  15   1  361.86   13.60
   2  15   1  354.86   10.90
   2  15   1  363.06   11.60
  -2 -15  -1  362.76   12.80
  -2  15   1  350.26   12.20
  -2  15   1  359.36   12.60
   2  16   1  102.99    5.20
   2 -16  -1   89.39    6.80
   2  16   1   91.39    7.10
   2  16   1   97.19    5.80
  -2  16   1   98.19    6.20
  -2 -16  -1  103.99    6.90
  -2  16   1   94.39    6.40
   2  17   1    7.20    2.60
   2  17   1    7.60    3.50
   2  17   1    7.10    2.30
   2 -17  -1    6.30    3.30
  -2  17   1    8.40    3.30
  -2  17   1    2.40    2.60
  -2 -17  -1    9.20    3.40
   2  18   1    1.40    2.00
   2 -18  -1    0.80    3.30
   2  18   1    6.50    4.10
   2  18   1    2.60    2.50
  -2  18   1    0.20    3.10
  -2  18   1    2.20    2.80
  -2 -18  -1   -1.10    2.70
   2  19   1   80.09    5.00
   2  19   1   72.29    5.90
   2 -19  -1   77.89    6.80
   2  19   1  105.29    8.20
  -2  19   1   80.49    5.20
  -2 -19  -1   74.59    6.90
  -2  19   1   68.19    5.90
  -2  19   1   84.59    6.70
   2 -20  -1  117.69    8.40
   2  20   1  104.09    5.90
   2  20   1  112.19    8.80
   2  20   1  136.99    7.70
  -2 -20  -1  113.89    8.10
  -2  20   1  119.69    8.20
  -2  20   1  109.69    7.30
  -2  20   1  109.79    6.20
   2  21   1    5.00    3.20
   2  21   1    7.90    2.80
  -2  21   1   10.60    3.10
  -2  21   1    6.90    3.50
  -2  21   1    6.20    3.70
  -2 -21  -1    8.70    4.40
   2  22   1   14.20    3.40
   2  22   1   14.70    4.10
   2 -22  -1   14.60    4.60
   2  22   1   12.50    4.90
  -2  22   1   18.40    4.40
  -2  22   1    7.10    4.30
  -2  22   1   15.40    3.60
   2 -23  -1  331.57   15.10
   2  23   1  342.47   11.80
   2  23   1  333.57   15.90
   2  23   1  351.36   13.60
  -2 -23  -1  346.67   15.70
  -2  23   1  339.57   15.10
   2  24   1   81.39    5.70
   2 -24  -1   64.89    8.10
   2  24   1   74.39    7.20
   2  24   1  101.99    9.30
  -2  24   1   70.39    8.20
  -2 -24  -1   91.09    8.30
  -2  24   1   83.39    5.90
   2  25   1   87.79    5.90
   2 -25  -1   83.59    8.50
   2  25   1   68.89    6.70
   2  25   1   74.79    9.40
  -2  25   1   87.69    6.20
  -2 -25  -1   87.69    9.50
  -2  25   1   84.99    8.60
   2  26   1   19.20    3.60
   2  26   1   14.50    5.40
   2 -26  -1    6.00    4.80
   2  26   1   15.20    4.70
  -2  26   1   18.40    3.90
  -2  26   1   14.50    5.10
  -2 -26  -1   19.80    5.60
   2  27   1   76.69    7.60
   2 -27  -1   59.39    8.70
   2  27   1   91.19   10.60
  -2 -27  -1   70.99    8.70
  -2  27   1   77.79    6.30
  -2  27   1   88.99    9.80
   2  28   1  176.18   13.40
   2 -28  -1  191.28   12.90
  -2  28   1  190.88   12.90
   3  28  -1   23.40    6.50
   3 -28   1   17.10    6.00
  -3  28  -1   23.80    6.40
   3  27  -1   21.30    5.10
  -3  27  -1   22.00    4.30
   3  26  -1   89.49   10.60
   3 -26   1   67.39    8.60
   3  26  -1   78.59    7.70
  -3  26  -1   75.69    8.30
  -3  26  -1   79.89    9.10
  -3  26  -1   73.69    6.00
   3 -25   1  109.29    9.50
   3  25  -1   90.19   10.40
   3  25  -1   87.39    7.80
  -3  25  -1   81.29    6.10
  -3  25  -1   78.19    8.80
  -3  25  -1   98.19    8.50
   3  24  -1   71.69    9.40
   3 -24   1   70.49    8.60
   3  24  -1   82.29    7.30
  -3  24  -1   84.69    7.30
  -3  24  -1   70.89    8.20
  -3  24  -1   63.19    5.60
   3 -23   1   -1.60    3.30
   3  23  -1    1.30    3.20
   3  23  -1    5.50    5.00
  -3  23  -1   -0.30    3.10
  -3  23  -1    3.90    4.00
  -3  23  -1    3.90    2.90
   3  22  -1   89.39    7.20
   3  22  -1  107.59    9.10
   3 -22   1   95.89    8.30
  -3  22  -1   76.49    7.50
  -3  22  -1   78.99    7.40
   3  21  -1  125.79    7.70
   3 -21   1  142.49    9.40
   3  21  -1  124.69    9.60
  -3  21  -1  120.69    8.50
  -3  21  -1  134.59    8.20
   3 -20   1   19.60    4.80
   3  20  -1    9.00    4.30
   3  20  -1   18.60    4.00
  -3  20  -1   12.80    4.30
  -3  20  -1   14.90    4.50
   3  19  -1  414.06   16.30
   3 -19   1  432.46   16.00
   3  19  -1  450.15   17.50
  -3 -19   1  411.86   15.80
  -3  19  -1  434.46   15.00
  -3  19  -1  420.06   15.50
   3  18  -1   56.09    7.20
   3 -18   1   39.80    5.50
   3  18  -1   47.80    4.90
  -3 -18   1   43.40    5.80
  -3  18  -1   48.80    5.70
  -3  18  -1   44.70    5.30
   3  17  -1  199.78   10.50
   3  17  -1  187.88    8.70
   3 -17   1  208.68   10.10
  -3  17  -1  194.58    9.00
  -3 -17   1  199.38    9.80
  -3  17  -1  196.58    9.40
   3 -16   1    1.20    2.90
   3  16  -1    1.60    2.20
   3  16  -1    4.80    3.20
  -3 -16   1   -0.40    2.60
  -3  16  -1    1.80    2.60
  -3  16  -1    4.70    3.00
   3  15  -1  577.54   18.80
   3 -15   1  548.55   17.40
   3  15  -1  540.65   16.40
  -3  15  -1  562.94   16.90
  -3  15  -1  570.54   17.20
  -3 -15   1  561.64   17.70
   3  14  -1   19.40    4.40
   3 -14   1   18.30    3.50
   3  14  -1   25.50    3.40
  -3 -14   1   20.50    2.60
  -3 -14   1   17.10    3.40
  -3  14  -1   22.30    3.70
   3  13  -1  437.36   15.30
   3  13  -1  435.96   13.20
  -3 -13   1  421.66   14.00
  -3  13  -1  428.46   13.70
  -3 -13   1  448.86   11.90
   3  12  -1 1568.34   38.90
   3  12  -1 1486.25   36.20
   3 -12   1 1512.55   37.10
  -3  12  -1 1479.45   36.70
  -3 -12   1 1548.95   35.00
  -3  12  -1 1554.24   37.10
   3 -11   1  209.78    8.40
   3  11  -1  213.38    9.50
   3  11  -1  214.98    7.90
  -3  11  -1  225.78    8.50
  -3 -11   1  222.88    7.20
  -3  11  -1  219.18    8.50
   3  10  -1    1.30    1.70
   3  10  -1    0.70    2.60
   3  10  -1    4.30    1.90
   3 -10   1    1.10    2.30
  -3  10  -1    1.50    2.20
  -3  10  -1    4.00    2.30
  -3 -10   1    1.30    1.50
   3   9  -1  208.78    7.50
   3   9  -1  232.58    9.20
   3  -9   1  210.48    7.70
   3   9  -1  210.38    7.30
  -3  -9   1  207.68    7.00
  -3   9  -1  211.38    7.90
  -3  -9   1  204.28    6.90
  -3   9  -1  206.28    8.10
   3  -8   1 1693.73   40.50
   3   8  -1 1772.02   41.40
   3  -8   1 1696.13   40.60
   3  -8   1 1661.63   39.60
  -3   8  -1 1740.33   40.10
  -3  -8   1 1739.03   38.90
  -3   8  -1 1610.54   39.50
  -3   8  -1 1722.53   40.50
  -3  -8   1 1733.83   39.00
  -3   8  -1 1712.33   40.10
  -3  -8   1 1802.42   40.70
   3  -7   1 3054.19   68.29
   3   7  -1 3066.89   66.79
   3   7  -1 3015.40   68.79
   3  -7   1 2999.20   68.29
   3  -7   1 3018.00   67.19
   3   7  -1 3026.40   67.09
  -3   7  -1 2933.21   67.69
  -3  -7   1 3061.99   66.79
  -3  -7   1 3040.90   68.19
  -3   7  -1 3045.60   67.29
  -3  -7   1 3108.99   68.29
  -3  -7   1 3056.79   66.79
  -3   7  -1 3055.69   67.89
  -3   7  -1 3006.00   67.99
   3   6  -1   78.09    3.50
   3   6  -1   69.19    4.40
   3  -6   1   73.09    4.50
   3   6  -1   82.39    3.80
   3  -6   1   71.59    4.10
   3  -6   1   77.49    3.70
   3  -6   1   74.89    4.40
  -3  -6   1   81.79    4.40
  -3   6  -1   75.29    4.20
  -3  -6   1   77.69    4.30
  -3   6  -1   81.89    4.50
  -3  -6   1   84.79    3.70
  -3   6  -1   79.09    4.20
  -3  -6   1   83.29    3.80
  -3   6  -1   76.99    3.70
   3  -5   1  121.89    5.20
   3   5  -1  138.69    4.60
   3   5  -1  127.09    4.90
  -3   5  -1  123.29    5.40
  -3  -5   1  132.29    5.50
  -3   5  -1  137.29    4.80
  -3  -5   1  124.69    4.70
  -3  -5   1  128.69    6.30
  -3   5  -1  134.29    5.50
  -3   5  -1  132.09    6.20
   3   4  -1  351.66    9.80
   3  -4   1  362.36    9.40
   3  -4   1  362.26   11.00
   3  -4   1  377.46   10.90
   3  -4   1  353.26   10.20
   3   4  -1  358.06   10.30
  -3   4  -1  343.07   10.50
  -3   4  -1  332.77    9.40
  -3   4  -1  366.26   10.60
  -3  -4   1  344.47   10.50
  -3   4  -1  355.96   10.30
  -3  -4   1  356.86    9.80
   3  -3   1 4325.67   93.49
   3   3  -1 4198.78   92.79
   3   3  -1 4237.78   92.19
   3  -3   1 4235.98   92.59
   3  -3   1 4304.27   93.29
  -3   3  -1 4210.88   91.49
  -3   3  -1 4233.58   93.09
  -3   3  -1 4233.28   93.29
  -3  -3   1 4277.07   92.19
  -3   3  -1 4270.17   92.59
  -3  -3   1 4172.98   92.99
   3   2  -1 6353.96  135.39
   3  -2   1 6207.98  135.69
   3   2  -1 6201.58  134.09
   3  -2   1 6252.67  135.89
  -3  -2   1 6337.87  134.79
  -3  -2   1 6194.88  135.49
   3   1  -1  252.37    7.00
   3  -1   1  251.17    7.50
   3  -1   1  251.77    6.40
   3   1  -1  262.87    7.80
   3  -1   1  261.37    8.40
   3   1  -1  265.57    8.20
  -3  -1   1  251.37    7.00
  -3   1  -1  251.17    8.40
  -3  -1   1  263.37    7.70
  -3   1  -1  260.17    6.70
  -3   1  -1  243.48    7.50
  -3  -1   1  247.38    8.10
   3   0   1    0.40    1.30
   3   0   1    0.60    1.50
   3   0  -1   -0.60    1.40
   3   0  -1    0.90    1.10
   3   0  -1    1.40    1.50
   3   0   1    0.10    0.70
  -3   0   1    1.60    1.60
  -3   0  -1    0.20    1.60
  -3   0   1    2.40    1.40
  -3   0   1    1.10    1.10
  -3   0  -1    0.20    1.20
  -3   0  -1    0.30    0.70
   3  -1  -1  243.98    7.70
   3   1   1  265.07    8.30
   3  -1  -1  255.97    8.20
   3  -1  -1  246.18    6.90
   3   1   1  253.67    7.30
   3   1   1  253.77    6.30
  -3   1   1  245.98    8.10
  -3   1   1  252.27    7.10
  -3   1   1  249.97    7.80
  -3  -1  -1  252.57    7.30
  -3   1   1  250.27    8.20
  -3  -1  -1  255.57    8.40
   3   2   1 6166.38  133.59
   3   2   1 6236.88  135.69
   3  -2  -1 6227.18  135.79
   3   2   1 6381.16  134.49
   3  -2  -1 6377.16  135.89
  -3   2   1 6243.48  135.69
  -3  -2  -1 6247.78  134.59
  -3  -2  -1 6257.87  137.19
   3   3   1 4248.08   90.69
   3  -3  -1 4291.27   92.69
   3  -3  -1 4156.68   91.59
   3   3   1 4246.28   91.59
   3  -3  -1 4259.97   93.09
   3  -3  -1 4232.28   92.99
   3   3   1 4244.58   92.99
  -3   3   1 4172.28   92.69
  -3   3   1 4238.98   91.89
  -3  -3  -1 4327.97   91.69
  -3   3   1 4271.17   93.99
  -3  -3  -1 4248.48   94.59
  -3   3   1 4190.78   92.79
   3  -4  -1  363.26   10.80
   3   4   1  353.16    8.90
   3  -4  -1  345.47    9.60
   3   4   1  373.96    9.50
   3  -4  -1  367.26   10.80
   3  -4  -1  352.56   10.40
  -3   4   1  353.96   10.40
  -3  -4  -1  353.46   10.80
  -3  -4  -1  356.66    9.40
  -3   4   1  345.77    9.80
  -3  -4  -1  348.07   10.70
  -3   4   1  367.56   10.60
  -3   4   1  366.76   10.50
   3  -5  -1  129.89    4.80
   3   5   1  126.09    4.50
   3  -5  -1  120.69    6.20
   3  -5  -1  117.69    5.20
   3  -5  -1  125.29    5.50
   3   5   1  130.99    4.20
  -3  -5  -1  139.29    5.20
  -3   5   1  121.09    6.10
  -3  -5  -1  123.49    6.30
  -3  -5  -1  128.29    5.60
  -3  -5  -1  137.39    4.50
  -3   5   1  134.09    5.10
  -3   5   1  127.29    5.50
  -3   5   1  133.99    5.40
   3   6   1   77.29    3.20
   3   6   1   72.49    3.40
   3  -6  -1   70.99    4.20
   3  -6  -1   78.39    4.30
   3  -6  -1   74.59    3.70
   3   6   1   77.09    4.70
   3  -6  -1   75.59    4.40
  -3   6   1   77.79    4.30
  -3   6   1   72.39    4.00
  -3   6   1   70.19    4.10
  -3  -6  -1   77.99    3.20
  -3  -6  -1   74.29    4.30
  -3  -6  -1   79.39    4.40
  -3  -6  -1   84.39    3.90
  -3   6   1   81.89    4.00
   3  -7  -1 2959.30   67.79
   3   7   1 3115.29   66.09
   3  -7  -1 2896.21   66.79
   3  -7  -1 2953.80   67.69
   3  -7  -1 3122.49   67.69
   3   7   1 3044.80   66.09
   3   7   1 2998.20   68.49
  -3   7   1 3019.40   67.19
  -3  -7  -1 3016.30   66.69
  -3  -7  -1 2937.71   67.79
  -3   7   1 2999.70   67.09
  -3   7   1 3136.19   67.59
  -3  -7  -1 3041.10   65.79
  -3   7   1 2976.80   67.69
   3   8   1 1772.12   39.20
   3   8   1 1693.93   39.00
   3   8   1 1761.92   41.70
   3  -8  -1 1705.93   40.80
   3  -8  -1 1692.53   40.60
   3  -8  -1 1672.73   39.90
   3  -8  -1 1763.12   40.60
  -3  -8  -1 1741.53   39.70
  -3  -8  -1 1724.93   39.50
  -3   8   1 1716.13   40.10
  -3   8   1 1662.23   40.10
  -3  -8  -1 1702.33   38.70
  -3   8   1 1692.63   40.60
  -3  -8  -1 1868.41   42.70
  -3   8   1 1762.92   40.50
   3   9   1  207.98    7.10
   3   9   1  216.48    7.10
   3  -9  -1  205.48    7.70
   3   9   1  226.48    9.30
  -3   9   1  196.98    7.70
  -3  -9  -1  207.38    7.60
  -3  -9  -1  208.18    7.10
  -3   9   1  218.28    8.30
   3  10   1    3.60    2.80
   3  10   1    1.80    1.60
   3 -10  -1    1.20    2.20
   3  10   1    2.40    1.80
  -3  10   1   -2.50    2.00
  -3 -10  -1    1.90    1.90
  -3 -10  -1    4.10    2.10
  -3  10   1    0.70    2.40
   3  11   1  213.08    9.50
   3  11   1  233.58    7.90
   3  11   1  216.68    7.60
   3 -11  -1  200.28    8.30
  -3 -11  -1  211.98    8.40
  -3  11   1  224.48    8.60
  -3 -11  -1  224.98    8.30
  -3  11   1  225.78    8.60
   3 -12  -1 1558.04   37.70
   3  12   1 1563.04   36.50
   3  12   1 1491.45   39.00
   3  12   1 1542.35   36.40
  -3 -12  -1 1569.44   37.60
  -3  12   1 1582.74   37.80
  -3 -12  -1 1561.14   37.00
  -3  12   1 1558.94   37.40
   3  13   1  433.76   12.90
   3  13   1  426.36   12.70
   3  13   1  428.46   15.30
  -3 -13  -1  457.05   12.50
  -3 -13  -1  457.35   14.10
  -3  13   1  433.16   14.80
  -3  13   1  447.86   14.00
   3  14   1   26.30    3.40
   3 -14  -1   17.30    3.40
   3  14   1   22.60    3.00
   3  14   1   24.20    4.40
  -3 -14  -1   24.80    3.90
  -3  14   1   23.10    3.60
  -3  14   1   27.90    4.10
  -3 -14  -1   23.10    2.80
   3  15   1  547.85   15.80
   3  15   1  555.14   18.60
   3 -15  -1  547.35   17.20
   3  15   1  555.64   15.50
  -3 -15  -1  556.94   18.90
  -3  15   1  543.65   16.80
  -3  15   1  548.35   16.90
  -3 -15  -1  550.94   14.90
   3 -16  -1   -1.60    2.60
   3  16   1    2.40    2.00
   3  16   1    0.00    2.10
   3  16   1    5.20    3.60
  -3  16   1    4.20    2.90
  -3  16   1    1.60    2.90
  -3 -16  -1    2.80    2.60
  -3 -16  -1   -0.20    1.80
   3 -17  -1  198.38    9.50
   3  17   1  183.88   10.60
   3  17   1  195.18    8.40
   3  17   1  184.58    7.70
  -3 -17  -1  209.58    9.70
  -3  17   1  199.68    9.70
  -3  17   1  182.28    9.20
   3  18   1   45.00    6.30
   3 -18  -1   41.60    5.40
   3  18   1   47.40    4.90
   3  18   1   47.30    4.10
  -3 -18  -1   47.80    5.80
  -3  18   1   37.80    4.80
  -3  18   1   51.79    6.00
   3  19   1  443.86   13.60
   3  19   1  428.66   17.30
   3  19   1  430.66   14.50
   3 -19  -1  453.45   16.30
  -3  19   1  445.66   15.90
  -3 -19  -1  446.06   16.20
  -3  19   1  438.06   15.50
   3 -20  -1   11.20    4.30
   3  20   1   20.80    4.00
   3  20   1   23.30    3.70
   3  20   1   11.50    5.00
  -3  20   1   12.90    4.30
  -3 -20  -1   13.20    4.20
  -3  20   1   15.60    4.00
   3  21   1  117.09    7.30
   3  21   1  132.79    6.80
   3  21   1  128.99   10.50
   3 -21  -1  125.79    9.30
  -3  21   1  125.59    8.20
  -3 -21  -1  151.98    9.20
   3  22   1   86.09    8.70
   3 -22  -1   95.69    8.10
   3  22   1   92.59    6.90
   3  22   1   87.49    5.70
  -3  22   1   85.99    7.70
  -3 -22  -1   91.49   10.50
  -3  22   1   83.29    6.10
   3  23   1    8.40    3.60
   3 -23  -1   -3.30    3.50
   3  23   1    2.70    4.70
   3  23   1    4.00    2.80
  -3  23   1    1.00    2.80
  -3  23   1   -1.50    3.60
  -3 -23  -1    0.60    4.00
  -3  23   1    1.10    3.40
   3 -24  -1   95.49    9.10
   3  24   1   68.59    8.60
   3  24   1   82.29    7.00
   3  24   1   72.19    5.40
  -3 -24  -1   76.69    8.60
  -3  24   1   74.79    7.60
  -3  24   1   68.39    8.50
  -3  24   1   74.09    6.00
   3  25   1  103.89    9.90
   3  25   1   93.69    7.60
   3 -25  -1   78.29    8.80
  -3  25   1   94.99    8.90
  -3  25   1   99.49    8.70
  -3  25   1   88.49    6.50
   3  26   1   81.89    7.80
   3  26   1   86.89   10.40
   3 -26  -1   82.99    9.40
  -3  26   1   81.29    9.40
  -3  26   1   86.79    6.40
   3  27   1   31.00    5.60
  -3  27   1   16.40    4.10
  -3  27   1   16.20    5.90
   3 -28  -1   19.90    6.90
   3  28   1   14.20    6.70
   3  28   1   29.40    5.20
  -3  28   1    9.90    5.30
   4  28  -1  115.19   11.70
   4 -28   1  120.09   11.70
   4  28  -1  120.49    9.40
  -4  28  -1  112.89    9.10
  -4  28  -1  100.49   10.10
   4  27  -1   12.50    5.90
   4 -27   1    4.10    5.20
   4  27  -1    6.40    4.00
  -4  27  -1    4.60    3.70
  -4  27  -1   -2.70    3.80
  -4  27  -1   10.50    5.70
   4  26  -1  150.68    9.90
   4  26  -1  152.68   12.20
   4 -26   1  141.59   10.90
  -4  26  -1  133.19   10.00
  -4  26  -1  130.89    7.90
  -4  26  -1  133.79   10.20
   4 -25   1   35.30    6.90
   4  25  -1   28.30    7.10
   4  25  -1   42.40    6.00
  -4  25  -1   29.30    4.90
  -4  25  -1   37.80    6.00
  -4  25  -1   24.40    6.10
   4 -24   1   76.59    8.70
   4  24  -1   83.89    7.40
   4  24  -1   78.09    9.80
  -4  24  -1   59.39    7.10
  -4  24  -1   65.19    8.00
   4  23  -1   -0.30    3.20
   4 -23   1    4.50    4.30
   4  23  -1    0.80    4.70
  -4  23  -1   -0.30    3.80
  -4  23  -1   -0.20    3.40
   4  22  -1   53.39    8.40
   4  22  -1   50.09    5.90
   4 -22   1   47.00    7.10
  -4  22  -1   46.20    6.50
  -4  22  -1   47.50    7.20
   4  21  -1  151.78    8.40
   4  21  -1  157.58   10.90
   4 -21   1  168.18   10.20
  -4  21  -1  155.98    9.70
  -4  21  -1  153.48    9.10
   4 -20   1  111.69    9.90
   4  20  -1  111.69    7.40
   4  20  -1  101.89   10.30
  -4  20  -1  111.09    9.10
  -4  20  -1  131.89    8.00
   4  19  -1   24.60    4.10
   4  19  -1   31.40    6.20
   4 -19   1   34.70    5.60
  -4  19  -1   14.60    4.20
  -4  19  -1   27.40    5.20
   4  18  -1   37.30    6.10
   4  18  -1   44.00    5.00
   4 -18   1   31.10    5.20
  -4 -18   1   41.50    3.60
  -4  18  -1   39.10    5.10
  -4  18  -1   38.20    5.40
   4  17  -1   95.99    6.40
   4  17  -1   95.69    8.10
   4 -17   1  107.49    7.30
  -4 -17   1  106.59    5.20
  -4  17  -1  112.29    7.30
  -4  17  -1  103.19    7.10
   4  16  -1  137.49    9.10
   4  16  -1  158.78    7.60
   4 -16   1  155.78    8.60
  -4  16  -1  161.88    8.30
  -4 -16   1  142.99    6.20
  -4  16  -1  152.28    8.00
   4 -15   1    0.60    2.60
   4  15  -1    0.70    2.30
   4  15  -1    0.10    3.10
  -4 -15   1    2.50    1.60
  -4  15  -1    2.20    2.70
  -4  15  -1    5.80    3.00
   4  14  -1  858.51   22.70
   4 -14   1  845.22   23.50
   4  14  -1  819.72   25.20
  -4  14  -1  829.62   23.30
  -4 -14   1  846.92   21.30
  -4  14  -1  880.01   23.50
   4  13  -1   12.90    2.70
   4 -13   1   14.20    3.30
   4  13  -1    7.10    3.20
  -4  13  -1    9.80    3.10
  -4 -13   1   11.20    2.30
  -4  13  -1   21.20    3.80
   4  12  -1  469.15   14.10
   4 -12   1  501.65   15.10
   4  12  -1  482.25   16.70
  -4 -12   1  487.95   13.60
  -4  12  -1  495.25   15.20
   4 -11   1    1.70    2.10
   4  11  -1   -0.60    2.60
   4  11  -1    0.80    1.90
  -4 -11   1    3.60    1.90
  -4  11  -1    0.80    2.40
  -4 -11   1    1.10    1.60
  -4  11  -1    1.60    2.40
   4  10  -1    2.30    2.20
   4  10  -1    3.20    3.10
   4  10  -1    2.10    1.70
   4 -10   1    2.70    2.30
  -4 -10   1    1.10    2.70
  -4 -10   1    3.30    2.00
  -4  10  -1    2.10    2.60
  -4  10  -1    2.20    2.50
  -4 -10   1   -0.50    2.00
   4   9  -1  143.19    5.70
   4   9  -1  144.69    7.80
   4  -9   1  143.79    6.40
   4   9  -1  144.99    6.20
  -4  -9   1  132.49    5.60
  -4   9  -1  141.49    6.80
  -4  -9   1  135.89    7.00
  -4   9  -1  133.89    6.70
   4  -8   1    4.10    2.10
   4   8  -1    0.10    2.60
   4   8  -1   -0.30    1.80
   4   8  -1    1.70    1.70
  -4  -8   1   -1.50    2.20
  -4   8  -1    0.00    2.30
  -4   8  -1    4.50    2.00
  -4   8  -1   -1.70    2.20
  -4  -8   1   -1.50    1.70
  -4  -8   1    0.10    1.70
   4  -7   1   39.70    3.30
   4   7  -1   53.19    4.00
   4  -7   1   56.19    4.40
   4   7  -1   49.90    3.20
  -4   7  -1   38.70    4.20
  -4  -7   1   49.00    4.70
  -4   7  -1   49.10    3.60
  -4   7  -1   42.80    4.30
  -4  -7   1   46.50    3.70
  -4  -7   1   48.30    3.40
   4  -6   1   95.29    5.70
   4  -6   1  105.79    5.40
   4   6  -1   92.39    4.20
   4  -6   1  107.29    4.60
   4  -6   1   99.29    5.90
   4   6  -1   96.89    5.50
  -4  -6   1  106.79    5.90
  -4  -6   1   94.09    4.60
  -4  -6   1   95.59    5.50
  -4   6  -1   93.09    5.40
  -4   6  -1  107.19    5.50
  -4   6  -1   96.89    5.40
   4  -5   1    6.90    2.30
   4   5  -1    4.40    2.00
   4  -5   1    6.90    2.40
  -4   5  -1    4.00    2.10
  -4  -5   1    7.00    2.40
  -4  -5   1    6.70    1.80
  -4   5  -1    5.90    2.30
  -4  -5   1    6.70    2.20
   4  -4   1  356.66    9.30
   4  -4   1  331.17   11.10
   4  -4   1  332.17   11.30
   4   4  -1  321.77   10.60
   4  -4   1  350.76   10.60
  -4  -4   1  333.57   10.00
  -4   4  -1  341.67   11.00
  -4   4  -1  356.96    9.70
  -4  -4   1  354.46   11.20
  -4   4  -1  334.37   11.00
  -4   4  -1  338.37   10.60
   4   3  -1   10.70    1.70
   4  -3   1   13.80    2.20
   4  -3   1   13.90    2.60
   4  -3   1   13.40    1.60
   4  -3   1   13.70    2.70
  -4  -3   1   15.20    2.30
  -4   3  -1   17.90    2.60
  -4   3  -1   15.30    2.60
  -4  -3   1   10.70    2.30
  -4   3  -1   14.30    1.80
  -4   3  -1   16.60    2.90
   4   2  -1    1.50    1.20
   4  -2   1    2.50    1.80
   4   2  -1    2.40    1.90
   4  -2   1    1.80    1.80
  -4  -2   1    0.30    1.30
  -4   2  -1    2.90    1.20
  -4  -2   1    3.10    1.80
  -4   2  -1    4.40    2.10
  -4   2  -1    0.90    1.80
   4  -1   1  250.97    8.00
   4  -1   1  257.17    9.00
   4  -1   1  260.87    6.70
   4   1  -1  261.37    8.30
   4   1  -1  247.28    7.20
  -4   1  -1  248.38    8.10
  -4  -1   1  244.58    7.20
  -4  -1   1  250.57    8.80
  -4   1  -1  250.97    7.00
  -4   1  -1  254.47    9.00
  -4   1  -1  249.97    9.10
  -4  -1   1  261.67    8.30
   4   0   1    4.50    1.80
   4   0   1    0.80    1.20
   4   0   1    1.10    0.70
   4   0  -1    0.50    1.10
   4   0  -1    1.90    1.50
  -4   0   1    1.00    1.40
  -4   0  -1    0.10    1.70
  -4   0  -1    1.30    0.80
  -4   0   1    1.00    1.00
  -4   0  -1   -0.20    1.70
  -4   0   1   -2.10    1.40
  -4   0   1    0.40    1.50
  -4   0  -1   -0.40    1.20
   4  -1  -1  252.47    7.20
   4   1   1  253.57    8.90
   4   1   1  243.48    7.80
   4   1   1  255.97    6.50
   4  -1  -1  259.37    8.30
  -4   1   1  245.48    8.90
  -4   1   1  234.38    8.20
  -4   1   1  250.47    7.40
  -4  -1  -1  255.37    7.90
  -4   1   1  257.07    8.90
  -4  -1  -1  262.67    9.10
  -4  -1  -1  248.38    6.60
   4   2   1    5.80    1.80
   4   2   1    4.30    1.60
   4   2   1    4.20    1.00
   4  -2  -1    2.30    1.70
   4  -2  -1    1.20    1.80
   4  -2  -1    4.30    2.40
   4  -2  -1    4.50    1.30
  -4   2   1    2.80    1.30
  -4  -2  -1    1.60    1.30
  -4   2   1    2.60    1.90
  -4  -2  -1    3.80    2.00
  -4   2   1    1.90    1.90
   4   3   1   16.20    2.20
   4  -3  -1   16.60    3.30
   4  -3  -1   14.90    1.90
   4  -3  -1   11.90    2.30
   4   3   1   14.50    1.50
   4  -3  -1   18.00    2.50
   4   3   1   12.10    2.30
  -4   3   1   13.80    2.50
  -4   3   1   10.90    2.30
  -4   3   1   12.90    2.00
  -4  -3  -1   11.50    2.60
  -4   3   1   17.10    2.50
  -4  -3  -1   13.20    1.90
   4   4   1  324.47    8.40
   4  -4  -1  342.07   10.50
   4   4   1  331.87    9.50
   4  -4  -1  322.77   10.80
   4   4   1  329.87   10.70
   4  -4  -1  332.37   10.90
   4  -4  -1  325.27   10.00
  -4   4   1  341.37    9.80
  -4   4   1  333.47   10.70
  -4  -4  -1  320.17   10.90
  -4  -4  -1  325.97    9.40
  -4   4   1  323.97   10.50
  -4   4   1  337.17   10.70
   4  -5  -1    8.50    2.50
   4   5   1    8.40    1.30
   4   5   1   10.10    1.90
   4  -5  -1    6.10    1.80
   4  -5  -1    5.90    2.10
   4  -5  -1    7.70    2.40
  -4  -5  -1    9.60    2.50
  -4   5   1    6.20    2.00
  -4   5   1   11.90    2.40
  -4  -5  -1    9.60    2.40
  -4  -5  -1    8.00    1.70
  -4   5   1    4.90    2.10
  -4   5   1    6.50    1.70
   4  -6  -1   97.19    5.60
   4  -6  -1   99.69    5.30
   4   6   1  102.99    4.50
   4  -6  -1  103.09    6.50
   4   6   1   92.19    3.80
   4  -6  -1   94.79    4.50
  -4  -6  -1   97.29    5.90
  -4  -6  -1   95.19    4.90
  -4   6   1  115.49    6.40
  -4   6   1  101.29    5.40
  -4   6   1   90.99    5.30
  -4  -6  -1   94.09    4.20
  -4   6   1   87.39    4.60
  -4  -6  -1  106.49    5.90
   4  -7  -1   48.90    4.30
   4   7   1   46.10    3.00
   4  -7  -1   52.59    3.70
   4  -7  -1   53.49    4.70
   4   7   1   50.49    3.50
  -4   7   1   51.39    4.50
  -4   7   1   46.40    4.30
  -4  -7  -1   49.40    3.90
  -4  -7  -1   48.90    4.50
  -4   7   1   42.50    4.00
  -4  -7  -1   44.20    3.20
   4  -8  -1   -1.20    2.00
   4   8   1   -1.60    1.60
   4  -8  -1    4.10    2.50
   4   8   1   -2.40    1.20
  -4  -8  -1   -0.80    1.80
  -4  -8  -1    1.40    2.50
  -4  -8  -1    0.30    1.50
  -4   8   1    1.90    2.00
  -4   8   1    2.60    2.40
  -4   8   1    0.10    2.30
   4   9   1  140.39    5.50
   4   9   1  143.79    7.80
   4  -9  -1  131.99    6.20
   4  -9  -1  141.39    7.10
  -4  -9  -1  142.19    7.60
  -4   9   1  135.49    6.80
  -4   9   1  148.19    7.00
  -4  -9  -1  141.79    6.10
  -4  -9  -1  142.59    5.40
   4 -10  -1    2.60    2.60
   4  10   1    3.60    3.10
   4  10   1    2.30    1.90
   4  10   1    3.00    1.80
  -4 -10  -1    2.10    2.10
  -4 -10  -1   -0.50    1.50
  -4  10   1    3.40    2.60
  -4 -10  -1    2.70    2.70
  -4  10   1    4.40    2.70
   4  11   1    4.70    1.80
   4 -11  -1    1.20    2.20
   4  11   1    2.50    2.90
  -4  11   1    0.20    2.50
  -4  11   1    2.70    2.30
  -4 -11  -1    1.80    1.90
   4 -12  -1  507.85   15.20
   4  12   1  469.05   16.60
   4  12   1  479.05   13.80
  -4  12   1  502.15   15.10
  -4 -12  -1  481.55   13.90
   4  13   1   11.20    3.70
   4  13   1   14.80    2.70
   4 -13  -1   13.80    3.20
  -4  13   1    9.00    3.40
  -4  13   1   17.80    3.50
  -4 -13  -1   12.80    2.60
   4  14   1  828.02   21.70
   4 -14  -1  856.61   23.40
   4  14   1  819.02   25.10
  -4  14   1  855.61   23.40
  -4  14   1  830.72   22.90
  -4 -14  -1  807.52   21.20
   4 -15  -1    3.20    3.20
   4  15   1    2.60    3.40
   4  15   1    1.30    2.30
  -4  15   1   -0.60    2.60
  -4  15   1   -0.80    2.60
  -4 -15  -1    3.80    2.20
   4  16   1  150.18    9.50
   4 -16  -1  152.38    8.30
   4  16   1  160.98    7.30
  -4  16   1  157.78    8.30
  -4 -16  -1  149.88    8.10
  -4  16   1  162.38    8.60
   4  17   1  108.19    8.30
   4  17   1  110.89    6.30
   4 -17  -1  104.29    7.30
  -4  17   1   91.99    6.80
  -4  17   1  110.49    7.10
   4  18   1   44.10    6.60
   4 -18  -1   34.00    5.20
   4  18   1   46.20    4.70
  -4  18   1   44.70    5.50
  -4  18   1   40.90    5.60
   4  19   1   27.20    5.90
   4 -19  -1   28.70    5.20
   4  19   1   34.00    4.60
  -4  19   1   23.20    5.20
  -4  19   1   26.20    4.80
   4  20   1  126.79    7.20
   4  20   1  132.89   11.60
  -4  20   1  126.69    8.50
  -4  20   1  142.69    8.50
   4  21   1  125.29   10.20
   4 -21  -1  138.99    9.40
  -4  21   1  172.98   10.20
   4 -22  -1   40.20    6.50
   4  22   1   39.60    7.20
   4  22   1   49.30    5.50
  -4  22   1   47.80    6.20
  -4  22   1   48.00    6.70
   4  23   1    2.20    4.50
   4 -23  -1    0.30    3.80
   4  23   1   -0.20    3.10
  -4  23   1   -6.30    3.60
  -4  23   1    1.00    3.50
   4  24   1   79.79   10.10
   4  24   1   67.39    6.60
   4 -24  -1   72.39    8.90
  -4  24   1   65.29    7.90
  -4  24   1   69.49    7.70
   4  25   1   46.50    6.20
   4 -25  -1   40.80    6.80
   4  25   1   38.90    8.40
  -4  25   1   30.30    6.00
  -4  25   1   30.20    4.70
  -4  25   1   30.20    5.90
   4  26   1  155.38    9.40
   4 -26  -1  138.09   10.80
   4  26   1  133.69   11.70
  -4  26   1  138.79   10.50
  -4  26   1  145.29    8.50
  -4  26   1  127.69   10.10
   4  27   1   13.50    6.60
   4  27   1    5.50    4.40
   4 -27  -1    9.70    5.20
  -4  27   1    5.70    3.70
  -4  27   1    3.10    4.50
  -4  27   1    6.60    5.00
   4  28   1  128.09   12.50
   4  28   1  128.09    9.80
  -4  28   1  113.39   10.20
   5  27  -1  190.18   14.00
   5  27  -1  169.48   10.90
   5 -27   1  168.08   12.30
  -5  27  -1  158.68   11.70
  -5  27  -1  189.68    9.60
  -5  27  -1  175.28   11.30
   5  26  -1  113.19   11.20
   5  26  -1   91.99    8.10
  -5  26  -1  110.19    9.60
   5  25  -1    8.60    3.90
   5  25  -1   12.40    5.90
   5 -25   1   17.70    5.90
  -5  25  -1   12.80    5.40
  -5  25  -1   22.70    5.40
   5 -24   1  317.77   15.70
   5  24  -1  259.47   15.90
   5  24  -1  312.77   13.30
  -5  24  -1  312.57   14.00
  -5  24  -1  306.57   15.10
   5  23  -1    5.70    3.60
   5 -23   1   -3.20    4.40
   5  23  -1   12.20    5.20
  -5  23  -1   -0.40    4.10
  -5  23  -1    4.10    4.20
   5  22  -1  247.48   14.30
   5  22  -1  245.98   11.30
   5 -22   1  261.67   13.10
  -5  22  -1  237.78   12.40
  -5  22  -1  275.17   13.30
   5  21  -1    5.60    3.10
   5  21  -1    4.30    4.50
   5 -21   1    2.40    3.80
  -5  21  -1    5.90    3.90
  -5  21  -1    2.10    3.90
   5 -20   1  221.08   11.60
   5  20  -1  290.47   14.50
   5  20  -1  234.38   11.90
  -5  20  -1  238.38   11.60
  -5  20  -1  226.38   11.40
   5  19  -1   69.29    5.90
   5 -19   1   63.69    7.10
  -5  19  -1   65.79    6.70
  -5  19  -1   69.89    7.30
   5  18  -1   39.70    4.80
   5  18  -1   45.10    6.60
   5 -18   1   32.60    5.30
  -5  18  -1   35.60    5.50
  -5  18  -1   31.80    5.10
   5 -17   1 1107.99   29.50
   5  17  -1 1035.20   27.70
   5  17  -1 1050.89   31.70
  -5  17  -1  987.60   28.70
  -5  17  -1 1017.70   28.60
   5  16  -1    5.30    3.50
   5  16  -1   10.60    2.80
   5 -16   1   -0.60    3.00
  -5 -16   1   -1.50    3.20
  -5  16  -1    0.70    2.80
  -5  16  -1    5.60    3.50
   5  15  -1   53.89    6.70
   5 -15   1   41.40    5.10
   5  15  -1   46.80    4.80
  -5  15  -1   43.50    5.50
  -5  15  -1   43.90    5.30
  -5 -15   1   48.10    6.40
   5  14  -1    4.50    2.50
   5 -14   1   -2.10    2.90
   5  14  -1   -3.70    2.50
  -5  14  -1    1.50    2.60
  -5 -14   1    3.10    3.10
  -5  14  -1    1.90    3.00
   5  13  -1  642.84   17.90
   5  13  -1  608.74   20.60
   5 -13   1  605.84   18.20
  -5 -13   1  618.04   16.90
  -5  13  -1  601.04   18.70
  -5  13  -1  630.14   18.80
  -5 -13   1  606.24   17.00
   5  12  -1  347.07   11.30
   5  12  -1  318.47   13.40
  -5  12  -1  319.87   11.80
  -5  12  -1  326.27   12.20
  -5 -12   1  318.67   10.60
  -5 -12   1  308.27   10.20
  -5 -12   1  324.77   12.90
   5  11  -1  897.41   23.70
   5 -11   1  910.91   24.10
  -5 -11   1  928.41   23.20
  -5 -11   1  936.11   26.00
  -5  11  -1  909.91   25.20
  -5  11  -1  915.71   24.80
  -5 -11   1  917.51   23.50
   5  10  -1  291.67   10.00
   5 -10   1  294.07   10.20
   5  10  -1  289.27    9.30
  -5 -10   1  269.57    9.30
  -5 -10   1  295.47   10.00
  -5 -10   1  287.17   11.50
  -5  10  -1  293.87   11.00
  -5  10  -1  282.87   10.80
   5   9  -1 1225.48   30.20
   5   9  -1 1252.97   29.30
   5  -9   1 1234.88   30.10
  -5   9  -1 1225.48   31.40
  -5  -9   1 1225.18   30.20
  -5  -9   1 1217.28   32.10
  -5   9  -1 1262.77   31.50
  -5  -9   1 1202.68   29.60
   5   8  -1   20.00    2.60
   5   8  -1   29.20    3.50
   5  -8   1   22.90    3.20
   5  -8   1   22.50    3.80
  -5   8  -1   16.40    3.50
  -5  -8   1   25.60    3.10
  -5  -8   1   21.10    3.00
  -5  -8   1   23.10    4.00
  -5   8  -1   25.60    4.10
   5   7  -1   86.59    4.20
   5   7  -1   77.99    4.90
   5  -7   1   96.59    4.80
   5  -7   1   87.29    5.60
  -5  -7   1   92.49    5.60
  -5   7  -1   95.49    5.10
  -5   7  -1   81.89    5.80
  -5  -7   1   81.09    6.20
  -5   7  -1   87.09    5.90
   5   6  -1    4.40    1.70
   5  -6   1    5.20    2.50
   5   6  -1    3.30    2.30
   5  -6   1    5.40    1.90
  -5   6  -1    4.70    2.20
  -5   6  -1   -0.30    2.80
  -5  -6   1    3.00    2.70
  -5   6  -1    5.10    3.00
   5   5  -1  362.76   13.20
   5  -5   1  362.16   11.60
   5   5  -1  336.67   11.00
   5  -5   1  354.66   10.00
  -5   5  -1  360.46   12.30
  -5  -5   1  348.97   12.30
  -5   5  -1  355.96   10.60
  -5   5  -1  344.97   12.20
   5  -4   1  185.78    6.20
   5   4  -1  190.18    6.70
   5   4  -1  197.58    8.20
   5   4  -1  182.38    7.40
   5  -4   1  191.88    7.90
  -5  -4   1  186.28    8.40
  -5   4  -1  190.28    8.60
  -5   4  -1  176.38    6.60
  -5   4  -1  178.88    8.30
   5   3  -1  187.18    8.30
   5  -3   1  189.68    7.60
   5  -3   1  187.98    6.10
   5   3  -1  194.48    7.50
   5  -3   1  188.58    9.80
   5   3  -1  202.68    6.70
  -5   3  -1  208.68    6.70
  -5   3  -1  196.28    8.60
  -5   3  -1  203.78    8.20
  -5   3  -1  186.18    8.50
  -5  -3   1  189.68    8.30
  -5  -3   1  201.48    8.60
   5   2  -1  193.18    8.30
   5  -2   1  208.68    6.10
   5   2  -1  195.98    7.70
   5   2  -1  206.18    6.60
   5  -2   1  216.98    7.90
  -5   2  -1  202.58    6.60
  -5  -2   1  194.88    8.50
  -5   2  -1  202.68    8.80
  -5   2  -1  199.98    7.90
  -5   2  -1  198.38    8.70
  -5  -2   1  199.98    7.60
   5  -1   1  105.19    5.20
   5   1  -1  111.99    5.40
   5   1  -1   99.59    4.30
   5   1  -1   99.99    5.90
   5  -1   1  108.19    3.80
   5  -1   1  105.49    6.10
  -5   1  -1  108.69    6.40
  -5  -1   1  103.39    6.10
  -5   1  -1  105.69    4.20
  -5   1  -1  119.29    6.50
  -5  -1   1  109.69    4.40
  -5  -1   1  108.49    5.40
  -5   1  -1  111.39    5.40
   5   0  -1    0.40    1.30
   5   0   1    2.80    2.20
   5   0  -1   -1.00    2.00
   5   0  -1    1.30    2.30
   5   0   1    7.30    2.30
   5   0   1    0.80    1.10
  -5   0   1   -1.60    2.00
  -5   0  -1    2.90    2.50
  -5   0   1   -0.70    1.40
  -5   0  -1    2.20    2.60
  -5   0   1   -0.30    2.10
  -5   0   1    1.20    1.80
  -5   0  -1    1.00    2.00
  -5   0  -1    1.70    1.30
   5  -1  -1  109.99    6.10
   5  -1  -1  107.59    4.40
   5   1   1  111.69    3.80
   5   1   1  105.89    5.20
   5   1   1  104.69    6.00
   5  -1  -1  111.09    5.50
  -5   1   1  109.49    6.50
  -5  -1  -1  120.69    6.50
  -5   1   1  112.09    6.50
  -5   1   1  114.69    5.90
  -5   1   1  110.79    4.70
  -5  -1  -1  108.59    3.90
   5  -2  -1  207.58    9.70
   5   2   1  198.88    6.00
   5   2   1  210.18    7.50
   5   2   1  211.18    8.80
   5  -2  -1  213.58    6.70
   5  -2  -1  204.58    8.00
  -5  -2  -1  214.28    8.90
  -5   2   1  202.88    8.10
  -5   2   1  214.18    8.80
  -5   2   1  204.28    7.10
  -5  -2  -1  204.08    7.50
  -5   2   1  204.88    8.70
   5  -3  -1  183.58    8.40
   5  -3  -1  179.88    7.60
   5   3   1  183.58    5.90
   5   3   1  182.38    7.10
   5   3   1  189.78    9.20
  -5   3   1  187.68    7.80
  -5   3   1  188.38    8.30
  -5   3   1  191.58    8.30
  -5  -3  -1  196.88    8.60
  -5  -3  -1  193.88    7.20
  -5   3   1  194.68    7.00
   5  -4  -1  180.98    6.50
   5   4   1  185.68    7.10
   5   4   1  190.58    6.10
   5  -4  -1  190.88    7.90
   5  -4  -1  188.28    8.60
  -5   4   1  186.88    8.50
  -5   4   1  189.68    7.10
  -5   4   1  187.58    8.40
  -5  -4  -1  192.58    7.10
  -5  -4  -1  181.88    8.50
   5  -5  -1  350.66   11.80
   5   5   1  361.36   10.80
   5   5   1  363.36    9.40
   5  -5  -1  359.46   10.50
  -5   5   1  357.96   12.20
  -5   5   1  339.67   12.00
  -5   5   1  372.36   11.30
  -5  -5  -1  356.76   12.80
  -5  -5  -1  363.66   10.80
   5   6   1    2.50    2.00
   5  -6  -1    6.80    2.00
   5  -6  -1    2.90    2.40
   5   6   1    5.00    1.50
  -5   6   1    3.80    2.90
  -5   6   1    2.30    2.40
  -5  -6  -1    4.10    2.80
  -5  -6  -1    2.60    1.90
  -5  -6  -1    6.00    2.60
  -5   6   1    4.00    2.80
   5  -7  -1   89.59    4.90
   5   7   1   86.79    3.90
   5  -7  -1   90.19    6.00
   5   7   1   86.09    4.70
  -5  -7  -1   96.19    6.40
  -5   7   1  104.19    6.20
  -5   7   1   88.89    5.30
  -5  -7  -1   93.69    4.60
  -5   7   1   80.99    5.60
  -5  -7  -1   86.39    5.30
   5  -8  -1   28.60    4.00
   5  -8  -1   37.10    3.70
   5   8   1   27.70    3.10
   5   8   1   22.90    2.50
  -5  -8  -1   21.40    2.70
  -5   8   1   27.00    4.20
  -5  -8  -1   23.20    3.40
  -5   8   1   23.50    3.80
  -5  -8  -1   27.60    4.50
   5  -9  -1 1236.08   31.70
   5   9   1 1244.78   29.80
   5  -9  -1 1237.88   30.40
   5   9   1 1265.07   29.20
  -5  -9  -1 1262.57   32.70
  -5  -9  -1 1241.88   32.20
  -5   9   1 1211.48   31.30
  -5  -9  -1 1228.68   29.40
  -5   9   1 1246.58   31.70
   5  10   1  296.17    9.60
   5 -10  -1  301.37   10.30
   5  10   1  273.47    9.00
  -5  10   1  284.97   10.70
  -5  10   1  293.57   12.30
  -5 -10  -1  304.77   11.90
  -5 -10  -1  288.17    9.10
   5  11   1  946.01   24.30
   5 -11  -1  961.40   24.60
   5  11   1  905.41   23.40
  -5 -11  -1  913.51   26.30
  -5  11   1  941.71   25.30
  -5 -11  -1  908.11   26.30
   5 -12  -1  327.77   12.80
   5  12   1  321.37   10.50
  -5  12   1  321.07   11.90
  -5  12   1  328.17   11.70
  -5 -12  -1  308.37    9.70
   5  13   1  624.84   21.20
   5  13   1  634.34   17.40
   5 -13  -1  645.84   18.70
  -5 -13  -1  620.34   20.10
  -5  13   1  593.74   18.80
  -5  13   1  639.64   18.70
   5  14   1    5.80    3.80
   5 -14  -1    7.60    3.30
   5  14   1    5.40    2.40
  -5  14   1   -0.70    2.90
  -5 -14  -1    4.40    3.00
  -5  14   1    2.00    2.80
   5  15   1   44.10    4.50
   5 -15  -1   43.00    5.10
   5  15   1   39.10    6.20
  -5  15   1   49.00    5.40
  -5  15   1   50.09    5.70
   5  16   1    3.30    3.80
   5 -16  -1    7.70    3.70
   5  16   1    8.20    2.80
  -5  16   1    7.10    3.40
  -5  16   1    1.50    2.90
   5 -17  -1 1033.30   28.70
   5  17   1 1011.00   31.30
   5  17   1 1038.10   26.90
  -5  17   1 1017.00   28.20
  -5  17   1 1001.30   28.40
   5 -18  -1   43.00    5.90
   5  18   1   32.60    4.20
   5  18   1   45.80    7.20
  -5  18   1   41.00    5.80
  -5  18   1   47.60    6.00
   5 -19  -1   64.79    7.10
   5  19   1   58.89    5.40
  -5  19   1   65.19    6.90
  -5  19   1   72.89    7.20
   5  20   1  220.58    9.80
   5  20   1  229.08   13.30
   5 -20  -1  227.68   11.60
  -5  20   1  230.38   11.40
   5  21   1    3.00    4.80
   5 -21  -1    4.20    4.10
   5  21   1    5.70    3.20
  -5  21   1    6.50    3.90
  -5  21   1    0.80    3.70
   5  22   1  249.78   10.80
   5  22   1  239.78   14.00
   5 -22  -1  244.18   12.70
  -5  22   1  245.68   12.40
  -5  22   1  255.77   12.50
   5 -23  -1   -2.60    3.60
   5  23   1   -0.70    4.50
   5  23   1    4.80    3.50
  -5  23   1    2.00    3.60
  -5  23   1    3.60    4.70
   5 -24  -1  312.67   15.10
   5  24   1  325.87   13.00
   5  24   1  303.17   16.80
  -5  24   1  318.57   15.20
  -5  24   1  307.87   14.30
   5  25   1   16.00    4.40
   5 -25  -1    9.70    4.90
   5  25   1   12.80    5.70
  -5  25   1   17.40    5.30
  -5  25   1   18.40    5.60
   5  26   1  107.59    8.20
   5  26   1  118.19   13.00
  -5  26   1  117.09    9.90
  -5  26   1  110.09    9.90
   5 -27  -1  171.48   12.20
   5  27   1  161.98   13.30
  -5  27   1  170.18    9.70
  -5  27   1  167.08   11.60
  -5  27   1  160.98   12.30
   6  26  -1   12.60    6.70
   6  26  -1   20.30    5.10
   6 -26   1    9.60    5.20
  -6 -26   1   19.50    7.20
  -6  26  -1   16.90    5.70
  -6  26  -1   20.50    5.30
   6  25  -1   32.90    5.90
   6 -25   1   24.30    6.10
  -6  25  -1   35.90    6.90
  -6  25  -1   32.80    6.80
  -6 -25   1   29.20    7.20
   6 -24   1    2.40    4.00
   6  24  -1    4.80    3.70
   6  24  -1   15.90    5.40
  -6  24  -1    3.80    5.20
  -6  24  -1    4.40    4.60
  -6 -24   1   10.90    6.20
   6  23  -1   -0.90    4.30
   6 -23   1    4.10    4.70
   6  23  -1    7.20    3.90
  -6  23  -1    8.30    4.40
  -6  23  -1    3.00    4.50
  -6 -23   1    2.40    4.30
   6 -22   1   96.79    8.50
   6  22  -1   99.49   10.00
   6  22  -1   99.69    7.50
  -6  22  -1   83.39    7.70
  -6  22  -1   96.89    8.50
  -6 -22   1  114.29   10.10
   6 -21   1   21.70    5.20
   6  21  -1   14.40    5.80
   6  21  -1   29.60    5.00
  -6  21  -1   22.00    5.40
  -6 -21   1   22.60    5.70
  -6  21  -1   21.50    4.80
   6  20  -1   51.69    6.50
   6 -20   1   53.19    6.90
   6  20  -1   58.59    8.40
  -6  20  -1   62.69    7.40
  -6 -20   1   54.49    7.30
  -6  20  -1   52.59    7.10
   6  19  -1   58.99    5.80
   6  19  -1   56.59    8.10
  -6  19  -1   46.00    6.40
  -6 -19   1   57.09    7.80
   6  18  -1   17.20    3.60
   6 -18   1   13.80    4.10
  -6  18  -1   20.90    4.90
  -6  18  -1   13.80    4.30
  -6 -18   1   12.80    4.80
   6 -17   1   27.30    4.80
   6  17  -1   28.70    4.40
   6  17  -1   29.30    6.00
  -6  17  -1   30.80    5.30
  -6  17  -1   34.40    5.50
  -6 -17   1   33.70    6.30
   6 -16   1   10.20    4.00
   6  16  -1   19.80    3.80
   6  16  -1    9.40    4.60
  -6  16  -1   12.00    4.50
  -6 -16   1   10.70    4.60
  -6  16  -1   11.10    4.20
   6 -15   1    1.40    2.90
   6  15  -1    6.90    3.10
  -6  15  -1    0.90    3.30
  -6 -15   1    5.80    3.50
  -6  15  -1   -0.20    3.50
   6  14  -1  430.26   14.30
   6 -14   1  439.86   15.00
  -6  14  -1  464.85   15.90
  -6 -14   1  444.46   16.70
  -6  14  -1  435.96   15.40
   6 -13   1  148.39    7.60
   6  13  -1  148.59    7.50
  -6  13  -1  146.69    8.20
  -6  13  -1  148.99    8.40
  -6 -13   1  135.49    8.60
   6  12  -1    6.70    2.90
   6 -12   1   11.20    3.00
  -6  12  -1   10.80    3.50
  -6  12  -1    8.10    3.50
  -6 -12   1    8.30    4.10
   6 -11   1  150.38    7.20
   6  11  -1  164.48    7.50
  -6  11  -1  152.48    8.30
  -6 -11   1  157.58    6.70
  -6  11  -1  146.59    8.10
   6  10  -1  218.88    8.90
   6  10  -1  212.48    7.80
   6 -10   1  220.28    8.50
  -6  10  -1  236.38   10.10
  -6  10  -1  236.08   10.20
  -6 -10   1  225.58   10.50
  -6 -10   1  219.88    8.20
   6  -9   1   21.90    4.00
   6   9  -1   26.40    3.70
   6  -9   1   23.00    3.40
   6   9  -1   28.00    3.00
  -6   9  -1   26.90    4.40
  -6  -9   1   19.50    4.40
  -6  -9   1   27.50    3.30
  -6   9  -1   33.10    4.60
   6   8  -1 1041.30   25.20
   6  -8   1 1037.30   29.80
   6   8  -1 1099.79   27.00
   6  -8   1 1054.49   26.10
  -6   8  -1 1037.90   28.40
  -6   8  -1 1066.29   30.80
  -6  -8   1 1038.10   28.90
  -6  -8   1 1038.20   26.40
   6  -7   1  542.15   16.60
   6  -7   1  531.65   14.70
   6   7  -1  524.45   14.10
   6   7  -1  566.84   15.90
  -6  -7   1  549.74   17.70
  -6   7  -1  544.25   17.20
  -6   7  -1  522.75   15.40
  -6   7  -1  554.24   17.20
  -6  -7   1  526.35   15.40
   6  -6   1  450.15   12.50
   6   6  -1  430.46   13.50
   6   6  -1  443.66   12.80
   6  -6   1  423.96   14.10
  -6   6  -1  453.25   15.10
  -6   6  -1  457.75   15.10
  -6  -6   1  425.26   13.30
  -6   6  -1  436.96   13.20
  -6  -6   1  452.35   15.50
   6  -5   1  149.49    5.90
   6  -5   1  145.69    7.40
   6   5  -1  170.48    7.50
   6   5  -1  172.38    6.60
  -6  -5   1  147.39    8.20
  -6  -5   1  161.78    7.10
  -6   5  -1  157.98    8.40
  -6   5  -1  153.58    8.20
  -6   5  -1  149.79    6.60
   6  -4   1  170.28    5.90
   6  -4   1  161.08    7.50
   6   4  -1  156.08    7.20
   6   4  -1  157.08    6.20
  -6   4  -1  161.68    8.30
  -6   4  -1  168.18    6.60
  -6  -4   1  150.88    7.10
  -6  -4   1  148.89    8.20
  -6   4  -1  162.58    8.50
   6   3  -1  212.08    7.00
   6   3  -1  198.78    8.20
   6  -3   1  189.78    8.30
  -6   3  -1  187.78    7.00
  -6  -3   1  194.88    9.30
  -6  -3   1  202.38    8.20
  -6   3  -1  190.78    9.20
  -6   3  -1  182.88    9.50
   6   2  -1   93.99    5.70
   6   2  -1   88.99    4.30
   6  -2   1   89.39    5.50
   6  -2   1   87.39    3.90
  -6   2  -1   80.89    6.50
  -6  -2   1  106.59    6.80
  -6   2  -1   81.99    6.30
  -6  -2   1   91.39    5.50
  -6   2  -1   90.99    4.50
   6  -1   1   37.00    4.30
   6  -1   1   27.10    2.30
   6   1  -1   30.50    3.00
   6   1  -1   37.30    4.20
  -6   1  -1   19.70    4.30
  -6  -1   1   32.20    4.70
  -6  -1   1   33.10    4.00
  -6  -1   1   25.70    2.80
  -6   1  -1   29.20    2.80
  -6   1  -1   32.40    4.80
   6   0   1    1.60    1.30
   6   0  -1    4.00    2.70
   6   0  -1    1.60    1.70
   6   0   1    0.30    2.40
  -6   0   1   -0.80    2.90
  -6   0  -1    5.30    3.20
  -6   0  -1    0.40    3.10
  -6   0   1   -2.30    3.20
  -6   0  -1    1.60    2.20
  -6   0  -1    3.50    1.50
  -6   0   1    3.70    1.80
   6   1   1   35.70    4.00
   6   1   1   27.40    2.30
   6  -1  -1   26.50    4.00
   6  -1  -1   29.10    2.80
  -6   1   1   32.60    4.90
  -6  -1  -1   28.00    3.70
  -6  -1  -1   31.60    4.80
  -6   1   1   33.80    3.30
  -6   1   1   21.80    4.30
   6  -2  -1   87.59    4.80
   6   2   1   94.29    5.40
   6   2   1   89.29    3.70
   6  -2  -1   90.49    5.70
  -6   2   1   88.99    4.80
  -6   2   1   94.69    6.50
  -6   2   1   89.59    6.50
  -6  -2  -1   88.59    5.30
  -6  -2  -1   81.09    6.30
   6  -3  -1  179.48    6.60
   6  -3  -1  198.38    8.60
   6   3   1  192.08    6.10
   6   3   1  195.58    7.70
  -6   3   1  198.38    9.20
  -6   3   1  192.28    7.40
  -6  -3  -1  196.98    7.80
  -6   3   1  194.28    9.20
  -6  -3  -1  209.28    9.60
   6  -4  -1  161.58    7.90
   6   4   1  152.68    6.80
   6  -4  -1  163.88    6.20
   6   4   1  154.98    5.60
  -6   4   1  150.38    7.60
  -6   4   1  158.48    8.20
  -6  -4  -1  163.88    8.60
  -6   4   1  177.88    8.80
  -6  -4  -1  160.38    6.90
   6  -5  -1  158.98    7.70
   6   5   1  159.48    6.70
   6   5   1  157.18    5.10
   6  -5  -1  160.88    6.30
   6   5   1  150.58    5.70
  -6   5   1  138.59    6.70
  -6   5   1  166.48    8.30
  -6  -5  -1  160.88    6.90
  -6  -5  -1  143.79    8.20
  -6   5   1  145.69    7.90
   6   6   1  442.36   13.00
   6   6   1  435.16   11.30
   6  -6  -1  425.16   12.50
   6  -6  -1  439.76   14.40
  -6   6   1  429.46   14.50
  -6   6   1  424.46   13.30
  -6  -6  -1  430.16   15.20
  -6  -6  -1  428.06   12.90
  -6   6   1  453.85   14.80
   6  -7  -1  544.15   16.80
   6   7   1  566.94   15.40
   6   7   1  546.35   13.80
   6  -7  -1  516.35   14.90
  -6   7   1  524.45   17.20
  -6  -7  -1  539.45   15.10
  -6   7   1  554.84   17.20
  -6  -7  -1  546.25   17.90
   6  -8  -1 1005.50   27.90
   6   8   1 1070.79   26.10
   6   8   1 1058.39   24.70
   6  -8  -1 1033.40   26.00
  -6  -8  -1 1029.80   25.80
  -6   8   1 1076.39   28.60
  -6   8   1 1016.70   27.70
  -6  -8  -1 1063.79   29.20
   6   9   1   23.90    3.30
   6  -9  -1   28.00    3.70
   6   9   1   24.60    2.70
   6  -9  -1   21.50    3.90
  -6  -9  -1   22.20    3.10
  -6  -9  -1   25.30    4.50
  -6   9   1   26.50    4.30
   6  10   1  216.78    8.40
   6 -10  -1  227.48    8.90
   6  10   1  224.68    7.50
   6 -10  -1  215.48    9.70
  -6  10   1  224.08    9.60
  -6  10   1  212.38    9.70
  -6 -10  -1  216.48    7.80
   6  11   1  153.38    6.90
   6  11   1  158.08    6.30
   6 -11  -1  160.98    8.60
   6 -11  -1  151.58    8.30
  -6 -11  -1  149.69    6.40
  -6  11   1  161.18    8.10
  -6  11   1  172.08    8.60
  -6 -11  -1  134.49    8.50
   6 -12  -1    7.80    2.90
   6  12   1    8.50    2.60
  -6  12   1    9.10    3.40
  -6  12   1   11.20    3.60
  -6 -12  -1    1.70    1.90
  -6 -12  -1    8.40    3.70
   6 -13  -1  155.18    8.10
   6  13   1  148.69    7.10
  -6  13   1  154.78    8.50
  -6 -13  -1  147.09    9.40
  -6  13   1  151.78    8.20
  -6 -13  -1  142.69    6.10
   6 -14  -1  463.65   15.20
   6  14   1  443.16   13.80
  -6 -14  -1  440.36   17.00
  -6  14   1  416.36   14.90
  -6  14   1  410.36   15.20
   6 -15  -1    0.10    2.80
   6  15   1    5.30    2.70
  -6 -15  -1    4.00    3.40
  -6  15   1    1.80    3.10
  -6  15   1    2.20    3.50
   6 -16  -1   10.00    3.90
   6  16   1    7.50    2.80
  -6 -16  -1    8.40    4.10
  -6  16   1    7.30    3.70
  -6  16   1    7.50    4.40
   6 -17  -1   26.40    5.10
   6  17   1   31.50    4.20
  -6  17   1   31.10    5.40
  -6  17   1   29.80    5.20
  -6 -17  -1   28.00    5.70
   6  18   1   20.20    6.20
   6 -18  -1   17.00    4.50
   6  18   1   22.30    3.80
  -6 -18  -1   16.00    4.60
  -6  18   1    5.90    4.10
  -6  18   1   10.40    4.80
   6  19   1   67.69    9.10
   6  19   1   50.69    5.20
  -6 -19  -1   56.29    7.20
  -6  19   1   50.09    7.00
  -6  19   1   66.59    7.30
   6 -20  -1   53.19    6.80
   6  20   1   52.79    5.50
   6  20   1   40.90    7.20
  -6  20   1   51.09    7.10
  -6 -20  -1   51.39    7.30
  -6  20   1   57.09    7.10
   6  21   1   18.90    6.20
   6 -21  -1   18.40    5.20
   6  21   1   21.90    4.20
  -6 -21  -1   22.20    6.40
  -6  21   1   12.40    5.30
  -6  21   1   24.90    5.40
   6 -22  -1   83.69    7.90
   6  22   1  104.89   10.50
   6  22   1  107.39   12.00
  -6 -22  -1   83.59    9.60
  -6  22   1   88.19    7.90
  -6  22   1   93.49    8.00
   6  23   1    9.20    5.90
   6 -23  -1    0.00    4.00
  -6 -23  -1   15.00    5.40
  -6  23   1    2.30    4.40
  -6  23   1    8.80    4.90
   6  24   1   13.70    6.20
   6  24   1   11.10    4.00
   6 -24  -1   12.30    5.10
  -6 -24  -1   11.90    5.80
  -6  24   1    6.30    4.90
  -6  24   1   17.50    4.90
   6 -25  -1   28.90    6.70
   6  25   1   19.10    4.60
  -6 -25  -1   22.60    7.00
  -6  25   1   34.80    6.50
  -6  25   1   34.00    6.10
   6 -26  -1   16.40    5.50
   6  26   1    0.10    5.10
   6  26   1   17.50    7.00
  -6  26   1   19.00    8.50
  -6 -26  -1    8.60    6.50
  -6  26   1   16.60    5.90
  -7  25  -1   95.09    9.20
  -7  25  -1   83.79   10.70
  -7 -25   1   99.99   11.40
   7  24  -1    2.50    4.20
   7 -24   1   17.20    5.80
  -7  24  -1    7.90    4.70
  -7  24  -1    5.90    4.60
  -7 -24   1   -2.40    4.90
   7  23  -1    7.60    4.00
   7 -23   1    9.60    4.90
  -7  23  -1    6.80    4.90
  -7  23  -1   18.40    6.00
  -7 -23   1   32.50    6.90
   7  22  -1    2.70    3.70
   7 -22   1    5.90    4.50
  -7  22  -1    3.00    4.70
  -7  22  -1    8.10    4.80
  -7 -22   1    8.10    5.30
   7 -21   1    0.10    3.90
   7  21  -1    1.40    3.50
  -7  21  -1    2.60    3.80
  -7 -21   1    6.70    5.40
  -7  21  -1   -1.60    4.20
   7  20  -1   63.79    6.60
   7 -20   1   80.69    8.00
  -7  20  -1   86.89    8.40
  -7 -20   1   92.19   11.70
  -7  20  -1   55.69    7.40
   7 -19   1   34.30    5.70
  -7  19  -1   16.30    4.70
  -7 -19   1   25.60    5.90
  -7  19  -1   23.80    5.30
   7 -18   1   19.90    4.80
   7  18  -1   12.70    3.70
  -7  18  -1   17.20    5.00
  -7  18  -1   21.10    5.10
  -7 -18   1   15.10    5.60
   7 -17   1  457.55   16.60
   7  17  -1  459.45   15.50
  -7  17  -1  452.35   19.00
  -7 -17   1  434.56   18.30
   7  16  -1  407.26   14.20
   7 -16   1  396.86   14.80
  -7  16  -1  386.76   15.70
  -7  16  -1  413.06   15.50
  -7 -16   1  422.06   17.40
   7  15  -1   71.69    6.00
   7 -15   1   83.29    6.80
  -7  15  -1   73.39    6.90
  -7  15  -1   89.89    7.50
  -7 -15   1   76.79    8.30
   7  14  -1  122.99    7.30
   7 -14   1  125.99    7.40
  -7  14  -1  139.49    8.50
  -7 -14   1  132.49    9.10
  -7  14  -1  143.69    9.10
   7  13  -1   80.09    6.00
   7 -13   1   74.69    6.00
  -7  13  -1   74.49    6.70
  -7  13  -1   75.49    6.70
  -7 -13   1   75.89    7.60
   7  12  -1   51.49    5.30
   7 -12   1   54.29    4.90
  -7  12  -1   68.59    6.40
  -7 -12   1   60.89    7.10
  -7  12  -1   68.09    6.50
   7  11  -1  762.32   21.30
   7 -11   1  766.92   22.60
  -7  11  -1  748.13   22.80
  -7  11  -1  742.03   22.60
  -7 -11   1  737.53   23.70
   7 -10   1   16.40    3.00
   7  10  -1   18.90    3.40
   7  10  -1   17.00    2.70
  -7 -10   1   20.10    4.70
  -7  10  -1   14.40    4.10
  -7  10  -1   14.50    4.00
   7  -9   1   17.20    4.00
   7   9  -1   18.80    3.40
   7   9  -1   19.40    2.60
   7  -9   1   17.60    3.10
  -7  -9   1   14.60    4.20
  -7   9  -1   19.50    4.30
  -7   9  -1   18.00    4.50
   7   8  -1    8.60    1.90
   7   8  -1   11.00    2.90
   7   8  -1    4.40    2.40
   7  -8   1    4.90    2.30
   7  -8   1    6.60    3.50
  -7   8  -1    6.00    3.30
  -7  -8   1    5.70    3.30
  -7   8  -1    3.00    3.10
   7  -7   1 1163.78   28.60
   7  -7   1 1206.78   31.30
   7   7  -1 1158.68   29.00
   7   7  -1 1161.58   30.10
   7   7  -1 1178.28   29.20
  -7   7  -1 1203.88   32.20
  -7   7  -1 1222.68   32.20
   7  -6   1   15.80    2.60
   7   6  -1   17.00    2.90
   7  -6   1   11.20    3.10
   7   6  -1   18.40    3.40
  -7   6  -1   12.50    3.80
  -7  -6   1   15.30    4.10
  -7   6  -1   17.00    2.90
  -7   6  -1   18.00    4.30
   7  -5   1  100.89    7.40
   7  -5   1   90.59    4.50
   7   5  -1   88.89    5.70
  -7   5  -1   83.69    5.00
  -7  -5   1   85.29    7.20
  -7   5  -1   87.79    6.80
   7   4  -1   83.09    4.40
   7   4  -1   83.79    5.50
   7  -4   1   71.89    3.90
   7  -4   1   78.99    5.60
  -7   4  -1   72.99    6.40
  -7   4  -1   74.39    7.00
  -7  -4   1   72.79    6.40
   7  -3   1  851.31   20.30
   7   3  -1  814.62   20.70
   7   3  -1  854.61   22.80
   7  -3   1  858.21   23.10
  -7  -3   1  838.92   24.70
  -7   3  -1  835.82   24.80
  -7   3  -1  820.42   21.20
   7  -2   1   21.40    2.50
   7  -2   1   15.00    3.30
   7   2  -1   18.10    2.50
   7   2  -1   20.90    3.80
  -7  -2   1   11.70    3.80
  -7   2  -1   15.40    4.50
  -7   2  -1   19.40    4.50
  -7   2  -1   15.10    2.40
   7   1  -1   78.89    5.60
   7  -1   1   64.29    3.20
   7  -1   1   60.59    4.90
   7   1  -1   68.39    3.80
  -7   1  -1   78.49    6.50
  -7   1  -1   66.89    3.90
  -7  -1   1   57.39    3.90
  -7   1  -1   61.29    6.60
  -7  -1   1   62.19    6.10
  -7  -1   1   71.79    6.30
   7   0  -1   -1.60    2.40
   7   0   1    1.80    2.50
   7   0  -1    0.70    1.90
   7   0   1    2.20    1.30
  -7   0   1   -0.30    1.60
  -7   0   1    4.50    3.50
  -7   0   1   -1.70    2.70
  -7   0  -1    2.00    3.00
  -7   0  -1    0.10    1.50
  -7   0  -1    0.80    3.70
   7   1   1   63.29    3.20
   7   1   1   79.99    5.40
   7  -1  -1   69.69    3.80
   7  -1  -1   77.99    5.80
  -7   1   1   72.09    4.40
  -7   1   1   68.49    6.20
  -7   1   1   70.19    6.10
  -7  -1  -1   58.49    6.70
  -7  -1  -1   76.19    6.50
   7  -2  -1   16.90    2.40
   7  -2  -1    9.60    3.10
   7   2   1   19.20    3.30
   7   2   1   19.30    2.00
  -7  -2  -1   19.30    4.50
  -7   2   1   19.70    4.60
  -7   2   1   16.90    2.80
  -7   2   1   30.50    4.90
   7   3   1  836.42   20.20
   7  -3  -1  875.11   21.20
   7   3   1  860.91   22.70
   7  -3  -1  830.62   23.50
  -7   3   1  859.81   23.60
  -7   3   1  850.61   25.00
  -7  -3  -1  866.51   25.30
   7   4   1   74.09    5.20
   7   4   1   78.59    3.80
   7  -4  -1   83.39    4.30
   7  -4  -1   81.29    6.10
  -7   4   1   87.59    7.00
  -7   4   1   77.49    4.90
  -7   4   1   80.89    6.60
  -7  -4  -1   87.39    7.30
   7   5   1   77.99    4.10
   7   5   1   84.69    5.40
   7   5   1   82.49    3.50
   7  -5  -1   81.59    4.50
   7  -5  -1   85.79    7.30
  -7   5   1   89.29    6.80
  -7  -5  -1   81.79    5.10
  -7   5   1   80.99    5.30
  -7   5   1   76.79    6.40
   7   6   1   18.10    3.10
   7  -6  -1   14.20    2.60
   7   6   1   15.60    1.90
   7  -6  -1   13.70    3.40
   7   6   1   11.60    2.20
  -7  -6  -1   18.40    3.10
  -7   6   1   13.80    3.90
  -7  -6  -1   13.30    4.60
   7   7   1 1233.18   27.60
   7   7   1 1217.28   29.90
   7  -7  -1 1187.08   29.20
   7  -7  -1 1176.18   31.50
  -7  -7  -1 1154.18   29.60
  -7   7   1 1150.28   31.70
  -7  -7  -1 1201.88   33.20
  -7   7   1 1220.08   32.40
   7  -8  -1    5.30    2.40
   7   8   1    5.80    2.50
   7   8   1    8.80    1.70
   7  -8  -1    6.40    3.50
  -7  -8  -1    8.10    3.70
  -7  -8  -1    9.60    2.50
  -7   8   1    6.90    3.40
  -7   8   1    4.80    3.30
   7  -9  -1   26.30    4.40
   7   9   1   19.40    3.40
   7   9   1   22.20    2.40
   7  -9  -1   23.50    3.40
  -7   9   1   19.90    4.50
  -7  -9  -1   25.30    5.40
  -7  -9  -1   17.40    2.90
  -7   9   1   19.30    4.20
   7  10   1   18.70    2.50
   7  10   1   19.30    3.50
   7 -10  -1   19.80    3.30
   7 -10  -1   10.90    3.60
  -7  10   1   13.60    3.90
  -7 -10  -1   13.50    4.20
  -7  10   1   14.90    4.00
  -7 -10  -1   15.20    2.80
   7 -11  -1  779.02   21.20
   7  11   1  748.83   19.30
   7  11   1  762.02   20.70
   7 -11  -1  734.73   22.70
  -7 -11  -1  761.82   24.20
  -7  11   1  735.23   22.70
  -7 -11  -1  725.83   19.90
  -7  11   1  775.92   22.60
   7  12   1   57.69    5.00
   7 -12  -1   68.89    5.40
  -7  12   1   54.39    6.40
  -7 -12  -1   58.79    7.20
  -7 -12  -1   59.89    4.50
  -7  12   1   55.29    6.40
   7 -13  -1   69.39    6.00
   7  13   1   73.49    5.40
  -7 -13  -1   74.39    7.50
  -7  13   1   80.69    7.10
  -7  13   1   69.39    6.60
   7 -14  -1  150.88    8.30
   7  14   1  128.49    7.00
  -7  14   1  138.79    8.50
  -7 -14  -1  160.68   10.50
  -7  14   1  138.89    8.90
   7  15   1   74.79    5.70
   7 -15  -1   72.19    6.60
  -7  15   1   78.99    7.30
  -7 -15  -1   96.89    8.30
  -7  15   1   88.09    7.40
   7  16   1  378.66   13.40
   7 -16  -1  397.26   15.00
  -7 -16  -1  428.46   17.60
  -7  16   1  410.36   16.00
  -7  16   1  400.56   15.40
   7 -17  -1  441.36   16.20
   7  17   1  445.26   14.80
  -7 -17  -1  466.95   19.00
  -7  17   1  448.96   16.50
   7  18   1   17.40    4.00
   7 -18  -1   19.50    4.60
  -7  18   1   22.40    5.50
  -7 -18  -1   21.00    5.50
  -7  18   1   14.40    4.80
   7 -19  -1   28.40    5.80
   7  19   1   25.90    4.40
  -7  19   1   22.60    5.60
  -7  19   1   24.10    5.80
  -7 -19  -1   39.00    7.30
   7  20   1   64.29    6.10
   7 -20  -1   70.79    7.80
  -7  20   1   69.39    7.90
  -7  20   1   76.69    8.00
  -7 -20  -1   70.39    9.20
   7  21   1    1.70    3.10
   7 -21  -1    2.90    4.30
  -7  21   1    6.80    4.30
  -7 -21  -1    0.10    4.10
  -7  21   1    4.00    4.50
   7 -22  -1   10.10    4.80
  -7  22   1    1.90    4.00
  -7  22   1   12.10    4.60
  -7 -22  -1    5.10    4.50
   7 -23  -1   17.20    6.00
   7  23   1   11.20    4.20
  -7  23   1   18.60    5.40
  -7  23   1   19.50    5.90
  -7 -23  -1   25.90    7.40
   7 -24  -1    6.90    4.90
   7  24   1    0.50    2.60
  -7 -24  -1   17.90    6.30
  -7  24   1    6.30    5.00
  -7  24   1    2.20    5.00
   7 -25  -1   89.89   11.20
  -7 -25  -1  124.69   11.90
  -7  25   1  101.29    9.30
   8 -24   1   36.30    8.00
  -8  24  -1   43.80    7.90
  -8  24  -1   23.70    6.80
  -8 -24   1   22.40    7.30
   8  23  -1    1.30    2.90
   8 -23   1    2.30    4.80
  -8 -23   1    0.50    4.60
  -8  23  -1    4.40    5.00
  -8  23  -1   11.40    4.70
   8 -22   1   -1.90    3.90
   8  22  -1    8.10    3.80
  -8 -22   1    4.00    4.60
  -8  22  -1    1.30    4.30
  -8  22  -1    2.80    4.70
   8  21  -1   46.20    5.80
   8 -21   1   51.39    7.20
  -8  21  -1   48.60    7.30
  -8  21  -1   53.69    7.30
  -8 -21   1   55.39    8.70
   8 -20   1   54.29    7.10
   8  20  -1   55.59    6.30
  -8  20  -1   59.59    7.60
  -8 -20   1   48.30    8.10
  -8  20  -1   61.59    7.90
   8  19  -1   80.99    7.20
   8 -19   1  103.69    8.60
  -8  19  -1   99.89    8.50
  -8 -19   1  103.49   10.20
  -8  19  -1  112.89    9.50
   8 -18   1   40.20    7.20
  -8  18  -1   45.80    6.80
  -8  18  -1   47.50    6.70
  -8 -18   1   44.00    7.70
   8 -17   1  363.06   14.80
   8  17  -1  387.36   14.20
  -8  17  -1  386.26   15.70
  -8 -17   1  401.06   18.00
  -8  17  -1  390.76   16.30
   8  16  -1   32.70    4.90
   8 -16   1   43.60    5.90
  -8  16  -1   29.20    5.70
  -8  16  -1   29.30    5.70
  -8 -16   1   32.40    7.20
   8 -15   1  102.69    7.60
   8  15  -1   87.69    6.80
  -8 -15   1  118.29   10.00
  -8  15  -1   99.29    8.10
   8 -14   1  286.47   11.70
   8  14  -1  274.27   11.20
  -8  14  -1  255.97   12.30
  -8  14  -1  257.67   12.60
  -8 -14   1  265.37   13.60
   8 -13   1   87.59    6.70
   8  13  -1   88.59    6.40
  -8  13  -1   84.09    7.60
  -8  13  -1   93.09    7.60
  -8 -13   1  100.09    8.50
   8 -12   1    4.70    2.90
   8  12  -1    4.10    2.90
  -8 -12   1   -0.30    3.90
  -8  12  -1    3.80    3.60
  -8  12  -1   -1.70    3.30
   8 -11   1   28.20    4.30
   8  11  -1   38.10    4.80
  -8  11  -1   38.20    5.80
  -8 -11   1   35.90    6.30
  -8  11  -1   38.10    5.80
   8 -10   1   12.10    3.90
   8  10  -1   12.50    2.40
   8  10  -1    9.10    3.10
   8 -10   1    5.00    2.70
   8  10  -1   17.40    3.60
  -8  10  -1   26.10    5.10
  -8  10  -1   17.90    4.60
  -8 -10   1   12.00    4.80
   8  -9   1   53.39    4.70
   8   9  -1   54.39    5.10
   8  -9   1   47.80    6.20
   8   9  -1   49.30    3.60
   8   9  -1   56.39    5.00
  -8   9  -1   51.69    6.90
  -8   9  -1   50.59    6.50
  -8  -9   1   38.40    6.20
   8   8  -1  150.78    5.90
   8   8  -1  164.08    8.00
   8  -8   1  159.68    6.90
   8  -8   1  156.28    8.70
   8   8  -1  149.88    7.10
  -8   8  -1  143.99    9.10
  -8   8  -1  147.89    9.20
  -8  -8   1  149.88    9.90
   8   7  -1   19.10    3.10
   8   7  -1    8.00    3.20
   8  -7   1   12.40    3.80
   8  -7   1   14.10    2.80
  -8   7  -1   13.60    4.30
  -8   7  -1    8.90    4.00
  -8  -7   1   15.50    4.30
   8  -6   1   92.29    5.00
   8   6  -1   92.49    6.40
   8  -6   1   79.29    6.30
   8   6  -1   99.39    5.20
  -8   6  -1   83.49    7.30
  -8  -6   1   80.59    8.40
  -8   6  -1   91.29    7.60
   8   5  -1   85.49    4.80
   8  -5   1   78.29    6.20
   8  -5   1   77.49    4.40
   8   5  -1   79.89    5.80
  -8   5  -1   66.89    5.00
  -8   5  -1   79.59    7.60
  -8   5  -1   70.69    7.50
  -8  -5   1   71.99    7.10
   8   4  -1  224.58    9.80
   8  -4   1  270.97   10.70
   8  -4   1  266.67    8.10
  -8  -4   1  250.87   11.90
  -8   4  -1  233.78   11.60
  -8   4  -1  235.88   11.50
  -8   4  -1  234.98    8.90
   8  -3   1    4.40    1.80
   8   3  -1    5.50    2.90
   8  -3   1    2.80    3.00
  -8   3  -1    8.70    3.90
  -8   3  -1   -0.40    2.20
  -8   3  -1    2.10    3.50
  -8  -3   1    3.20    3.30
   8   2  -1   47.20    4.60
   8  -2   1   48.50    3.20
  -8   2  -1   52.59    3.80
  -8   2  -1   51.19    6.20
  -8   2  -1   45.90    6.50
  -8  -2   1   59.09    6.70
   8   1  -1   91.39    6.50
   8  -1   1   92.29    4.10
   8   1  -1   88.29    5.00
   8  -1   1  101.29    6.60
  -8   1  -1   95.49    7.80
  -8  -1   1   96.99    7.60
  -8   1  -1  105.89    4.90
  -8   1  -1  102.79    7.90
  -8  -1   1   97.59    7.80
   8   0  -1    1.50    1.70
   8   0   1   -2.10    1.20
   8   0   1   -0.40    2.10
   8   0  -1   -0.90    2.60
  -8   0  -1   -1.50    3.20
  -8   0  -1   -0.80    1.50
  -8   0   1    1.70    3.30
  -8   0  -1    1.60    3.60
  -8   0   1    2.10    1.80
  -8   0   1    7.40    3.80
   8  -1  -1   96.19    4.60
   8   1   1   99.59    6.10
   8   1   1   92.29    3.90
  -8   1   1  101.69    5.30
  -8   1   1   91.89    7.80
  -8  -1  -1  100.19    8.00
  -8   1   1   94.49    7.70
  -8  -1  -1   94.09    7.60
   8  -2  -1   44.50    5.10
   8  -2  -1   46.80    3.50
   8   2   1   43.70    4.90
   8   2   1   55.59    2.90
  -8   2   1   56.49    4.90
  -8   2   1   52.99    6.50
  -8  -2  -1   60.89    7.10
  -8   2   1   45.70    5.90
  -8  -2  -1   56.69    7.00
   8  -3  -1    4.20    1.90
   8  -3  -1    2.70    3.30
   8   3   1    3.90    2.50
   8   3   1    3.90    1.50
  -8  -3  -1    0.00    3.80
  -8   3   1    3.90    3.40
  -8   3   1    3.80    3.70
  -8   3   1    4.00    2.40
   8   4   1  245.08    9.80
   8  -4  -1  251.67    8.30
   8  -4  -1  242.98   10.50
   8   4   1  222.28    7.20
  -8   4   1  228.18   11.20
  -8   4   1  241.58    9.20
  -8   4   1  242.28   11.50
  -8  -4  -1  220.18   11.50
   8  -5  -1   72.69    4.50
   8   5   1   73.79    3.40
   8   5   1   76.29    5.50
   8  -5  -1   75.69    6.10
   8   5   1   76.39    4.10
  -8   5   1   79.59    7.20
  -8  -5  -1   85.59    7.50
  -8   5   1   80.79    7.50
   8   6   1   88.39    5.70
   8   6   1   90.99    3.80
   8   6   1   98.89    4.70
   8  -6  -1   88.29    6.70
   8  -6  -1   90.69    5.20
  -8   6   1   83.29    7.30
  -8   6   1   89.49    7.20
  -8  -6  -1   77.09    7.30
   8   7   1   13.30    3.20
   8  -7  -1   10.80    2.70
   8   7   1   12.00    1.80
   8  -7  -1    9.20    3.70
  -8   7   1   18.00    4.80
  -8  -7  -1    9.50    4.20
  -8   7   1    4.60    3.60
   8   8   1  156.48    6.70
   8  -8  -1  173.68    9.40
   8   8   1  163.08    7.80
   8  -8  -1  163.28    7.20
   8   8   1  154.18    5.60
  -8  -8  -1  151.38    9.80
  -8   8   1  146.09    8.90
  -8   8   1  148.99    9.20
   8   9   1   54.39    5.00
   8  -9  -1   66.89    7.20
   8   9   1   46.20    4.30
   8   9   1   52.99    3.30
   8  -9  -1   62.09    5.10
  -8   9   1   44.10    6.00
  -8   9   1   50.19    6.60
  -8  -9  -1   48.60    7.00
   8 -10  -1   12.60    3.30
   8  10   1   17.00    2.40
   8  10   1    8.90    3.00
   8 -10  -1   18.50    4.70
  -8  10   1   13.80    4.50
  -8  10   1    7.90    3.80
  -8 -10  -1    7.20    4.10
   8  11   1   32.70    3.30
   8 -11  -1   28.60    5.20
   8  11   1   36.40    4.40
   8 -11  -1   35.50    4.60
  -8 -11  -1   34.40    6.30
  -8  11   1   38.10    6.00
  -8  11   1   34.00    5.80
   8 -12  -1   -0.60    3.40
   8  12   1    0.60    2.80
   8 -12  -1    2.00    2.70
  -8  12   1   -1.70    3.80
  -8 -12  -1   -4.70    3.60
  -8  12   1   -0.90    3.60
   8 -13  -1   79.09    6.50
   8  13   1   93.19    6.00
  -8  13   1   88.69    7.70
  -8 -13  -1   79.39    9.00
  -8  13   1   90.69    7.40
   8  14   1  273.17   10.70
   8 -14  -1  264.87   11.40
  -8  14   1  263.87   12.30
  -8  14   1  288.97   13.30
  -8 -14  -1  263.17   14.10
   8  15   1  105.89    6.80
   8 -15  -1  104.49    7.30
  -8 -15  -1   84.99    9.50
  -8  15   1  105.79    8.10
  -8  15   1   94.79    9.50
   8  16   1   41.20    5.30
   8 -16  -1   43.90    5.90
  -8  16   1   37.60    6.50
  -8 -16  -1   27.80    6.40
   8  17   1  392.66   13.60
   8 -17  -1  399.16   15.40
  -8 -17  -1  397.86   18.10
  -8  17   1  385.46   16.10
  -8  17   1  367.46   15.20
   8  18   1   52.89    5.80
   8 -18  -1   33.90    5.70
  -8  18   1   57.29    7.00
  -8  18   1   47.80    7.10
  -8 -18  -1   45.70    7.70
   8 -19  -1   92.89    7.90
   8  19   1   92.19    7.10
  -8 -19  -1   75.79    9.60
  -8  19   1  107.99    8.50
  -8  19   1   89.49    8.30
   8 -20  -1   56.09    7.40
   8  20   1   53.79    5.70
  -8  20   1   47.20    6.90
  -8  20   1   48.70    7.40
  -8 -20  -1   48.40    8.40
   8  21   1   48.60    5.70
  -8  21   1   43.80    6.70
  -8  21   1   51.19    7.60
  -8 -21  -1   57.09    8.60
   8 -22  -1   10.50    4.80
  -8  22   1    2.30    4.40
  -8 -22  -1   -2.20    5.80
  -8  22   1    3.80    4.20
   8 -23  -1    8.30    5.50
  -8  23   1    6.20    4.90
  -8  23   1    1.10    4.10
  -8 -23  -1    1.10    6.10
  -8 -24  -1   35.20    7.30
  -8  24   1   25.30    6.00
  -8  24   1   46.50    8.00
   9 -23   1   13.60    5.50
  -9  23  -1   13.40    5.70
  -9  23  -1   11.20    5.10
  -9 -23   1   27.60    7.70
   9  22  -1   -8.90    4.20
   9 -22   1   -1.90    4.10
  -9 -22   1   12.50    5.70
   9 -21   1   89.99    8.60
   9  21  -1   56.59    6.50
  -9  21  -1   86.19    8.70
  -9  21  -1  102.39    9.40
  -9 -21   1  117.79   11.10
   9  20  -1  115.69    8.30
   9 -20   1  124.89    9.80
  -9  20  -1  102.79    9.80
  -9 -20   1  112.69   11.30
  -9  20  -1  105.09    9.40
   9 -19   1   10.80    4.70
   9  19  -1   18.50    4.60
  -9  19  -1   29.10    6.00
  -9  19  -1    7.50    5.10
  -9 -19   1   16.90    6.50
   9  18  -1  287.47   12.10
   9 -18   1  270.67   13.10
  -9  18  -1  283.17   14.00
  -9  18  -1  294.47   14.20
  -9 -18   1  284.27   16.10
   9  17  -1   20.00    4.80
   9 -17   1   23.60    5.70
  -9  17  -1   25.90    6.10
  -9 -17   1   22.70    6.80
  -9  17  -1   21.00    5.50
   9 -16   1  211.28   10.70
  -9  16  -1  184.28   11.60
  -9  16  -1  221.68   11.80
   9 -15   1   40.30    5.80
  -9  15  -1   26.70    5.90
  -9  15  -1   37.20    6.60
  -9 -15   1   37.30    7.10
   9 -14   1  586.74   18.70
   9  14  -1  567.94   18.60
  -9  14  -1  569.24   20.70
  -9  14  -1  576.94   20.30
  -9 -14   1  590.44   22.30
   9  13  -1  101.59    7.00
   9 -13   1   84.09    6.80
  -9  13  -1   88.39   10.10
  -9  13  -1   91.69    8.40
  -9 -13   1   74.59    9.00
   9  12  -1   39.50    5.20
   9  12  -1   51.39    5.80
   9 -12   1   61.99    5.80
  -9 -12   1   44.20    6.80
  -9  12  -1   44.60    7.70
  -9  12  -1   43.70    6.50
   9 -11   1   15.70    3.80
   9  11  -1   16.10    4.10
   9  11  -1   16.30    3.80
  -9 -11   1   11.50    5.40
  -9  11  -1   22.10    5.40
  -9  11  -1   14.60    4.90
   9  10  -1   80.69    5.90
   9  10  -1   85.19    5.00
   9 -10   1   85.29    7.30
   9  10  -1   82.99    6.70
   9 -10   1   83.39    6.00
  -9  10  -1   93.29    8.40
  -9  10  -1   75.99    7.60
  -9 -10   1   86.39    9.30
   9  -9   1   -1.10    2.50
   9   9  -1   -0.30    1.70
   9   9  -1    2.20    2.40
   9  -9   1   -0.80    3.60
   9   9  -1    1.40    3.00
  -9  -9   1    1.20    4.70
  -9   9  -1    3.80    4.00
  -9   9  -1    1.40    3.90
   9   8  -1   32.70    3.10
   9  -8   1   19.50    4.70
   9   8  -1   24.60    4.40
   9  -8   1   22.80    3.70
   9   8  -1   22.80    3.50
  -9   8  -1   20.00    5.60
  -9   8  -1   14.80    5.00
  -9  -8   1   27.50    5.90
   9   7  -1    3.70    3.50
   9  -7   1    9.00    4.30
   9   7  -1   12.80    2.90
   9  -7   1    6.00    2.40
   9   7  -1   13.90    3.40
  -9   7  -1   11.30    4.80
  -9  -7   1    7.40    4.50
  -9   7  -1    7.40    3.90
   9   6  -1   38.00    3.80
   9  -6   1   44.90    5.90
   9   6  -1   39.20    3.10
   9   6  -1   45.50    5.50
   9  -6   1   37.40    3.80
  -9  -6   1   41.50    6.70
  -9   6  -1   32.90    6.50
  -9   6  -1   40.00    6.40
   9   5  -1  133.49    9.20
   9  -5   1  131.09    5.80
   9   5  -1  136.49    6.10
   9  -5   1  133.59    8.30
  -9   5  -1  116.29    9.10
  -9   5  -1  136.09    7.10
  -9   5  -1  146.29    9.70
  -9  -5   1  130.39    9.40
   9  -4   1   75.69    6.90
   9   4  -1   79.69    4.60
   9  -4   1   86.49    4.60
  -9   4  -1   75.49    5.10
  -9   4  -1   75.09    7.60
  -9  -4   1   68.79    8.10
  -9   4  -1   93.79    8.30
   9  -3   1   32.70    5.30
   9   3  -1   21.90    2.70
   9   3  -1   21.30    4.40
   9  -3   1   24.60    2.70
  -9  -3   1   24.70    5.70
  -9   3  -1   22.80    5.40
  -9   3  -1   22.70    3.40
  -9   3  -1   23.70    5.50
   9   2  -1   93.89    6.70
   9  -2   1   82.09    6.80
   9   2  -1   85.49    4.50
   9  -2   1   88.89    4.20
  -9   2  -1   96.39    8.10
  -9  -2   1   77.29    7.60
  -9   2  -1   76.49    7.80
  -9   2  -1   87.29    5.10
  -9  -2   1   84.49    8.00
   9  -1   1  136.89    8.10
   9   1  -1  132.39    7.90
   9   1  -1  133.29    5.50
   9  -1   1  133.59    5.30
  -9  -1   1  133.99   10.00
  -9  -1   1  142.49    9.50
  -9   1  -1  132.69    9.40
  -9   1  -1  137.49    9.70
  -9   1  -1  126.09    5.70
   9   0  -1    2.50    1.80
   9   0  -1    1.20    2.80
   9   0   1   -1.50    2.70
   9   0   1    0.80    1.30
  -9   0   1   -7.80    3.60
  -9   0  -1   -2.90    3.40
  -9   0   1   -0.50    2.10
  -9   0   1    2.20    3.70
  -9   0  -1    4.70    4.70
   9  -1  -1  134.29    7.80
   9   1   1  137.59    4.80
   9   1   1  125.39    7.50
   9  -1  -1  136.49    5.50
  -9   1   1  128.79    9.80
  -9  -1  -1  122.29    9.20
  -9   1   1  144.19    9.40
  -9   1   1  118.29    6.10
  -9  -1  -1  141.29   10.00
   9   2   1   88.29    3.80
   9  -2  -1   91.59    7.30
   9  -2  -1   91.69    4.70
  -9  -2  -1   97.69    8.40
  -9   2   1   89.49    5.50
  -9   2   1   94.69    8.30
  -9  -2  -1   93.09    8.50
  -9   2   1   81.29    7.80
   9   3   1   26.50    4.40
   9  -3  -1   27.20    3.20
   9  -3  -1   26.20    5.10
   9   3   1   22.00    2.20
  -9   3   1   24.20    5.30
  -9  -3  -1   27.70    5.90
  -9   3   1   16.40    5.10
  -9   3   1   21.10    3.50
   9  -4  -1   74.09    4.70
   9   4   1  104.79    6.80
   9  -4  -1   75.49    7.10
   9   4   1   76.19    3.80
  -9   4   1   83.99    6.50
  -9  -4  -1   82.99    8.00
  -9   4   1   85.49    7.70
  -9   4   1   85.19    7.90
   9  -5  -1  130.89    8.70
   9  -5  -1  136.19    6.20
   9   5   1  143.09    7.60
   9   5   1  136.99    5.30
   9   5   1  135.49    4.70
  -9   5   1  123.29    9.00
  -9  -5  -1  138.79    9.80
  -9   5   1  127.59    9.20
   9   6   1   37.20    2.60
   9   6   1   42.70    5.00
   9   6   1   39.80    3.30
   9  -6  -1   40.90    3.80
   9  -6  -1   43.50    5.90
  -9   6   1   27.70    5.50
  -9   6   1   21.90    5.40
  -9  -6  -1   44.90    7.10
   9   7   1   13.80    3.70
   9   7   1   12.60    1.90
   9  -7  -1   15.30    3.20
   9  -7  -1   13.40    4.10
  -9  -7  -1    8.50    4.60
  -9   7   1   11.10    4.40
  -9   7   1    8.90    4.10
   9  -8  -1   26.10    3.80
   9   8   1   24.70    3.30
   9  -8  -1   23.60    5.10
   9   8   1   16.00    3.90
   9   8   1   28.90    2.60
  -9  -8  -1   20.50    5.70
  -9   8   1   18.10    5.10
  -9   8   1   21.60    5.60
   9   9   1    2.20    2.30
   9  -9  -1   11.10    4.10
   9   9   1    2.70    2.80
  -9   9   1    2.40    3.90
  -9  -9  -1    2.00    4.30
  -9   9   1    3.10    3.80
   9  10   1   80.29    5.40
   9 -10  -1   74.49    5.70
   9 -10  -1   77.99    8.00
   9  10   1   77.79    5.90
   9  10   1   81.29    4.30
  -9  10   1   91.29    7.80
  -9  10   1   72.79    8.00
  -9 -10  -1   79.19    9.20
   9 -11  -1   15.10    4.70
   9  11   1   15.80    3.80
   9 -11  -1   14.90    3.80
   9  11   1   10.10    3.20
   9  11   1   11.90    2.50
  -9 -11  -1    5.20    4.40
  -9  11   1   11.20    4.70
  -9  11   1    8.60    4.80
   9 -12  -1   47.40    5.50
   9  12   1   57.89    5.70
  -9 -12  -1   36.40    7.30
  -9  12   1   48.80    6.50
   9 -13  -1   98.69    7.10
   9  13   1   72.79    6.30
  -9 -13  -1   93.39   10.10
  -9  13   1   90.79    8.70
  -9  13   1   96.09    9.10
   9  14   1  566.44   17.60
   9 -14  -1  569.64   18.50
  -9 -14  -1  585.14   22.70
  -9  14   1  557.14   20.40
   9  15   1   37.70    5.10
   9 -15  -1   53.39    6.40
  -9  15   1   38.90    6.20
  -9  15   1   37.80    6.70
   9 -16  -1  199.88   10.30
   9  16   1  199.18    9.40
  -9 -16  -1  224.88   14.10
  -9  16   1  201.58   11.30
  -9  16   1  199.68   11.70
   9  17   1   24.40    4.60
   9 -17  -1   19.60    5.70
  -9  17   1   25.90    5.70
  -9  17   1   16.30    5.70
  -9 -17  -1   25.30    7.00
   9  18   1  285.77   11.50
   9 -18  -1  274.67   13.10
  -9  18   1  285.27   14.30
  -9  18   1  293.77   14.10
  -9 -18  -1  276.27   16.00
   9  19   1   17.40    4.40
   9 -19  -1   14.20    4.60
  -9  19   1   15.10    5.30
  -9  19   1   19.00    5.60
  -9 -19  -1   11.10    5.90
   9 -20  -1  116.39    9.40
  -9 -20  -1  135.69   12.30
  -9  20   1  116.49    9.30
  -9  20   1  127.59   10.20
   9 -21  -1  100.29    9.40
  -9 -21  -1   92.19   10.90
  -9  21   1   97.49    9.40
  -9  21   1   93.59    9.50
   9 -22  -1    5.40    4.40
  -9  22   1    6.20    6.20
  -9 -22  -1    6.80    5.40
  -9  22   1    1.20    5.70
   9 -23  -1   14.00    5.30
  -9  23   1   21.90    6.40
  -9 -23  -1   11.50    6.40
  -9  23   1   10.30    5.30
  10 -21   1    9.00    5.20
 -10  21  -1   15.40    5.80
 -10  21  -1    7.00    5.10
 -10 -21   1   18.80    6.90
  10  20  -1   -5.40    3.00
  10 -20   1   10.30    5.10
 -10  20  -1    5.50    4.80
 -10 -20   1    9.30    6.30
  10  19  -1   18.00    4.50
  10 -19   1   23.30    5.10
 -10 -19   1   24.60    7.30
 -10  19  -1   22.00    6.60
 -10  19  -1   30.40    6.80
  10 -18   1   -0.50    3.40
  10  18  -1    2.20    3.60
 -10  18  -1    2.60    4.90
 -10  18  -1    9.60    5.20
 -10 -18   1   -1.50    4.90
  10 -17   1  126.09    8.80
  10  17  -1  121.29    8.20
 -10  17  -1  104.79    9.30
 -10  17  -1  112.59    9.80
 -10 -17   1  120.39   10.80
  10  16  -1   47.80    6.10
  10 -16   1   60.89    6.80
 -10 -16   1   44.90    7.80
 -10  16  -1   45.10    7.10
 -10  16  -1   59.09    8.00
  10  15  -1   83.69    9.00
  10  15  -1   71.89    7.00
  10 -15   1   70.39    6.70
 -10  15  -1   75.69    8.90
 -10 -15   1   61.79    9.30
 -10  15  -1   68.29    8.40
  10  14  -1   67.79    6.60
  10  14  -1   78.39    6.70
  10 -14   1   75.89    6.70
 -10  14  -1   77.59    8.70
 -10  14  -1   93.49    8.60
 -10 -14   1   71.99    9.40
  10  13  -1    2.00    3.40
  10 -13   1    2.50    3.40
  10  13  -1   10.80    3.60
 -10  13  -1    0.40    4.30
 -10  13  -1    6.50    5.00
  10  12  -1    9.20    3.90
  10  12  -1    2.70    3.20
  10 -12   1   13.40    3.80
 -10  12  -1   13.60    5.10
 -10  12  -1   12.40    5.30
 -10 -12   1   10.30    5.30
  10  11  -1   72.59    6.50
  10  11  -1   63.59    5.90
  10 -11   1   77.69    5.90
 -10 -11   1   75.79    9.30
 -10  11  -1   81.69    8.20
 -10  11  -1   65.19    8.30
  10  10  -1   10.00    2.50
  10  10  -1   14.90    4.30
  10 -10   1   13.90    3.50
  10  10  -1   13.40    3.40
  10 -10   1   10.40    4.70
 -10  10  -1   11.80    5.10
 -10  10  -1   13.90    6.70
 -10 -10   1   11.20    5.40
  10   9  -1    2.10    2.50
  10   9  -1    0.80    3.20
  10   9  -1    1.20    1.90
  10  -9   1    8.00    4.20
 -10  -9   1    5.40    5.00
 -10   9  -1    1.90    4.60
 -10   9  -1   -0.50    3.90
  10   8  -1   10.20    4.20
  10  -8   1   20.20    5.10
  10  -8   1   13.90    3.00
  10   8  -1   14.10    3.20
  10   8  -1   20.80    2.60
 -10  -8   1    5.30    4.80
 -10   8  -1   13.70    6.20
 -10   8  -1   17.70    5.30
  10   7  -1   39.80    4.10
  10  -7   1   48.50    6.80
  10   7  -1   33.70    5.40
  10  -7   1   40.60    4.20
 -10   7  -1   23.10    5.80
 -10   7  -1   30.90    6.40
 -10  -7   1   35.40    6.60
  10   6  -1   25.90    4.90
  10   6  -1   35.90    3.30
  10  -6   1   29.60    5.50
  10   6  -1   28.10    3.40
  10  -6   1   25.50    3.40
 -10   6  -1   36.90    6.50
 -10   6  -1   29.60    6.40
 -10  -6   1   31.10    6.80
  10   5  -1   20.40    2.90
  10   5  -1   24.80    4.90
  10  -5   1   18.80    2.90
  10  -5   1   20.20    4.80
 -10   5  -1   15.10    5.30
 -10   5  -1   13.70    5.50
 -10  -5   1   24.60    5.90
  10   4  -1  735.13   22.30
  10   4  -1  743.33   18.60
  10  -4   1  721.73   22.70
  10  -4   1  710.43   18.50
 -10  -4   1  756.12   25.30
 -10   4  -1  737.93   24.80
 -10   4  -1  723.93   24.80
 -10   4  -1  682.23   20.10
  10   3  -1   25.10    4.50
  10   3  -1   23.00    2.90
  10  -3   1   31.80    5.20
  10  -3   1   29.50    3.10
 -10  -3   1   37.40    6.80
 -10  -3   1   23.40    5.90
 -10   3  -1   24.90    3.60
 -10   3  -1   28.90    6.50
 -10   3  -1   22.90    5.60
  10   2  -1  153.48    5.90
  10  -2   1  136.39    5.50
  10  -2   1  158.58    9.20
  10   2  -1  144.29    8.80
 -10   2  -1  164.88   11.60
 -10  -2   1  142.99   10.40
 -10   2  -1  146.59   10.60
 -10  -2   1  141.89   10.60
  10  -1   1   62.69    6.00
  10  -1   1   54.69    3.40
  10   1  -1   64.89    6.60
  10   1  -1   59.79    3.80
 -10   1  -1   63.19    8.20
 -10   1  -1   61.09    8.30
 -10  -1   1   50.49    7.50
 -10  -1   1   52.19    7.50
 -10   1  -1   52.19    4.00
  10   0  -1    2.00    1.80
  10   0  -1    1.80    3.40
  10   0   1    0.70    3.40
 -10   0   1    1.40    3.80
 -10   0   1   -4.90    3.80
 -10   0  -1    0.70    4.60
 -10   0  -1    0.00    4.00
  10  -1  -1   53.49    3.90
  10   1   1   59.79    6.50
  10  -1  -1   64.19    6.30
  10   1   1   57.49    3.10
 -10   1   1   47.60    4.40
 -10  -1  -1   41.70    7.10
 -10   1   1   74.99    8.90
 -10  -1  -1   58.89    8.10
 -10   1   1   65.69    8.10
  10  -2  -1  144.89    6.10
  10   2   1  151.88    8.60
  10  -2  -1  155.68    9.00
  10   2   1  138.29    4.90
 -10  -2  -1  150.68   11.10
 -10   2   1  149.29    7.10
 -10   2   1  145.99   10.10
 -10   2   1  150.68   10.50
 -10  -2  -1  154.08   11.20
  10  -3  -1   31.80    5.70
  10   3   1   25.50    4.80
  10   3   1   27.40    2.50
  10  -3  -1   27.10    3.30
 -10   3   1   29.60    6.30
 -10   3   1   13.90    5.60
 -10   3   1   24.50    4.20
 -10  -3  -1   25.40    6.70
 -10  -3  -1   27.20    6.10
  10   4   1  708.73   17.50
  10  -4  -1  714.83   19.20
  10   4   1  753.82   17.50
  10   4   1  744.33   22.10
  10  -4  -1  731.33   23.10
 -10   4   1  752.12   25.00
 -10  -4  -1  765.72   25.70
 -10   4   1  756.72   25.10
  10   5   1   19.80    2.30
  10   5   1   20.50    2.00
  10   5   1   23.50    4.30
  10  -5  -1   18.20    3.10
  10  -5  -1   16.00    4.50
 -10  -5  -1   21.60    5.90
 -10   5   1   20.30    5.50
 -10   5   1   19.80    5.50
  10   6   1   35.10    4.90
  10   6   1   25.80    2.70
  10  -6  -1   29.60    5.70
  10   6   1   32.80    2.40
  10  -6  -1   25.90    3.50
 -10   6   1   20.50    5.60
 -10   6   1   20.10    5.70
 -10  -6  -1   23.50    5.90
  10   7   1   38.50    2.70
  10  -7  -1   33.30    4.10
  10  -7  -1   32.20    5.90
  10   7   1   37.80    3.50
  10   7   1   37.80    5.20
 -10  -7  -1   37.70    7.00
 -10   7   1   36.90    6.40
 -10   7   1   39.30    6.50
  10  -8  -1   12.00    4.40
  10   8   1   13.80    2.00
  10  -8  -1   14.40    3.50
  10   8   1   10.00    2.70
 -10   8   1    7.70    5.40
 -10  -8  -1   11.00    5.30
 -10   8   1   16.40    4.90
  10   9   1    3.80    1.90
  10   9   1    2.40    2.00
  10  -9  -1    4.20    2.90
  10  -9  -1    0.00    3.90
 -10   9   1    8.40    4.50
 -10  -9  -1    4.70    5.40
 -10   9   1    7.00    4.30
  10  10   1    7.10    2.00
  10 -10  -1   10.40    4.80
  10  10   1   11.20    3.60
  10  10   1   11.70    3.20
  10 -10  -1   11.90    3.50
 -10  10   1   12.00    5.30
 -10 -10  -1    6.00    5.10
 -10  10   1    5.80    4.80
  10  11   1   64.89    6.10
  10  11   1   69.99    5.50
  10  11   1   79.39    4.50
  10 -11  -1   82.09    8.80
  10 -11  -1   67.59    5.90
 -10  11   1   76.39    8.60
 -10 -11  -1   68.19    9.50
  10  12   1    7.10    3.30
  10  12   1    4.00    3.00
  10 -12  -1    6.70    4.60
  10 -12  -1    7.30    3.40
 -10  12   1   13.60    5.40
 -10  12   1    5.90    4.50
 -10 -12  -1    8.90    5.50
  10  13   1    4.80    3.30
  10 -13  -1    5.60    3.30
  10  13   1    5.80    3.30
 -10  13   1    3.40    5.10
 -10  13   1   -0.10    4.30
 -10 -13  -1    1.40    5.40
  10 -14  -1   70.09    6.60
  10  14   1   62.49    6.30
  10  14   1   78.69    6.30
 -10  14   1   67.39    8.10
 -10 -14  -1   75.09    9.60
 -10  14   1   79.59    8.00
  10 -15  -1   82.79    7.30
  10  15   1   81.69    6.50
 -10  15   1   74.49    8.90
 -10  15   1   83.49    8.20
 -10 -15  -1   77.79   10.10
  10  16   1   55.59    5.60
 -10  16   1   53.89    7.30
 -10  16   1   49.60    8.20
 -10 -16  -1   45.50    8.00
  10  17   1  116.49    8.60
  10 -17  -1  135.09    9.10
 -10  17   1  103.99    9.80
 -10 -17  -1  118.19   11.50
 -10  17   1  123.09   10.10
  10 -18  -1    5.60    4.00
 -10  18   1   -1.60    4.70
 -10  18   1   -7.60    4.00
 -10 -18  -1   11.30    5.80
  10 -19  -1   18.50    5.20
 -10 -19  -1   20.00    7.30
 -10  19   1   16.20    5.80
 -10  19   1   22.70    6.10
  10 -20  -1    2.50    3.90
 -10  20   1   10.20    6.60
 -10  20   1    5.30    4.40
 -10 -20  -1   -8.30    5.90
  10 -21  -1   25.70    5.60
 -10  21   1   10.20    5.70
 -10  21   1   24.00    6.20
 -10 -21  -1   14.00    7.20
  11  19  -1   -4.70    4.40
  11 -19   1    1.70    4.20
 -11  19  -1    4.00    5.10
 -11 -19   1   -3.10    5.60
 -11  19  -1    0.60    5.30
  11 -18   1   27.00    5.30
 -11  18  -1   25.10    6.30
 -11  18  -1   23.30    6.00
 -11 -18   1   25.40    7.70
  11  17  -1    6.30    4.30
  11 -17   1   18.10    5.00
  11  17  -1   14.80    4.70
 -11  17  -1    6.80    5.50
 -11  17  -1   26.40    6.60
 -11 -17   1   27.00    7.90
  11  16  -1   30.30    5.40
  11  16  -1   30.30    5.30
  11 -16   1   32.60    5.60
 -11 -16   1   42.70    8.60
 -11  16  -1   24.00    6.50
 -11  16  -1   32.50    7.10
  11 -15   1   11.30    3.80
  11  15  -1    6.00    3.90
 -11  15  -1    7.80    5.20
 -11  15  -1   -0.50    4.20
 -11 -15   1   12.70    6.10
  11  14  -1   31.90    5.30
  11  14  -1   35.20    5.10
  11 -14   1   28.80    5.00
 -11  14  -1   39.50    7.20
 -11  14  -1   24.50    6.40
 -11 -14   1   23.80    7.20
  11 -13   1    1.40    3.20
  11  13  -1    1.80    3.70
  11  13  -1    3.40    3.20
 -11  13  -1   -4.90    3.80
 -11  13  -1    7.80    5.20
 -11 -13   1    5.60    5.30
  11  12  -1   69.79    6.00
  11 -12   1   74.69    6.40
  11  12  -1   68.39    6.80
 -11 -12   1   78.79   10.00
 -11  12  -1   84.49    9.50
 -11  12  -1   69.89    9.20
  11  11  -1   -1.60    3.60
  11  11  -1   -4.70    2.80
  11 -11   1    0.30    3.00
 -11 -11   1   -4.90    4.20
 -11  11  -1    0.10    5.00
 -11  11  -1   -4.10    4.40
  11 -10   1  166.98    8.00
  11  10  -1  143.59    7.40
  11  10  -1  150.98    9.20
  11 -10   1  157.28   10.40
 -11  10  -1  155.38   11.60
 -11 -10   1  146.09   11.70
 -11  10  -1  156.48   11.70
  11   9  -1    8.50    4.10
  11  -9   1    7.50    2.90
  11   9  -1    2.40    2.70
  11  -9   1    1.90    4.30
 -11  -9   1    5.20    5.70
 -11   9  -1    2.20    4.80
 -11   9  -1   11.70    5.40
  11   8  -1  124.39    6.40
  11   8  -1  140.19    5.60
  11   8  -1  121.29    8.50
  11  -8   1  136.09    6.80
  11  -8   1  124.89    9.20
 -11   8  -1  144.29   11.30
 -11   8  -1  130.79   10.50
 -11  -8   1  137.79   11.30
  11   7  -1   34.90    5.50
  11  -7   1   41.60    4.30
  11   7  -1   41.10    4.00
  11  -7   1   47.80    6.70
 -11   7  -1   23.30    6.30
 -11  -7   1   33.20   11.60
 -11   7  -1   32.60    6.80
  11   6  -1  194.38    6.50
  11  -6   1  180.08    7.50
  11  -6   1  169.28   10.50
  11   6  -1  176.18    6.90
  11   6  -1  184.28    9.90
 -11   6  -1  133.89   12.40
 -11   6  -1  183.28   11.90
  11   5  -1   69.69    3.80
  11  -5   1   69.59    4.70
  11   5  -1   69.19    7.00
  11   5  -1   62.69    4.30
  11  -5   1   77.09    7.50
 -11  -5   1   85.79   11.50
 -11   5  -1   62.19    8.50
  11   4  -1  261.47    8.70
  11   4  -1  285.97   12.70
  11  -4   1  287.27    9.30
  11  -4   1  267.57   13.10
 -11  -4   1  313.07   16.10
 -11   4  -1  285.57   14.80
 -11  -4   1  287.67   15.80
 -11   4  -1  306.87   12.40
 -11   4  -1  270.57   15.00
  11  -3   1  134.79    9.20
  11  -3   1  127.29    5.50
  11   3  -1  121.89    8.20
  11   3  -1  126.49    5.40
 -11   3  -1  122.49   10.50
 -11  -3   1  141.09   10.90
 -11  -3   1  137.79   11.00
 -11   3  -1  127.49   10.60
 -11   3  -1  126.29    6.80
  11  -2   1    5.10    4.40
  11   2  -1    2.00    1.70
  11   2  -1    4.00    4.30
 -11   2  -1    6.50    2.70
 -11  -2   1    0.20    4.80
 -11   2  -1    0.50    4.70
 -11   2  -1    6.30    5.10
 -11  -2   1    1.90    5.00
  11   1  -1    4.50    2.00
  11  -1   1    8.50    4.10
  11   1  -1    1.90    3.90
  11  -1   1    6.80    1.80
 -11  -1   1   12.70    5.90
 -11  -1   1   11.60    6.10
 -11   1  -1   20.20    6.60
  11   0  -1    7.10    3.70
  11   0   1   -1.70    3.50
  11   0  -1    4.60    2.00
 -11   0   1    4.70    5.10
 -11   0  -1   -0.50    4.90
 -11   0   1   -4.60    4.60
  11   1   1    3.40    3.70
  11  -1  -1    4.70    2.10
  11   1   1    7.10    1.60
  11  -1  -1    8.90    4.50
 -11   1   1   -0.30    4.80
 -11  -1  -1    4.40    5.50
  11  -2  -1    6.90    4.70
  11   2   1    2.20    3.60
  11  -2  -1    5.30    2.30
 -11  -2  -1    1.40    5.00
 -11   2   1    7.70    5.60
 -11   2   1    6.40    2.80
  11  -3  -1  134.39    6.10
  11   3   1  127.79    4.30
  11  -3  -1  144.79    9.30
  11   3   1  130.19    8.60
 -11  -3  -1  112.79   11.10
 -11   3   1  147.39   10.80
 -11   3   1  136.39   11.40
  11   4   1  287.27    7.60
  11   4   1  300.47   12.50
  11  -4  -1  298.37    9.80
  11   4   1  269.07    7.50
  11  -4  -1  303.97   13.50
 -11   4   1  288.37   15.00
 -11   4   1  286.87   14.80
  11   5   1   64.99    3.10
  11  -5  -1   75.09    5.10
  11  -5  -1   81.39    8.50
  11   5   1   65.29    6.60
  11   5   1   73.89    3.00
 -11  -5  -1   91.29   15.40
 -11   5   1   79.69    9.30
 -11   5   1   76.69    9.20
  11   6   1  170.18    5.50
  11   6   1  177.38    5.20
  11   6   1  197.58    9.70
  11  -6  -1  169.88    7.60
 -11   6   1  153.28   11.20
 -11  -6  -1  161.38   12.40
 -11   6   1  177.18   11.70
  11   7   1   60.69    6.40
  11  -7  -1   43.10    4.50
  11  -7  -1   49.99    6.90
  11   7   1   42.00    2.70
  11   7   1   37.70    3.00
 -11  -7  -1   52.69    8.40
 -11   7   1   42.40    7.10
  11   8   1  127.89    5.50
  11   8   1  140.99    4.90
  11   8   1  144.69    8.30
  11  -8  -1  129.39    9.50
  11  -8  -1  145.99    7.30
 -11   8   1  116.39   10.00
 -11   8   1  146.19   11.40
 -11  -8  -1  147.19   11.40
  11   9   1    6.80    3.40
  11  -9  -1    8.70    3.20
  11  -9  -1    7.50    4.50
 -11   9   1   21.70    5.90
 -11  -9  -1    3.30    5.10
 -11   9   1    8.00    4.90
  11 -10  -1  156.68   10.50
  11  10   1  152.68    6.70
  11  10   1  153.38    8.70
  11 -10  -1  163.78    8.40
 -11  10   1  179.48   11.70
 -11  10   1  153.48   10.90
 -11 -10  -1  167.68   13.00
  11  11   1   -2.00    3.00
  11  11   1    0.90    2.60
  11 -11  -1    0.90    4.80
  11 -11  -1    2.60    3.00
 -11  11   1    3.30    4.60
 -11 -11  -1    1.60    5.10
 -11  11   1    3.40    4.70
  11  12   1   64.09    6.50
  11 -12  -1   67.29    6.20
  11  12   1   73.19    5.70
 -11  12   1   72.49    9.10
 -11  12   1   70.19    9.20
 -11 -12  -1   75.99    9.70
  11  13   1   -1.80    2.70
  11  13   1   -1.60    3.50
  11 -13  -1    4.40    3.50
 -11  13   1   -4.10    5.20
 -11 -13  -1    3.40    5.30
 -11  13   1   -1.30    4.70
  11  14   1   24.70    4.60
  11 -14  -1   35.00    5.40
 -11  14   1   40.90    7.30
 -11  14   1   28.40    6.70
 -11 -14  -1   34.20    7.20
  11  15   1    5.40    3.50
  11  15   1   -2.10    2.70
  11 -15  -1    6.60    4.40
 -11  15   1    7.60    5.70
 -11  15   1   16.20    5.70
 -11 -15  -1   -6.60    5.50
  11  16   1   26.10    4.80
  11 -16  -1   34.00    5.80
 -11  16   1   36.70    7.60
 -11 -16  -1   30.60    8.20
 -11  16   1   42.80    7.40
  11 -17  -1   22.30    4.90
 -11  17   1   23.70    6.20
 -11  17   1   35.50    8.70
 -11 -17  -1   22.40    8.00
  11 -18  -1   18.40    5.10
 -11  18   1   20.50    6.30
 -11  18   1   19.20    6.90
 -11 -18  -1   24.00    7.60
  11 -19  -1    6.00    4.90
 -11 -19  -1    1.00    6.00
 -11  19   1   -0.90    5.60
  12 -17   1   14.40    4.70
 -12  17  -1   17.80    6.40
 -12 -17   1   18.80    7.80
 -12  17  -1   13.40    6.30
  12 -16   1    1.60    3.70
 -12  16  -1    9.20    6.20
 -12 -16   1   19.10    6.90
  12  15  -1   20.20    4.90
 -12  15  -1   12.70    6.70
 -12 -15   1   11.00    7.30
 -12  15  -1   24.40    7.20
  12  14  -1   -1.60    3.70
  12 -14   1    8.20    3.90
 -12  14  -1    0.90    5.00
 -12 -14   1    0.00    5.90
 -12  14  -1    4.40    5.80
  12 -13   1   15.20    4.50
  12  13  -1   13.90    4.50
 -12  13  -1    4.30    5.30
 -12  13  -1   10.90    5.50
 -12 -13   1    2.40    6.40
  12 -12   1    0.10    3.30
  12  12  -1   -0.40    3.90
 -12  12  -1    4.40    4.70
 -12  12  -1   -6.30    4.50
 -12 -12   1   -1.30    5.60
  12 -11   1   76.49    6.30
  12  11  -1   85.49    7.50
 -12 -11   1   74.09   10.10
 -12  11  -1   70.79    9.20
 -12  11  -1   83.99    9.80
  12 -10   1  169.38    8.60
  12  10  -1  190.38   10.30
 -12  10  -1  173.48   11.90
 -12 -10   1  178.18   13.00
 -12  10  -1  188.68   12.70
  12   9  -1   21.30    4.90
  12  -9   1   19.40    3.70
  12  -9   1   20.50    6.10
 -12  -9   1   21.10    6.40
 -12   9  -1   18.80    6.30
 -12   9  -1   19.20    6.40
  12   8  -1    4.90    4.10
  12  -8   1    4.70    4.60
 -12   8  -1    0.40    4.70
 -12   8  -1    1.20    5.10
 -12  -8   1    6.30    5.30
  12  -7   1   89.59    5.80
  12   7  -1   72.89    7.20
  12  -7   1   83.39    8.20
 -12   7  -1   76.39    9.70
 -12   7  -1  106.29   10.80
 -12  -7   1   81.29   10.30
  12  -6   1    2.40    4.10
  12   6  -1    4.20    4.00
  12  -6   1    5.60    2.60
 -12   6  -1   -0.10    5.20
 -12  -6   1    6.20    6.50
 -12   6  -1    1.10    5.50
 -12  -6   1    9.00    5.70
  12   5  -1  400.66   16.00
  12  -5   1  432.06   17.40
  12  -5   1  430.96   12.60
 -12  -5   1  453.05   20.70
 -12   5  -1  402.96   18.60
 -12   5  -1  421.16   19.20
 -12  -5   1  403.06   19.30
  12  -4   1   11.50    4.90
  12  -4   1   10.70    2.50
  12   4  -1    8.50    4.10
 -12   4  -1   17.90    6.50
 -12  -4   1   15.60    6.70
 -12   4  -1   10.90    6.60
 -12  -4   1    3.00    6.50
  12   3  -1  134.09    9.30
  12  -3   1  129.39    5.50
  12   3  -1  129.29    6.60
 -12  -3   1  143.19   12.10
 -12   3  -1  115.99   11.30
 -12  -3   1  136.09   12.60
 -12   3  -1  127.49   11.10
  12  -2   1   89.49    7.80
  12  -2   1   88.69    4.30
  12   2  -1   86.99    8.20
  12   2  -1   86.19    4.20
 -12   2  -1   84.09   10.40
 -12   2  -1   80.19    9.90
 -12  -2   1   97.29   11.50
 -12  -2   1  109.69   10.60
  12  -1   1   -2.30    3.90
  12   1  -1    3.10    1.60
  12  -1   1    1.10    1.60
  12   1  -1    9.50    4.50
 -12  -1   1   -1.60    4.40
 -12  -1   1    2.60    5.70
 -12   1  -1   -3.80    4.60
 -12   1  -1    1.00    5.20
  12   0   1    0.80    3.90
  12   0  -1   -0.60    1.80
  12   0  -1    5.50    4.50
  12   0   1   -0.30    1.40
 -12   0  -1    7.60    6.10
 -12   0   1   -1.90    4.90
 -12   0  -1   -3.90    4.80
 -12   0   1    3.70    6.30
  12  -1  -1    0.30    4.30
  12   1   1    3.90    4.10
  12   1   1    0.30    1.20
  12  -1  -1    1.30    2.00
 -12  -1  -1    1.40    4.70
 -12   1   1    3.40    5.70
 -12  -1  -1    1.40    5.80
 -12   1   1   -1.00    5.60
  12   2   1   70.29    2.80
  12   2   1   88.69    7.60
  12  -2  -1   75.29    4.50
 -12   2   1   97.19   11.10
 -12   2   1   92.49   10.30
 -12  -2  -1   93.49   10.80
 -12  -2  -1   93.79   11.30
  12  -3  -1  127.89    5.90
  12  -3  -1  118.19    9.60
  12   3   1  128.69    8.80
 -12   3   1  113.09   10.60
 -12   3   1  143.59   11.30
 -12  -3  -1  136.79   11.40
 -12  -3  -1  127.99   12.20
  12  -4  -1   10.90    2.80
  12   4   1   17.60    4.70
  12  -4  -1    3.20    4.50
 -12  -4  -1   10.30    6.00
 -12   4   1    5.40    4.80
 -12  -4  -1   18.30    6.80
 -12   4   1   11.20    6.20
  12   5   1  428.46   16.00
  12  -5  -1  402.96   12.80
  12  -5  -1  425.66   17.30
 -12   5   1  422.56   19.20
 -12  -5  -1  426.16   20.30
 -12   5   1  427.86   19.50
 -12  -5  -1  450.95   20.10
  12   6   1    2.10    3.80
  12  -6  -1    0.20    4.00
  12  -6  -1    3.60    2.50
 -12  -6  -1    2.60    5.10
 -12  -6  -1    0.80    6.00
 -12   6   1   -4.20    4.60
 -12   6   1    0.70    5.20
  12  -7  -1   90.29    8.70
  12   7   1   80.29    7.00
  12  -7  -1   85.79    9.20
 -12   7   1  102.19   10.80
 -12  -7  -1  101.29   10.10
 -12   7   1   66.09    8.60
  12   8   1    1.50    3.50
  12  -8  -1   -1.10    4.00
  12  -8  -1   -0.20    2.70
 -12  -8  -1    0.00    5.20
 -12   8   1    1.90    4.70
 -12   8   1    9.40    5.40
  12  -9  -1   15.60    3.80
  12  -9  -1   17.20    5.40
  12   9   1   15.20    4.30
 -12   9   1   22.70    6.40
 -12   9   1   10.20    6.10
 -12  -9  -1   10.50    6.20
  12 -10  -1  167.58    8.60
  12  10   1  185.48    9.80
  12 -10  -1  177.18   11.50
 -12  10   1  177.88   12.00
 -12  10   1  167.18   12.40
  12  11   1   71.99    6.90
  12 -11  -1   73.99    6.40
  12 -11  -1   79.79    9.20
 -12  11   1   86.39   10.00
 -12  11   1   75.49    9.10
 -12 -11  -1   62.19   10.10
  12  12   1    0.90    3.30
  12 -12  -1    6.00    3.30
 -12 -12  -1    0.70    5.00
 -12  12   1    5.80    5.80
 -12  12   1   -0.90    5.00
  12 -13  -1   16.00    4.20
  12  13   1   17.50    4.30
 -12 -13  -1   21.60    6.80
 -12  13   1   30.20    7.30
 -12  13   1   28.00    6.20
  12 -14  -1    1.50    3.40
  12  14   1    8.60    4.10
 -12  14   1    4.00    4.90
 -12 -14  -1    4.30    6.30
 -12  14   1    3.00    6.20
  12 -15  -1   19.50    4.80
 -12 -15  -1   10.40    7.60
 -12  15   1   17.10    6.40
 -12  15   1   25.80    6.30
  12 -16  -1    9.40    4.50
 -12  16   1   -2.10    5.40
 -12  16   1    7.40    5.60
 -12 -16  -1    4.40    7.50
  12 -17  -1   13.50    4.20
 -12  17   1   11.10    6.00
 -12 -17  -1   12.50    7.80
 -12  17   1    8.90    6.20
  13  14  -1    9.90    5.10
 -13  14  -1   21.40    6.90
 -13 -14   1   28.30    7.70
  13  13  -1    2.60    4.30
  13 -13   1   13.00    4.40
 -13 -13   1   11.90    7.50
 -13  13  -1   15.40    6.00
  13  12  -1   -2.80    4.10
  13 -12   1    3.20    3.30
 -13  12  -1    6.70    4.90
 -13 -12   1   -1.90    5.80
 -13  12  -1    3.90    5.20
  13  11  -1   77.49    8.10
  13 -11   1   85.09    6.90
 -13  11  -1   69.59   11.50
 -13 -11   1   93.99   12.30
 -13  11  -1   92.49   10.50
  13 -10   1   35.10    4.80
  13  10  -1   26.80    5.70
 -13  10  -1   22.20    7.60
 -13 -10   1   35.70    8.40
 -13  10  -1   17.10    6.70
  13  -9   1  270.27   11.00
  13   9  -1  345.77   14.20
 -13   9  -1  305.47   16.80
 -13  -9   1  323.27   17.70
 -13   9  -1  320.17   17.10
  13  -8   1  102.39    9.20
  13   8  -1   95.89    8.00
 -13   8  -1   86.29   10.80
 -13   8  -1   84.09   10.40
 -13  -8   1   86.39   11.00
  13  -7   1  107.79    9.30
  13   7  -1  117.99    9.20
 -13  -7   1  109.79   12.50
 -13   7  -1  133.39   11.50
 -13  -7   1  114.49   12.80
 -13   7  -1  131.09   11.60
  13  -6   1   -5.00    4.60
  13   6  -1   -4.30    3.90
  13  -6   1    1.40    1.90
 -13  -6   1   -2.50    5.40
 -13   6  -1    1.30    4.80
 -13   6  -1    0.80    5.40
 -13  -6   1   -0.10    5.50
  13  -5   1   18.90    5.40
  13   5  -1    9.70    4.90
 -13  -5   1   -3.50    6.50
 -13  -5   1   11.30    6.50
 -13   5  -1   19.60    6.80
 -13   5  -1   14.20    6.40
  13  -4   1   62.99    8.40
  13   4  -1   71.79    8.20
 -13  -4   1   74.19   10.90
 -13   4  -1   78.69    9.90
 -13  -4   1   64.29   10.00
 -13   4  -1   75.29    9.90
  13  -3   1   19.50    5.30
 -13  -3   1   18.70    6.40
 -13   3  -1   19.40    6.60
 -13  -3   1   10.00    7.20
 -13   3  -1   22.00    6.80
  13   2  -1   38.30    6.60
  13  -2   1   47.50    7.30
 -13  -2   1   26.80    7.90
 -13   2  -1   35.90    7.60
 -13  -2   1   27.10    7.50
 -13   2  -1   29.30    7.50
  13  -1   1    7.40    4.30
  13   1  -1    3.80    4.60
 -13   1  -1    4.30    6.20
 -13  -1   1    8.50    5.60
 -13  -1   1    4.70    5.40
 -13   1  -1    9.40    6.00
  13   0  -1    1.80    4.00
  13   0   1    1.30    3.90
  13   0  -1   -4.60    1.50
 -13   0   1    7.00    6.60
 -13   0   1   -2.80    5.00
 -13   0  -1    1.10    5.50
 -13   0  -1    0.50    6.40
  13  -1  -1   -1.40    1.20
  13   1   1   -0.60    4.80
  13  -1  -1    3.20    4.80
 -13  -1  -1   13.20    7.10
 -13   1   1    8.10    6.20
 -13  -1  -1    8.40    6.10
 -13   1   1    1.50    6.40
  13  -2  -1   42.10    7.10
  13   2   1   42.80    7.50
 -13  -2  -1   49.20    8.30
 -13   2   1   31.90    8.10
 -13  -2  -1   46.00    8.60
 -13   2   1   38.50    8.10
  13   3   1   21.80    5.40
  13  -3  -1   23.30    5.70
 -13  -3  -1   31.00    8.00
 -13   3   1   16.50    7.10
 -13  -3  -1   40.00    8.80
 -13   3   1   17.40    7.20
  13  -4  -1   75.89    8.80
  13   4   1   74.49    7.90
 -13  -4  -1   55.09    9.10
 -13   4   1   66.89    9.80
 -13  -4  -1   61.29   10.10
 -13   4   1   76.09   10.10
  13  -5  -1   11.00    2.80
  13   5   1   19.50    5.00
  13  -5  -1    9.80    5.60
 -13  -5  -1   13.90    7.00
 -13  -5  -1    7.50    6.30
 -13   5   1   14.20    6.90
 -13   5   1   15.90    6.90
  13  -6  -1    3.70    4.60
  13  -6  -1    1.60    2.40
  13   6   1    4.70    4.00
 -13  -6  -1   11.80    6.10
 -13   6   1    3.10    6.30
 -13  -6  -1   -3.80    5.10
 -13   6   1    8.00    5.80
  13  -7  -1  123.79    6.80
  13   7   1  122.19    8.70
  13  -7  -1  142.29   10.90
 -13   7   1  130.69   11.50
 -13  -7  -1  116.49   12.90
 -13  -7  -1  102.89   11.90
 -13   7   1  108.19   11.80
  13  -8  -1   95.49    9.70
  13   8   1   95.99    8.00
  13  -8  -1   96.49    6.10
 -13   8   1   87.49   10.30
 -13  -8  -1   83.79   11.30
 -13   8   1   71.29   10.10
  13  -9  -1  300.67   15.20
  13  -9  -1  296.57   11.40
  13   9   1  333.17   13.70
 -13  -9  -1  292.77   17.10
 -13   9   1  286.87   16.20
 -13   9   1  313.37   16.60
  13 -10  -1   26.00    4.30
  13 -10  -1   21.30    6.20
  13  10   1   19.70    5.10
 -13  10   1   32.20    8.70
 -13  10   1   27.20    7.30
 -13 -10  -1   22.10    7.90
  13 -11  -1   92.89    7.00
  13  11   1   93.69    7.90
 -13  11   1   95.19    9.80
 -13 -11  -1   86.79   11.90
 -13  11   1   79.09   10.60
  13  12   1    2.00    3.80
  13 -12  -1   11.90    4.20
 -13  12   1    5.10    5.90
 -13 -12  -1   -2.10    6.20
 -13  12   1   15.70    6.70
  13  13   1   -3.60    3.20
  13 -13  -1   11.10    4.00
 -13 -13  -1   22.90    8.20
 -13  13   1   11.20    6.00
 -13  13   1   10.40    6.90
 -13  14   1   17.40    6.50
  14   9  -1   -0.70    4.70
 -14   9  -1   -7.70    5.10
 -14  -9   1    1.90    6.10
 -14   9  -1  -12.40    6.10
  14   8  -1  130.09   10.00
 -14  -8   1  108.79   15.00
 -14   8  -1  104.99   11.60
 -14  -8   1   75.39   13.10
  14  -7   1    3.00    4.70
  14   7  -1   -2.20    4.30
 -14  -7   1   -3.20    7.10
 -14   7  -1   -5.50    5.20
 -14   7  -1  -10.50    5.70
 -14  -7   1   -9.10    4.80
  14  -6   1    0.80    5.30
  14   6  -1   -3.90    4.00
 -14  -6   1    0.30    5.90
 -14   6  -1    4.00    6.50
 -14   6  -1    4.60    5.90
 -14  -6   1    1.00    5.40
  14   5  -1   44.40    7.00
  14  -5   1   52.79    7.90
 -14  -5   1   36.90    8.80
 -14   5  -1   45.90    9.10
 -14   5  -1   54.29    9.60
 -14  -5   1   42.20    9.20
  14  -4   1   88.69    9.90
  14   4  -1   61.89    7.80
 -14  -4   1  104.29   12.30
 -14  -4   1  102.59   11.80
 -14   4  -1   64.19   10.10
  14   3  -1   39.40    6.90
  14  -3   1   42.50    7.70
 -14   3  -1   50.89    9.80
 -14  -3   1   24.70    7.90
 -14  -3   1   50.49    9.40
  14   2  -1  102.99    9.10
  14  -2   1   97.99    9.40
 -14  -2   1   77.09   11.60
 -14   2  -1   66.99   10.70
 -14   2  -1  116.09   14.60
 -14  -2   1   99.69   12.10
  14  -1   1   -4.90    3.50
  14   1  -1    3.80    4.90
 -14   1  -1    4.80    5.70
 -14   1  -1   12.70    7.50
 -14  -1   1    8.00    5.80
 -14  -1   1   -0.20    5.60
  14   0  -1   -3.70    4.40
  14   0   1    6.60    4.70
 -14   0  -1    1.50    6.00
 -14   0  -1    7.60    6.70
 -14   0   1   -0.10    6.20
 -14   0   1    4.30    6.30
  14   1   1    2.80    4.60
  14  -1  -1    4.20    4.70
 -14  -1  -1    8.10    6.50
 -14   1   1    3.00    5.90
 -14  -1  -1   12.60    6.40
 -14   1   1   14.30    6.60
  14   2   1  110.79    9.20
  14  -2  -1  102.59   10.00
 -14  -2  -1   74.59   11.30
 -14   2   1  100.89   12.50
 -14   2   1   90.79   11.70
 -14  -2  -1   95.79   12.50
  14   3   1   35.00    6.50
  14  -3  -1   41.40    7.70
 -14   3   1   29.50    9.00
 -14  -3  -1   41.70    9.40
 -14  -3  -1   58.39    9.50
 -14   3   1   33.30    8.20
  14  -4  -1   78.09    9.20
  14   4   1   63.89    7.80
 -14   4   1   64.19    9.60
 -14  -4  -1   84.69   11.00
 -14  -4  -1   76.99   11.10
  14   5   1   53.59    7.20
  14  -5  -1   47.30    8.10
 -14   5   1   61.59   11.70
 -14   5   1   46.40    9.50
 -14  -5  -1   44.20    9.30
 -14  -5  -1   40.80    9.60
  14  -6  -1   -0.10    4.60
  14   6   1    4.40    4.70
 -14  -6  -1    8.00    7.30
 -14  -6  -1    0.20    6.20
 -14   6   1    1.70    5.80
 -14   6   1    9.50    7.30
  14  -7  -1   -1.00    5.40
 -14   7   1    8.30    6.30
 -14   7   1    3.40    5.80
  14   8   1  133.79    9.50
 -14  -8  -1  113.79   13.60
 -14  -8  -1  113.29   14.80
 -14   8   1  141.49   12.60
 -14   8   1  124.59   11.80
  14   9   1    0.90    4.40
  14  -9  -1    0.90    4.90
 -14   9   1    6.30    6.70
 -14  -9  -1   -5.20    6.60
 -14  -9  -1   -5.50    5.80
   0  29  -2   -1.50    4.80
   0 -29   2   -1.40    4.80
   0  29  -2   -0.10    4.50
   0  28  -2   56.69    7.90
   0  28  -2   58.69    8.80
   0 -28   2   70.39    9.40
   0 -27   2    1.10    4.40
   0  27  -2    2.00    4.50
   0  27  -2    4.80    5.20
   0 -26   2  171.58   11.90
   0  26  -2  161.18   12.10
   0  26  -2  191.08   11.00
   0  25  -2    3.30    2.30
   0  25  -2   -5.00    3.30
   0  25  -2   -0.90    3.10
   0 -25   2    1.40    3.90
   0 -24   2   14.40    4.60
   0  24  -2   11.90    4.90
   0  24  -2   24.30    4.90
   0  24  -2   19.20    3.10
   0  23  -2   -0.30    3.80
   0  23  -2   -2.20    3.20
   0 -23   2   -2.20    4.00
   0  23  -2    0.60    2.00
   0  22  -2   -2.40    3.50
   0 -22   2    7.80    4.30
   0  22  -2    9.10    2.40
   0  22  -2   -0.20    3.60
   0  21  -2   -6.80    2.90
   0 -21   2    3.40    3.60
   0  21  -2   -0.60    1.90
   0  21  -2    6.00    3.40
   0  20  -2   39.30    3.50
   0 -20   2   46.10    6.50
   0  20  -2   37.70    5.70
   0 -19   2    4.10    3.10
   0  19  -2   -0.40    1.60
   0  19  -2    1.30    3.10
   0  18  -2  180.18    9.50
   0  18  -2  202.38    7.20
   0 -18   2  196.98   10.00
   0  17  -2   -2.10    2.90
   0  17  -2    1.60    1.50
   0 -17   2    0.20    2.40
   0  16  -2   32.70    4.60
   0 -16   2   24.10    4.20
   0  16  -2   39.80    3.00
   0 -15   2    1.50    2.60
   0  15  -2   -0.10    2.20
   0  15  -2   -0.40    1.30
   0  14  -2  176.38    6.00
   0  13  -2    0.10    1.80
   0  13  -2   -0.20    1.30
   0 -13   2    0.10    2.10
   0  13  -2   -1.20    2.10
   0  12  -2   48.80    2.80
   0  12  -2   49.70    4.40
   0 -12   2   41.90    4.20
   0  12  -2   50.79    4.00
   0 -11   2   -0.30    1.80
   0  11  -2   -2.40    1.60
   0  11  -2    2.90    2.00
   0  11  -2    0.10    1.20
   0 -11   2   -1.40    2.00
   0  10  -2  166.88    6.10
   0  10  -2  166.08    5.10
   0 -10   2  164.28    6.90
   0  10  -2  180.08    7.00
   0 -10   2  165.48    6.10
   0   9  -2    0.10    0.80
   0  -9   2    0.40    1.20
   0   9  -2    0.10    1.30
   0   9  -2    3.10    1.40
   0   9  -2    0.60    1.40
   0  -9   2    1.30    1.60
   0  -9   2    0.20    1.30
   0  -8   2 2635.74   57.19
   0  -8   2 2548.95   57.99
   0   8  -2 2643.34   57.89
   0   8  -2 2554.34   55.99
   0  -8   2 2628.94   57.69
   0   8  -2 2556.84   57.79
   0   8  -2 2586.74   57.19
   0  -7   2    0.50    1.00
   0   7  -2   -0.50    1.00
   0   7  -2   -0.40    1.10
   0   7  -2    0.40    1.20
   0  -7   2   -1.10    1.20
   0  -7   2   -0.80    1.00
   0   6  -2 1105.29   25.90
   0  -6   2 1095.19   25.70
   0  -6   2 1121.99   25.40
   0   6  -2 1159.28   25.50
   0  -5   2    1.50    1.10
   0   5  -2   -0.30    1.10
   0   5  -2    0.90    1.10
   0  -5   2    0.10    1.10
   0  -5   2    0.10    0.90
   0   5  -2    1.10    0.90
   0  -4   2  116.59    3.80
   0   4  -2  118.89    4.00
   0  -4   2  129.69    4.20
   0  -4   2  122.49    3.60
   0   4  -2  123.19    3.90
   0   4  -2  122.89    3.60
   0  -3   2    1.30    0.40
   0  -3   2    0.50    0.50
   0   3  -2    0.10    0.60
   0   3  -2    0.80    0.60
   0   3  -2   -0.30    0.40
   0  -3   2   -0.20    0.60
   0  -2   2  676.93   16.70
   0   2  -2  783.02   16.90
   0   2  -2  764.02   16.30
   0   2  -2  770.82   16.80
   0   2   2  734.93   16.90
   0   2   2  768.72   17.10
   0  -2  -2  749.82   17.00
   0   2   2  775.22   16.90
   0  -2  -2  796.32   16.70
   0   2   2  718.73   16.90
   0   3   2    0.30    0.50
   0   3   2    0.10    0.40
   0   3   2    0.60    0.60
   0  -3  -2    0.70    0.60
   0  -3  -2   -0.20    0.40
   0  -3  -2    0.60    0.60
   0   3   2   -0.90    0.50
   0   3   2    0.80    0.60
   0  -3  -2    0.10    0.50
   0  -4  -2  120.19    3.90
   0   4   2  120.49    4.00
   0   4   2  124.99    3.70
   0  -4  -2  124.99    4.00
   0   4   2  129.59    3.80
   0   4   2  123.69    4.10
   0  -4  -2  124.29    4.00
   0   4   2  123.79    4.00
   0   5   2    0.50    1.00
   0   5   2   -0.60    1.00
   0  -5  -2   -0.40    1.00
   0   5   2   -1.50    1.00
   0  -5  -2    0.00    1.00
   0  -5  -2   -0.20    1.00
   0   5   2   -0.40    0.90
   0   5   2   -0.30    0.90
   0   6   2 1134.09   25.50
   0  -6  -2 1121.09   25.90
   0  -6  -2 1135.19   25.90
   0   6   2 1128.29   26.00
   0   6   2 1125.99   26.00
   0   6   2 1093.59   26.00
   0  -6  -2 1164.78   26.20
   0   6   2 1103.79   25.50
   0   7   2   -0.40    0.90
   0   7   2    1.30    1.20
   0  -7  -2    2.20    1.40
   0   7   2   -0.30    1.10
   0  -7  -2    0.50    1.10
   0  -7  -2   -0.20    1.10
   0   7   2    2.20    1.30
   0   8   2 2567.74   57.19
   0   8   2 2644.94   56.49
   0  -8  -2 2505.75   57.09
   0   8   2 2492.35   57.29
   0   8   2 2596.04   57.39
   0  -8  -2 2622.64   57.39
   0   9   2    0.20    1.30
   0   9   2   -0.40    1.10
   0  -9  -2    2.10    1.40
   0  -9  -2   -1.20    1.30
   0   9   2    2.20    1.70
   0   9   2   -0.50    1.30
   0  -9  -2    2.30    1.40
   0  10   2  156.98    6.50
   0 -10  -2  166.98    6.60
   0  10   2  170.28    6.50
   0 -10  -2  173.08    6.50
   0 -10  -2  170.68    7.00
   0  10   2  166.18    6.80
   0  10   2  160.28    6.40
   0  11   2    1.80    2.20
   0 -11  -2   -2.60    1.70
   0  11   2   -0.20    2.00
   0  11   2    1.50    1.60
   0 -12  -2   43.80    4.10
   0  12   2   49.80    3.40
   0  12   2   51.69    3.90
   0  12   2   51.49    4.50
   0  13   2    1.10    2.40
   0 -13  -2   -2.10    1.70
   0  13   2   -0.90    1.60
   0  13   2    0.40    1.70
   0  14   2  169.18    6.60
   0 -14  -2  177.78    9.20
   0  14   2  171.48    9.10
   0  15   2   -3.10    2.30
   0  15   2    1.10    1.70
   0 -15  -2   -2.10    2.10
   0  16   2   31.10    3.40
   0 -16  -2   29.10    4.50
   0  16   2   23.20    4.10
   0 -17  -2   -0.30    3.00
   0  17   2   -0.60    2.80
   0  17   2    1.50    1.90
   0 -18  -2  199.48    9.80
   0  18   2  191.98    7.80
   0  18   2  202.98   10.00
   0  19   2   -1.20    2.00
   0 -19  -2    2.80    3.00
   0  19   2   -2.20    3.10
   0 -20  -2   38.00    5.40
   0  20   2   41.90    4.30
   0  20   2   36.10    5.70
   0  21   2   -3.00    2.20
   0  21   2    7.00    4.00
   0 -21  -2   -1.80    3.20
   0  22   2   -1.70    3.60
   0  22   2    7.50    2.80
   0 -22  -2    7.80    4.20
   0  23   2   -1.40    2.10
   0 -23  -2    4.20    4.00
   0  23   2    4.80    4.00
   0  24   2   14.30    4.40
   0  24   2   15.80    3.30
   0 -24  -2   13.50    5.40
   0  24   2   15.40    5.30
   0  25   2   -2.10    4.30
   0  25   2   -0.50    3.70
   0  25   2    6.50    3.10
   0 -25  -2   -6.10    4.60
   0 -26  -2  201.48   12.80
   0  26   2  160.58   11.60
   0  26   2  195.98   10.80
   0  27   2    4.30    4.60
   0 -27  -2    2.90    4.70
   0  27   2    0.30    3.60
   0  27   2    3.00    2.70
   0  28   2   55.39    8.70
   0  28   2   55.19    7.40
   0 -28  -2   50.19    9.30
   0  29   2   -4.70    4.50
   0 -29  -2    0.50    5.00
   0  29   2   -6.10    4.40
   1 -29   2   18.20    6.20
   1  29  -2    6.10    5.20
   1  29  -2   16.60    5.50
  -1  29  -2    7.70    5.30
  -1  29  -2   15.20    6.10
   1 -28   2   65.29    9.00
   1  28  -2   59.79    9.20
  -1  28  -2   55.99    7.80
  -1  28  -2   68.29    9.30
   1  27  -2   42.40    6.80
   1 -27   2   40.50    7.10
   1  27  -2   52.19    8.30
  -1  27  -2   41.90    6.50
  -1  27  -2   24.40    6.40
   1  26  -2    4.70    4.70
   1 -26   2   -0.20    4.30
  -1  26  -2   -0.60    2.40
  -1  26  -2    2.70    4.00
  -1 -26   2    6.70    5.10
  -1  26  -2    5.40    4.00
   1  25  -2  131.59   10.40
   1  25  -2  109.79    9.00
   1  25  -2  133.69    6.10
   1 -25   2  135.29   10.50
  -1  25  -2  121.79    9.30
  -1  25  -2  124.49    9.90
  -1  25  -2  128.19    6.60
  -1 -25   2  143.39   10.30
   1 -24   2  142.09   10.10
   1  24  -2  137.09    8.90
   1  24  -2  144.99   10.60
   1  24  -2  141.49    6.20
  -1 -24   2  115.69    9.60
  -1  24  -2  135.09    9.60
  -1  24  -2  137.29    6.70
   1  23  -2   19.10    4.60
   1  23  -2    7.40    4.50
   1 -23   2   17.20    5.20
   1  23  -2   17.40    2.80
  -1  23  -2   20.10    3.30
  -1  23  -2    7.70    4.50
  -1 -23   2   10.80    4.50
   1  22  -2   13.80    4.80
   1  22  -2   12.30    4.00
   1  22  -2   18.70    2.90
   1 -22   2   11.70    5.20
  -1  22  -2   13.20    4.80
  -1  22  -2   18.80    3.10
  -1 -22   2    8.80    5.10
   1  21  -2  163.78    6.60
   1  21  -2  149.39   11.40
   1  21  -2  174.48    9.30
   1 -21   2  173.88   11.70
  -1  21  -2  149.79    9.50
  -1  21  -2  167.18    6.90
  -1 -21   2  150.88    9.80
   1  20  -2    1.60    3.00
   1  20  -2    0.50    3.40
   1 -20   2   -0.60    3.20
   1  20  -2    2.10    1.70
  -1  20  -2    1.00    2.00
  -1 -20   2    5.10    4.00
  -1  20  -2   -2.70    2.80
   1 -19   2  285.57   12.90
   1  19  -2  285.17   12.70
   1  19  -2  299.77    9.30
   1  19  -2  309.57   11.90
  -1  19  -2  285.87    9.50
  -1  19  -2  282.07   12.30
  -1 -19   2  289.37   12.80
  -1  19  -2  296.27   11.50
   1  18  -2  285.67    8.90
   1  18  -2  298.57   12.50
   1  18  -2  283.37   11.10
   1 -18   2  264.77   11.90
  -1 -18   2  286.27   12.30
  -1  18  -2  274.17    9.00
  -1  18  -2  278.67   10.90
  -1  18  -2  268.87   11.60
   1  17  -2   36.00    3.00
   1  17  -2   37.90    5.10
   1  17  -2   45.20    4.60
   1 -17   2   34.60    5.00
  -1  17  -2   38.80    5.00
  -1 -17   2   39.70    5.30
  -1  17  -2   49.10    4.30
  -1  17  -2   40.80    3.30
   1  16  -2   88.59    4.90
   1  16  -2   90.39    5.80
   1 -16   2   80.89    6.10
   1  16  -2   77.69    6.30
  -1  16  -2   80.89    6.00
  -1  16  -2   83.29    4.30
  -1 -16   2   84.99    6.30
   1  15  -2  365.36   12.30
   1  15  -2  360.86   13.20
   1  15  -2  379.16   10.50
   1 -15   2  387.76   13.40
  -1 -15   2  400.46   13.60
  -1  15  -2  381.46   12.30
  -1  15  -2  350.86   12.70
   1  14  -2  375.26   14.40
   1  14  -2  369.66   11.90
   1  14  -2  355.06    9.90
   1 -14   2  378.06   12.90
  -1 -14   2  339.87   12.70
  -1  14  -2  342.07   13.30
  -1  14  -2  347.87   11.60
   1  13  -2 1512.35   37.50
   1 -13   2 1491.25   37.30
   1  13  -2 1550.74   34.40
   1  13  -2 1528.45   36.50
  -1  13  -2 1497.35   36.10
  -1 -13   2 1509.55   37.40
  -1  13  -2 1525.85   36.90
   1  12  -2  604.44   17.20
   1  12  -2  542.45   15.90
   1 -12   2  566.34   16.70
   1  12  -2  585.24   14.30
  -1  12  -2  565.14   16.40
  -1 -12   2  572.64   16.80
  -1  12  -2  579.74   15.90
  -1 -12   2  624.04   16.80
   1  11  -2   69.39    3.20
   1  11  -2   62.29    4.80
   1  11  -2   66.29    4.40
   1 -11   2   72.89    4.30
   1 -11   2   60.09    4.50
  -1  11  -2   74.79    4.20
  -1 -11   2   68.39    4.80
  -1 -11   2   74.49    4.00
  -1  11  -2   67.09    4.50
   1 -10   2   -0.80    1.60
   1  10  -2   -1.00    1.00
   1  10  -2    0.80    2.00
   1  10  -2   -1.10    1.70
   1  10  -2   -1.20    1.60
   1 -10   2   -3.30    2.00
  -1  10  -2    0.80    2.00
  -1 -10   2    0.50    1.40
  -1 -10   2    1.20    2.00
  -1  10  -2   -1.20    1.70
   1  -9   2   83.09    4.20
   1  -9   2   72.69    4.00
   1  -9   2   77.59    4.30
   1   9  -2   78.89    4.10
   1   9  -2   76.69    3.00
   1   9  -2   83.59    4.20
   1   9  -2   75.09    4.30
  -1  -9   2   74.79    4.30
  -1  -9   2   80.49    3.80
  -1  -9   2   77.39    4.10
  -1   9  -2   75.29    4.10
  -1   9  -2   73.39    3.80
  -1   9  -2   77.99    4.10
   1  -8   2  837.72   20.20
   1   8  -2  785.02   18.10
   1   8  -2  780.12   19.50
   1   8  -2  798.22   19.70
   1  -8   2  793.72   19.50
   1   8  -2  785.22   20.00
   1  -8   2  842.32   20.00
  -1   8  -2  793.52   19.30
  -1  -8   2  824.82   20.20
  -1  -8   2  768.52   19.00
  -1  -8   2  788.22   19.70
  -1   8  -2  776.42   19.70
  -1   8  -2  791.92   19.70
   1   7  -2  172.58    5.90
   1  -7   2  180.48    6.20
   1   7  -2  169.68    6.00
   1  -7   2  174.88    5.80
   1   7  -2  182.28    4.80
   1   7  -2  179.78    6.30
   1  -7   2  171.68    6.10
  -1  -7   2  176.08    4.70
  -1   7  -2  171.28    6.00
  -1  -7   2  177.18    6.30
  -1  -7   2  171.38    5.60
  -1   7  -2  177.48    6.20
  -1  -7   2  174.98    6.10
   1  -6   2  909.41   21.80
   1  -6   2  908.31   21.60
   1   6  -2  935.01   20.50
   1   6  -2  908.91   21.70
   1   6  -2  905.11   21.80
   1  -6   2  924.41   22.80
   1   6  -2  946.31   23.00
  -1   6  -2  920.01   21.50
  -1  -6   2  913.81   22.90
  -1   6  -2  892.81   21.80
  -1  -6   2  932.91   20.40
  -1  -6   2  956.00   21.90
  -1   6  -2  959.80   21.90
   1  -5   2    1.60    1.10
   1  -5   2    0.50    1.10
   1   5  -2    1.30    1.20
   1   5  -2   -0.20    1.10
   1   5  -2    1.00    0.70
   1   5  -2    1.40    1.20
   1  -5   2    2.40    1.30
  -1   5  -2   -1.20    1.10
  -1  -5   2    1.20    1.10
  -1  -5   2    3.00    1.30
  -1   5  -2    0.10    1.20
  -1  -5   2    1.00    1.20
  -1   5  -2    1.80    1.20
  -1  -5   2    0.90    0.60
   1  -4   2 1776.92   39.20
   1  -4   2 1798.92   39.40
   1  -4   2 1802.32   39.20
   1   4  -2 1736.73   39.20
   1   4  -2 1742.33   39.20
   1   4  -2 1720.93   39.30
  -1   4  -2 1769.12   39.20
  -1  -4   2 1756.32   39.20
  -1   4  -2 1863.01   39.10
  -1  -4   2 1777.52   39.10
  -1  -4   2 1775.62   38.20
  -1   4  -2 1750.42   39.10
   1   3  -2 8502.75  214.48
  -1  -3   2 7852.41  209.78
  -1   3  -2 8243.48  200.78
   1  -2   2 1812.82   40.40
   1   2  -2 1877.61   39.90
   1  -2   2 1853.71   39.90
   1  -2   2 1837.62   40.20
   1   2  -2 1861.21   40.20
   1   2  -2 1843.92   40.20
  -1   2  -2 1783.32   39.80
  -1   2  -2 1884.01   40.20
  -1  -2   2 1814.82   40.20
  -1   2  -2 1841.02   40.30
  -1  -2   2 1853.51   39.90
  -1  -2   2 1830.22   40.10
   1   1  -2 4127.09  115.49
  -1  -1   2 4058.19  114.39
   1   0  -2 2524.75   81.09
   1   1   2 3858.81   97.79
   1  -1  -2 4041.60  107.79
  -1  -1  -2 3162.38   94.29
  -1   1   2 3941.41  108.39
   1   2   2 1854.11   39.60
   1   2   2 1836.62   40.30
   1  -2  -2 1834.32   40.30
   1  -2  -2 1831.62   40.30
   1  -2  -2 1879.61   40.00
   1  -2  -2 1840.42   40.20
  -1   2   2 1756.42   40.30
  -1   2   2 1858.81   40.40
  -1   2   2 1831.72   39.90
  -1  -2  -2 1850.71   40.50
  -1   2   2 1892.61   40.20
  -1  -2  -2 1859.41   40.30
   1  -3  -2 8417.56  211.48
   1   3   2 8373.66  206.18
  -1   3   2 7971.30  207.58
  -1  -3  -2 8173.58  203.88
   1  -4  -2 1796.62   39.20
   1   4   2 1766.32   38.70
   1   4   2 1733.23   38.10
   1  -4  -2 1736.53   39.10
   1  -4  -2 1794.22   38.90
   1   4   2 1765.22   39.50
   1  -4  -2 1776.92   39.20
   1   4   2 1744.13   38.90
  -1  -4  -2 1763.32   38.90
  -1   4   2 1791.02   39.30
  -1   4   2 1742.13   39.20
  -1   4   2 1745.23   38.80
  -1  -4  -2 1806.92   38.70
  -1   4   2 1771.82   39.10
  -1  -4  -2 1786.72   39.40
   1  -5  -2    1.80    1.10
   1   5   2    0.00    1.10
   1   5   2    0.50    1.30
   1  -5  -2    3.50    1.20
   1  -5  -2    1.80    1.20
   1  -5  -2    1.10    1.20
   1   5   2    1.60    1.10
  -1  -5  -2    2.30    1.10
  -1   5   2    1.40    1.20
  -1   5   2    1.80    1.40
  -1  -5  -2    0.90    0.90
  -1  -5  -2    2.60    1.30
  -1   5   2    2.30    1.10
  -1   5   2    2.70    1.40
   1   6   2  939.01   23.50
   1  -6  -2  927.01   21.80
   1  -6  -2  960.00   22.20
   1   6   2  911.01   21.60
   1  -6  -2  958.50   22.10
   1   6   2  919.31   21.80
  -1  -6  -2  928.21   22.20
  -1   6   2  954.50   22.90
  -1   6   2  925.91   21.90
  -1  -6  -2  934.31   21.50
  -1  -6  -2  942.41   21.80
  -1   6   2  911.31   22.20
  -1   6   2  947.31   22.10
   1   7   2  174.68    5.80
   1   7   2  161.58    6.20
   1  -7  -2  168.08    5.90
   1  -7  -2  170.48    5.80
   1   7   2  164.48    5.50
   1  -7  -2  174.28    6.10
  -1  -7  -2  173.68    5.40
  -1  -7  -2  175.68    5.90
  -1  -7  -2  171.88    5.90
  -1   7   2  174.58    6.00
  -1   7   2  161.88    5.70
  -1   7   2  170.38    5.90
  -1  -7  -2  167.88    6.00
  -1   7   2  179.98    6.20
   1  -8  -2  780.92   19.40
   1  -8  -2  791.32   19.80
   1  -8  -2  792.32   19.60
   1   8   2  799.82   19.00
   1   8   2  783.62   20.20
  -1  -8  -2  804.42   19.80
  -1   8   2  805.12   19.60
  -1   8   2  804.62   19.90
  -1  -8  -2  779.02   18.80
  -1  -8  -2  806.52   19.60
  -1  -8  -2  798.12   20.40
  -1   8   2  785.62   19.50
  -1   8   2  796.92   19.60
   1   9   2   71.29    4.30
   1  -9  -2   67.89    4.00
   1   9   2   74.59    3.90
   1  -9  -2   76.49    3.90
   1   9   2   75.79    3.60
   1  -9  -2   73.69    4.00
  -1  -9  -2   68.39    3.30
  -1   9   2   69.59    3.90
  -1   9   2   77.59    4.50
  -1  -9  -2   79.29    3.90
  -1   9   2   75.29    4.20
  -1   9   2   68.09    4.00
  -1  -9  -2   74.09    4.00
  -1  -9  -2   77.59    4.00
   1  10   2    0.60    1.60
   1  10   2    0.20    2.00
   1 -10  -2    2.00    1.90
   1 -10  -2    0.90    1.90
   1 -10  -2   -1.90    1.70
  -1  10   2    0.50    1.50
  -1 -10  -2   -1.30    1.80
  -1  10   2   -3.40    1.70
  -1 -10  -2   -1.80    1.80
  -1  10   2    3.90    2.20
   1  11   2   67.39    3.90
   1 -11  -2   73.19    4.70
   1  11   2   73.99    5.00
  -1  11   2   62.69    4.40
  -1 -11  -2   68.79    4.50
  -1  11   2   70.69    4.50
  -1  11   2   65.09    4.40
   1  12   2  577.94   17.00
   1  12   2  593.44   15.30
   1 -12  -2  601.24   16.80
  -1 -12  -2  559.84   16.30
  -1  12   2  557.74   16.20
  -1  12   2  570.94   16.20
   1 -13  -2 1467.35   36.60
   1  13   2 1443.26   37.10
   1  13   2 1531.25   35.10
  -1 -13  -2 1507.85   36.60
  -1  13   2 1516.55   36.60
  -1  13   2 1531.75   36.40
   1  14   2  360.16   10.70
   1 -14  -2  357.76   13.70
  -1  14   2  359.56   11.80
  -1 -14  -2  341.57   12.00
  -1  14   2  335.87   10.50
  -1  14   2  338.07   13.10
   1 -15  -2  333.77   12.50
   1  15   2  373.76   11.20
   1  15   2  360.46   13.30
  -1  15   2  375.36   13.90
  -1  15   2  365.16   11.20
  -1  15   2  370.46   12.80
  -1 -15  -2  386.46   13.00
   1 -16  -2   86.49    6.10
   1  16   2   74.19    4.60
   1  16   2   87.79    6.50
  -1 -16  -2   90.39    6.20
  -1  16   2   79.59    5.90
  -1  16   2   73.79    4.70
  -1  16   2   83.59    5.70
   1  17   2   47.30    3.80
   1  17   2   44.90    5.60
   1 -17  -2   36.80    5.00
  -1  17   2   42.50    4.90
  -1  17   2   39.80    5.10
  -1 -17  -2   53.69    5.20
  -1  17   2   41.00    3.80
   1  18   2  282.17   12.30
   1  18   2  277.47    9.80
   1 -18  -2  285.07   11.80
  -1 -18  -2  284.77   11.80
  -1  18   2  283.87   11.30
  -1  18   2  260.07   11.50
  -1  18   2  259.77    9.60
   1 -19  -2  291.67   12.50
   1  19   2  297.57   10.20
   1  19   2  275.97   12.40
   1  19   2  282.67   12.80
  -1 -19  -2  294.77   12.50
  -1  19   2  294.27   10.30
  -1  19   2  308.47   12.70
   1  20   2    6.10    3.50
   1  20   2    1.40    2.30
   1 -20  -2    6.00    3.50
   1  20   2    2.90    2.70
  -1  20   2    2.90    2.40
  -1  20   2   -1.80    3.10
  -1 -20  -2    0.00    3.60
   1  21   2  154.58    7.30
   1  21   2  148.69    8.40
   1 -21  -2  150.68    9.40
   1  21   2  158.48   10.10
  -1  21   2  148.29    7.30
  -1 -21  -2  149.69    9.40
  -1  21   2  155.88    9.90
   1  22   2   10.80    4.90
   1  22   2   21.80    4.40
   1 -22  -2   14.20    4.80
   1  22   2   16.20    3.30
  -1  22   2   13.30    3.30
  -1  22   2   13.30    4.80
  -1 -22  -2   19.60    6.00
   1  23   2   14.90    3.90
   1 -23  -2   19.00    5.10
   1  23   2    8.40    4.70
   1  23   2   15.30    3.50
  -1  23   2    8.80    4.60
  -1  23   2   11.50    3.30
  -1 -23  -2   17.10    4.90
   1  24   2  128.79    8.40
   1  24   2  133.59   10.20
   1 -24  -2  148.79   10.60
  -1 -24  -2  135.79    9.90
  -1  24   2  137.29    9.90
   1  25   2  130.29    8.90
   1  25   2  120.29    7.00
   1 -25  -2  142.89   10.30
   1  25   2  112.29   10.00
  -1  25   2  133.99    7.40
  -1  25   2  123.39    9.90
  -1 -25  -2  128.09    9.70
   1 -26  -2    2.10    3.90
   1  26   2    3.10    2.70
   1  26   2   -4.50    3.90
   1  26   2    5.40    3.80
  -1 -26  -2    8.00    5.10
  -1  26   2    5.10    4.90
  -1  26   2    0.70    2.60
   1 -27  -2   37.50    7.50
   1  27   2   53.09    6.80
   1  27   2   44.90    8.70
  -1 -27  -2   53.79    7.40
  -1  27   2   59.29    8.10
  -1  27   2   52.29    5.50
   1 -28  -2   71.09    9.40
   1  28   2   60.69    9.20
   1  28   2   54.09    7.20
  -1  28   2   58.89    7.60
  -1  28   2   65.89    9.40
   1  29   2    0.10    5.80
   1 -29  -2   22.00    7.20
   1  29   2   20.90    5.60
  -1  29   2   10.30    5.40
  -1  29   2    4.80    5.30
  -1 -29  -2   10.00    5.30
   2 -28   2    4.30    5.00
   2  28  -2   15.00    6.20
   2  28  -2   15.00    4.80
  -2  28  -2   11.60    5.70
   2  27  -2    7.60    5.30
   2 -27   2   -1.30    4.90
   2  27  -2   10.60    6.60
  -2  27  -2   10.90    5.50
   2 -26   2   11.40    5.20
   2  26  -2    3.10    3.90
   2  26  -2    3.70    5.10
  -2  26  -2    5.80    4.50
  -2  26  -2   10.70    3.10
   2 -25   2   78.59    9.60
   2  25  -2   63.89    7.40
   2  25  -2   60.19    8.50
  -2  25  -2   63.29    8.30
  -2  25  -2   60.59    5.00
   2  24  -2    0.00    4.10
   2 -24   2    9.90    4.50
   2  24  -2   10.00    3.90
  -2  24  -2    5.20    4.80
  -2  24  -2    2.00    2.70
   2  23  -2   33.00    6.40
   2  23  -2   34.10    3.50
   2  23  -2   31.10    5.20
   2 -23   2   35.00    6.40
  -2  23  -2   31.80    6.00
  -2 -23   2   32.00    5.80
  -2  23  -2   32.30    4.00
  -2  23  -2   34.60    5.40
   2  22  -2   80.39    8.00
   2  22  -2   74.49    4.50
   2 -22   2   76.39    7.60
   2  22  -2   66.39    6.50
  -2  22  -2   73.19    6.50
  -2  22  -2   56.09    7.30
  -2 -22   2   78.39    7.60
  -2  22  -2   82.49    5.20
   2  21  -2    9.20    3.90
   2  21  -2    5.40    2.10
  -2  21  -2   11.60    3.70
  -2  21  -2   15.20    3.20
  -2 -21   2    3.70    4.10
   2  20  -2    0.70    3.00
   2  20  -2   -1.30    3.40
   2  20  -2    2.30    1.90
   2 -20   2    3.00    3.60
  -2 -20   2    3.80    3.70
  -2  20  -2    2.30    3.30
  -2  20  -2   -3.60    3.00
  -2  20  -2    3.80    2.20
   2 -19   2    5.30    3.50
   2  19  -2    9.80    3.40
   2  19  -2   15.50    4.50
   2  19  -2    8.20    2.10
  -2  19  -2   10.90    3.90
  -2 -19   2   10.70    4.10
  -2  19  -2    7.10    3.20
   2  18  -2  200.08   10.70
   2  18  -2  209.38   10.70
   2 -18   2  210.28   10.30
   2  18  -2  205.88    7.30
  -2  18  -2  206.38    9.80
  -2 -18   2  202.38   10.50
  -2  18  -2  206.48    9.20
   2  17  -2   32.80    2.90
   2  17  -2   32.30    5.10
   2 -17   2   25.20    4.50
   2  17  -2   26.90    4.00
  -2  17  -2   24.80    4.30
  -2  17  -2   27.70    4.00
  -2 -17   2   25.30    4.40
   2  16  -2   44.80    4.40
   2  16  -2   37.90    5.30
   2  16  -2   34.00    3.00
   2 -16   2   35.60    5.00
  -2  16  -2   38.70    4.90
  -2  16  -2   35.60    4.40
  -2 -16   2   47.00    5.70
   2 -15   2   46.40    5.10
   2  15  -2   45.40    4.60
   2  15  -2   47.30    5.40
  -2 -15   2   49.90    4.80
  -2  15  -2   44.70    4.80
  -2  15  -2   39.40    4.40
   2  14  -2   25.30    4.20
   2 -14   2   27.60    4.10
   2  14  -2   27.70    2.60
   2  14  -2   34.50    3.90
  -2  14  -2   26.20    3.60
  -2 -14   2   19.90    3.70
  -2  14  -2   31.10    4.10
   2 -13   2   10.30    3.00
   2  13  -2   10.10    3.20
   2  13  -2   10.50    1.90
   2  13  -2   14.30    2.90
  -2  13  -2   13.70    3.10
  -2 -13   2   13.30    3.20
  -2  13  -2   11.00    2.80
   2  12  -2    9.70    2.60
   2  12  -2    7.50    1.80
   2  12  -2   10.70    3.30
   2 -12   2    7.40    2.80
  -2 -12   2    6.00    2.90
  -2  12  -2   13.20    3.00
  -2 -12   2    8.30    1.70
  -2  12  -2   10.10    2.80
   2 -11   2   21.00    3.40
   2  11  -2   23.20    3.10
   2  11  -2   26.30    2.40
   2  11  -2   25.70    3.90
  -2 -11   2   28.50    2.20
  -2  11  -2   20.00    3.20
  -2 -11   2   22.20    3.00
  -2  11  -2   23.30    3.20
  -2 -11   2   29.60    3.90
   2  10  -2    3.90    2.60
   2  10  -2    5.30    2.10
   2  10  -2    3.10    1.40
   2  10  -2    3.30    1.90
   2 -10   2    2.40    2.40
   2 -10   2    2.20    2.00
  -2 -10   2    3.30    1.30
  -2  10  -2    2.90    2.10
  -2  10  -2    1.90    1.90
  -2 -10   2    4.10    2.30
   2   9  -2  145.39    6.60
   2   9  -2  140.29    5.70
   2  -9   2  146.79    6.00
   2  -9   2  129.49    6.50
   2  -9   2  134.09    5.90
   2   9  -2  135.89    5.60
  -2   9  -2  139.39    5.90
  -2  -9   2  150.68    6.20
  -2   9  -2  137.19    6.20
  -2   9  -2  145.49    5.90
  -2  -9   2  139.69    6.00
  -2  -9   2  142.89    4.60
  -2   9  -2  135.59    5.70
   2  -8   2   -0.70    1.30
   2   8  -2    1.40    1.50
   2   8  -2    4.90    1.50
   2  -8   2    1.80    1.60
   2  -8   2    1.40    1.60
   2   8  -2    2.10    1.80
  -2   8  -2    2.00    1.60
  -2  -8   2    0.20    1.50
  -2  -8   2    1.90    1.30
  -2   8  -2    2.40    1.60
  -2   8  -2    1.70    1.40
  -2   8  -2    2.60    1.70
  -2  -8   2    2.90    1.00
   2  -7   2  156.08    5.70
   2  -7   2  163.38    6.10
   2   7  -2  161.58    6.30
   2   7  -2  153.78    5.60
   2   7  -2  165.38    5.70
   2  -7   2  156.78    6.10
  -2  -7   2  157.78    5.40
  -2   7  -2  154.58    5.70
  -2   7  -2  158.88    6.00
  -2  -7   2  156.08    4.80
  -2  -7   2  154.28    5.90
  -2   7  -2  159.38    5.90
   2   6  -2  886.71   21.60
   2   6  -2  846.02   20.60
   2   6  -2  858.71   20.70
   2  -6   2  889.61   21.40
   2  -6   2  879.11   21.20
   2  -6   2  838.82   20.60
  -2   6  -2  872.31   21.00
  -2   6  -2  886.61   20.70
  -2  -6   2  851.01   19.80
  -2   6  -2  857.41   21.10
  -2   6  -2  852.21   20.80
  -2  -6   2  858.71   21.00
  -2  -6   2  840.42   20.40
   2  -5   2  706.03   17.50
   2   5  -2  679.43   16.80
   2  -5   2  692.63   17.20
   2  -5   2  686.73   16.60
   2   5  -2  686.53   16.70
  -2   5  -2  663.13   17.00
  -2  -5   2  665.63   17.10
  -2  -5   2  683.63   16.10
  -2   5  -2  713.53   17.10
  -2   5  -2  704.53   16.60
  -2   5  -2  685.83   17.20
  -2  -5   2  695.53   16.70
   2   4  -2  607.84   15.00
   2  -4   2  638.34   15.50
   2   4  -2  610.04   15.50
   2  -4   2  599.44   14.60
   2  -4   2  612.14   15.60
  -2  -4   2  601.74   15.20
  -2   4  -2  595.44   15.30
  -2   4  -2  606.94   14.50
  -2  -4   2  605.44   15.10
  -2   4  -2  615.14   15.20
  -2  -4   2  605.14   14.80
  -2   4  -2  602.14   15.10
   2  -3   2 2332.97   50.19
   2   3  -2 2294.07   50.79
   2  -3   2 2307.27   51.29
   2   3  -2 2297.57   50.79
   2  -3   2 2330.47   51.49
   2   3  -2 2356.16   51.29
  -2   3  -2 2305.77   51.29
  -2   3  -2 2201.78   50.09
  -2   3  -2 2293.27   51.19
  -2  -3   2 2305.77   51.09
  -2  -3   2 2359.36   50.79
  -2   3  -2 2293.87   50.89
  -2  -3   2 2332.77   50.99
  -2  -2   2 4735.43  103.69
  -2   2  -2 4881.21  104.19
   2  -1   2  392.86   10.80
   2  -1   2  411.16   10.00
   2   1  -2  394.76   10.40
   2   1  -2  387.06   10.30
   2  -1   2  412.36    9.10
   2   1  -2  397.46   10.10
   2  -1   2  397.86   10.70
  -2  -1   2  403.56   10.10
  -2   1  -2  400.86   10.00
  -2   1  -2  387.26   10.60
  -2  -1   2  397.46   10.40
  -2  -1   2  402.26   10.40
  -2   1  -2  435.06   11.10
  -2   1  -2  406.56    9.20
   2   0  -2    1.10    1.30
   2   0  -2    0.90    1.20
   2   0   2    2.30    1.20
   2   0  -2    0.70    1.00
   2   0   2    2.20    0.90
  -2   0   2    2.10    1.10
  -2   0  -2    2.10    0.40
  -2   0   2    1.00    1.10
  -2   0   2    1.20    1.00
  -2   0  -2    0.40    1.20
  -2   0  -2    2.80    0.90
   2   1   2  394.46   10.60
   2  -1  -2  392.06   10.30
   2  -1  -2  398.86   10.00
   2  -1  -2  390.36   10.30
   2   1   2  398.76    9.50
   2  -1  -2  403.16   10.40
  -2   1   2  411.26   10.50
  -2   1   2  396.56   10.30
  -2   1   2  398.36   10.30
  -2  -1  -2  394.16    9.50
  -2  -1  -2  384.36   10.60
  -2   1   2  397.66   10.10
   2   2   2 4783.42  103.59
   2  -2  -2 4791.52  103.29
   2  -3  -2 2339.27   51.39
   2   3   2 2377.56   50.29
   2  -3  -2 2281.17   51.59
   2  -3  -2 2329.47   51.59
   2   3   2 2316.77   50.09
   2  -3  -2 2266.97   51.09
  -2   3   2 2365.36   51.49
  -2  -3  -2 2321.47   51.29
  -2   3   2 2276.57   51.19
  -2  -3  -2 2431.96   50.29
  -2  -3  -2 2323.07   51.89
  -2  -3  -2 2334.47   51.89
  -2   3   2 2257.47   51.59
  -2  -3  -2 2378.96   50.29
  -2   3   2 2361.56   51.29
   2   4   2  595.64   14.90
   2  -4  -2  583.84   14.70
   2  -4  -2  603.74   15.20
   2  -4  -2  596.84   15.00
   2   4   2  577.04   15.60
   2  -4  -2  607.04   15.20
   2   4   2  617.64   14.00
   2   4   2  611.24   13.90
  -2  -4  -2  612.14   14.10
  -2   4   2  602.14   15.10
  -2  -4  -2  612.24   15.50
  -2   4   2  603.54   15.20
  -2   4   2  612.04   15.00
  -2  -4  -2  609.84   13.80
  -2  -4  -2  593.94   14.80
  -2   4   2  621.84   14.80
   2   5   2  680.33   16.60
   2   5   2  673.73   15.60
   2  -5  -2  673.63   17.80
   2   5   2  666.13   15.90
   2  -5  -2  683.43   17.10
   2   5   2  650.93   17.40
   2  -5  -2  674.73   16.70
  -2   5   2  717.13   17.10
  -2  -5  -2  683.13   16.00
  -2   5   2  709.33   16.60
  -2  -5  -2  670.13   15.40
  -2  -5  -2  670.93   17.20
  -2  -5  -2  679.83   16.50
  -2   5   2  670.83   17.00
  -2   5   2  686.23   16.90
   2  -6  -2  850.21   20.90
   2   6   2  875.81   21.70
   2  -6  -2  893.21   21.20
   2   6   2  837.72   20.00
   2  -6  -2  898.41   20.90
   2   6   2  842.12   19.60
   2  -6  -2  842.72   20.80
   2   6   2  862.51   20.60
  -2  -6  -2  865.51   20.40
  -2  -6  -2  863.11   20.20
  -2  -6  -2  869.51   21.30
  -2   6   2  864.31   20.60
  -2   6   2  856.31   20.90
  -2   6   2  842.42   20.90
  -2   6   2  830.72   21.00
   2   7   2  157.18    4.90
   2   7   2  161.98    5.40
   2  -7  -2  159.78    6.00
   2  -7  -2  162.38    5.90
   2   7   2  154.98    5.50
   2   7   2  155.28    6.50
   2  -7  -2  156.68    5.90
  -2   7   2  167.78    5.80
  -2   7   2  156.48    5.90
  -2  -7  -2  150.98    5.30
  -2   7   2  167.08    6.00
  -2  -7  -2  160.08    6.10
   2  -8  -2    0.70    1.40
   2  -8  -2    1.70    1.60
   2   8   2    4.20    1.60
   2   8   2    1.70    1.80
   2   8   2    2.40    1.10
   2   8   2    4.90    1.40
   2  -8  -2    0.30    1.50
  -2  -8  -2    0.50    1.20
  -2   8   2    1.30    1.60
  -2   8   2    1.80    1.50
  -2   8   2   -0.90    1.60
  -2  -8  -2    4.60    1.80
  -2   8   2    2.60    1.60
   2   9   2  142.59    6.60
   2  -9  -2  145.59    6.00
   2   9   2  134.09    5.40
   2   9   2  140.59    5.00
   2  -9  -2  141.09    6.00
   2  -9  -2  133.49    6.00
  -2   9   2  142.39    6.10
  -2  -9  -2  141.19    5.60
  -2  -9  -2  139.19    5.20
  -2   9   2  132.89    5.60
  -2  -9  -2  143.39    6.80
  -2   9   2  138.29    6.00
  -2   9   2  140.79    6.20
   2  10   2    1.00    2.40
   2 -10  -2   -1.70    1.90
   2  10   2    2.40    1.80
   2  10   2    3.00    1.60
   2  10   2   11.10    2.30
  -2 -10  -2    2.30    1.50
  -2  10   2    2.60    2.10
  -2  10   2    5.60    2.60
  -2 -10  -2    9.50    2.50
  -2  10   2    0.80    2.20
   2  11   2   28.00    2.80
   2 -11  -2   24.80    3.40
   2  11   2   27.40    3.00
   2  11   2   18.20    3.70
  -2  11   2   25.60    3.30
  -2 -11  -2   29.10    2.80
  -2  11   2   26.20    3.70
  -2 -11  -2   30.40    3.50
   2  12   2    5.50    3.10
   2  12   2   10.10    2.30
   2  12   2    4.50    2.10
   2 -12  -2    5.70    2.70
  -2  12   2    7.80    2.70
  -2 -12  -2    9.80    2.60
  -2  12   2   11.20    2.90
   2  13   2    9.20    2.20
   2  13   2    7.90    3.20
   2 -13  -2   10.40    2.90
   2  13   2    8.70    2.30
  -2 -13  -2    9.70    2.10
  -2 -13  -2   12.70    2.80
  -2  13   2    9.90    2.80
  -2  13   2    8.80    2.80
   2  14   2   28.30    4.50
   2  14   2   31.00    3.40
   2 -14  -2   30.70    4.30
   2  14   2   35.20    3.50
  -2 -14  -2   34.30    4.30
  -2  14   2   30.30    4.50
   2  15   2   45.20    4.00
   2 -15  -2   53.39    5.60
   2  15   2   43.30    5.50
   2  15   2   51.89    3.80
  -2  15   2   49.00    4.80
  -2 -15  -2   46.80    4.50
  -2  15   2   47.70    4.90
   2  16   2   33.40    5.10
   2 -16  -2   38.10    5.00
   2  16   2   37.10    3.80
   2  16   2   40.90    3.80
  -2 -16  -2   30.70    4.60
  -2  16   2   39.70    5.00
  -2  16   2   33.50    4.50
   2  17   2   36.10    5.30
   2 -17  -2   27.50    4.40
   2  17   2   24.60    3.30
   2  17   2   25.30    3.70
  -2 -17  -2   23.40    4.30
  -2  17   2   38.50    4.80
  -2  17   2   27.80    4.50
   2 -18  -2  201.08   10.00
   2  18   2  205.28    8.80
   2  18   2  209.08    8.20
   2  18   2  197.58   10.60
  -2 -18  -2  202.78   10.00
  -2  18   2  208.58    9.80
  -2  18   2  209.28   10.00
   2  19   2    5.10    3.70
   2 -19  -2   10.40    3.70
   2  19   2   10.80    3.00
   2  19   2   11.50    2.90
  -2  19   2    8.20    2.80
  -2  19   2    2.80    3.20
  -2 -19  -2   12.20    4.00
  -2  19   2    3.40    3.40
   2  20   2    4.30    2.40
   2 -20  -2    1.60    3.10
   2  20   2   -3.00    3.50
  -2  20   2   -2.00    3.20
  -2  20   2    5.00    2.50
  -2  20   2    0.40    3.40
  -2 -20  -2    4.50    3.50
   2  21   2    8.80    3.40
   2  21   2   10.50    3.10
  -2  21   2    6.50    4.10
  -2 -21  -2   15.00    4.40
  -2  21   2   14.00    4.10
  -2  21   2   12.70    3.30
   2 -22  -2   72.79    7.40
   2  22   2   80.99    8.20
   2  22   2   73.29    5.40
   2  22   2   71.99    6.00
  -2  22   2   84.59    8.30
  -2  22   2   71.39    7.10
   2  23   2   31.30    4.10
   2  23   2   29.50    5.00
   2 -23  -2   32.50    6.00
   2  23   2   35.60    6.60
  -2  23   2   34.40    4.60
  -2 -23  -2   41.70    6.80
  -2  23   2   29.60    5.90
   2  24   2    2.80    2.80
   2  24   2   11.90    5.40
   2  24   2    5.60    3.40
   2 -24  -2    3.40    4.30
  -2  24   2    1.70    2.70
  -2  24   2    3.00    4.80
  -2 -24  -2    5.20    3.90
   2  25   2   63.39    8.70
   2  25   2   62.89    5.20
   2  25   2   67.99    6.40
   2 -25  -2   77.39    8.80
  -2 -25  -2   61.59    7.70
  -2  25   2   61.19    8.00
  -2  25   2   54.09    5.40
   2  26   2    7.80    3.90
   2  26   2    7.40    3.10
   2 -26  -2    4.30    4.30
   2  26   2   12.20    6.00
  -2  26   2    8.90    5.00
  -2 -26  -2    5.20    4.10
  -2  26   2    2.90    3.20
   2  27   2    7.40    6.10
   2 -27  -2    0.50    4.60
   2  27   2    6.00    4.30
  -2 -27  -2    7.90    4.90
  -2  27   2    7.80    3.20
  -2  27   2   14.50    5.30
   2 -28  -2   14.70    5.60
   2  28   2   14.60    6.20
   2  28   2   10.10    4.20
  -2 -28  -2    2.10    8.40
  -2  28   2    8.50    4.80
   3  28  -2    5.70    4.70
   3 -28   2    4.80    4.80
   3  28  -2    6.00    5.20
  -3  28  -2    3.70    5.40
   3  27  -2   47.60    9.60
   3 -27   2   48.70    9.50
   3  27  -2   72.09    7.90
   3  26  -2    9.00    4.20
   3 -26   2    5.60    4.80
   3  26  -2    5.80    5.10
  -3  26  -2    9.40    5.10
  -3  26  -2    8.40    3.40
  -3  26  -2   11.40    4.80
   3  25  -2   12.30    6.00
   3 -25   2   21.50    6.10
   3  25  -2   24.30    5.00
  -3  25  -2   22.90    4.10
  -3  25  -2   22.20    4.70
  -3  25  -2   22.40    5.90
   3  24  -2    3.30    4.00
   3 -24   2    5.20    4.60
   3  24  -2    2.90    4.60
  -3  24  -2    0.10    4.40
  -3  24  -2    5.30    3.70
  -3  24  -2    3.40    4.40
   3  23  -2   -0.70    4.00
   3  23  -2    1.70    3.60
   3 -23   2   17.70    4.80
  -3  23  -2    2.20    4.00
  -3  23  -2    3.40    3.00
  -3  23  -2    6.10    4.30
   3  22  -2   94.89    7.50
   3  22  -2   87.59    8.70
   3 -22   2  100.59    8.50
  -3  22  -2   86.49    7.00
  -3  22  -2   80.89    7.70
   3  21  -2   16.10    5.20
   3 -21   2    9.50    4.20
   3  21  -2    1.70    3.30
  -3  21  -2    9.20    4.40
  -3  21  -2   10.80    4.10
   3 -20   2   11.60    4.40
   3  20  -2    9.10    3.90
   3  20  -2   10.00    4.60
  -3  20  -2    7.40    3.50
  -3  20  -2    9.90    4.30
   3  19  -2   45.60    5.30
   3 -19   2   51.89    6.40
   3  19  -2   44.10    6.30
  -3  19  -2   46.30    5.40
  -3  19  -2   57.39    6.50
   3  18  -2   61.59    7.20
   3 -18   2   69.59    6.40
   3  18  -2   63.29    5.60
  -3  18  -2   57.19    5.40
  -3  18  -2   64.79    6.10
   3  17  -2   27.30    5.00
   3  17  -2   26.70    4.20
   3 -17   2   44.10    5.60
  -3  17  -2   33.50    4.60
  -3  17  -2   39.80    5.00
   3  16  -2   21.40    4.60
   3  16  -2   23.60    3.70
   3 -16   2   21.10    4.50
  -3  16  -2   26.80    4.30
  -3  16  -2   26.30    4.10
   3 -15   2   43.80    5.30
   3  15  -2   50.69    6.00
   3  15  -2   58.19    4.70
  -3 -15   2   54.59    3.30
  -3  15  -2   53.49    4.80
  -3  15  -2   45.30    5.10
   3  14  -2  114.99    6.20
   3  14  -2   99.19    6.90
   3 -14   2  103.89    6.70
  -3  14  -2  105.39    6.30
  -3 -14   2  115.89    4.60
  -3  14  -2  112.09    7.00
   3  13  -2  204.98    9.70
   3  13  -2  219.98    8.40
  -3 -13   2  212.98    6.80
  -3  13  -2  209.68    9.70
  -3  13  -2  214.28    8.80
   3  12  -2   84.89    5.10
   3  12  -2   80.79    6.10
   3 -12   2   85.69    5.50
  -3  12  -2   71.99    5.10
  -3  12  -2   86.99    5.30
  -3 -12   2   91.39    4.00
   3  11  -2  912.11   24.90
   3 -11   2  881.41   23.50
   3  11  -2  915.91   23.20
  -3  11  -2  916.71   23.70
  -3  11  -2  923.21   23.50
  -3 -11   2  906.81   21.70
   3 -10   2    8.30    2.50
   3  10  -2   10.00    3.50
   3  10  -2   10.80    2.30
   3  10  -2   12.60    2.70
  -3  10  -2    3.60    2.40
  -3 -10   2    9.20    1.90
  -3 -10   2   14.70    2.50
  -3  10  -2   10.90    2.80
   3   9  -2  656.53   16.80
   3  -9   2  652.23   17.20
   3   9  -2  634.44   18.40
   3   9  -2  657.63   17.10
  -3  -9   2  631.04   16.50
  -3   9  -2  639.64   17.40
  -3   9  -2  634.94   17.30
  -3  -9   2  622.14   15.90
   3   8  -2   21.10    3.30
   3  -8   2   21.20    2.90
   3  -8   2   19.70    3.00
   3   8  -2   20.70    2.70
   3  -8   2   24.20    3.70
   3   8  -2   17.80    2.40
  -3  -8   2   20.50    2.30
  -3   8  -2   23.00    3.20
  -3   8  -2   18.20    3.30
  -3   8  -2   26.40    3.00
  -3  -8   2   20.40    3.00
  -3  -8   2   17.40    2.30
  -3   8  -2   16.80    2.80
   3   7  -2   74.29    4.70
   3  -7   2   79.59    4.70
   3  -7   2   79.99    4.00
   3  -7   2   78.99    4.70
   3   7  -2   74.29    3.70
  -3   7  -2   81.39    4.40
  -3  -7   2   76.09    3.70
  -3  -7   2   78.79    4.50
  -3   7  -2   86.19    4.60
  -3   7  -2   84.29    4.60
  -3  -7   2   84.89    4.00
  -3   7  -2   78.19    4.10
  -3  -7   2   74.19    4.50
   3   6  -2  324.57    9.00
   3  -6   2  311.37   10.20
   3  -6   2  322.97   10.20
   3  -6   2  299.87    8.90
   3   6  -2  316.67   10.30
   3   6  -2  325.07    9.40
  -3  -6   2  317.07    9.20
  -3  -6   2  299.67    9.70
  -3  -6   2  309.97    9.80
  -3   6  -2  304.37    9.70
  -3   6  -2  307.27    9.00
  -3   6  -2  321.47    9.80
   3  -5   2 1818.82   44.90
   3  -5   2 2005.40   42.90
   3   5  -2 1860.01   42.60
  -3   5  -2 1870.41   42.00
  -3   5  -2 1833.32   43.00
  -3   5  -2 1854.71   43.10
  -3  -5   2 1911.71   44.50
  -3  -5   2 1860.81   43.20
  -3  -5   2 1913.21   42.40
  -3   5  -2 1857.51   43.20
   3  -4   2   45.10    3.60
   3  -4   2   45.80    2.60
   3  -4   2   50.79    3.80
   3  -4   2   47.40    3.10
   3   4  -2   39.50    3.00
   3   4  -2   49.20    3.30
  -3   4  -2   36.80    3.20
  -3   4  -2   43.30    2.50
  -3   4  -2   49.99    3.20
  -3   4  -2   44.20    3.50
  -3  -4   2   50.99    3.30
  -3  -4   2   44.70    2.90
  -3  -4   2   41.90    3.30
   3  -3   2 4052.99   89.79
   3  -3   2 4109.19   90.79
   3  -3   2 4149.88   88.59
   3   3  -2 4209.88   89.89
   3   3  -2 4149.58   90.09
   3  -3   2 4143.39   90.59
  -3  -3   2 4084.69   89.69
  -3   3  -2 4290.97   90.69
  -3  -3   2 4039.40   90.19
  -3   3  -2 4063.89   88.59
  -3  -3   2 3971.90   90.09
  -3   3  -2 4135.69   90.59
  -3   3  -2 4133.49   89.89
   3  -2   2   92.19    3.10
   3   2  -2   90.39    4.30
   3  -2   2   92.49    4.70
   3   2  -2  100.19    3.90
   3  -2   2   93.09    4.70
   3   2  -2  101.69    4.60
   3  -2   2   94.89    4.00
  -3  -2   2   95.19    4.60
  -3   2  -2   98.49    3.30
  -3   2  -2   97.39    5.50
  -3  -2   2  106.39    4.30
  -3   2  -2   94.29    5.40
   3   1  -2 1813.32   42.00
   3   1  -2 1900.21   41.90
   3  -1   2 1794.82   39.90
   3  -1   2 1879.11   41.30
   3  -1   2 1836.72   42.40
   3   1  -2 1843.82   41.10
  -3  -1   2 1877.71   41.80
  -3   1  -2 1848.92   40.10
  -3  -1   2 1850.61   41.10
  -3  -1   2 1829.42   42.10
  -3   1  -2 1832.12   41.30
  -3   1  -2 1866.21   44.00
   3   0   2  760.42   16.90
   3   0  -2  784.12   19.10
   3   0  -2  785.22   19.30
   3   0  -2  765.32   18.30
   3   0   2  771.52   18.30
   3   0   2  783.52   19.60
  -3   0   2  768.42   19.00
  -3   0  -2  733.43   20.50
  -3   0  -2  822.82   17.50
  -3   0   2  755.62   19.20
  -3   0   2  774.92   18.40
  -3   0  -2  758.62   18.40
   3   1   2 1836.12   40.90
   3  -1  -2 1839.02   41.00
   3  -1  -2 1831.32   41.80
   3  -1  -2 1834.22   42.10
   3   1   2 1810.72   42.20
  -3   1   2 1860.41   41.20
  -3   1   2 1849.91   42.10
  -3   1   2 1842.02   42.00
  -3   1   2 1871.51   41.90
  -3  -1  -2 1872.61   41.00
   3   2   2  108.69    4.80
   3   2   2  113.99    3.90
   3  -2  -2   89.79    3.90
   3  -2  -2   95.99    4.60
   3  -2  -2   92.09    4.60
  -3   2   2   96.99    4.10
  -3  -2  -2  116.69    4.00
  -3   2   2   90.59    4.40
  -3   2   2   96.19    4.60
   3  -3  -2 4139.29   89.39
   3   3   2 4152.88   86.99
   3  -3  -2 4061.49   88.39
   3  -3  -2 4015.30   89.49
   3  -3  -2 3979.20   89.09
   3   3   2 3960.20   87.79
   3   3   2 4083.89   89.59
  -3   3   2 4189.68   88.69
  -3   3   2 4030.60   89.09
  -3  -3  -2 4150.28   89.89
  -3   3   2 4068.19   89.29
  -3   3   2 3943.21   89.19
  -3  -3  -2 4191.38   87.89
   3  -4  -2   44.10    2.70
   3  -4  -2   40.70    3.20
   3   4   2   50.69    2.10
   3   4   2   43.70    2.40
   3  -4  -2   55.59    3.60
   3  -4  -2   41.90    3.20
  -3   4   2   40.00    2.80
  -3  -4  -2   48.00    3.00
  -3   4   2   43.70    3.60
  -3  -4  -2   44.70    3.50
  -3  -4  -2   44.60    2.40
  -3  -4  -2   46.00    3.40
  -3   4   2   44.50    3.40
  -3   4   2   45.30    3.30
   3  -5  -2 1880.11   43.50
   3   5   2 1848.62   41.50
   3  -5  -2 1863.21   43.20
   3  -5  -2 1836.42   43.00
   3  -5  -2 1939.21   42.50
   3   5   2 1848.12   41.20
  -3   5   2 1911.91   42.70
  -3   5   2 1882.91   43.40
  -3   5   2 1886.51   42.70
  -3   5   2 1910.51   43.10
  -3  -5  -2 1863.51   42.70
  -3  -5  -2 1876.01   43.60
  -3  -5  -2 1847.62   41.30
  -3  -5  -2 1917.31   43.80
   3  -6  -2  307.37    9.70
   3  -6  -2  300.97    9.90
   3  -6  -2  308.97    9.20
   3   6   2  309.97    8.40
   3   6   2  306.67    8.30
  -3   6   2  312.57    9.40
  -3   6   2  316.67    9.90
  -3  -6  -2  318.87    8.70
  -3  -6  -2  310.47    9.30
  -3   6   2  314.57    9.70
  -3  -6  -2  303.37   10.10
  -3  -6  -2  328.27   10.30
  -3  -6  -2  312.97    8.20
   3  -7  -2   78.79    4.50
   3  -7  -2   81.29    4.20
   3   7   2   85.99    3.70
   3  -7  -2   80.99    4.60
   3   7   2   89.69    5.30
   3   7   2   82.49    3.50
   3  -7  -2   89.59    4.80
  -3   7   2   90.99    4.60
  -3  -7  -2   82.89    4.80
  -3   7   2   75.09    4.30
  -3   7   2   83.99    4.50
  -3   7   2   77.49    4.60
  -3  -7  -2   76.89    4.00
  -3  -7  -2   82.89    3.30
  -3  -7  -2   82.79    4.30
   3   8   2   17.10    2.20
   3   8   2   22.40    2.30
   3   8   2   17.90    3.30
   3   8   2   15.40    2.50
   3  -8  -2   19.90    2.80
   3  -8  -2   23.60    3.20
   3  -8  -2   24.20    3.20
   3  -8  -2   15.20    3.50
  -3   8   2   17.20    2.70
  -3  -8  -2   16.30    2.40
  -3  -8  -2   20.80    2.00
  -3  -8  -2   20.80    2.70
  -3   8   2   14.20    2.70
  -3   8   2   20.70    3.10
  -3   8   2   19.30    2.80
   3  -9  -2  629.74   17.60
   3  -9  -2  636.14   17.20
   3   9   2  627.04   18.60
   3   9   2  636.14   16.00
   3   9   2  641.34   16.90
   3   9   2  648.54   16.40
  -3   9   2  643.14   17.10
  -3   9   2  650.33   17.60
  -3  -9  -2  652.03   16.80
  -3  -9  -2  643.64   16.80
   3 -10  -2    6.90    2.50
   3  10   2   13.30    3.50
   3  10   2   13.80    2.30
   3  10   2    8.00    2.10
   3  10   2   11.40    2.50
  -3 -10  -2   10.80    2.50
  -3  10   2   13.80    2.90
  -3  10   2    7.10    2.60
   3  11   2  930.01   23.10
   3 -11  -2  905.01   23.80
   3  11   2  902.41   22.50
   3  11   2  905.21   25.30
  -3  11   2  910.81   23.90
  -3 -11  -2  943.21   23.60
  -3  11   2  933.71   23.60
  -3 -11  -2  915.71   22.70
   3  12   2   92.49    4.80
   3  12   2   80.79    6.10
   3 -12  -2   86.99    5.50
   3  12   2   84.39    4.40
  -3  12   2   78.89    5.30
  -3 -12  -2   86.19    5.40
  -3  12   2   85.69    5.30
  -3 -12  -2   78.79    4.40
   3 -13  -2  218.88   10.20
   3  13   2  228.18   10.20
   3  13   2  226.88    7.80
   3  13   2  208.78    8.00
  -3 -13  -2  214.68    7.60
  -3  13   2  206.98    8.60
  -3  13   2  219.48   10.00
  -3 -13  -2  207.88    8.50
   3  14   2  121.89    7.60
   3 -14  -2  111.79    6.60
   3  14   2  110.19    5.50
   3  14   2  121.69    5.80
  -3  14   2  107.59    6.40
  -3  14   2  114.59    6.40
  -3 -14  -2  115.19    6.60
  -3 -14  -2  118.89    5.40
   3  15   2   51.09    6.20
   3  15   2   47.60    4.00
   3  15   2   48.70    4.10
   3 -15  -2   52.19    5.10
  -3  15   2   52.79    4.90
  -3  15   2   49.20    5.30
  -3 -15  -2   46.10    3.60
   3 -16  -2   23.40    4.00
   3  16   2   22.50    3.30
   3  16   2   21.20    4.60
   3  16   2   19.60    3.20
  -3  16   2   25.80    4.40
  -3  16   2   24.80    4.10
  -3 -16  -2   18.70    3.70
  -3 -16  -2   26.30    3.20
   3  17   2   38.30    4.30
   3 -17  -2   32.70    4.90
   3  17   2   38.10    5.90
   3  17   2   40.20    4.30
  -3  17   2   36.20    5.00
  -3  17   2   28.90    4.50
  -3 -17  -2   23.50    4.30
   3 -18  -2   72.79    6.30
   3  18   2   70.99    5.20
   3  18   2   75.69    5.00
   3  18   2   63.49    7.40
  -3  18   2   69.59    6.10
  -3  18   2   57.79    5.50
  -3 -18  -2   59.69    5.70
   3  19   2   49.20    6.90
   3 -19  -2   56.99    6.40
   3  19   2   52.19    4.90
   3  19   2   47.00    4.60
  -3  19   2   54.59    6.10
  -3 -19  -2   44.50    6.20
  -3  19   2   46.50    5.90
   3  20   2   13.80    4.70
   3  20   2    6.70    2.90
   3  20   2   10.00    3.10
   3 -20  -2    7.50    4.10
  -3 -20  -2    9.10    4.30
  -3  20   2    5.80    3.50
  -3  20   2    4.70    3.70
   3  21   2    7.10    2.80
   3 -21  -2    3.80    3.90
   3  21   2   10.90    5.00
  -3 -21  -2    9.80    3.80
  -3  21   2    8.30    4.20
   3  22   2   95.09    6.20
   3 -22  -2  108.79    8.70
   3  22   2  103.49    7.00
   3  22   2   98.39    9.10
  -3 -22  -2   93.49   10.40
  -3  22   2   94.49    8.10
  -3  22   2  104.69    6.50
  -3  22   2  103.79    7.70
   3  23   2    6.60    2.90
   3 -23  -2    8.90    4.50
   3  23   2    4.70    3.50
   3  23   2    8.90    4.60
  -3  23   2   10.50    4.50
  -3 -23  -2    5.50    4.10
  -3  23   2   11.90    3.60
  -3  23   2    9.40    4.20
   3  24   2    2.40    2.70
   3 -24  -2   10.40    4.60
   3  24   2    4.40    3.60
   3  24   2    6.70    5.00
  -3  24   2   -4.50    3.70
  -3 -24  -2    8.70    4.40
  -3  24   2    5.20    4.00
  -3  24   2   11.70    3.50
   3 -25  -2   26.20    6.30
   3  25   2   26.10    4.30
   3  25   2   25.90    4.60
   3  25   2   23.30    6.60
  -3  25   2   14.70    5.80
  -3  25   2   28.20    4.50
  -3  25   2   19.90    4.80
  -3 -25  -2   16.60    4.90
   3  26   2   12.30    5.60
   3 -26  -2   13.80    6.00
   3  26   2   11.00    4.50
  -3 -26  -2   10.20    5.40
  -3  26   2   10.00    5.00
  -3  26   2   11.70    3.70
   3 -27  -2   49.20    9.40
   3  27   2   63.09    7.00
  -3  27   2   60.09    6.30
  -3  27   2   49.10    7.70
   3  28   2   12.20    4.70
   3 -28  -2   -0.30    4.60
   3  28   2   -4.50    6.20
  -3  28   2   -2.20    4.10
  -3  28   2   -2.10    3.30
   4  28  -2   23.80    7.20
  -4  28  -2   25.40    6.20
  -4  28  -2   28.60    5.40
   4 -27   2   22.70    6.80
   4  27  -2   25.00    6.80
   4  27  -2   12.80    5.10
  -4  27  -2   32.40    6.50
  -4  27  -2    7.80    4.60
  -4  27  -2   15.60    3.80
   4 -26   2   15.90    6.10
   4  26  -2   18.70    5.40
   4  26  -2   18.50    6.40
  -4  26  -2   21.90    5.50
  -4  26  -2   20.10    4.20
  -4  26  -2   13.30    4.50
   4  25  -2    3.30    4.10
   4  25  -2    1.50    5.00
   4 -25   2    9.00    5.50
  -4  25  -2   -0.40    3.80
  -4  25  -2    1.80    3.20
  -4  25  -2    6.50    4.40
   4  24  -2   15.10    4.10
   4 -24   2    6.40    4.50
   4  24  -2   13.10    5.60
  -4  24  -2   13.90    5.20
  -4  24  -2   17.60    4.80
   4  23  -2   52.19    6.10
   4 -23   2   31.80    6.20
   4  23  -2   43.30    7.80
  -4  23  -2   39.70    6.50
  -4  23  -2   46.90    6.80
   4 -22   2   19.70    5.60
   4  22  -2   32.90    5.10
   4  22  -2   35.40    7.10
  -4  22  -2   35.20    6.40
  -4  22  -2   27.40    5.90
   4 -21   2    1.10    3.90
   4  21  -2    2.90    3.00
   4  21  -2    6.50    4.50
  -4  21  -2    3.50    3.50
  -4  21  -2    6.50    3.90
   4  20  -2   62.49    9.30
   4  20  -2   52.79    5.80
   4 -20   2   56.19    7.90
  -4  20  -2   47.10    5.90
   4  19  -2    2.80    4.50
   4 -19   2   -0.30    3.40
  -4  19  -2   -2.30    3.20
  -4  19  -2    1.40    3.00
   4 -18   2  207.68   10.60
   4  18  -2  214.98    9.90
   4  18  -2  249.88   12.40
  -4 -18   2  218.88    7.70
  -4  18  -2  219.18   10.20
  -4  18  -2  220.48   10.50
   4  17  -2   73.09    5.80
   4 -17   2   81.59    6.60
   4  17  -2   81.09    7.80
  -4 -17   2   75.89    4.30
  -4  17  -2   72.29    6.00
  -4  17  -2   87.69    6.60
   4 -16   2   99.19    7.00
   4  16  -2  106.99    6.60
   4  16  -2  103.59    8.00
  -4 -16   2  113.79    5.10
  -4  16  -2  115.99    7.50
  -4  16  -2  114.49    7.20
   4 -15   2   51.19    5.60
   4  15  -2   50.59    4.50
   4  15  -2   47.10    6.20
  -4  15  -2   55.49    5.60
  -4 -15   2   41.80    3.40
  -4  15  -2   56.09    5.30
   4  14  -2   14.10    3.10
   4 -14   2   13.50    3.70
   4  14  -2    9.40    3.60
  -4 -14   2   19.80    2.50
  -4  14  -2   10.60    3.10
  -4  14  -2    9.20    3.20
   4  13  -2   13.00    3.80
   4  13  -2    7.90    2.60
   4 -13   2   13.60    3.10
  -4 -13   2   10.20    2.40
  -4  13  -2   10.80    3.20
  -4  13  -2   10.70    3.60
   4 -12   2   25.50    3.70
   4  12  -2   21.60    3.30
   4  12  -2   27.90    5.40
  -4 -12   2   24.40    3.00
  -4  12  -2   23.80    4.30
  -4  12  -2   37.60    4.40
   4 -11   2  165.98    7.60
   4  11  -2  174.38    8.80
   4  11  -2  163.08    7.20
  -4 -11   2  158.88    7.90
  -4  11  -2  166.28    7.90
  -4 -11   2  186.68    7.40
  -4 -11   2  168.48    6.70
  -4  11  -2  175.58    7.80
   4  10  -2 1024.80   25.80
   4  10  -2 1077.49   28.60
   4  10  -2 1004.90   26.20
   4 -10   2 1071.59   26.50
  -4 -10   2 1061.89   25.60
  -4 -10   2 1058.39   27.60
  -4 -10   2 1041.50   25.70
  -4  10  -2 1024.60   26.90
  -4  10  -2 1093.09   27.30
   4   9  -2   48.00    3.60
   4   9  -2   41.50    5.00
   4  -9   2   50.29    4.20
   4   9  -2   46.50    3.90
  -4   9  -2   56.09    4.60
  -4  -9   2   43.80    3.50
  -4  -9   2   43.30    3.50
  -4   9  -2   49.20    4.50
  -4  -9   2   54.09    4.90
   4   8  -2  138.39    6.20
   4   8  -2  151.78    7.70
   4  -8   2  139.29    5.90
   4   8  -2  145.09    5.60
  -4  -8   2  137.39    6.60
  -4  -8   2  147.19    6.90
  -4  -8   2  131.49    5.60
  -4   8  -2  130.59    6.00
  -4   8  -2  142.59    6.80
  -4   8  -2  144.29    6.90
   4   7  -2   53.09    4.00
   4   7  -2   49.20    3.50
   4  -7   2   43.90    3.60
  -4   7  -2   53.29    3.80
  -4   7  -2   53.09    5.00
  -4   7  -2   53.49    4.70
  -4  -7   2   48.20    4.70
  -4  -7   2   48.50    3.50
   4  -6   2  615.74   17.80
   4  -6   2  618.84   15.60
   4  -6   2  598.74   16.70
   4   6  -2  651.13   16.50
   4  -6   2  617.84   17.60
  -4   6  -2  630.14   17.10
  -4  -6   2  606.34   16.00
  -4  -6   2  588.84   17.10
  -4   6  -2  596.14   17.00
  -4   6  -2  570.64   16.80
  -4  -6   2  595.04   17.00
  -4   6  -2  610.94   16.60
   4   5  -2    5.70    2.00
   4  -5   2    9.70    2.70
   4   5  -2    7.60    2.00
   4  -5   2    6.20    2.00
   4  -5   2    9.60    1.80
   4  -5   2    7.40    2.40
  -4  -5   2    8.90    2.40
  -4   5  -2    8.80    1.80
  -4   5  -2    7.60    2.40
  -4   5  -2    8.50    2.10
  -4  -5   2   10.90    2.10
  -4   5  -2    7.50    2.60
  -4  -5   2    8.60    2.30
   4  -4   2   21.80    3.30
   4  -4   2   25.40    3.00
   4  -4   2   32.40    3.70
   4  -4   2   31.80    2.30
   4   4  -2   20.40    2.60
  -4  -4   2   25.30    3.20
  -4   4  -2   28.50    3.50
  -4  -4   2   25.10    2.80
  -4   4  -2   29.40    2.20
  -4   4  -2   27.80    3.00
  -4   4  -2   25.30    3.30
  -4  -4   2   24.50    3.20
   4   3  -2   88.29    5.40
   4   3  -2   87.99    4.00
   4  -3   2   92.39    3.40
   4  -3   2   83.19    5.10
   4   3  -2   87.89    4.50
   4  -3   2   85.09    4.30
   4  -3   2   90.09    5.00
  -4   3  -2   88.29    5.10
  -4   3  -2   93.49    4.50
  -4  -3   2   82.39    4.30
  -4   3  -2   88.79    3.60
  -4   3  -2   87.89    5.00
  -4  -3   2   85.09    4.80
   4   2  -2  154.68    6.50
   4   2  -2  165.98    5.60
   4  -2   2  162.48    7.10
   4  -2   2  171.98    6.20
   4   2  -2  158.88    6.30
   4  -2   2  154.08    6.80
   4  -2   2  160.18    4.70
  -4   2  -2  166.88    6.20
  -4   2  -2  148.99    6.70
  -4  -2   2  155.88    6.10
  -4  -2   2  171.28    6.90
  -4   2  -2  167.38    5.00
  -4   2  -2  152.98    6.80
   4   1  -2  309.47    9.80
   4  -1   2  319.77    7.80
   4   1  -2  316.87    9.00
   4  -1   2  315.27   10.50
   4  -1   2  337.17    9.60
   4   1  -2  307.07   10.20
  -4   1  -2  323.87   10.60
  -4  -1   2  316.17   10.40
  -4   1  -2  318.97   10.80
  -4   1  -2  322.07    8.20
  -4   1  -2  325.77    9.60
  -4  -1   2  324.07    9.90
  -4  -1   2  317.47    9.00
   4   0  -2    1.00    1.20
   4   0   2   -0.20    1.50
   4   0  -2   -0.50    1.60
   4   0   2    0.50    0.60
  -4   0  -2    1.20    1.30
  -4   0   2    0.00    1.00
  -4   0   2   -0.70    1.30
  -4   0  -2    0.60    0.80
  -4   0   2    1.90    1.60
  -4   0  -2   -1.40    1.50
  -4   0  -2    2.00    1.90
   4   1   2  316.27    9.10
   4   1   2  324.97    7.50
   4  -1  -2  317.57    9.90
   4   1   2  317.57   10.40
   4  -1  -2  327.57    9.00
   4  -1  -2  313.77   11.30
  -4  -1  -2  308.67    9.20
  -4   1   2  309.97   10.20
  -4   1   2  319.37   10.40
  -4   1   2  336.97   11.10
  -4   1   2  307.77    9.10
  -4  -1  -2  321.47   10.60
   4  -2  -2  164.68    6.40
   4  -2  -2  160.78    6.70
   4  -2  -2  173.08    5.60
   4   2   2  155.38    6.70
   4   2   2  163.98    5.60
   4  -2  -2  162.48    6.70
   4   2   2  156.78    4.40
  -4   2   2  155.48    6.60
  -4  -2  -2  164.68    5.70
  -4  -2  -2  145.79    6.70
  -4   2   2  166.48    6.80
  -4   2   2  165.08    5.90
  -4   2   2  157.68    6.40
   4   3   2   88.49    4.90
   4   3   2   88.79    3.90
   4   3   2   91.79    2.80
   4  -3  -2   93.39    5.10
   4  -3  -2   99.29    4.80
   4  -3  -2   89.09    5.70
   4   3   2   90.19    3.20
   4  -3  -2   99.09    4.20
  -4   3   2   88.79    4.90
  -4  -3  -2   89.49    5.10
  -4   3   2   88.29    4.30
  -4   3   2   94.29    4.80
  -4   3   2   89.89    4.90
  -4  -3  -2   87.59    4.00
   4   4   2   25.40    1.60
   4   4   2   29.00    3.30
   4  -4  -2   25.80    2.30
   4  -4  -2   22.10    2.90
   4  -4  -2   34.30    3.80
   4  -4  -2   28.60    3.40
   4   4   2   25.40    2.30
  -4   4   2   31.10    3.30
  -4  -4  -2   28.20    3.70
  -4  -4  -2   27.60    2.40
  -4   4   2   31.00    3.50
  -4   4   2   24.70    3.20
  -4   4   2   25.60    2.80
   4  -5  -2   10.20    2.50
   4   5   2    8.40    1.30
   4  -5  -2    9.50    2.70
   4  -5  -2   11.20    2.00
   4   5   2    7.70    1.70
   4  -5  -2    9.20    2.40
  -4   5   2   12.00    2.50
  -4  -5  -2    9.20    1.60
  -4   5   2    6.40    2.00
  -4   5   2    7.50    2.30
  -4  -5  -2   10.60    2.40
  -4  -5  -2    7.70    2.40
  -4   5   2    8.40    2.20
  -4  -5  -2    3.90    2.00
   4  -6  -2  611.64   17.20
   4  -6  -2  600.84   15.90
   4  -6  -2  614.34   16.90
   4   6   2  614.94   15.30
   4   6   2  618.84   14.60
  -4   6   2  578.84   16.40
  -4  -6  -2  603.44   16.30
  -4   6   2  611.04   18.30
  -4   6   2  606.94   16.90
  -4  -6  -2  617.54   17.60
  -4  -6  -2  611.64   15.10
  -4  -6  -2  593.14   18.60
  -4   6   2  593.04   16.30
   4  -7  -2   46.80    4.70
   4   7   2   41.70    2.80
   4   7   2   53.69    3.40
   4  -7  -2   56.99    3.90
   4  -7  -2   47.40    4.80
  -4  -7  -2   48.10    4.70
  -4   7   2   53.79    4.40
  -4   7   2   43.80    4.10
  -4  -7  -2   45.80    3.00
  -4  -7  -2   50.79    4.00
  -4   7   2   48.00    4.40
   4   8   2  146.09    5.50
   4  -8  -2  139.79    6.20
   4  -8  -2  143.09    6.80
   4   8   2  144.69    5.30
  -4   8   2  137.79    6.40
  -4  -8  -2  133.49    7.20
  -4  -8  -2  142.99    5.10
  -4   8   2  153.08    7.00
  -4  -8  -2  136.59    6.10
   4   9   2   48.80    3.40
   4  -9  -2   50.09    5.00
   4   9   2   52.49    3.40
   4   9   2   43.80    5.30
   4  -9  -2   50.79    4.10
  -4   9   2   49.10    4.40
  -4  -9  -2   48.90    4.80
  -4  -9  -2   49.30    3.10
  -4  -9  -2   48.00    3.80
  -4   9   2   43.10    4.10
   4  10   2 1029.70   25.30
   4  10   2 1037.90   26.30
   4 -10  -2 1025.70   26.40
   4  10   2 1048.50   28.70
   4 -10  -2 1054.79   27.20
  -4 -10  -2 1020.90   25.90
  -4  10   2 1115.19   27.30
  -4 -10  -2 1055.79   26.00
  -4 -10  -2 1049.00   24.60
  -4  10   2 1049.00   26.50
   4  11   2  169.18    6.40
   4  11   2  174.68    8.90
   4  11   2  169.28    6.60
   4 -11  -2  156.88    7.20
  -4 -11  -2  161.28    6.80
  -4 -11  -2  172.48    7.10
  -4  11   2  177.08    7.60
  -4  11   2  171.68    7.80
   4  12   2   28.50    3.10
   4 -12  -2   22.30    3.70
   4  12   2   27.50    4.70
  -4 -12  -2   32.00    3.30
  -4 -12  -2   35.40    4.00
  -4  12   2   30.10    4.00
   4  13   2    2.30    2.80
   4 -13  -2   12.10    3.30
   4  13   2    9.10    2.30
  -4  13   2    7.50    2.80
  -4 -13  -2    7.90    2.40
  -4 -13  -2   11.00    3.00
  -4  13   2   10.60    3.20
   4  14   2    9.00    3.90
   4  14   2   15.70    2.80
   4 -14  -2   13.70    3.40
  -4  14   2   13.50    3.50
  -4 -14  -2   16.70    3.30
  -4  14   2   11.90    3.30
   4  15   2   43.80    6.10
   4 -15  -2   50.09    5.10
   4  15   2   53.39    4.20
  -4 -15  -2   53.89    6.20
  -4  15   2   36.30    4.90
  -4  15   2   52.49    5.40
   4  16   2  106.09    5.90
   4 -16  -2  116.49    7.30
   4  16   2  114.79    8.40
  -4 -16  -2  114.19    7.00
  -4  16   2  104.89    6.90
  -4  16   2  120.69    7.30
   4  17   2   92.09    5.50
   4  17   2   71.79    7.30
   4 -17  -2   90.69    6.80
  -4  17   2   61.39    6.30
  -4 -17  -2   59.89    6.00
  -4  17   2   70.49    6.10
   4  18   2  220.58    9.00
   4  18   2  215.78   11.90
   4 -18  -2  213.98   10.60
  -4  18   2  212.38   10.50
  -4  18   2  207.08   10.10
  -4 -18  -2  208.78   10.10
   4  19   2    2.00    4.00
   4 -19  -2   -1.20    2.90
   4  19   2    1.90    2.50
  -4  19   2    0.50    3.60
  -4 -19  -2    0.40    3.30
  -4  19   2    1.00    3.20
   4  20   2   50.29    8.40
   4  20   2   60.49    5.30
  -4  20   2   62.79    7.00
  -4  20   2   47.20    6.00
  -4 -20  -2   53.19    6.70
   4 -21  -2    5.00    4.00
   4  21   2   10.30    3.20
   4  21   2    6.70    4.60
  -4  21   2   -4.50    3.20
  -4 -21  -2    0.90    3.70
   4  22   2   35.00    4.90
   4 -22  -2   30.00    5.50
   4  22   2   37.80    7.10
  -4  22   2   25.90    5.50
  -4  22   2   27.40    5.40
   4  23   2   38.70    7.40
   4 -23  -2   60.19    7.80
   4  23   2   45.00    5.40
  -4  23   2   32.10    6.20
  -4  23   2   55.69    7.10
   4 -24  -2   11.90    5.00
   4  24   2   17.50    5.70
   4  24   2   16.20    4.20
  -4  24   2    9.20    5.40
  -4  24   2    6.40    4.20
   4  25   2    4.40    3.80
   4  25   2    9.80    5.40
   4 -25  -2    5.50    4.90
  -4  25   2   -1.70    2.90
  -4  25   2    2.20    5.10
  -4  25   2    1.50    3.80
   4  26   2   22.10    6.40
   4 -26  -2   14.40    6.00
   4  26   2   20.60    4.90
  -4  26   2   17.50    5.90
  -4  26   2    9.20    4.90
  -4  26   2   11.00    4.00
   4  27   2   10.30    4.20
   4  27   2   21.00    7.00
   4 -27  -2    6.40    5.40
  -4  27   2   10.30    4.00
  -4  27   2   15.10    5.60
   4  28   2   15.20    5.40
   4  28   2   33.10    7.70
  -4  28   2    8.70    5.30
  -4  28   2   13.10    6.30
   5  27  -2   59.49    7.40
   5 -27   2   58.49    9.50
   5  27  -2   54.59    9.30
  -5  27  -2   39.90    7.30
  -5  27  -2   51.09    8.00
   5  26  -2  127.39   11.80
   5  26  -2  126.29    9.20
  -5  26  -2   93.99    8.60
   5 -25   2   54.89    8.50
   5  25  -2   63.89    9.50
   5  25  -2   59.19    7.10
  -5  25  -2   55.79    7.20
  -5  25  -2   55.39    7.60
   5  24  -2   14.50    5.90
   5 -24   2   14.10    5.70
   5  24  -2   24.50    4.80
  -5  24  -2   15.10    6.00
  -5  24  -2   25.50    5.90
   5  23  -2   96.09    9.80
   5 -23   2   76.49    8.50
   5  23  -2   84.99    7.20
  -5  23  -2   67.29    8.10
  -5  23  -2   67.89    7.50
   5 -22   2  254.27   12.80
   5  22  -2  226.38   11.00
   5  22  -2  212.58   13.30
  -5  22  -2  248.58   12.70
  -5  22  -2  220.58   11.40
   5  21  -2  119.29   10.00
   5 -21   2  125.49    9.10
   5  21  -2  118.39    7.90
  -5  21  -2  121.89    8.50
  -5  21  -2  121.79    8.80
   5  20  -2   53.89    7.80
   5 -20   2   48.10    6.50
   5  20  -2   46.40    5.50
  -5  20  -2   45.10    6.40
  -5  20  -2   48.30    6.60
   5 -19   2   15.50    4.60
  -5  19  -2   11.00    4.10
  -5  19  -2   10.50    4.40
   5  18  -2  830.22   26.90
   5  18  -2  793.02   23.00
   5 -18   2  792.32   24.20
  -5  18  -2  807.52   23.80
  -5  18  -2  768.12   23.70
   5  17  -2  429.26   14.90
   5  17  -2  425.26   17.50
   5 -17   2  431.66   15.80
  -5  17  -2  446.96   15.90
  -5 -17   2  449.76   16.80
  -5  17  -2  456.85   15.70
   5  16  -2  245.08   12.60
   5 -16   2  244.18   10.70
   5  16  -2  231.68    9.90
  -5  16  -2  215.48   10.50
  -5 -16   2  234.48   11.40
  -5  16  -2  232.38   10.50
  -5 -16   2  250.77    9.10
   5  15  -2  265.67   10.40
   5 -15   2  285.07   11.60
   5  15  -2  283.97   13.10
  -5 -15   2  271.57    9.40
  -5 -15   2  290.87   12.20
  -5  15  -2  264.17   11.10
  -5  15  -2  275.27   11.40
   5 -14   2    4.20    2.70
   5  14  -2   10.70    4.00
   5  14  -2   10.50    3.00
  -5 -14   2   12.30    4.10
  -5  14  -2    7.10    3.10
  -5 -14   2    9.70    2.30
  -5  14  -2    7.00    2.90
   5  13  -2   53.29    6.70
   5 -13   2   36.00    4.50
   5  13  -2   44.30    4.70
  -5 -13   2   45.40    3.80
  -5  13  -2   47.00    5.20
  -5 -13   2   40.20    5.20
  -5  13  -2   47.40    5.20
   5 -12   2  504.35   17.00
   5  12  -2  503.55   15.30
   5  12  -2  521.35   17.80
  -5  12  -2  507.85   16.20
  -5 -12   2  506.85   14.50
  -5 -12   2  504.65   15.70
  -5  12  -2  500.25   16.00
  -5 -12   2  492.35   16.80
   5  11  -2  577.94   16.90
   5  11  -2  580.64   19.20
   5 -11   2  595.54   17.00
  -5 -11   2  561.74   16.20
  -5 -11   2  572.54   16.20
  -5  11  -2  611.94   17.90
  -5  11  -2  598.84   19.70
  -5 -11   2  592.44   18.50
   5 -10   2  481.95   14.40
   5  10  -2  473.85   14.40
   5  10  -2  500.75   14.90
  -5 -10   2  475.15   13.90
  -5  10  -2  488.85   15.60
  -5 -10   2  495.15   16.10
  -5  10  -2  483.75   15.50
  -5 -10   2  475.85   14.00
   5   9  -2   33.20    3.20
   5   9  -2   32.90    3.90
   5  -9   2   47.80    4.10
  -5   9  -2   30.90    4.40
  -5  -9   2   27.20    4.10
  -5   9  -2   34.10    4.50
  -5  -9   2   27.90    3.50
  -5  -9   2   34.10    3.40
   5  -8   2  659.43   17.40
   5   8  -2  660.33   18.00
   5   8  -2  658.93   17.00
  -5   8  -2  615.54   18.80
  -5   8  -2  667.03   19.10
  -5  -8   2  656.23   17.80
  -5   8  -2  661.83   18.80
  -5  -8   2  651.33   17.60
  -5  -8   2  657.33   19.40
   5  -7   2    2.80    2.40
   5   7  -2    0.60    2.20
   5  -7   2    1.60    1.90
   5   7  -2    2.70    1.80
  -5  -7   2    5.50    3.10
  -5   7  -2    0.10    2.70
  -5   7  -2    6.20    3.00
  -5   7  -2    2.30    2.00
  -5  -7   2    2.80    2.00
   5   6  -2  430.86   13.10
   5  -6   2  430.76   11.90
   5  -6   2  435.36   13.60
  -5   6  -2  433.56   14.10
  -5  -6   2  411.16   13.90
  -5  -6   2  404.76   12.60
  -5   6  -2  443.96   14.30
  -5   6  -2  440.46   12.30
   5   5  -2   35.40    3.90
   5  -5   2   36.60    4.10
   5   5  -2   41.10    4.40
   5  -5   2   35.30    3.00
  -5   5  -2   27.90    4.10
  -5   5  -2   30.40    4.30
  -5  -5   2   38.10    4.60
  -5   5  -2   31.70    3.10
  -5  -5   2   38.40    3.70
   5   4  -2  356.66   11.50
   5   4  -2  362.66   12.00
   5   4  -2  370.36   10.80
   5  -4   2  366.96   11.60
  -5  -4   2  359.36   11.40
  -5  -4   2  357.96   12.40
  -5   4  -2  354.76   12.60
  -5   4  -2  367.56   12.60
  -5   4  -2  366.66   10.30
   5  -3   2  906.61   23.40
   5  -3   2  944.71   21.50
   5   3  -2  936.61   22.70
   5   3  -2  955.70   24.60
   5   3  -2  901.11   23.60
  -5   3  -2  901.11   22.00
  -5  -3   2  935.01   24.70
  -5   3  -2  944.21   24.80
  -5   3  -2  897.91   23.70
  -5   3  -2  945.61   25.20
  -5  -3   2  926.31   23.60
   5   2  -2  137.39    6.80
   5   2  -2  132.99    5.40
   5  -2   2  136.59    6.20
   5  -2   2  136.79    4.50
   5   2  -2  138.99    6.30
  -5   2  -2  138.79    7.20
  -5   2  -2  142.39    5.00
  -5   2  -2  143.09    7.40
  -5  -2   2  134.19    6.20
  -5  -2   2  144.99    7.00
  -5   2  -2  138.39    6.40
   5  -1   2    5.00    2.00
   5  -1   2    7.60    2.90
   5   1  -2    7.70    1.90
   5   1  -2   11.00    2.80
   5  -1   2    6.50    1.20
   5   1  -2    9.40    2.80
  -5   1  -2    6.60    3.00
  -5   1  -2    6.50    2.30
  -5   1  -2    5.70    2.80
  -5   1  -2    7.30    1.50
  -5  -1   2    5.70    2.30
  -5  -1   2    5.80    1.70
  -5  -1   2    9.90    3.10
   5   0  -2  387.66   11.80
   5   0   2  370.16   13.70
   5   0   2  389.06   11.20
   5   0  -2  370.96   10.50
   5   0   2  373.26    9.00
   5   0  -2  367.06   12.40
  -5   0   2  360.86   11.70
  -5   0   2  367.16   10.70
  -5   0  -2  369.06   12.70
  -5   0  -2  367.06   11.40
  -5   0   2  386.06   12.80
  -5   0   2  394.36   12.60
  -5   0  -2  360.76    9.50
  -5   0  -2  388.46   13.10
   5  -1  -2    0.00    2.00
   5   1   2    5.70    2.50
   5   1   2    7.20    2.20
   5  -1  -2    8.20    1.80
   5  -1  -2    5.40    2.60
   5   1   2    6.10    1.10
  -5  -1  -2    6.90    2.10
  -5   1   2    4.40    2.50
  -5  -1  -2    5.80    2.70
  -5   1   2    5.90    2.40
  -5   1   2    4.30    1.90
  -5   1   2    5.70    2.50
   5   2   2  137.29    7.80
   5  -2  -2  141.49    6.50
   5   2   2  124.29    4.00
   5   2   2  138.59    5.70
   5  -2  -2  139.29    6.10
   5  -2  -2  153.98    8.10
  -5  -2  -2  142.39    7.30
  -5   2   2  137.19    5.80
  -5   2   2  147.89    7.00
  -5  -2  -2  132.09    5.70
  -5   2   2  139.29    6.90
  -5   2   2  129.19    6.60
   5  -3  -2  891.01   22.40
   5   3   2  918.01   21.10
   5   3   2  940.11   22.80
   5  -3  -2  931.41   24.00
   5  -3  -2  901.11   24.70
  -5   3   2  951.10   24.70
  -5   3   2  947.81   25.80
  -5   3   2  909.61   24.50
  -5   3   2  941.21   23.10
  -5  -3  -2  953.20   23.00
  -5  -3  -2  927.81   25.10
   5   4   2  369.06    9.10
   5   4   2  366.46    9.60
   5  -4  -2  383.76   12.20
   5  -4  -2  368.06   10.70
   5  -4  -2  373.26   12.70
   5   4   2  352.46   11.60
  -5  -4  -2  352.66   12.70
  -5   4   2  375.36   12.50
  -5   4   2  379.86   11.40
  -5  -4  -2  348.17   10.70
  -5   4   2  364.06   12.30
   5  -5  -2   28.40    3.00
   5  -5  -2   30.50    4.00
   5   5   2   32.50    2.20
  -5  -5  -2   35.10    3.20
  -5   5   2   36.00    4.20
  -5   5   2   37.40    3.70
  -5   5   2   30.50    4.00
  -5  -5  -2   26.10    4.20
   5   6   2  412.56   10.40
   5  -6  -2  405.36   11.90
   5   6   2  405.36   14.60
   5  -6  -2  407.26   13.30
  -5  -6  -2  392.06   13.80
  -5   6   2  405.76   13.30
  -5  -6  -2  400.66   11.50
  -5   6   2  419.16   13.30
  -5  -6  -2  429.36   14.10
  -5   6   2  397.76   12.50
   5  -7  -2   -2.50    1.90
   5  -7  -2    1.00    2.70
   5   7   2    1.40    1.30
  -5  -7  -2    2.70    1.70
  -5   7   2    2.60    2.20
  -5   7   2    3.10    2.50
  -5  -7  -2   -1.80    3.00
  -5   7   2    3.30    2.60
   5  -8  -2  636.54   17.50
   5  -8  -2  627.84   18.70
   5   8   2  648.04   16.20
  -5   8   2  660.53   18.60
  -5   8   2  670.83   19.00
  -5  -8  -2  683.63   20.10
  -5  -8  -2  649.43   16.60
   5   9   2   33.70    3.30
   5   9   2   36.70    3.30
   5  -9  -2   27.50    3.50
   5  -9  -2   31.40    4.20
  -5  -9  -2   33.70    4.60
  -5   9   2   27.00    4.20
  -5  -9  -2   35.40    2.90
  -5   9   2   31.60    4.20
   5  10   2  479.15   13.30
   5 -10  -2  479.55   14.30
   5  10   2  464.05   13.00
  -5 -10  -2  473.95   16.30
  -5  10   2  489.95   14.90
  -5 -10  -2  461.25   12.70
   5 -11  -2  606.64   18.10
   5  11   2  580.44   15.60
   5  11   2  604.74   15.90
   5 -11  -2  529.15   16.50
  -5  11   2  581.34   18.80
  -5 -11  -2  556.24   18.50
  -5 -11  -2  566.44   15.00
  -5  11   2  616.44   17.90
   5 -12  -2  513.95   15.60
   5  12   2  496.75   14.20
  -5 -12  -2  505.65   18.80
  -5  12   2  513.25   15.80
  -5  12   2  503.55   16.20
   5  13   2   34.70    5.80
   5  13   2   42.90    3.90
   5 -13  -2   46.10    5.00
  -5  13   2   38.00    4.60
  -5  13   2   33.70    4.70
  -5 -13  -2   46.80    6.00
   5 -14  -2    7.30    3.00
   5  14   2    6.60    2.30
   5  14   2    6.80    3.90
  -5 -14  -2    4.90    3.40
  -5  14   2   11.40    3.50
  -5  14   2    3.90    2.80
   5  15   2  263.17    9.60
   5  15   2  255.57   12.70
   5 -15  -2  268.57   11.20
  -5  15   2  266.07   10.90
  -5  15   2  275.47   11.50
   5  16   2  224.68   12.30
   5 -16  -2  236.88   10.50
   5  16   2  231.38    9.00
  -5  16   2  235.28   10.90
  -5  16   2  225.58   10.10
   5 -17  -2  457.15   15.90
   5  17   2  434.76   17.90
   5  17   2  437.06   13.80
  -5  17   2  419.16   15.50
  -5  17   2  455.95   15.80
   5  18   2  809.02   21.90
   5  18   2  755.12   26.30
   5 -18  -2  808.02   24.30
  -5  18   2  802.02   23.70
  -5  18   2  787.12   23.90
   5  19   2   12.50    3.20
   5 -19  -2   11.20    3.80
  -5  19   2    0.40    3.50
  -5  19   2   12.50    4.30
   5 -20  -2   46.10    6.40
   5  20   2   50.89    5.10
   5  20   2   52.19    8.00
  -5  20   2   45.40    7.30
  -5  20   2   49.20    7.30
   5  21   2  129.19    7.30
   5 -21  -2  116.29    8.90
   5  21   2  137.09   10.90
  -5  21   2  110.29    8.30
  -5  21   2  129.69    9.40
   5 -22  -2  225.78   12.10
   5  22   2  213.28   11.30
   5  22   2  224.48   13.80
  -5  22   2  239.78   12.00
  -5  22   2  219.88   11.90
   5  23   2  103.39   10.20
   5 -23  -2   88.19    8.30
   5  23   2   79.79    6.40
  -5  23   2   88.29    8.60
  -5  23   2   88.69    7.70
   5 -24  -2    8.20    5.10
   5  24   2   21.90    4.20
   5  24   2   17.20    6.00
  -5  24   2   17.10    5.10
  -5  24   2   21.40    6.00
   5 -25  -2   61.39    8.40
   5  25   2   53.59    8.90
   5  25   2   59.19    6.50
  -5  25   2   45.40    6.80
  -5  25   2   66.09    8.20
   5  26   2  135.89   13.20
  -5  26   2  126.29   10.10
  -5  26   2  126.69   10.20
   5 -27  -2   57.59    8.70
   5  27   2   48.10    9.00
  -5  27   2   46.20    6.10
  -5  27   2   52.39    7.70
   6  26  -2  148.49   12.90
   6 -26   2  145.79   11.70
   6  26  -2  146.79    9.80
  -6  26  -2  147.79   11.50
  -6 -26   2  156.18   12.30
  -6  26  -2  135.29   10.70
   6 -25   2   17.90    6.30
   6  25  -2   19.60    5.10
  -6  25  -2   23.90    7.20
  -6 -25   2   19.20    6.50
  -6  25  -2   25.00    5.60
   6 -24   2  386.96   17.60
   6  24  -2  406.66   15.60
   6  24  -2  370.06   19.00
  -6  24  -2  388.66   17.30
  -6 -24   2  358.36   17.70
  -6  24  -2  391.36   16.40
   6 -23   2    8.60    5.00
   6  23  -2    9.10    4.50
   6  23  -2   11.00    4.80
  -6  23  -2    5.90    4.40
  -6 -23   2   13.10    5.30
  -6  23  -2    7.30    5.10
   6  22  -2  158.48    9.60
   6 -22   2  181.58   11.30
   6  22  -2  168.78   12.40
  -6  22  -2  156.48   10.10
  -6  22  -2  176.38   10.60
   6  21  -2   36.60    5.60
   6 -21   2   53.89    6.90
   6  21  -2   52.39    8.40
  -6 -21   2   46.20    7.60
  -6  21  -2   44.80    6.20
  -6  21  -2   34.10    6.00
   6  20  -2  158.58    8.80
   6 -20   2  146.19    9.40
   6  20  -2  134.49   10.80
  -6  20  -2  144.29    9.40
  -6  20  -2  158.48    9.90
  -6 -20   2  139.39   10.60
   6 -19   2   17.40    5.50
   6  19  -2   14.70    4.30
   6  19  -2   26.20    6.10
  -6  19  -2    8.70    4.30
  -6 -19   2   16.30    5.30
   6  18  -2   68.09    6.10
   6 -18   2   55.59    6.40
  -6  18  -2   63.39    7.00
  -6 -18   2   61.39    7.60
  -6  18  -2   55.59    7.40
   6  17  -2    2.80    2.90
   6  17  -2    2.00    4.20
   6 -17   2    6.20    3.50
  -6  17  -2    5.00    3.60
  -6 -17   2    5.50    3.90
  -6  17  -2    6.00    3.80
   6  16  -2   15.00    3.70
   6  16  -2   19.80    5.30
   6 -16   2   11.10    4.30
  -6  16  -2   17.40    4.90
  -6 -16   2   17.70    4.90
  -6  16  -2   19.20    4.50
   6 -15   2   16.70    4.10
   6  15  -2   17.20    3.80
  -6 -15   2   13.80    4.30
  -6  15  -2   18.80    4.60
  -6  15  -2   15.40    4.10
   6  14  -2  153.28    7.90
   6 -14   2  157.78    8.10
  -6 -14   2  152.18    9.40
  -6  14  -2  155.98    8.60
  -6  14  -2  141.89    8.40
   6 -13   2  109.89    6.80
   6  13  -2  100.99    6.30
  -6 -13   2  108.09    7.60
  -6  13  -2  103.79    7.10
  -6  13  -2  109.99    7.30
   6  12  -2    1.90    2.70
   6 -12   2    0.10    2.60
  -6  12  -2    3.30    3.20
  -6  12  -2    5.10    3.40
  -6 -12   2    4.10    3.40
   6 -11   2  118.69    6.50
   6  11  -2  115.09    6.60
  -6 -11   2  102.99    7.30
  -6  11  -2  111.59    7.10
  -6  11  -2  106.79    7.10
   6 -10   2   10.50    2.50
   6  10  -2   13.80    3.00
  -6  10  -2    3.90    3.20
  -6  10  -2   10.40    3.40
  -6 -10   2   13.40    4.10
   6  -9   2  283.07    9.80
   6   9  -2  280.67    9.20
   6   9  -2  290.87   10.60
  -6  -9   2  282.97   11.70
  -6   9  -2  284.87   11.50
  -6   9  -2  284.97   11.50
  -6  -9   2  281.37   10.00
   6   8  -2   41.10    3.40
   6   8  -2   39.60    4.00
   6  -8   2   29.40    4.90
   6  -8   2   39.20    3.70
  -6  -8   2   32.70    4.90
  -6  -8   2   41.10    4.00
   6   7  -2  175.38    7.20
   6   7  -2  195.38    8.00
   6  -7   2  173.18    8.10
   6  -7   2  157.48    6.60
  -6   7  -2  177.48    7.20
  -6   7  -2  178.38    8.80
  -6  -7   2  177.98    9.00
  -6  -7   2  187.18    7.60
  -6   7  -2  177.68    8.70
   6   6  -2  280.67    9.50
   6  -6   2  269.27   10.40
   6   6  -2  289.27   10.20
   6  -6   2  276.97    8.80
  -6   6  -2  301.77   11.50
  -6  -6   2  264.97    9.80
  -6   6  -2  270.77   11.10
  -6   6  -2  267.17    9.20
  -6  -6   2  282.77   11.40
   6  -5   2   -0.10    1.60
   6   5  -2    3.80    2.60
   6   5  -2   -1.40    1.80
   6  -5   2    4.70    2.90
  -6  -5   2    5.30    3.20
  -6  -5   2    5.10    2.60
  -6   5  -2   -1.50    3.10
  -6   5  -2    2.20    3.10
   6   4  -2   63.29    5.00
   6   4  -2   65.29    4.90
   6  -4   2   62.79    5.20
   6  -4   2   69.69    3.60
  -6   4  -2   63.29    5.90
  -6   4  -2   56.59    5.60
  -6   4  -2   69.19    4.10
  -6  -4   2   67.79    5.10
  -6  -4   2   63.59    6.10
   6   3  -2  104.69    5.10
   6  -3   2  102.59    4.10
   6  -3   2  108.69    6.20
   6   3  -2  104.69    5.90
  -6   3  -2  102.69    7.00
  -6   3  -2  106.69    4.90
  -6  -3   2  110.19    6.90
  -6   3  -2  102.29    7.10
  -6  -3   2   96.39    5.60
   6   2  -2    6.30    2.10
   6  -2   2    8.50    1.60
   6  -2   2    6.50    2.60
   6   2  -2    8.30    3.00
  -6   2  -2   12.30    3.90
  -6   2  -2   10.50    3.70
  -6  -2   2    7.70    2.80
  -6   2  -2    9.00    2.00
  -6  -2   2    7.10    3.20
   6   1  -2   38.80    3.30
   6  -1   2   40.30    3.90
   6   1  -2   41.30    4.20
   6  -1   2   35.50    2.30
  -6  -1   2   44.20    5.30
  -6  -1   2   34.60    3.40
  -6   1  -2   42.10    2.80
  -6   1  -2   37.90    5.10
  -6   1  -2   41.30    4.90
  -6   1  -2   38.40    5.20
   6   0  -2  347.57   11.90
   6   0   2  356.86   11.20
   6   0  -2  352.36   10.40
   6   0   2  344.57    8.80
  -6   0   2  348.17   12.70
  -6   0   2  353.86   13.00
  -6   0  -2  343.17    9.30
  -6   0  -2  353.16   13.10
  -6   0  -2  346.37   11.50
  -6   0  -2  354.16   13.50
  -6   0   2  352.86   10.60
   6  -1  -2   37.70    4.30
   6  -1  -2   35.50    3.70
   6   1   2   40.30    2.20
   6   1   2   41.10    4.10
  -6   1   2   35.80    3.60
  -6   1   2   44.40    5.10
  -6  -1  -2   39.00    4.10
  -6  -1  -2   38.00    5.00
  -6   1   2   36.90    5.00
   6  -2  -2    7.30    2.90
   6  -2  -2    9.80    2.30
   6   2   2    7.10    1.30
   6   2   2    7.20    2.50
  -6   2   2    9.00    3.60
  -6   2   2    9.70    3.40
  -6  -2  -2   12.90    2.90
  -6  -2  -2    5.70    3.20
  -6   2   2   12.60    2.60
   6  -3  -2  100.09    4.80
   6   3   2  101.39    3.70
   6  -3  -2  101.79    6.20
   6   3   2   95.49    5.40
  -6   3   2   90.39    6.70
  -6   3   2  100.29    6.00
  -6   3   2   97.99    6.70
  -6  -3  -2   93.59    5.30
  -6  -3  -2  102.29    7.00
   6   4   2   60.69    4.50
   6  -4  -2   63.19    5.20
   6   4   2   69.69    2.80
   6  -4  -2   68.19    4.10
   6   4   2   60.69    3.20
  -6   4   2   70.69    5.80
  -6  -4  -2   67.59    4.40
  -6   4   2   59.29    5.50
  -6   4   2   57.09    4.40
  -6  -4  -2   66.19    5.90
   6   5   2    0.20    1.60
   6  -5  -2    1.90    2.80
   6   5   2    3.50    2.10
   6   5   2    2.60    1.20
   6  -5  -2   -1.20    1.90
  -6   5   2    4.50    3.20
  -6  -5  -2    0.70    2.10
  -6   5   2    0.70    2.20
  -6   5   2    0.40    2.90
  -6  -5  -2    5.60    3.40
   6  -6  -2  262.77    9.00
   6  -6  -2  290.97   10.80
   6   6   2  299.27    7.70
   6   6   2  276.17    9.20
  -6   6   2  251.97    9.70
  -6   6   2  270.37   10.90
  -6  -6  -2  257.27   11.30
  -6   6   2  264.37   10.70
   6  -7  -2  169.98    7.20
   6   7   2  191.58    7.30
   6  -7  -2  180.48    8.50
   6   7   2  199.18    6.00
  -6  -7  -2  169.98    9.50
  -6  -7  -2  178.88    9.60
  -6   7   2  187.88    8.70
  -6   7   2  182.18    8.90
   6   8   2   42.40    2.90
   6  -8  -2   39.20    4.00
   6   8   2   40.10    3.70
   6  -8  -2   33.70    4.70
  -6  -8  -2   55.29    6.10
  -6   8   2   34.20    4.70
  -6  -8  -2   39.70    5.20
  -6   8   2   36.20    4.50
   6  -9  -2  290.77   11.30
   6   9   2  279.97    9.50
   6  -9  -2  290.87   10.20
  -6   9   2  278.57   11.10
  -6  -9  -2  295.17   13.90
  -6   9   2  288.17   11.40
   6  10   2   10.00    2.10
   6 -10  -2    9.30    3.30
   6 -10  -2   16.00    3.20
   6  10   2    9.10    2.50
  -6  10   2   12.60    3.60
  -6 -10  -2    8.40    3.70
  -6  10   2   12.90    3.60
   6 -11  -2  123.09    7.50
   6  11   2  117.59    5.90
   6  11   2  111.49    5.10
  -6  11   2   98.69    6.60
  -6 -11  -2  130.29    8.30
  -6 -11  -2  109.89    5.10
  -6  11   2  122.89    7.50
   6 -12  -2    2.50    2.60
   6 -12  -2    1.40    2.80
   6  12   2    2.10    2.10
  -6 -12  -2    2.90    1.80
  -6 -12  -2    7.10    3.60
  -6  12   2    5.50    3.20
  -6  12   2    4.40    3.20
   6 -13  -2  108.99    6.70
   6  13   2   99.99    5.60
  -6  13   2  113.49    7.00
  -6 -13  -2  104.19    5.00
  -6 -13  -2   98.19    7.70
  -6  13   2  111.19    7.40
   6  14   2  142.19    6.80
   6 -14  -2  159.98    8.60
  -6  14   2  160.18    8.50
  -6  14   2  157.28    8.70
  -6 -14  -2  167.38    9.90
   6  15   2   13.70    3.00
   6 -15  -2   18.60    4.40
  -6  15   2   14.60    4.60
  -6  15   2   16.20    4.00
  -6 -15  -2   13.70    4.80
   6  16   2   19.50    3.40
   6 -16  -2   16.50    3.90
  -6  16   2   17.40    4.50
  -6 -16  -2   19.30    5.70
  -6  16   2   16.20    4.10
   6  17   2    0.20    2.70
   6 -17  -2    4.30    3.30
  -6  17   2    7.00    4.40
  -6  17   2    8.90    3.90
  -6 -17  -2    5.00    4.40
   6 -18  -2   73.09    6.70
   6  18   2   68.19    5.50
  -6  18   2   60.99    7.00
  -6 -18  -2   56.69    7.40
  -6  18   2   52.99    6.60
   6  19   2   17.60    5.30
   6 -19  -2   27.40    6.00
   6  19   2   11.10    3.30
  -6  19   2   13.50    4.60
  -6 -19  -2   10.20    4.70
  -6  19   2   17.50    5.30
   6  20   2  142.19   11.30
   6  20   2  137.19    7.60
   6 -20  -2  137.99    9.20
  -6  20   2  146.39    9.50
  -6  20   2  161.28    9.50
  -6 -20  -2  144.29   10.50
   6  21   2   35.40    7.20
   6 -21  -2   55.59    7.00
   6  21   2   47.20    5.40
  -6  21   2   36.30    6.00
  -6 -21  -2   51.39    7.40
  -6  21   2   48.80    6.80
   6  22   2  155.78    8.60
   6  22   2  163.88   12.80
   6 -22  -2  172.28   11.00
  -6  22   2  166.08   10.20
  -6 -22  -2  165.38   12.10
  -6  22   2  178.38   10.90
   6 -23  -2   14.80    5.50
   6  23   2   16.80    6.20
  -6  23   2    7.50    4.60
  -6 -23  -2   11.50    5.40
  -6  23   2    7.60    4.70
   6 -24  -2  332.47   16.40
   6  24   2  367.36   13.90
   6  24   2  381.66   19.10
  -6 -24  -2  398.86   18.80
  -6  24   2  336.47   15.60
  -6  24   2  362.06   15.90
   6 -25  -2   15.10    5.80
   6  25   2   26.20    7.90
  -6 -25  -2   11.00    6.20
  -6  25   2   18.70    6.20
  -6  25   2   12.00    5.40
   6  26   2  144.49   13.00
   6 -26  -2  141.49   11.00
  -6 -26  -2  122.29   11.60
  -6  26   2  171.58   11.80
   7  25  -2   41.60    6.30
  -7  25  -2   55.19    7.40
  -7  25  -2   57.59    8.00
   7 -24   2   11.40    5.00
   7  24  -2    9.80    4.70
  -7  24  -2   11.80    5.00
  -7 -24   2   19.80    6.80
  -7  24  -2    6.00    4.90
   7  23  -2  157.28    9.60
   7 -23   2  168.98   11.30
  -7 -23   2  144.99   11.10
  -7  23  -2  166.38   10.60
  -7  23  -2  162.38   11.50
   7 -22   2  126.99    9.60
   7  22  -2  126.59    8.80
  -7 -22   2  134.29   11.20
  -7  22  -2  141.79    9.90
  -7  22  -2  121.39    9.30
   7  21  -2    0.20    3.40
   7 -21   2    6.80    4.00
  -7  21  -2   -5.50    3.40
  -7 -21   2    1.50    4.90
  -7  21  -2   -0.30    4.00
   7  20  -2  313.37   12.90
   7 -20   2  317.37   13.90
  -7  20  -2  287.97   13.50
  -7 -20   2  280.57   14.70
  -7  20  -2  294.57   14.00
   7  19  -2   12.80    3.70
   7 -19   2   12.20    4.40
  -7  19  -2   11.90    4.50
  -7 -19   2   11.90    5.30
  -7  19  -2   15.30    5.10
   7 -18   2   87.59    7.60
  -7  18  -2   82.29    8.20
  -7 -18   2   93.09    9.00
  -7  18  -2   78.09    7.60
   7 -17   2   98.59    8.00
   7  17  -2  111.09    7.30
  -7  17  -2   87.09    7.80
  -7 -17   2  116.59    9.00
   7  16  -2   10.00    3.50
   7 -16   2    4.10    3.20
  -7  16  -2    8.00    4.20
  -7  16  -2    4.80    3.70
  -7 -16   2    6.60    4.60
   7  15  -2   67.99    6.10
   7 -15   2   71.69    6.10
  -7  15  -2   69.99    6.90
  -7 -15   2   72.99    7.20
  -7  15  -2   75.09    6.90
   7  14  -2   70.49    6.00
   7 -14   2   83.19    6.40
  -7 -14   2   81.39    7.30
  -7  14  -2   75.89    7.00
  -7  14  -2   73.19    6.80
   7 -13   2    3.70    3.10
   7  13  -2    2.60    3.10
  -7  13  -2    1.20    3.50
  -7 -13   2    1.90    3.70
  -7  13  -2    2.50    3.50
   7  12  -2  664.03   19.60
   7 -12   2  625.74   19.00
  -7  12  -2  685.73   21.20
  -7  12  -2  691.53   21.30
  -7 -12   2  642.04   21.70
   7  11  -2   -0.60    2.30
  -7  11  -2    0.10    2.90
  -7 -11   2   -7.30    2.60
  -7  11  -2   -2.20    3.10
   7 -10   2   21.20    3.40
   7  10  -2   37.40    4.60
  -7 -10   2   21.80    4.80
  -7  10  -2   25.40    4.70
  -7  10  -2   25.40    4.80
   7  -9   2    7.10    2.50
   7   9  -2    9.00    2.10
   7   9  -2   10.30    3.10
  -7   9  -2    3.70    3.60
  -7   9  -2    5.40    3.50
  -7  -9   2    1.70    3.80
   7   8  -2   21.10    3.60
   7   8  -2   15.60    3.30
   7  -8   2   28.00    3.30
   7  -8   2   19.20    3.90
   7   8  -2   26.40    2.90
  -7   8  -2   25.40    4.80
  -7  -8   2   29.10    5.70
  -7   8  -2   21.90    4.20
   7  -7   2   17.20    2.80
   7   7  -2   21.90    3.60
   7   7  -2   19.10    3.30
   7   7  -2   18.00    2.50
   7  -7   2   12.50    3.50
  -7  -7   2   16.20    4.70
  -7   7  -2   18.30    4.50
  -7   7  -2   13.90    3.80
   7  -6   2   96.49    6.60
   7   6  -2  107.59    5.60
   7   6  -2   96.59    6.00
   7  -6   2   98.59    4.80
  -7   6  -2  102.09    5.50
  -7   6  -2  104.79    7.30
  -7   6  -2  112.89    7.60
  -7  -6   2  107.89    7.40
   7   5  -2  285.67   10.60
   7  -5   2  265.17    8.40
   7   5  -2  273.57    9.40
   7  -5   2  275.27   11.80
  -7   5  -2  262.17    9.30
  -7   5  -2  282.17   12.10
  -7   5  -2  274.07   12.00
  -7  -5   2  271.17   12.00
   7   4  -2   29.30    4.00
   7   4  -2   32.10    3.40
   7  -4   2   24.30    2.60
   7  -4   2   28.20    4.10
  -7   4  -2   25.90    3.20
  -7   4  -2   31.30    5.00
  -7  -4   2   32.40    5.00
   7  -3   2  629.14   18.20
   7   3  -2  605.34   18.10
   7   3  -2  613.44   17.50
   7  -3   2  626.34   15.70
  -7  -3   2  584.74   19.30
  -7   3  -2  609.54   16.20
  -7   3  -2  647.24   20.20
  -7   3  -2  581.64   21.50
   7   2  -2    3.80    2.80
   7  -2   2    3.60    2.80
   7  -2   2    6.60    1.50
   7   2  -2    7.90    2.50
  -7  -2   2    2.70    3.10
  -7   2  -2    5.30    1.90
  -7   2  -2    3.80    3.50
   7   1  -2  277.67    8.90
   7  -1   2  272.57    7.50
   7  -1   2  285.57   10.40
   7   1  -2  285.87   10.80
  -7   1  -2  265.87    8.30
  -7   1  -2  279.27   12.20
  -7  -1   2  252.57   11.40
  -7  -1   2  271.97    9.00
  -7  -1   2  274.57   11.90
  -7   1  -2  275.17   12.00
   7   0  -2  674.93   17.20
   7   0   2  690.23   18.80
   7   0  -2  670.83   19.40
   7   0   2  653.83   15.50
  -7   0   2  650.33   17.50
  -7   0  -2  655.73   21.10
  -7   0   2  666.63   20.90
  -7   0  -2  632.84   21.00
  -7   0   2  660.73   20.60
  -7   0  -2  648.04   16.20
   7   1   2  264.17    7.10
   7  -1  -2  283.07   10.90
   7  -1  -2  277.67    8.70
   7   1   2  266.47    9.90
  -7  -1  -2  261.17   11.70
  -7  -1  -2  274.67   12.20
  -7   1   2  286.17    9.40
  -7   1   2  257.07   11.60
  -7   1   2  270.57   11.50
   7   2   2    5.20    2.50
   7  -2  -2    7.60    2.90
   7  -2  -2    3.70    1.90
   7   2   2    5.60    1.30
  -7   2   2    6.20    3.40
  -7   2   2    8.20    3.80
  -7  -2  -2    3.60    3.30
   7   3   2  626.54   14.60
   7   3   2  603.14   17.20
   7  -3  -2  620.84   18.50
   7  -3  -2  631.84   16.30
  -7  -3  -2  590.04   18.90
  -7  -3  -2  591.84   22.10
  -7   3   2  617.24   17.20
  -7   3   2  610.44   19.40
   7  -4  -2   30.70    4.40
   7   4   2   30.70    2.00
   7  -4  -2   32.50    3.30
   7   4   2   26.80    3.60
   7   4   2   29.50    2.50
  -7   4   2   30.40    3.70
  -7   4   2   29.80    5.00
  -7  -4  -2   28.80    3.70
  -7   4   2   32.90    4.90
   7   5   2  259.07    7.90
   7  -5  -2  271.77   11.10
   7  -5  -2  273.27    9.20
   7   5   2  267.37    7.30
   7   5   2  283.07    9.70
  -7  -5  -2  247.48    9.50
  -7   5   2  277.97   10.10
  -7   5   2  278.37   11.50
  -7  -5  -2  288.97   14.20
  -7   5   2  285.47   11.70
   7  -6  -2  104.09    6.70
   7   6   2  109.89    3.90
   7  -6  -2  103.29    5.40
   7   6   2  101.69    4.60
   7   6   2  115.19    5.80
  -7  -6  -2   95.19    7.40
  -7   6   2   93.29    6.80
  -7   6   2  109.69    7.50
  -7  -6  -2  106.39    5.60
   7   7   2   17.00    3.00
   7  -7  -2   14.80    3.60
   7   7   2   18.60    1.90
   7   7   2   19.30    2.60
   7  -7  -2   11.30    2.80
  -7   7   2   16.40    4.40
  -7   7   2   15.40    3.90
  -7  -7  -2   12.30    2.70
  -7  -7  -2   22.30    4.80
   7  -8  -2   25.70    4.40
   7  -8  -2   21.30    3.30
   7   8   2   24.90    2.40
   7   8   2   21.30    3.40
  -7  -8  -2   32.00    5.20
  -7   8   2   26.70    4.80
  -7  -8  -2   23.20    3.20
  -7   8   2   24.80    4.70
   7  -9  -2    9.00    2.70
   7   9   2    6.70    2.40
   7  -9  -2    3.70    3.10
  -7  -9  -2    3.50    4.20
  -7  -9  -2    4.60    2.30
  -7   9   2    4.70    3.30
  -7   9   2    2.60    3.40
   7  10   2   29.60    3.60
   7 -10  -2   30.10    4.80
   7 -10  -2   23.60    4.50
   7  10   2   27.30    2.80
  -7 -10  -2   20.10    2.90
  -7  10   2   20.10    4.40
  -7 -10  -2   24.80    5.00
  -7  10   2   30.90    4.80
   7  11   2    1.80    1.80
   7 -11  -2    0.00    2.80
   7 -11  -2    2.00    2.70
   7  11   2    1.70    2.20
  -7 -11  -2    0.80    3.40
  -7 -11  -2   -0.50    1.90
  -7  11   2   -0.80    3.50
  -7  11   2    0.90    3.20
   7 -12  -2  643.34   20.60
   7 -12  -2  647.74   19.10
   7  12   2  646.24   18.00
  -7  12   2  654.53   20.60
  -7 -12  -2  601.14   21.80
  -7 -12  -2  626.24   17.30
  -7  12   2  677.03   20.30
   7  13   2    4.50    2.40
   7 -13  -2    1.00    2.60
  -7  13   2    6.90    3.50
  -7 -13  -2    3.30    2.10
  -7  13   2    6.40    3.60
  -7 -13  -2    1.00    3.80
   7  14   2   62.99    5.20
   7 -14  -2   75.09    6.50
  -7  14   2   78.79    6.40
  -7 -14  -2   63.99    4.30
  -7  14   2   67.09    6.60
  -7 -14  -2   66.69    7.80
   7 -15  -2   74.59    6.70
   7  15   2   76.19    5.50
  -7  15   2   71.99    6.50
  -7  15   2   63.99    7.30
  -7 -15  -2   72.09    8.50
   7  16   2    6.40    2.90
   7 -16  -2    0.60    3.60
  -7  16   2    1.30    3.50
  -7  16   2    6.70    3.70
  -7 -16  -2    1.90    4.50
   7  17   2  101.69    6.40
   7 -17  -2  106.09    8.30
  -7 -17  -2  104.09    9.60
  -7  17   2  103.49    8.40
  -7  17   2   95.99    9.50
   7 -18  -2   97.89    9.30
   7  18   2   86.09    6.10
  -7  18   2   84.59    7.80
  -7  18   2   91.49    7.60
  -7 -18  -2   86.79    8.90
   7 -19  -2   11.40    4.30
   7  19   2   14.20    3.50
  -7  19   2   20.40    5.00
  -7  19   2    8.50    4.20
   7 -20  -2  294.07   13.50
   7  20   2  294.07   11.50
  -7 -20  -2  286.37   15.30
  -7  20   2  302.97   13.60
  -7  20   2  306.27   14.00
   7 -21  -2    2.60    4.10
   7  21   2    4.00    3.30
  -7 -21  -2    1.30    4.60
  -7  21   2   -7.80    3.20
  -7  21   2   -2.80    3.90
   7  22   2  138.49    8.10
   7 -22  -2  118.59    9.40
  -7  22   2  126.29    9.70
  -7  22   2  141.69    9.80
  -7 -22  -2  151.78   11.40
   7 -23  -2  156.48   11.10
  -7  23   2  150.68   10.40
  -7  23   2  139.69   10.60
  -7 -23  -2  165.88   12.80
   7 -24  -2   13.30    5.30
  -7 -24  -2   20.10    6.40
  -7  24   2   15.40    5.50
  -7  24   2   12.40    5.40
   7 -25  -2   50.29    8.00
  -7  25   2   37.60    8.00
  -7 -25  -2   50.19    8.60
  -7  25   2   51.69    8.50
   8 -24   2   22.40    6.20
  -8 -24   2    4.80    6.10
  -8  24  -2   11.70    5.40
   8  23  -2   10.20    4.50
   8 -23   2   10.80    5.30
  -8  23  -2   16.80    5.80
  -8 -23   2    8.10    6.40
  -8  23  -2    3.80    4.90
   8 -22   2   26.00    5.70
   8  22  -2   20.20    5.00
  -8  22  -2   17.80    5.40
  -8  22  -2   10.40    4.80
  -8 -22   2   26.70    7.10
   8  21  -2   45.50    5.80
   8 -21   2   37.60    6.20
  -8  21  -2   28.60    6.00
  -8  21  -2   31.40    6.00
  -8 -21   2   42.00    7.80
   8  20  -2   13.50    4.60
   8 -20   2    6.80    3.90
  -8 -20   2    9.20    5.40
  -8  20  -2   16.50    5.10
  -8  20  -2   10.30    4.80
   8 -19   2  146.89    9.50
   8  19  -2  159.58    9.20
  -8  19  -2  107.79    9.00
  -8  19  -2  131.39    9.50
   8  18  -2   31.90    5.10
  -8  18  -2   23.40    5.50
  -8  18  -2   19.00    5.50
  -8 -18   2   22.80    6.00
   8 -17   2   55.69    6.80
   8  17  -2   59.49    6.80
  -8  17  -2   42.10    6.50
  -8  17  -2   56.79    7.00
  -8 -17   2   58.59    8.00
   8  16  -2   10.90    6.30
   8 -16   2   10.50    4.20
  -8  16  -2    8.20    5.00
  -8  16  -2    3.60    4.50
  -8 -16   2   12.30    5.30
   8 -15   2   -0.80    3.50
   8  15  -2   -0.20    3.00
  -8  15  -2   -3.10    4.40
  -8 -15   2   -1.70    3.80
   8 -14   2   92.09    7.00
   8  14  -2   96.39    7.10
  -8 -14   2   92.29    8.50
  -8  14  -2   95.99    7.90
  -8  14  -2  104.99    8.30
   8 -13   2   76.99    6.00
   8  13  -2   83.69    6.60
  -8  13  -2   81.09    8.20
  -8 -13   2   84.19    8.00
  -8  13  -2   80.79    7.80
   8  12  -2    4.20    3.30
   8 -12   2    5.90    3.30
  -8 -12   2   -2.70    3.70
  -8  12  -2    2.30    3.70
  -8  12  -2    9.10    4.20
   8  11  -2    4.20    3.00
   8 -11   2    3.90    2.80
  -8  11  -2    7.10    4.20
  -8 -11   2    3.30    4.30
  -8  11  -2    4.60    3.70
   8 -10   2   18.40    3.30
   8  10  -2   10.90    3.40
   8  10  -2   11.10    3.70
  -8  10  -2    7.60    3.90
  -8  10  -2   16.00    4.60
  -8 -10   2    6.90    4.30
   8   9  -2   54.29    4.00
   8  -9   2   57.59    4.70
   8   9  -2   49.30    5.10
   8   9  -2   52.29    5.60
   8  -9   2   60.49    6.10
  -8   9  -2   56.79    6.70
  -8   9  -2   51.59    6.70
  -8  -9   2   61.29    7.30
   8   8  -2   66.29    5.00
   8   8  -2   65.49    4.00
   8  -8   2   64.19    4.50
   8   8  -2   58.89    5.80
   8  -8   2   61.79    6.00
  -8  -8   2   73.79    7.20
  -8   8  -2   72.49    6.90
  -8   8  -2   78.19    7.00
   8  -7   2  101.39    5.30
   8   7  -2   99.29    6.60
   8   7  -2   98.19    5.90
   8  -7   2   97.89    7.00
   8   7  -2  101.99    4.90
  -8  -7   2  107.29    7.90
  -8   7  -2   96.19    7.70
  -8   7  -2  103.49    7.80
   8  -6   2   14.10    3.60
   8   6  -2    7.80    2.50
   8   6  -2    7.50    3.10
  -8   6  -2   14.10    4.70
  -8   6  -2    5.20    4.30
  -8   6  -2    7.80    2.70
  -8  -6   2    7.50    3.90
   8  -5   2    8.80    2.10
   8  -5   2    4.10    3.10
   8   5  -2    2.80    2.90
   8   5  -2   -0.50    2.00
  -8   5  -2    5.00    3.70
  -8   5  -2    5.00    2.60
  -8  -5   2    3.30    3.70
  -8   5  -2    5.40    4.00
   8   4  -2   14.50    3.30
   8  -4   2   15.60    2.30
   8  -4   2   19.00    3.70
   8   4  -2   10.40    2.70
  -8   4  -2   10.80    2.60
  -8   4  -2    8.90    4.10
  -8   4  -2   16.00    4.60
  -8  -4   2   14.20    4.30
   8   3  -2    6.40    2.20
   8  -3   2    7.40    1.80
   8  -3   2    8.40    3.00
   8   3  -2    8.00    3.10
  -8   3  -2    1.70    2.00
  -8   3  -2    0.20    3.30
  -8   3  -2    0.10    3.10
  -8  -3   2    1.10    3.70
   8   2  -2  191.98    9.30
   8   2  -2  201.58    7.50
   8  -2   2  227.08   10.60
  -8  -2   2  216.28   11.20
  -8   2  -2  217.58   11.50
  -8   2  -2  203.08   10.70
  -8   2  -2  207.58    7.40
   8  -1   2  180.18    5.70
   8   1  -2  179.18    8.80
   8   1  -2  179.88    6.90
   8  -1   2  179.28    8.50
  -8  -1   2  164.88    9.60
  -8   1  -2  189.08   10.50
  -8   1  -2  197.98   10.40
  -8  -1   2  201.38   10.50
  -8   1  -2  174.08    6.40
   8   0  -2   25.70    3.00
   8   0  -2   39.50    4.80
   8   0   2   30.10    2.20
   8   0   2   31.70    4.00
  -8   0  -2   32.30    5.70
  -8   0   2   23.80    4.60
  -8   0  -2   25.10    2.50
  -8   0   2   32.20    5.50
  -8   0  -2   34.40    5.80
  -8   0   2   32.60    4.10
   8  -1  -2  185.38   10.10
   8   1   2  191.68    5.50
   8   1   2  202.48    8.70
   8  -1  -2  190.98    7.00
  -8  -1  -2  193.28   10.50
  -8   1   2  174.18    7.50
  -8  -1  -2  170.18   10.30
  -8   1   2  210.08   10.40
  -8   1   2  172.98    9.90
   8  -2  -2  226.18    7.70
   8  -2  -2  199.48    9.50
   8   2   2  219.98    9.00
   8   2   2  204.98    5.90
  -8   2   2  216.88   11.00
  -8  -2  -2  188.18   11.20
  -8   2   2  227.68   11.00
  -8   2   2  207.98    8.40
  -8  -2  -2  203.18   10.90
   8  -3  -2    5.80    2.10
   8   3   2   11.90    2.90
   8  -3  -2    6.90    3.50
   8   3   2    5.40    1.30
  -8  -3  -2    4.10    3.60
  -8   3   2    8.00    3.90
  -8   3   2    2.30    2.30
  -8   3   2    2.70    3.30
   8   4   2   13.60    1.50
   8   4   2   14.30    1.80
   8  -4  -2   17.90    2.90
   8   4   2   11.00    2.90
   8  -4  -2   15.30    3.80
  -8   4   2   21.40    4.60
  -8   4   2   17.10    3.20
  -8  -4  -2   12.10    4.70
  -8   4   2   13.70    4.20
   8  -5  -2    2.60    2.90
   8   5   2    2.30    1.50
   8   5   2    4.00    1.20
   8   5   2    3.10    2.60
   8  -5  -2   -0.10    2.00
  -8   5   2    1.80    3.60
  -8  -5  -2    2.90    3.80
  -8   5   2    4.70    3.50
   8   6   2   11.30    3.10
   8   6   2    7.30    1.90
   8  -6  -2    5.30    2.30
   8  -6  -2   12.20    3.60
   8   6   2   12.00    1.50
  -8   6   2    9.20    4.00
  -8  -6  -2    7.70    3.70
  -8   6   2    9.10    3.70
   8  -7  -2  104.29    7.20
   8   7   2   97.79    4.80
   8  -7  -2  108.89    5.80
   8   7   2   89.89    5.80
   8   7   2   97.59    3.90
  -8   7   2  100.79    7.80
  -8  -7  -2  107.49    8.30
  -8   7   2  100.39    7.50
   8   8   2   59.79    5.00
   8   8   2   72.29    5.00
   8  -8  -2   62.49    6.10
   8   8   2   67.89    3.40
   8  -8  -2   62.29    4.90
  -8   8   2   70.19    7.00
  -8  -8  -2   67.19    7.60
  -8   8   2   64.49    7.00
   8   9   2   57.69    5.10
   8  -9  -2   51.29    4.50
   8  -9  -2   58.39    6.50
   8   9   2   64.89    4.50
   8   9   2   50.89    3.30
  -8  -9  -2   61.19    7.70
  -8   9   2   75.59    7.70
  -8   9   2   50.99    6.50
   8  10   2   19.30    2.50
   8  10   2   13.30    3.20
   8 -10  -2   13.40    3.10
   8 -10  -2   11.70    4.10
  -8  10   2    8.30    4.10
  -8  10   2    7.80    4.10
  -8 -10  -2   21.10    5.60
   8 -11  -2    3.50    2.70
   8  11   2   -2.30    2.40
   8 -11  -2    4.60    3.80
   8  11   2    4.70    1.90
  -8 -11  -2    6.10    4.10
  -8  11   2   -0.70    4.00
  -8  11   2    5.60    4.20
   8 -12  -2    1.50    3.40
   8  12   2    0.80    2.20
   8 -12  -2    3.60    3.10
  -8  12   2    2.20    4.10
  -8  12   2    4.50    4.10
  -8 -12  -2   11.30    4.70
   8  13   2   82.09    5.70
   8 -13  -2   68.99    5.90
  -8  13   2   92.09    7.80
  -8 -13  -2   85.59    8.40
  -8  13   2   78.39    7.60
   8 -14  -2   98.39    7.00
   8  14   2   96.49    6.20
  -8  14   2   99.99    7.80
  -8 -14  -2  102.59    9.10
  -8  14   2  103.69    8.30
   8 -15  -2   -2.80    2.70
   8  15   2    2.70    2.70
  -8  15   2   -0.60    3.60
  -8 -15  -2    0.40    4.60
  -8  15   2   -1.30    3.80
   8  16   2   10.90    3.00
   8 -16  -2    6.40    3.70
  -8  16   2   -0.80    4.10
  -8 -16  -2    4.00    4.60
   8 -17  -2   68.89    6.80
   8  17   2   61.39    5.50
  -8  17   2   55.49    6.90
  -8  17   2   68.69    7.90
   8 -18  -2   20.60    5.20
   8  18   2   35.50    4.50
  -8  18   2   25.10    5.60
  -8  18   2   26.60    5.60
  -8 -18  -2   10.70    6.20
   8  19   2  137.09    7.80
   8 -19  -2  133.49    9.80
  -8  19   2  142.39   10.00
  -8  19   2  138.09   10.10
  -8 -19  -2  154.08   12.00
   8  20   2    4.50    3.60
   8 -20  -2    7.70    4.10
  -8  20   2    2.60    4.70
  -8  20   2    7.20    4.40
  -8 -20  -2   17.30    5.90
   8  21   2   14.80    3.50
   8 -21  -2   33.20    6.30
  -8  21   2   30.10    5.60
  -8  21   2   25.20    5.70
  -8 -21  -2   37.10    6.90
   8 -22  -2   20.60    5.90
  -8 -22  -2   17.70    6.00
  -8  22   2   13.10    5.40
  -8  22   2   13.90    5.30
   8 -23  -2    8.10    4.50
  -8  23   2    8.00    5.00
  -8 -23  -2   -1.30    6.20
  -8  23   2    4.40    5.00
  -8 -24  -2    8.00    6.60
  -8  24   2    8.50    5.80
  -8  24   2   15.90    5.70
   9 -23   2   55.19    8.00
  -9  23  -2   61.09    8.30
  -9 -23   2   69.29    9.70
  -9  23  -2   52.79    8.10
   9 -22   2    5.50    4.10
   9  22  -2   -7.20    3.10
  -9  22  -2    0.40    5.20
  -9 -22   2    7.50    6.10
   9 -21   2  175.88   11.20
[truncated: 3,571,249 more chars]
