# Supplementary material for: Isolation of a NHC-stabilized heavier nitrile and its conversion into an isonitrile analogue
Source: Nat Chem. 2024 Sep 10;16(12):2009–16. doi: 10.1038/s41557-024-01618-6 (PMC11611736; doi:10.1038/s41557-024-01618-6)
Supplement: Supplementary file 4 — Crystallographic data for compound 3, CCDC 2325631. [file 41557_2024_1618_MOESM4_ESM.cif]

# CIF-file generated for DolMa6_1_0m      P 21/c       R = 0.04

#==============================================================================
data_global
#==============================================================================

# 0. AUDIT DETAILS

_audit_creation_date                              'Dec  5 15:45:07 2023'
_audit_creation_method                            'PLATON <TABLE ACC> option'
_audit_update_record
;
15.01.2024 Edited by author J.Y. Liu
;

#===============================================================================

# 1. SUBMISSION DETAILS
 
# Name and address of author for X-ray correspondence

_publ_contact_author_name                    # Name of author for correspondence
;
Prof. Dr. Shigeyoshi Inoue
;
_publ_contact_author_address              # address of author for correspondence
;
Department Chemie
Technische Universit\"at M\"unchen
Lichtenbergstrasse 4
85747 Garching bei M\"unchen
Germany
;
 
_publ_contact_author_email                    s.inoue@tum.de
_publ_contact_author_fax                      '+49(0)89 289 13605'
_publ_contact_author_phone                    '+49(0)89 289 13596'
 
_publ_requested_journal                       'Journal Name'
# Publication choise FI, CI or EI for Inorganic
#                    FM, CM or EM for Metal-organic
#                    FO, CO or EO for Organic
_publ_requested_category                      ?
_publ_requested_coeditor_name                 ?
 
_publ_contact_letter                         # Include date of submission
;
Date of submission: Month Year
;
 
#===============================================================================
 
# 2. PROCESSING SUMMARY (JOURNAL OFFICE ONLY)
 
#===============================================================================
 
# 3. TITLE AND AUTHOR LIST
 
_publ_section_title
;
Isolation of an NHC-Stabilized Heavier Nitrile and 
its Conversion Into an Isonitrile Analogue
;
_publ_section_title_footnote
;
;
 
# The loop structure below should contain the names and adresses of all
# authors, in the required order of publication. Repeat as necessary.
 
 
loop_
_publ_author_name
_publ_author_footnote
_publ_author_address
'Doleschal, M.E.'
;   # author related footnote
?
;
;
	Professur f\"ur Siliciumchemie
	Technische Universitaet Muenchen
	Lichtenbergstrasse 4
	85747 Garching bei Muenchen
	Germany
;

'Kostenko, A.'
;   # author related footnote
?
;
;
	Professur f\"ur Siliciumchemie
	Technische Universitaet Muenchen
	Lichtenbergstrasse 4
	85747 Garching bei Muenchen
	Germany
;

'Liu, J.Y.'
;   # author related footnote
?
;
;
	WACKER-Lehrstuhl f\"ur Makromolekulare Chemie
	Technische Universitaet Muenchen
	Lichtenbergstrasse 4
	85747 Garching bei Muenchen
	Germany
;

'Inoue, S.'
;   # author related footnote
?
;
;
	Professur f\"ur Siliciumchemie
	Technische Universitaet Muenchen
	Lichtenbergstrasse 4
	85747 Garching bei Muenchen
	Germany
;
 
#===============================================================================
 
# 4. TEXT
 
_publ_section_synopsis
;
 ?
;
_publ_section_abstract
;
Nitriles (R C?N) have been investigated since the late 18th 
century and are ubiquitous encounters in organic and 
inorganic syntheses. In contrast, heavier nitriles, 
which contain the heavier analogues of carbon and 
nitrogen, are sparsely investigated species. 
Herein, we report the successful synthesis and 
isolation of a phosphino-silylene featuring an NHCP 
(N-heterocyclic carbene-phosphinidene) and a highly 
sterically demanding silyl-group as ligands. Due to its 
unique structural motif, it can be regarded as a 
Lewis base-stabilised heavier nitrile. The Si-P 
bond displays multiple bond character and a 
trans-bent geometry, the latter indicating 
fundamental differences between heavier and classical 
nitriles.  In solution, a quantitative rearrangement 
to phosphasilenylidene occurs, which is without 
precedence in the literature. However, it is 
consistent with theoretical predictions of rearrangements 
from heavier nitriles to heavier isonitriles. 
Our preliminary reactivity study revealed both 
isomers exhibit a highly nucleophilic silicon 
centre capable of oxidative addition and complex 
formation. 
;
 
# Insert blank lines between paragraphs
 
_publ_section_comment
;
;
_publ_section_exptl_prep
;
 The crystal was fixed on the top of a micro sampler with
 perfluorinated ether and transferred to the diffractometer.
;
_publ_section_exptl_refinement
;
 Solution and refinements with the program APEX (Bruker 2013) 
 and SHELXL2014 (Sheldrick, 2014)in conjunction with SHELXLE (Huebschle, 2011).
 Hydrogen atoms could not be located in the difference Fourier maps and were
 calculated in ideal positions (riding model).
;
 
# Insert blank lines between references
 
_publ_section_references
;
 Allen, F. H.(2004). ENCIFER. J. Applied Cryst. 37, 335-338. 

 Bruker (2015). APEX suite of crystallographic software.
 APEX 3 Version 2015.5-2. Bruker AXS Inc., Madison, Wisconsin, USA.

 Bruker (2014). SAINT, Version 8.34A and SADABS Version 2014/5.
 Bruker AXS Inc., Madison, Wisconsin, USA.

 Flack, H.D. (1983). Acta Cryst. A39, 876-881.
 
 Huebschle, C. B.; Sheldrick, G. M.; Dittrich, B. (2011). SHELXLE. 
 J. Appl. Cryst., 44, (2011) 1281 - 1284.   

 Sheldrick, G. M. (2015). Acta Cryst. A71, 3-8.
 
 Sheldrick, G. M. (2014). SHELXL2014. University of G\"ottingen, Germany.

 Spek, A. L. (2011). PLATON, A Multipurpose Crystallographic Tool, Utrecht
 University, Utrecht, The Netherlands.
  
 Spek, A.L. (2003). J. Appl. Cryst. 36, 7-13.
 
 Wilson, A.J.C. (1992). Ed. International Tables for Crystallography,
 Volume C, Kluwer Academic Publishers, Dordrecht, The Netherlands.
;

_publ_section_acknowledgements
;
;
_publ_section_figure_captions
; View of the title compound with the atom numbering scheme.
Displacement ellipsoids for non-H atoms are drawn at the 50% probability level.
;

#===============================================================================

data_DolMa6_fine

#===============================================================================

# 5. CHEMICAL DATA

_chemical_name_systematic
;
;
_chemical_name_common                             ?
_chemical_melting_point                           ?
_chemical_formula_moiety
'C55 H75 N2 O3 P Si5, C6 H14'
# Ex: 'C12 H16 N2 O6, H2 O' and '(Cd 2+)3, (C6 N6 Cr 3-)2, 2(H2 O)'
_chemical_formula_structural                      ?
_chemical_formula_sum
'C61 H89 N2 O3 P Si5'
_chemical_formula_iupac                           ?
_chemical_formula_weight                            1069.76
_chemical_compound_source                        'see text'

loop_
_atom_type_symbol
_atom_type_description
_atom_type_scat_dispersion_real
_atom_type_scat_dispersion_imag
_atom_type_scat_source
 C   C    0.0033    0.0016
' International Tables Vol C Tables 4.2.6.8 and 6.1.1.4'
 H   H    0.0000    0.0000
' International Tables Vol C Tables 4.2.6.8 and 6.1.1.4'
 N   N    0.0061    0.0033
' International Tables Vol C Tables 4.2.6.8 and 6.1.1.4'
 O   O    0.0106    0.0060
' International Tables Vol C Tables 4.2.6.8 and 6.1.1.4'
 P   P    0.1023    0.0942
' International Tables Vol C Tables 4.2.6.8 and 6.1.1.4'
Si  Si    0.0817    0.0704
' International Tables Vol C Tables 4.2.6.8 and 6.1.1.4'

#===============================================================================

# 6. CRYSTAL DATA

_symmetry_cell_setting                              monoclinic
_symmetry_space_group_name_Hall                   '-P 2ybc'
_symmetry_space_group_name_H-M                    'P 21/c'
_symmetry_Int_Tables_number                              14

loop_
_space_group_symop_id
_space_group_symop_operation_xyz
   1 x,y,z
   2 -x,1/2+y,1/2-z
   3 -x,-y,-z
   4 x,1/2-y,1/2+z

_cell_length_a                                      13.7986(10)
_cell_length_b                                      21.0946(13)
_cell_length_c                                      21.4492(16)
_cell_angle_alpha                                            90
_cell_angle_beta                                      96.305(3)
_cell_angle_gamma                                            90
_cell_volume                                          6205.6(8)
_cell_formula_units_Z                                 4
_cell_measurement_temperature                       100
_cell_measurement_reflns_used                     9964
_cell_measurement_theta_min                       2.4829
_cell_measurement_theta_max                       25.3573
_cell_special_details
;
;

_exptl_crystal_description                       'fragment'
_exptl_crystal_colour                            'clear orange brown'

_exptl_crystal_size_max                               0.247
_exptl_crystal_size_mid                               0.234
_exptl_crystal_size_min                               0.179
_exptl_crystal_size_rad                           ?
_exptl_crystal_density_meas                       ?
_exptl_crystal_density_diffrn                         1.145
_exptl_crystal_density_method                    'Not Measured'
_exptl_crystal_F_000                                   2312
_exptl_absorpt_coefficient_mu                         0.184
_exptl_crystal_density_meas_temp                  ?

# Permitted for _exptl_absorpt_correction_type :
# analytical     'analytical from crystal shape'
#                Example: de Meulenaer&Tompa: ABST
# cylinder       'cylindrical'
# gaussian       'Gaussian from crystal shape'
#                Example: PLATON/ABSG
# integration    'integration from crystal shape'
# multi-scan     'symmetry-related measurements'
#                Example: SADABS, MULABS
# none           'no absorption corr. applied'
# numerical      'numerical from crystal shape'
# psi-scan       'psi-scan corrections'
#                Example: PLATON/ABSP
# refdelf        'refined from delta-F'
#                Example: SHELXA,
# sphere         'spherical'
#                Example: PLATON/ABSS
_exptl_absorpt_correction_type                   'multi-scan'
# Example: '(North et al., 1968)'
_exptl_absorpt_process_details                    'SADABS 2016/2, Bruker, 2016'
_exptl_absorpt_correction_T_min                   0.7199
_exptl_absorpt_correction_T_max                   0.7452

#===============================================================================

# 7. EXPERIMENTAL DATA

_exptl_special_details
;
Diffractometer operator             F. Hanusch
scanspeed                           3
dx                                  42
2283 frames measured in 6 data sets
phi-scans with delta_phi = 0.5
omega-scans with delta_omega = 0.5
;
_diffrn_ambient_temperature                         100
_diffrn_radiation_wavelength                        0.71073
_diffrn_radiation_probe                           'x-ray'
_diffrn_radiation_type                            'MoK\a'
_diffrn_radiation_source                          'TXS rotating anode'
_diffrn_radiation_monochromator                   'Helios optic'

_diffrn_measurement_device                        '\k-geometry diffractometer'
_diffrn_measurement_device_type                   'Bruker Photon CMOS'
_diffrn_measurement_method                        'phi- and omega-rotation'
_diffrn_detector                                  'CMOS plate'
_diffrn_detector_area_resol_mean                  16

# number of measured reflections (redundant set)
_diffrn_reflns_number                            140630
_diffrn_reflns_av_R_equivalents                    0.0561
_diffrn_reflns_av_unetI/netI                       0.0239
_diffrn_reflns_limit_h_min                          -16
_diffrn_reflns_limit_h_max                           16
_diffrn_reflns_limit_k_min                          -25
_diffrn_reflns_limit_k_max                           24
_diffrn_reflns_limit_l_min                          -25
_diffrn_reflns_limit_l_max                           25
_diffrn_reflns_theta_min                           2.09
_diffrn_reflns_theta_max                          25.43
_diffrn_reflns_theta_full                         25.24
_diffrn_measured_fraction_theta_max               0.996
_diffrn_measured_fraction_theta_full              0.999
_diffrn_reflns_reduction_process
;
;

# number of unique reflections
_reflns_number_total                                11430
# number of observed reflections (> n sig(I))
_reflns_number_gt                                    9689
_reflns_threshold_expression                      I>2\s(I)

_computing_data_collection           'APEX III Control Software (Bruker, 2016)'
_computing_cell_refinement                        'SAINT (Bruker, 2017)'
_computing_data_reduction                         'SAINT (Bruker, 2017)'
_computing_structure_solution                     'SHELXT (Sheldrick, 2015)'
_computing_structure_refinement                 'SHELXL-201n (Sheldrick, 2014)'
_computing_molecular_graphics                     'PLATON (Spek, 2011)'
_computing_publication_material                   'PLATON (Spek, 2003)'

#===============================================================================

# 8. REFINEMENT DATA

_refine_special_details
;
 Refinement on F^2^ for ALL reflections except those
 flagged by the user for potential systematic errors.
 Weighted R-factors wR and all goodnesses of fit S
 are based on F^2^, conventional R-factors R are based
 on F, with F set to zero for negative F^2^. The
 observed criterion of F^2^ > 2sigma(F^2^) is used only
 for calculating -R-factor-obs etc. and is not
 relevant to the choice of reflections for refinement.
 R-factors based on F^2^ are statistically about twice
 as large as those based on F, and R-factors based on
 ALL data will be even larger.
;
_refine_ls_structure_factor_coef                  Fsqd
_refine_ls_matrix_type                            full
_refine_ls_weighting_scheme                       'calc'
_refine_ls_weighting_details
'W=1/[\S^2^(FO^2^)+(0.0589P)^2^+11.0017P] WHERE P=(FO^2^+2FC^2^)/3'
_atom_sites_solution_primary                     'direct'
_atom_sites_solution_secondary                   '?'
_atom_sites_solution_hydrogens                   'geom'


# Permitted for _refine_ls_hydrogen_treatment :
# refall            - refined all H-atom parameters
# refxyz            - refined H-atom coordinates only
# refU              - refined H-atom U only
# noref             - no refinement of H-atom parameters
# constr            - H-atom parameters constrained
# hetero            - H-atom parameters constrained for H on C,
#                     all H-atom parameters refined for H on
#                     heteroatoms
# heteroxyz         - H-atom parameters constrained for H on C,
#                     refined H-atom coordinates only for H
#                     on heteroatoms
# heteroU           - H-atom parameters constrained for H on C,
#                     refined H-atom U's only for H on
#                     heteroatoms
# heteronoref       - H-atom parameters constrained for H on C,
#                     no refinement of H-atom parameters for
#                     H on heteroatoms
# hetero-mixed      - H-atom parameters constrained for H on C
#                     and some heteroatoms, all H-atom
#                     parameters refined for H on remaining
#                     heteroatoms.
# heteroxyz-mixed   - H-atom parameters constrained for H on C
#                     and some heteroatoms, refined H-atom
#                     coordinates only for H on remaining
#                     heteroatoms.
# heteroU-mixed     - H-atom parameters constrained for H on C
#                     and some heteroatoms, refined H-atom
#                     U's only for H on remaining heteroatoms
# heteronoref-mixed - H-atom parameters constrained for H on C
#                     and some heteroatoms, no refinement of
#                     H-atom parameters for H on remaining
#                     heteroatoms
# mixed   - some constrained, some independent
# undef   - H-atom parameters not defined
_refine_ls_hydrogen_treatment                    'constr'

_refine_ls_extinction_method                      'none'
_refine_ls_abs_structure_details                  ?
_refine_ls_abs_structure_Flack                   .
_refine_ls_number_reflns                              11430
_refine_ls_number_parameters                            698
_refine_ls_number_restraints                            162
_refine_ls_number_constraints                     ?
_refine_ls_R_factor_all                              0.0542
_refine_ls_R_factor_gt                               0.0435
_refine_ls_wR_factor_ref                             0.1211
_refine_ls_wR_factor_gt                              0.1123
_refine_ls_goodness_of_fit_ref                        0.890
_refine_ls_restrained_S_all                           0.898
_refine_ls_shift/su_max                               0.007
_refine_ls_shift/su_mean                              0.000
_refine_diff_density_max                              0.925
_refine_diff_density_min                             -0.498
_refine_diff_density_rms                              0.057

#===============================================================================

# 9. ATOMIC COORDINATES AND DISPLACEMENT PARAMETERS

loop_
_atom_site_label
_atom_site_type_symbol
_atom_site_thermal_displace_type
_atom_site_fract_x
_atom_site_fract_y
_atom_site_fract_z
_atom_site_occupancy
_atom_site_U_iso_or_equiv
_atom_site_calc_flag
_atom_site_refinement_flags
_atom_site_disorder_assembly
_atom_site_disorder_group
P1 P Uani 0.60732(4) 0.53629(3) 0.26169(3) 1.000 0.0256(2) d . . .
Si1 Si Uani 0.76340(4) 0.53116(3) 0.27628(3) 1.000 0.0190(2) d U . .
Si2 Si Uani 0.79741(4) 0.44433(3) 0.34274(3) 1.000 0.0170(2) d U . .
Si3 Si Uani 0.77867(4) 0.48300(3) 0.44402(3) 1.000 0.0229(2) d . . .
Si4 Si Uani 0.96120(4) 0.41357(3) 0.33732(3) 1.000 0.0198(2) d . . .
Si5 Si Uani 0.69444(4) 0.35830(3) 0.31236(3) 1.000 0.0180(2) d . . .
O1 O Uani 0.84777(11) 0.59118(7) 0.29998(8) 1.000 0.0286(4) d U . .
O2 O Uani 0.84261(12) 0.53104(8) 0.21760(8) 1.000 0.0320(5) d U . .
O3 O Uani 0.97516(13) 0.59516(10) 0.24107(11) 1.000 0.0551(7) d U . .
N1 N Uani 0.59453(12) 0.66253(8) 0.20285(8) 1.000 0.0192(5) d . . .
N2 N Uani 0.46025(12) 0.61135(8) 0.20831(8) 1.000 0.0203(5) d . . .
C1 C Uani 0.55922(14) 0.60662(10) 0.22245(9) 1.000 0.0187(6) d . . .
C2 C Uani 0.51889(15) 0.70087(10) 0.17668(10) 1.000 0.0238(6) d . . .
C3 C Uani 0.43562(15) 0.66890(10) 0.18015(10) 1.000 0.0233(6) d . . .
C4 C Uani 0.69505(15) 0.68355(9) 0.20671(10) 1.000 0.0209(6) d . . .
C5 C Uani 0.74748(16) 0.67061(11) 0.15585(11) 1.000 0.0273(7) d . . .
C6 C Uani 0.84166(17) 0.69598(11) 0.15866(12) 1.000 0.0327(8) d . . .
C7 C Uani 0.87919(17) 0.73178(11) 0.20917(13) 1.000 0.0341(8) d . . .
C8 C Uani 0.82515(17) 0.74438(11) 0.25799(12) 1.000 0.0321(7) d . . .
C9 C Uani 0.73049(16) 0.72097(10) 0.25804(11) 1.000 0.0245(6) d . . .
C10 C Uani 0.70378(19) 0.63410(13) 0.09870(13) 1.000 0.0384(8) d . . .
C11 C Uani 0.6665(3) 0.67964(18) 0.04593(16) 1.000 0.0660(11) d . . .
C12 C Uani 0.7755(2) 0.58723(15) 0.07451(14) 1.000 0.0518(10) d . . .
C13 C Uani 0.67074(17) 0.73576(11) 0.31171(11) 1.000 0.0288(7) d . . .
C14 C Uani 0.6949(2) 0.69070(13) 0.36706(13) 1.000 0.0478(10) d . . .
C15 C Uani 0.6829(2) 0.80431(12) 0.33413(14) 1.000 0.0417(9) d . . .
C16 C Uani 0.38860(14) 0.56274(11) 0.21664(11) 1.000 0.0240(6) d . . .
C17 C Uani 0.34360(17) 0.56239(14) 0.27170(12) 1.000 0.0378(8) d . . .
C18 C Uani 0.26644(18) 0.52035(15) 0.27447(13) 1.000 0.0450(9) d . . .
C19 C Uani 0.23835(18) 0.48009(13) 0.22613(14) 1.000 0.0425(9) d . . .
C20 C Uani 0.28628(17) 0.47932(12) 0.17305(13) 1.000 0.0353(8) d . . .
C21 C Uani 0.36286(15) 0.52161(10) 0.16679(11) 1.000 0.0259(7) d . . .
C22 C Uani 0.3780(3) 0.5997(2) 0.32886(17) 0.805(7) 0.0403(10) d DUP A 1
C22D C Uani 0.3598(10) 0.6278(9) 0.3206(6) 0.195(7) 0.039(2) d DUP A 2
C23 C Uani 0.2977(4) 0.6449(3) 0.3454(2) 0.805(7) 0.0443(14) d DUP A 1
C23D C Uani 0.2698(12) 0.6501(13) 0.3505(11) 0.195(7) 0.042(3) d DUP A 2
C24 C Uani 0.4111(3) 0.5572(2) 0.38503(17) 0.805(7) 0.0507(13) d DUP A 1
C24D C Uani 0.4375(9) 0.6034(9) 0.3713(6) 0.195(7) 0.050(3) d DUP A 2
C25 C Uani 0.41235(17) 0.52215(11) 0.10701(12) 1.000 0.0315(7) d . . .
C26 C Uani 0.3393(2) 0.54148(16) 0.05154(14) 1.000 0.0501(10) d . . .
C27 C Uani 0.4588(2) 0.45819(14) 0.09613(16) 1.000 0.0528(10) d . . .
C28 C Uani 0.99729(15) 0.34767(11) 0.39396(11) 1.000 0.0269(7) d . . .
C29 C Uani 0.97891(16) 0.38682(11) 0.25614(11) 1.000 0.0287(7) d . . .
C30 C Uani 1.04662(16) 0.48128(11) 0.35828(12) 1.000 0.0308(7) d . . .
C31 C Uani 0.80938(19) 0.42000(12) 0.50436(11) 1.000 0.0350(8) d . . .
C32 C Uani 0.86461(18) 0.55134(12) 0.46118(11) 1.000 0.0322(7) d . . .
C33 C Uani 0.65159(17) 0.51150(12) 0.44944(12) 1.000 0.0321(8) d . . .
C34 C Uani 0.57425(15) 0.36153(10) 0.34692(10) 1.000 0.0214(6) d . . .
C35 C Uani 0.48954(17) 0.38008(11) 0.30999(12) 1.000 0.0307(7) d . . .
C36 C Uani 0.39894(17) 0.37858(13) 0.33313(13) 1.000 0.0363(8) d . . .
C37 C Uani 0.38947(16) 0.36055(11) 0.39432(12) 1.000 0.0277(7) d . . .
C38 C Uani 0.47332(17) 0.34481(12) 0.43201(12) 1.000 0.0329(7) d . . .
C39 C Uani 0.56350(17) 0.34498(12) 0.40871(11) 1.000 0.0317(7) d . . .
C40 C Uani 0.29022(18) 0.35797(13) 0.41792(14) 1.000 0.0402(9) d . . .
C41 C Uani 0.66659(15) 0.35011(10) 0.22470(10) 1.000 0.0205(6) d . . .
C42 C Uani 0.71693(16) 0.38082(11) 0.18062(10) 1.000 0.0246(6) d . . .
C43 C Uani 0.69955(17) 0.36689(12) 0.11704(11) 1.000 0.0297(7) d . . .
C44 C Uani 0.63071(17) 0.32173(12) 0.09508(11) 1.000 0.0312(7) d . . .
C45 C Uani 0.57951(18) 0.29162(12) 0.13819(11) 1.000 0.0322(7) d . . .
C46 C Uani 0.59698(17) 0.30530(11) 0.20165(11) 1.000 0.0290(7) d . . .
C47 C Uani 0.6123(2) 0.30509(16) 0.02602(13) 1.000 0.0509(10) d . . .
C48 C Uani 0.76150(14) 0.28268(10) 0.33782(10) 1.000 0.0203(6) d . . .
C49 C Uani 0.80163(15) 0.24537(10) 0.29333(11) 1.000 0.0245(6) d . . .
C50 C Uani 0.84981(16) 0.18885(11) 0.30901(11) 1.000 0.0278(7) d . . .
C51 C Uani 0.85976(15) 0.16654(11) 0.37032(11) 1.000 0.0272(7) d . . .
C52 C Uani 0.82290(17) 0.20379(11) 0.41547(11) 1.000 0.0292(7) d . . .
C53 C Uani 0.77574(16) 0.26057(11) 0.39985(11) 1.000 0.0270(7) d . . .
C54 C Uani 0.90895(18) 0.10381(12) 0.38633(13) 1.000 0.0360(8) d . . .
C55 C Uani 0.89704(17) 0.57567(11) 0.25181(13) 1.000 0.0344(6) d U . .
C56 C Uani 0.0491(4) 0.6943(2) 0.3809(2) 1.000 0.0942(17) d U . .
C57 C Uani 0.0028(3) 0.7340(2) 0.4255(2) 1.000 0.0849(14) d U . .
C58 C Uani 0.0086(3) 0.8070(2) 0.40988(17) 1.000 0.0698(11) d U . .
C59 C Uani -0.0478(3) 0.8476(2) 0.44760(18) 1.000 0.0721(11) d U . .
C60 C Uani -0.0481(3) 0.9164(2) 0.42714(19) 1.000 0.0733(12) d U . .
C61 C Uani 0.0467(3) 0.95059(18) 0.42670(18) 1.000 0.0670(12) d U . .
H2 H Uiso 0.52498 0.74202 0.15953 1.000 0.0290 c RU . .
H3 H Uiso 0.37170 0.68316 0.16592 1.000 0.0280 c RU . .
H6 H Uiso 0.88004 0.68834 0.12528 1.000 0.0390 c RU . .
H7 H Uiso 0.94354 0.74812 0.21041 1.000 0.0410 c RU . .
H8 H Uiso 0.85272 0.76944 0.29225 1.000 0.0390 c RU . .
H10 H Uiso 0.64683 0.60945 0.11080 1.000 0.0460 c RU . .
H11A H Uiso 0.63467 0.65542 0.01041 1.000 0.0990 c RU . .
H11B H Uiso 0.72138 0.70354 0.03243 1.000 0.0990 c RU . .
H11C H Uiso 0.61946 0.70912 0.06114 1.000 0.0990 c RU . .
H12A H Uiso 0.74191 0.56199 0.04038 1.000 0.0780 c RU . .
H12B H Uiso 0.80135 0.55908 0.10872 1.000 0.0780 c RU . .
H12C H Uiso 0.82937 0.61060 0.05895 1.000 0.0780 c RU . .
H13 H Uiso 0.60050 0.72944 0.29588 1.000 0.0350 c RU . .
H14A H Uiso 0.65614 0.70215 0.40100 1.000 0.0720 c RU . .
H14B H Uiso 0.76442 0.69397 0.38205 1.000 0.0720 c RU . .
H14C H Uiso 0.67968 0.64709 0.35360 1.000 0.0720 c RU . .
H15A H Uiso 0.63715 0.81301 0.36495 1.000 0.0620 c RU . .
H15B H Uiso 0.66946 0.83302 0.29829 1.000 0.0620 c RU . .
H15C H Uiso 0.74978 0.81089 0.35352 1.000 0.0620 c RU . .
H18 H Uiso 0.23270 0.51970 0.31076 1.000 0.0540 c RU . .
H19 H Uiso 0.18501 0.45218 0.22907 1.000 0.0510 c RU . .
H20 H Uiso 0.26724 0.44990 0.14047 1.000 0.0420 c RU . .
H22A H Uiso 0.43509 0.62581 0.31934 0.805(7) 0.0480 c RUP A 1
H22D H Uiso 0.38679 0.66378 0.29755 0.195(7) 0.0460 c RUP A 2
H23A H Uiso 0.31995 0.66752 0.38430 0.805(7) 0.0660 c RUP A 1
H23B H Uiso 0.23889 0.62059 0.35120 0.805(7) 0.0660 c RUP A 1
H23C H Uiso 0.28304 0.67558 0.31136 0.805(7) 0.0660 c RUP A 1
H23D H Uiso 0.28635 0.68792 0.37593 0.195(7) 0.0620 c RUP A 2
H23E H Uiso 0.24829 0.61631 0.37720 0.195(7) 0.0620 c RUP A 2
H23F H Uiso 0.21727 0.66018 0.31747 0.195(7) 0.0620 c RUP A 2
H24A H Uiso 0.43797 0.58352 0.42043 0.805(7) 0.0760 c RUP A 1
H24B H Uiso 0.46118 0.52777 0.37370 0.805(7) 0.0760 c RUP A 1
H24C H Uiso 0.35517 0.53317 0.39692 0.805(7) 0.0760 c RUP A 1
H24D H Uiso 0.45264 0.63644 0.40299 0.195(7) 0.0740 c RUP A 2
H24E H Uiso 0.49671 0.59248 0.35222 0.195(7) 0.0740 c RUP A 2
H24F H Uiso 0.41305 0.56567 0.39114 0.195(7) 0.0740 c RUP A 2
H25 H Uiso 0.46532 0.55470 0.11183 1.000 0.0380 c RU . .
H26A H Uiso 0.37226 0.54303 0.01335 1.000 0.0750 c RU . .
H26B H Uiso 0.31265 0.58339 0.05951 1.000 0.0750 c RU . .
H26C H Uiso 0.28626 0.51042 0.04618 1.000 0.0750 c RU . .
H27A H Uiso 0.49198 0.46016 0.05807 1.000 0.0790 c RU . .
H27B H Uiso 0.40808 0.42547 0.09119 1.000 0.0790 c RU . .
H27C H Uiso 0.50612 0.44777 0.13212 1.000 0.0790 c RU . .
H28A H Uiso 1.06552 0.33619 0.39127 1.000 0.0400 c RU . .
H28B H Uiso 0.95560 0.31072 0.38348 1.000 0.0400 c RU . .
H28C H Uiso 0.98958 0.36171 0.43669 1.000 0.0400 c RU . .
H29A H Uiso 1.04684 0.37380 0.25488 1.000 0.0430 c RU . .
H29B H Uiso 0.96350 0.42177 0.22661 1.000 0.0430 c RU . .
H29C H Uiso 0.93568 0.35089 0.24444 1.000 0.0430 c RU . .
H30A H Uiso 1.11408 0.46660 0.35877 1.000 0.0460 c RU . .
H30B H Uiso 1.03629 0.49747 0.39987 1.000 0.0460 c RU . .
H30C H Uiso 1.03413 0.51516 0.32717 1.000 0.0460 c RU . .
H31A H Uiso 0.81112 0.43854 0.54636 1.000 0.0530 c RU . .
H31B H Uiso 0.87331 0.40189 0.49893 1.000 0.0530 c RU . .
H31C H Uiso 0.75980 0.38658 0.49939 1.000 0.0530 c RU . .
H32A H Uiso 0.85122 0.57190 0.50030 1.000 0.0480 c RU . .
H32B H Uiso 0.85554 0.58200 0.42671 1.000 0.0480 c RU . .
H32C H Uiso 0.93194 0.53579 0.46549 1.000 0.0480 c RU . .
H33A H Uiso 0.64582 0.52621 0.49221 1.000 0.0480 c RU . .
H33B H Uiso 0.60560 0.47669 0.43903 1.000 0.0480 c RU . .
H33C H Uiso 0.63674 0.54652 0.41991 1.000 0.0480 c RU . .
H35 H Uiso 0.49359 0.39402 0.26824 1.000 0.0370 c RU . .
H36 H Uiso 0.34235 0.39021 0.30629 1.000 0.0440 c RU . .
H38 H Uiso 0.46951 0.33367 0.47459 1.000 0.0400 c RU . .
H39 H Uiso 0.61978 0.33341 0.43587 1.000 0.0380 c RU . .
H40A H Uiso 0.29794 0.34924 0.46307 1.000 0.0600 c RU . .
H40B H Uiso 0.25132 0.32427 0.39594 1.000 0.0600 c RU . .
H40C H Uiso 0.25708 0.39875 0.41005 1.000 0.0600 c RU . .
H42 H Uiso 0.76422 0.41200 0.19433 1.000 0.0300 c RU . .
H43 H Uiso 0.73524 0.38855 0.08814 1.000 0.0360 c RU . .
H45 H Uiso 0.53149 0.26101 0.12418 1.000 0.0390 c RU . .
H46 H Uiso 0.56071 0.28367 0.23024 1.000 0.0350 c RU . .
H47A H Uiso 0.58774 0.26156 0.02146 1.000 0.0770 c RU . .
H47B H Uiso 0.67332 0.30865 0.00682 1.000 0.0770 c RU . .
H47C H Uiso 0.56393 0.33432 0.00514 1.000 0.0770 c RU . .
H49 H Uiso 0.79575 0.25915 0.25092 1.000 0.0290 c RU . .
H50 H Uiso 0.87639 0.16507 0.27733 1.000 0.0330 c RU . .
H52 H Uiso 0.83009 0.19014 0.45793 1.000 0.0350 c RU . .
H53 H Uiso 0.75238 0.28525 0.43211 1.000 0.0320 c RU . .
H54A H Uiso 0.90277 0.09324 0.43021 1.000 0.0540 c RU . .
H54B H Uiso 0.97812 0.10678 0.38014 1.000 0.0540 c RU . .
H54C H Uiso 0.87789 0.07066 0.35902 1.000 0.0540 c RU . .
H56A H Uiso 0.04305 0.64959 0.39209 1.000 0.1420 c RU . .
H56B H Uiso 0.11824 0.70554 0.38233 1.000 0.1420 c RU . .
H56C H Uiso 0.01692 0.70142 0.33839 1.000 0.1420 c RU . .
H57A H Uiso 0.03511 0.72635 0.46834 1.000 0.1020 c RU . .
H57B H Uiso -0.06652 0.72154 0.42481 1.000 0.1020 c RU . .
H58A H Uiso 0.07773 0.82038 0.41621 1.000 0.0840 c RU . .
H58B H Uiso -0.01494 0.81339 0.36504 1.000 0.0840 c RU . .
H59A H Uiso -0.02014 0.84470 0.49210 1.000 0.0870 c RU . .
H59B H Uiso -0.11577 0.83195 0.44451 1.000 0.0870 c RU . .
H60A H Uiso -0.08244 0.91858 0.38417 1.000 0.0880 c RU . .
H60B H Uiso -0.08796 0.94036 0.45474 1.000 0.0880 c RU . .
H61A H Uiso 0.03421 0.99516 0.41574 1.000 0.1010 c RU . .
H61B H Uiso 0.08456 0.93107 0.39570 1.000 0.1010 c RU . .
H61C H Uiso 0.08356 0.94795 0.46837 1.000 0.1010 c RU . .

loop_
_atom_site_aniso_label
_atom_site_aniso_U_11
_atom_site_aniso_U_22
_atom_site_aniso_U_33
_atom_site_aniso_U_23
_atom_site_aniso_U_13
_atom_site_aniso_U_12
P1 0.0164(3) 0.0208(3) 0.0395(3) 0.0086(2) 0.0031(2) -0.0007(2)
Si1 0.0161(3) 0.0157(3) 0.0253(3) 0.0013(2) 0.0034(2) -0.0004(2)
Si2 0.0137(3) 0.0164(3) 0.0211(3) -0.0012(2) 0.0031(2) -0.0018(2)
Si3 0.0219(3) 0.0256(3) 0.0218(3) -0.0039(2) 0.0046(2) -0.0003(2)
Si4 0.0140(3) 0.0218(3) 0.0240(3) -0.0004(2) 0.0034(2) -0.0002(2)
Si5 0.0150(3) 0.0169(3) 0.0221(3) -0.0001(2) 0.0022(2) -0.0030(2)
O1 0.0254(7) 0.0171(6) 0.0418(8) 0.0054(6) -0.0031(6) -0.0012(5)
O2 0.0318(8) 0.0280(8) 0.0382(8) 0.0101(5) 0.0123(6) 0.0052(6)
O3 0.0263(8) 0.0515(12) 0.0893(16) 0.0323(11) 0.0149(8) -0.0050(7)
N1 0.0169(8) 0.0157(8) 0.0253(9) -0.0011(7) 0.0034(7) -0.0001(7)
N2 0.0148(8) 0.0208(9) 0.0260(9) 0.0025(7) 0.0048(7) 0.0008(7)
C1 0.0169(10) 0.0186(10) 0.0213(10) -0.0012(8) 0.0052(8) -0.0001(8)
C2 0.0235(11) 0.0182(10) 0.0297(12) 0.0008(9) 0.0035(9) 0.0035(8)
C3 0.0201(10) 0.0218(11) 0.0282(11) 0.0005(9) 0.0034(9) 0.0059(8)
C4 0.0172(10) 0.0143(10) 0.0314(12) 0.0035(8) 0.0030(8) -0.0019(8)
C5 0.0249(11) 0.0220(11) 0.0360(13) 0.0019(9) 0.0075(10) -0.0016(9)
C6 0.0258(12) 0.0286(12) 0.0460(15) 0.0090(11) 0.0140(11) -0.0010(10)
C7 0.0219(12) 0.0260(12) 0.0538(16) 0.0103(11) 0.0021(11) -0.0074(9)
C8 0.0284(12) 0.0217(11) 0.0442(14) 0.0021(10) -0.0051(10) -0.0073(9)
C9 0.0251(11) 0.0138(10) 0.0336(12) 0.0033(9) -0.0014(9) 0.0001(8)
C10 0.0323(13) 0.0436(15) 0.0420(15) -0.0128(12) 0.0162(11) -0.0072(11)
C11 0.064(2) 0.076(2) 0.0522(19) -0.0220(17) -0.0199(16) 0.0271(18)
C12 0.069(2) 0.0504(18) 0.0378(15) -0.0080(13) 0.0143(14) 0.0138(15)
C13 0.0294(12) 0.0241(12) 0.0318(12) -0.0051(10) -0.0019(10) 0.0011(9)
C14 0.073(2) 0.0328(14) 0.0402(15) 0.0034(12) 0.0184(14) 0.0146(14)
C15 0.0476(16) 0.0271(13) 0.0484(16) -0.0085(12) -0.0030(13) 0.0070(11)
C16 0.0125(10) 0.0274(11) 0.0321(12) 0.0090(9) 0.0026(8) -0.0004(8)
C17 0.0229(12) 0.0569(17) 0.0343(14) 0.0079(12) 0.0070(10) -0.0075(11)
C18 0.0242(13) 0.072(2) 0.0402(15) 0.0191(14) 0.0095(11) -0.0108(13)
C19 0.0204(12) 0.0461(16) 0.0606(18) 0.0246(14) 0.0030(12) -0.0099(11)
C20 0.0231(12) 0.0277(12) 0.0540(16) 0.0085(11) -0.0009(11) -0.0049(10)
C21 0.0164(10) 0.0214(11) 0.0400(13) 0.0068(10) 0.0031(9) 0.0010(8)
C22 0.0309(18) 0.059(2) 0.0329(16) 0.0023(17) 0.0125(14) -0.0059(17)
C22D 0.031(4) 0.055(4) 0.032(4) 0.003(4) 0.010(3) -0.001(4)
C23 0.050(3) 0.046(2) 0.039(2) 0.0116(17) 0.014(2) 0.000(2)
C23D 0.032(5) 0.056(5) 0.039(5) 0.005(5) 0.015(4) 0.004(5)
C24 0.0361(19) 0.079(3) 0.0369(19) -0.0006(19) 0.0034(15) 0.0158(18)
C24D 0.037(4) 0.070(6) 0.042(5) 0.000(5) 0.005(4) 0.011(5)
C25 0.0261(12) 0.0276(12) 0.0414(14) -0.0057(10) 0.0071(10) -0.0053(10)
C26 0.0515(18) 0.0600(19) 0.0397(16) 0.0022(14) 0.0095(13) 0.0047(15)
C27 0.0540(18) 0.0415(16) 0.066(2) -0.0068(14) 0.0207(16) 0.0111(14)
C28 0.0168(10) 0.0305(12) 0.0331(12) 0.0051(10) 0.0008(9) 0.0027(9)
C29 0.0240(11) 0.0328(12) 0.0303(12) -0.0016(10) 0.0079(9) 0.0033(10)
C30 0.0171(11) 0.0323(13) 0.0430(14) -0.0006(11) 0.0029(10) -0.0045(9)
C31 0.0402(14) 0.0391(14) 0.0260(12) 0.0005(10) 0.0050(10) 0.0020(11)
C32 0.0322(13) 0.0346(13) 0.0296(12) -0.0108(10) 0.0027(10) -0.0062(10)
C33 0.0283(12) 0.0372(14) 0.0322(13) -0.0057(10) 0.0092(10) 0.0034(10)
C34 0.0174(10) 0.0169(10) 0.0300(11) -0.0025(8) 0.0036(8) -0.0049(8)
C35 0.0247(12) 0.0320(13) 0.0359(13) 0.0093(10) 0.0052(10) 0.0045(10)
C36 0.0213(12) 0.0417(15) 0.0454(15) 0.0066(12) 0.0020(10) 0.0089(10)
C37 0.0198(11) 0.0234(11) 0.0410(14) -0.0039(10) 0.0087(10) 0.0000(9)
C38 0.0270(12) 0.0440(14) 0.0291(12) 0.0003(11) 0.0090(10) -0.0027(11)
C39 0.0196(11) 0.0466(15) 0.0288(12) 0.0027(11) 0.0022(9) -0.0005(10)
C40 0.0237(12) 0.0441(15) 0.0550(17) -0.0040(13) 0.0141(12) 0.0012(11)
C41 0.0189(10) 0.0185(10) 0.0238(11) -0.0006(8) 0.0012(8) 0.0010(8)
C42 0.0205(11) 0.0266(11) 0.0269(11) -0.0034(9) 0.0036(9) -0.0024(9)
C43 0.0262(12) 0.0375(13) 0.0265(12) 0.0000(10) 0.0078(9) -0.0009(10)
C44 0.0305(12) 0.0367(13) 0.0261(12) -0.0082(10) 0.0017(10) 0.0031(10)
C45 0.0327(13) 0.0299(12) 0.0330(13) -0.0069(10) -0.0005(10) -0.0091(10)
C46 0.0316(12) 0.0272(12) 0.0278(12) -0.0006(9) 0.0022(10) -0.0087(10)
C47 0.0553(18) 0.068(2) 0.0305(14) -0.0170(14) 0.0093(13) -0.0137(16)
C48 0.0145(10) 0.0173(10) 0.0289(11) -0.0001(8) 0.0014(8) -0.0052(8)
C49 0.0200(11) 0.0258(11) 0.0278(11) 0.0000(9) 0.0030(9) -0.0012(9)
C50 0.0210(11) 0.0283(12) 0.0346(13) -0.0040(10) 0.0052(9) 0.0027(9)
C51 0.0174(10) 0.0233(11) 0.0398(13) 0.0031(10) -0.0015(9) -0.0018(9)
C52 0.0267(12) 0.0307(12) 0.0299(12) 0.0075(10) 0.0012(9) -0.0004(10)
C53 0.0275(12) 0.0266(12) 0.0274(12) 0.0005(9) 0.0054(9) -0.0005(9)
C54 0.0293(13) 0.0300(13) 0.0476(15) 0.0067(11) -0.0003(11) 0.0062(10)
C55 0.0221(8) 0.0281(10) 0.0539(12) 0.0178(7) 0.0087(8) -0.0001(7)
C56 0.107(3) 0.073(3) 0.096(3) -0.001(2) -0.018(3) 0.025(2)
C57 0.092(3) 0.086(2) 0.072(2) 0.0027(19) -0.012(2) -0.019(2)
C58 0.0647(19) 0.088(2) 0.0540(18) 0.0080(16) -0.0053(15) 0.0092(17)
C59 0.0591(19) 0.097(2) 0.0599(19) 0.0020(17) 0.0056(15) -0.0103(17)
C60 0.070(2) 0.088(2) 0.063(2) -0.0011(18) 0.0125(17) 0.0023(18)
C61 0.069(2) 0.066(2) 0.066(2) 0.0018(18) 0.0076(18) 0.0078(17)

#===============================================================================

# 10. MOLECULAR GEOMETRY

_geom_special_details
;
 Bond distances, angles etc. have been calculated using the
 rounded fractional coordinates. All su's are estimated
 from the variances of the (full) variance-covariance matrix.
 The cell esds are taken into account in the estimation of
 distances, angles and torsion angles
;

loop_
_geom_bond_atom_site_label_1
_geom_bond_atom_site_label_2
_geom_bond_distance
_geom_bond_site_symmetry_1
_geom_bond_site_symmetry_2
_geom_bond_publ_flag
 P1      Si1       2.1448(8)                     .       .                   yes
 P1      C1         1.797(2)                     .       .                   yes
 Si1     Si2       2.3367(9)                     .       .                   yes
 Si1     O1       1.7569(16)                     .       .                   yes
 Si1     O2       1.7553(18)                     .       .                   yes
 Si1     C55        2.184(2)                     .       .                   yes
 Si2     Si3       2.3611(9)                     .       .                   yes
 Si2     Si4       2.3665(8)                     .       .                   yes
 Si2     Si5       2.3523(9)                     .       .                   yes
 Si3     C31        1.871(3)                     .       .                   yes
 Si3     C32        1.877(3)                     .       .                   yes
 Si3     C33        1.869(2)                     .       .                   yes
 Si4     C28        1.877(2)                     .       .                   yes
 Si4     C29        1.872(2)                     .       .                   yes
 Si4     C30        1.875(2)                     .       .                   yes
 Si5     C34        1.891(2)                     .       .                   yes
 Si5     C41        1.885(2)                     .       .                   yes
 Si5     C48        1.894(2)                     .       .                   yes
 O1      C55        1.338(3)                     .       .                   yes
 O2      C55        1.367(3)                     .       .                   yes
 O3      C55        1.199(3)                     .       .                   yes
 N1      C1         1.360(3)                     .       .                   yes
 N1      C2         1.389(3)                     .       .                   yes
 N1      C4         1.450(3)                     .       .                   yes
 N2      C1         1.370(3)                     .       .                   yes
 N2      C3         1.382(3)                     .       .                   yes
 N2      C16        1.449(3)                     .       .                   yes
 C2      C3         1.341(3)                     .       .                   no
 C4      C5         1.401(3)                     .       .                   no
 C4      C9         1.399(3)                     .       .                   no
 C5      C6         1.401(3)                     .       .                   no
 C5      C10        1.516(4)                     .       .                   no
 C6      C7         1.374(4)                     .       .                   no
 C7      C8         1.377(4)                     .       .                   no
 C8      C9         1.397(3)                     .       .                   no
 C9      C13        1.520(3)                     .       .                   no
 C10     C11        1.530(5)                     .       .                   no
 C10     C12        1.529(4)                     .       .                   no
 C13     C14        1.529(4)                     .       .                   no
 C13     C15        1.527(3)                     .       .                   no
 C16     C17        1.393(3)                     .       .                   no
 C16     C21        1.392(3)                     .       .                   no
 C17     C18        1.392(4)                     .       .                   no
 C17     C22        1.490(5)                     .       .                   no
 C17     C22D      1.733(17)                     .       .                   no
 C18     C19        1.363(4)                     .       .                   no
 C19     C20        1.378(4)                     .       .                   no
 C20     C21        1.401(3)                     .       .                   no
 C21     C25        1.518(3)                     .       .                   no
 C22     C23        1.533(7)                     .       .                   no
 C22     C24        1.531(5)                     .       .                   no
 C22D    C23D        1.53(2)                     .       .                   no
 C22D    C24D        1.53(2)                     .       .                   no
 C25     C26        1.528(4)                     .       .                   no
 C25     C27        1.523(4)                     .       .                   no
 C34     C39        1.394(3)                     .       .                   no
 C34     C35        1.394(3)                     .       .                   no
 C35     C36        1.395(3)                     .       .                   no
 C36     C37        1.386(4)                     .       .                   no
 C37     C40        1.512(3)                     .       .                   no
 C37     C38        1.377(3)                     .       .                   no
 C38     C39        1.391(3)                     .       .                   no
 C41     C42        1.393(3)                     .       .                   no
 C41     C46        1.399(3)                     .       .                   no
 C42     C43        1.390(3)                     .       .                   no
 C43     C44        1.391(3)                     .       .                   no
 C44     C45        1.379(3)                     .       .                   no
 C44     C47        1.516(4)                     .       .                   no
 C45     C46        1.386(3)                     .       .                   no
 C48     C53        1.403(3)                     .       .                   no
 C48     C49        1.397(3)                     .       .                   no
 C49     C50        1.388(3)                     .       .                   no
 C50     C51        1.389(3)                     .       .                   no
 C51     C52        1.386(3)                     .       .                   no
 C51     C54        1.510(3)                     .       .                   no
 C52     C53        1.387(3)                     .       .                   no
 C2      H2           0.9500                     .       .                   no
 C3      H3           0.9500                     .       .                   no
 C6      H6           0.9500                     .       .                   no
 C7      H7           0.9500                     .       .                   no
 C8      H8           0.9500                     .       .                   no
 C10     H10          1.0000                     .       .                   no
 C11     H11A         0.9800                     .       .                   no
 C11     H11B         0.9800                     .       .                   no
 C11     H11C         0.9800                     .       .                   no
 C12     H12A         0.9800                     .       .                   no
 C12     H12B         0.9800                     .       .                   no
 C12     H12C         0.9800                     .       .                   no
 C13     H13          1.0000                     .       .                   no
 C14     H14A         0.9800                     .       .                   no
 C14     H14B         0.9800                     .       .                   no
 C14     H14C         0.9800                     .       .                   no
 C15     H15A         0.9800                     .       .                   no
 C15     H15B         0.9800                     .       .                   no
 C15     H15C         0.9800                     .       .                   no
 C18     H18          0.9500                     .       .                   no
 C19     H19          0.9500                     .       .                   no
 C20     H20          0.9500                     .       .                   no
 C22     H22A         1.0000                     .       .                   no
 C22D    H22D         1.0000                     .       .                   no
 C23     H23B         0.9800                     .       .                   no
 C23     H23C         0.9800                     .       .                   no
 C23     H23A         0.9800                     .       .                   no
 C23D    H23D         0.9800                     .       .                   no
 C23D    H23E         0.9800                     .       .                   no
 C23D    H23F         0.9800                     .       .                   no
 C24     H24B         0.9800                     .       .                   no
 C24     H24C         0.9800                     .       .                   no
 C24     H24A         0.9800                     .       .                   no
 C24D    H24D         0.9800                     .       .                   no
 C24D    H24E         0.9800                     .       .                   no
 C24D    H24F         0.9800                     .       .                   no
 C25     H25          1.0000                     .       .                   no
 C26     H26B         0.9800                     .       .                   no
 C26     H26A         0.9800                     .       .                   no
 C26     H26C         0.9800                     .       .                   no
 C27     H27C         0.9800                     .       .                   no
 C27     H27A         0.9800                     .       .                   no
 C27     H27B         0.9800                     .       .                   no
 C28     H28A         0.9800                     .       .                   no
 C28     H28B         0.9800                     .       .                   no
 C28     H28C         0.9800                     .       .                   no
 C29     H29A         0.9800                     .       .                   no
 C29     H29B         0.9800                     .       .                   no
 C29     H29C         0.9800                     .       .                   no
 C30     H30A         0.9800                     .       .                   no
 C30     H30B         0.9800                     .       .                   no
 C30     H30C         0.9800                     .       .                   no
 C31     H31A         0.9800                     .       .                   no
 C31     H31B         0.9800                     .       .                   no
 C31     H31C         0.9800                     .       .                   no
 C32     H32C         0.9800                     .       .                   no
 C32     H32B         0.9800                     .       .                   no
 C32     H32A         0.9800                     .       .                   no
 C33     H33B         0.9800                     .       .                   no
 C33     H33A         0.9800                     .       .                   no
 C33     H33C         0.9800                     .       .                   no
 C35     H35          0.9500                     .       .                   no
 C36     H36          0.9500                     .       .                   no
 C38     H38          0.9500                     .       .                   no
 C39     H39          0.9500                     .       .                   no
 C40     H40A         0.9800                     .       .                   no
 C40     H40B         0.9800                     .       .                   no
 C40     H40C         0.9800                     .       .                   no
 C42     H42          0.9500                     .       .                   no
 C43     H43          0.9500                     .       .                   no
 C45     H45          0.9500                     .       .                   no
 C46     H46          0.9500                     .       .                   no
 C47     H47C         0.9800                     .       .                   no
 C47     H47A         0.9800                     .       .                   no
 C47     H47B         0.9800                     .       .                   no
 C49     H49          0.9500                     .       .                   no
 C50     H50          0.9500                     .       .                   no
 C52     H52          0.9500                     .       .                   no
 C53     H53          0.9500                     .       .                   no
 C54     H54A         0.9800                     .       .                   no
 C54     H54B         0.9800                     .       .                   no
 C54     H54C         0.9800                     .       .                   no
 C56     C57        1.469(6)                     .       .                   no
 C57     C58        1.580(6)                     .       .                   no
 C58     C59        1.460(6)                     .       .                   no
 C59     C60        1.516(6)                     .       .                   no
 C60     C61        1.495(6)                     .       .                   no
 C56     H56A         0.9800                     .       .                   no
 C56     H56B         0.9800                     .       .                   no
 C56     H56C         0.9800                     .       .                   no
 C57     H57A         0.9900                     .       .                   no
 C57     H57B         0.9900                     .       .                   no
 C58     H58A         0.9900                     .       .                   no
 C58     H58B         0.9900                     .       .                   no
 C59     H59A         0.9900                     .       .                   no
 C59     H59B         0.9900                     .       .                   no
 C60     H60A         0.9900                     .       .                   no
 C60     H60B         0.9900                     .       .                   no
 C61     H61A         0.9800                     .       .                   no
 C61     H61B         0.9800                     .       .                   no
 C61     H61C         0.9800                     .       .                   no

loop_
_geom_angle_atom_site_label_1
_geom_angle_atom_site_label_2
_geom_angle_atom_site_label_3
_geom_angle
_geom_angle_site_symmetry_1
_geom_angle_site_symmetry_2
_geom_angle_site_symmetry_3
_geom_angle_publ_flag
 Si1     P1      C1        115.05(7)             .       .       .           yes
 P1      Si1     Si2       105.06(3)             .       .       .           yes
 P1      Si1     O1        128.96(6)             .       .       .           yes
 P1      Si1     O2        126.15(7)             .       .       .           yes
 P1      Si1     C55       143.52(7)             .       .       .           yes
 Si2     Si1     O1        107.82(6)             .       .       .           yes
 Si2     Si1     O2        109.70(6)             .       .       .           yes
 Si2     Si1     C55       111.43(7)             .       .       .           yes
 O1      Si1     O2         76.32(8)             .       .       .           yes
 O1      Si1     C55        37.78(9)             .       .       .           yes
 O2      Si1     C55        38.71(9)             .       .       .           yes
 Si1     Si2     Si3       104.81(3)             .       .       .           yes
 Si1     Si2     Si4       108.29(3)             .       .       .           yes
 Si1     Si2     Si5       111.16(3)             .       .       .           yes
 Si3     Si2     Si4       109.98(3)             .       .       .           yes
 Si3     Si2     Si5       113.43(3)             .       .       .           yes
 Si4     Si2     Si5       109.02(3)             .       .       .           yes
 Si2     Si3     C31       110.59(8)             .       .       .           yes
 Si2     Si3     C32       108.36(8)             .       .       .           yes
 Si2     Si3     C33       111.51(8)             .       .       .           yes
 C31     Si3     C32      108.64(11)             .       .       .           yes
 C31     Si3     C33      109.16(12)             .       .       .           yes
 C32     Si3     C33      108.51(11)             .       .       .           yes
 Si2     Si4     C28       110.99(7)             .       .       .           yes
 Si2     Si4     C29       110.57(8)             .       .       .           yes
 Si2     Si4     C30       110.98(8)             .       .       .           yes
 C28     Si4     C29      109.05(10)             .       .       .           yes
 C28     Si4     C30      107.09(11)             .       .       .           yes
 C29     Si4     C30      108.05(11)             .       .       .           yes
 Si2     Si5     C34       113.13(7)             .       .       .           yes
 Si2     Si5     C41       113.44(7)             .       .       .           yes
 Si2     Si5     C48       107.98(7)             .       .       .           yes
 C34     Si5     C41       107.63(9)             .       .       .           yes
 C34     Si5     C48       109.82(9)             .       .       .           yes
 C41     Si5     C48      104.48(10)             .       .       .           yes
 Si1     O1      C55       88.69(13)             .       .       .           yes
 Si1     O2      C55       87.87(14)             .       .       .           yes
 C1      N1      C2       110.55(17)             .       .       .           yes
 C1      N1      C4       128.35(17)             .       .       .           yes
 C2      N1      C4       121.11(17)             .       .       .           yes
 C1      N2      C3       110.62(17)             .       .       .           yes
 C1      N2      C16      126.75(17)             .       .       .           yes
 C3      N2      C16      122.50(17)             .       .       .           yes
 P1      C1      N1       137.26(15)             .       .       .           yes
 P1      C1      N2       118.16(15)             .       .       .           yes
 N1      C1      N2       104.52(17)             .       .       .           yes
 N1      C2      C3       107.16(18)             .       .       .           yes
 N2      C3      C2       107.15(18)             .       .       .           yes
 N1      C4      C5       117.95(18)             .       .       .           yes
 N1      C4      C9       117.85(18)             .       .       .           yes
 C5      C4      C9         123.9(2)             .       .       .           no
 C4      C5      C6         116.6(2)             .       .       .           no
 C4      C5      C10        122.4(2)             .       .       .           no
 C6      C5      C10        120.9(2)             .       .       .           no
 C5      C6      C7         120.8(2)             .       .       .           no
 C6      C7      C8         121.1(2)             .       .       .           no
 C7      C8      C9         121.1(2)             .       .       .           no
 C4      C9      C8         116.4(2)             .       .       .           no
 C4      C9      C13        122.7(2)             .       .       .           no
 C8      C9      C13        120.9(2)             .       .       .           no
 C5      C10     C11        110.5(2)             .       .       .           no
 C5      C10     C12        112.8(2)             .       .       .           no
 C11     C10     C12        109.4(2)             .       .       .           no
 C9      C13     C14        111.7(2)             .       .       .           no
 C9      C13     C15        112.5(2)             .       .       .           no
 C14     C13     C15        109.7(2)             .       .       .           no
 N2      C16     C17        118.8(2)             .       .       .           yes
 N2      C16     C21      117.79(19)             .       .       .           yes
 C17     C16     C21        123.2(2)             .       .       .           no
 C16     C17     C18        117.0(2)             .       .       .           no
 C16     C17     C22        124.3(3)             .       .       .           no
 C16     C17     C22D       118.0(5)             .       .       .           no
 C18     C17     C22        118.5(3)             .       .       .           no
 C18     C17     C22D       122.0(5)             .       .       .           no
 C17     C18     C19        121.3(2)             .       .       .           no
 C18     C19     C20        120.9(2)             .       .       .           no
 C19     C20     C21        120.5(2)             .       .       .           no
 C16     C21     C20        117.1(2)             .       .       .           no
 C16     C21     C25      122.93(19)             .       .       .           no
 C20     C21     C25        120.0(2)             .       .       .           no
 C17     C22     C23        110.2(3)             .       .       .           no
 C17     C22     C24        112.3(3)             .       .       .           no
 C23     C22     C24        110.1(3)             .       .       .           no
 C23D    C22D    C24D      110.0(13)             .       .       .           no
 C17     C22D    C23D      116.2(13)             .       .       .           no
 C17     C22D    C24D      101.3(12)             .       .       .           no
 C21     C25     C26        109.9(2)             .       .       .           no
 C21     C25     C27        111.0(2)             .       .       .           no
 C26     C25     C27        111.7(2)             .       .       .           no
 Si5     C34     C39      123.59(17)             .       .       .           yes
 Si5     C34     C35      120.28(17)             .       .       .           yes
 C35     C34     C39        116.1(2)             .       .       .           no
 C34     C35     C36        121.3(2)             .       .       .           no
 C35     C36     C37        121.6(2)             .       .       .           no
 C38     C37     C40        121.9(2)             .       .       .           no
 C36     C37     C40        120.7(2)             .       .       .           no
 C36     C37     C38        117.5(2)             .       .       .           no
 C37     C38     C39        121.0(2)             .       .       .           no
 C34     C39     C38        122.3(2)             .       .       .           no
 Si5     C41     C42      124.90(16)             .       .       .           yes
 Si5     C41     C46      118.12(16)             .       .       .           yes
 C42     C41     C46        116.7(2)             .       .       .           no
 C41     C42     C43        121.5(2)             .       .       .           no
 C42     C43     C44        121.0(2)             .       .       .           no
 C45     C44     C47        120.4(2)             .       .       .           no
 C43     C44     C45        118.0(2)             .       .       .           no
 C43     C44     C47        121.6(2)             .       .       .           no
 C44     C45     C46        121.1(2)             .       .       .           no
 C41     C46     C45        121.8(2)             .       .       .           no
 Si5     C48     C49      119.68(16)             .       .       .           yes
 C49     C48     C53      115.82(19)             .       .       .           no
 Si5     C48     C53      124.50(16)             .       .       .           yes
 C48     C49     C50        122.2(2)             .       .       .           no
 C49     C50     C51        121.0(2)             .       .       .           no
 C50     C51     C52        117.6(2)             .       .       .           no
 C50     C51     C54        120.5(2)             .       .       .           no
 C52     C51     C54        121.9(2)             .       .       .           no
 C51     C52     C53        121.3(2)             .       .       .           no
 C48     C53     C52        122.0(2)             .       .       .           no
 Si1     C55     O3         173.6(2)             .       .       .           yes
 O1      C55     O3         127.4(2)             .       .       .           yes
 O2      C55     O3         125.8(2)             .       .       .           yes
 O1      C55     O2       106.69(19)             .       .       .           yes
 Si1     C55     O1        53.54(11)             .       .       .           yes
 Si1     C55     O2        53.43(11)             .       .       .           yes
 N1      C2      H2           126.00             .       .       .           no
 C3      C2      H2           126.00             .       .       .           no
 N2      C3      H3           126.00             .       .       .           no
 C2      C3      H3           126.00             .       .       .           no
 C5      C6      H6           120.00             .       .       .           no
 C7      C6      H6           120.00             .       .       .           no
 C6      C7      H7           119.00             .       .       .           no
 C8      C7      H7           119.00             .       .       .           no
 C7      C8      H8           119.00             .       .       .           no
 C9      C8      H8           119.00             .       .       .           no
 C5      C10     H10          108.00             .       .       .           no
 C11     C10     H10          108.00             .       .       .           no
 C12     C10     H10          108.00             .       .       .           no
 C10     C11     H11A         109.00             .       .       .           no
 C10     C11     H11B         110.00             .       .       .           no
 C10     C11     H11C         109.00             .       .       .           no
 H11A    C11     H11B         109.00             .       .       .           no
 H11A    C11     H11C         109.00             .       .       .           no
 H11B    C11     H11C         109.00             .       .       .           no
 C10     C12     H12A         110.00             .       .       .           no
 C10     C12     H12B         109.00             .       .       .           no
 C10     C12     H12C         109.00             .       .       .           no
 H12A    C12     H12B         109.00             .       .       .           no
 H12A    C12     H12C         109.00             .       .       .           no
 H12B    C12     H12C         109.00             .       .       .           no
 C9      C13     H13          108.00             .       .       .           no
 C14     C13     H13          108.00             .       .       .           no
 C15     C13     H13          108.00             .       .       .           no
 C13     C14     H14A         109.00             .       .       .           no
 C13     C14     H14B         109.00             .       .       .           no
 C13     C14     H14C         109.00             .       .       .           no
 H14A    C14     H14B         109.00             .       .       .           no
 H14A    C14     H14C         109.00             .       .       .           no
 H14B    C14     H14C         109.00             .       .       .           no
 C13     C15     H15A         109.00             .       .       .           no
 C13     C15     H15B         109.00             .       .       .           no
 C13     C15     H15C         109.00             .       .       .           no
 H15A    C15     H15B         109.00             .       .       .           no
 H15A    C15     H15C         109.00             .       .       .           no
 H15B    C15     H15C         109.00             .       .       .           no
 C17     C18     H18          119.00             .       .       .           no
 C19     C18     H18          119.00             .       .       .           no
 C18     C19     H19          120.00             .       .       .           no
 C20     C19     H19          120.00             .       .       .           no
 C19     C20     H20          120.00             .       .       .           no
 C21     C20     H20          120.00             .       .       .           no
 C17     C22     H22A         108.00             .       .       .           no
 C23     C22     H22A         108.00             .       .       .           no
 C24     C22     H22A         108.00             .       .       .           no
 C24D    C22D    H22D         110.00             .       .       .           no
 C17     C22D    H22D         110.00             .       .       .           no
 C23D    C22D    H22D         110.00             .       .       .           no
 C22     C23     H23A         109.00             .       .       .           no
 C22     C23     H23B         110.00             .       .       .           no
 C22     C23     H23C         109.00             .       .       .           no
 H23A    C23     H23B         109.00             .       .       .           no
 H23A    C23     H23C         109.00             .       .       .           no
 H23B    C23     H23C         110.00             .       .       .           no
 C22D    C23D    H23D         109.00             .       .       .           no
 H23D    C23D    H23E         109.00             .       .       .           no
 C22D    C23D    H23E         109.00             .       .       .           no
 C22D    C23D    H23F         109.00             .       .       .           no
 H23E    C23D    H23F         109.00             .       .       .           no
 H23D    C23D    H23F         110.00             .       .       .           no
 C22     C24     H24B         109.00             .       .       .           no
 C22     C24     H24A         109.00             .       .       .           no
 H24A    C24     H24C         109.00             .       .       .           no
 C22     C24     H24C         109.00             .       .       .           no
 H24A    C24     H24B         110.00             .       .       .           no
 H24B    C24     H24C         110.00             .       .       .           no
 C22D    C24D    H24E         109.00             .       .       .           no
 C22D    C24D    H24F         110.00             .       .       .           no
 H24D    C24D    H24E         109.00             .       .       .           no
 H24D    C24D    H24F         109.00             .       .       .           no
 H24E    C24D    H24F         109.00             .       .       .           no
 C22D    C24D    H24D         109.00             .       .       .           no
 C26     C25     H25          108.00             .       .       .           no
 C21     C25     H25          108.00             .       .       .           no
 C27     C25     H25          108.00             .       .       .           no
 C25     C26     H26C         109.00             .       .       .           no
 C25     C26     H26A         109.00             .       .       .           no
 C25     C26     H26B         109.00             .       .       .           no
 H26B    C26     H26C         110.00             .       .       .           no
 H26A    C26     H26B         109.00             .       .       .           no
 H26A    C26     H26C         109.00             .       .       .           no
 H27B    C27     H27C         109.00             .       .       .           no
 C25     C27     H27A         109.00             .       .       .           no
 C25     C27     H27B         109.00             .       .       .           no
 C25     C27     H27C         109.00             .       .       .           no
 H27A    C27     H27B         109.00             .       .       .           no
 H27A    C27     H27C         110.00             .       .       .           no
 Si4     C28     H28A         109.00             .       .       .           no
 Si4     C28     H28B         109.00             .       .       .           no
 Si4     C28     H28C         109.00             .       .       .           no
 H28A    C28     H28B         109.00             .       .       .           no
 H28A    C28     H28C         109.00             .       .       .           no
 H28B    C28     H28C         109.00             .       .       .           no
 Si4     C29     H29A         109.00             .       .       .           no
 Si4     C29     H29B         109.00             .       .       .           no
 Si4     C29     H29C         109.00             .       .       .           no
 H29A    C29     H29B         109.00             .       .       .           no
 H29A    C29     H29C         109.00             .       .       .           no
 H29B    C29     H29C         109.00             .       .       .           no
 Si4     C30     H30A         109.00             .       .       .           no
 Si4     C30     H30B         109.00             .       .       .           no
 Si4     C30     H30C         109.00             .       .       .           no
 H30A    C30     H30C         109.00             .       .       .           no
 H30B    C30     H30C         109.00             .       .       .           no
 H30A    C30     H30B         109.00             .       .       .           no
 Si3     C31     H31C         109.00             .       .       .           no
 H31A    C31     H31B         109.00             .       .       .           no
 Si3     C31     H31A         109.00             .       .       .           no
 Si3     C31     H31B         109.00             .       .       .           no
 H31B    C31     H31C         109.00             .       .       .           no
 H31A    C31     H31C         109.00             .       .       .           no
 H32A    C32     H32C         109.00             .       .       .           no
 H32B    C32     H32C         109.00             .       .       .           no
 Si3     C32     H32A         109.00             .       .       .           no
 Si3     C32     H32B         109.00             .       .       .           no
 Si3     C32     H32C         109.00             .       .       .           no
 H32A    C32     H32B         109.00             .       .       .           no
 Si3     C33     H33B         109.00             .       .       .           no
 Si3     C33     H33A         109.00             .       .       .           no
 Si3     C33     H33C         109.00             .       .       .           no
 H33A    C33     H33B         109.00             .       .       .           no
 H33A    C33     H33C         109.00             .       .       .           no
 H33B    C33     H33C         109.00             .       .       .           no
 C34     C35     H35          119.00             .       .       .           no
 C36     C35     H35          119.00             .       .       .           no
 C35     C36     H36          119.00             .       .       .           no
 C37     C36     H36          119.00             .       .       .           no
 C37     C38     H38          119.00             .       .       .           no
 C39     C38     H38          119.00             .       .       .           no
 C34     C39     H39          119.00             .       .       .           no
 C38     C39     H39          119.00             .       .       .           no
 C37     C40     H40A         109.00             .       .       .           no
 C37     C40     H40B         109.00             .       .       .           no
 C37     C40     H40C         109.00             .       .       .           no
 H40B    C40     H40C         109.00             .       .       .           no
 H40A    C40     H40B         109.00             .       .       .           no
 H40A    C40     H40C         109.00             .       .       .           no
 C41     C42     H42          119.00             .       .       .           no
 C43     C42     H42          119.00             .       .       .           no
 C44     C43     H43          119.00             .       .       .           no
 C42     C43     H43          120.00             .       .       .           no
 C44     C45     H45          119.00             .       .       .           no
 C46     C45     H45          119.00             .       .       .           no
 C41     C46     H46          119.00             .       .       .           no
 C45     C46     H46          119.00             .       .       .           no
 H47A    C47     H47C         109.00             .       .       .           no
 C44     C47     H47A         109.00             .       .       .           no
 C44     C47     H47B         109.00             .       .       .           no
 C44     C47     H47C         109.00             .       .       .           no
 H47A    C47     H47B         109.00             .       .       .           no
 H47B    C47     H47C         109.00             .       .       .           no
 C48     C49     H49          119.00             .       .       .           no
 C50     C49     H49          119.00             .       .       .           no
 C49     C50     H50          119.00             .       .       .           no
 C51     C50     H50          120.00             .       .       .           no
 C51     C52     H52          119.00             .       .       .           no
 C53     C52     H52          119.00             .       .       .           no
 C48     C53     H53          119.00             .       .       .           no
 C52     C53     H53          119.00             .       .       .           no
 C51     C54     H54A         109.00             .       .       .           no
 C51     C54     H54B         109.00             .       .       .           no
 C51     C54     H54C         109.00             .       .       .           no
 H54A    C54     H54B         109.00             .       .       .           no
 H54A    C54     H54C         109.00             .       .       .           no
 H54B    C54     H54C         109.00             .       .       .           no
 C56     C57     C58        112.4(3)             .       .       .           no
 C57     C58     C59        114.3(3)             .       .       .           no
 C58     C59     C60        112.7(3)             .       .       .           no
 C59     C60     C61        119.3(3)             .       .       .           no
 C57     C56     H56A         110.00             .       .       .           no
 C57     C56     H56B         109.00             .       .       .           no
 C57     C56     H56C         109.00             .       .       .           no
 H56A    C56     H56B         110.00             .       .       .           no
 H56A    C56     H56C         109.00             .       .       .           no
 H56B    C56     H56C         109.00             .       .       .           no
 C56     C57     H57A         109.00             .       .       .           no
 C56     C57     H57B         109.00             .       .       .           no
 C58     C57     H57A         109.00             .       .       .           no
 C58     C57     H57B         109.00             .       .       .           no
 H57A    C57     H57B         108.00             .       .       .           no
 C57     C58     H58A         109.00             .       .       .           no
 C57     C58     H58B         109.00             .       .       .           no
 C59     C58     H58A         109.00             .       .       .           no
 C59     C58     H58B         109.00             .       .       .           no
 H58A    C58     H58B         108.00             .       .       .           no
 C58     C59     H59A         109.00             .       .       .           no
 C58     C59     H59B         109.00             .       .       .           no
 C60     C59     H59A         109.00             .       .       .           no
 C60     C59     H59B         109.00             .       .       .           no
 H59A    C59     H59B         108.00             .       .       .           no
 C59     C60     H60A         107.00             .       .       .           no
 C59     C60     H60B         107.00             .       .       .           no
 C61     C60     H60A         108.00             .       .       .           no
 C61     C60     H60B         108.00             .       .       .           no
 H60A    C60     H60B         107.00             .       .       .           no
 C60     C61     H61A         109.00             .       .       .           no
 C60     C61     H61B         109.00             .       .       .           no
 C60     C61     H61C         109.00             .       .       .           no
 H61A    C61     H61B         109.00             .       .       .           no
 H61A    C61     H61C         109.00             .       .       .           no
 H61B    C61     H61C         109.00             .       .       .           no

loop_
_geom_torsion_atom_site_label_1
_geom_torsion_atom_site_label_2
_geom_torsion_atom_site_label_3
_geom_torsion_atom_site_label_4
_geom_torsion
_geom_torsion_site_symmetry_1
_geom_torsion_site_symmetry_2
_geom_torsion_site_symmetry_3
_geom_torsion_site_symmetry_4
_geom_torsion_publ_flag
 C1      P1      Si1     Si2       170.28(8)     .       .       .       .   no
 C1      P1      Si1     O1        41.60(12)     .       .       .       .   no
 C1      P1      Si1     O2       -60.75(11)     .       .       .       .   no
 C1      P1      Si1     C55      -10.37(16)     .       .       .       .   no
 Si1     P1      C1      N1          -7.1(2)     .       .       .       .   no
 Si1     P1      C1      N2       176.25(13)     .       .       .       .   no
 P1      Si1     Si2     Si3       -80.18(4)     .       .       .       .   no
 P1      Si1     Si2     Si4       162.46(3)     .       .       .       .   no
 P1      Si1     Si2     Si5        42.73(4)     .       .       .       .   no
 O1      Si1     Si2     Si3        60.21(7)     .       .       .       .   no
 O1      Si1     Si2     Si4       -57.15(7)     .       .       .       .   no
 O1      Si1     Si2     Si5      -176.89(6)     .       .       .       .   no
 O2      Si1     Si2     Si3       141.65(7)     .       .       .       .   no
 O2      Si1     Si2     Si4        24.30(7)     .       .       .       .   no
 O2      Si1     Si2     Si5       -95.44(7)     .       .       .       .   no
 C55     Si1     Si2     Si3       100.24(8)     .       .       .       .   no
 C55     Si1     Si2     Si4       -17.12(9)     .       .       .       .   no
 C55     Si1     Si2     Si5      -136.86(8)     .       .       .       .   no
 P1      Si1     O1      C55     -130.14(13)     .       .       .       .   no
 Si2     Si1     O1      C55      102.21(13)     .       .       .       .   no
 O2      Si1     O1      C55       -4.42(13)     .       .       .       .   no
 P1      Si1     O2      C55      132.90(12)     .       .       .       .   no
 Si2     Si1     O2      C55      -99.99(13)     .       .       .       .   no
 O1      Si1     O2      C55        4.33(13)     .       .       .       .   no
 P1      Si1     C55     O1        88.93(17)     .       .       .       .   no
 P1      Si1     C55     O2       -84.19(16)     .       .       .       .   no
 Si2     Si1     C55     O1       -91.74(12)     .       .       .       .   no
 Si2     Si1     C55     O2        95.14(13)     .       .       .       .   no
 O1      Si1     C55     O2        -173.1(2)     .       .       .       .   no
 O2      Si1     C55     O1         173.1(2)     .       .       .       .   no
 Si1     Si2     Si3     C31      -177.25(9)     .       .       .       .   no
 Si1     Si2     Si3     C32       -58.27(9)     .       .       .       .   no
 Si1     Si2     Si3     C33        61.10(9)     .       .       .       .   no
 Si4     Si2     Si3     C31       -61.05(9)     .       .       .       .   no
 Si4     Si2     Si3     C32        57.93(9)     .       .       .       .   no
 Si4     Si2     Si3     C33       177.30(9)     .       .       .       .   no
 Si5     Si2     Si3     C31        61.33(9)     .       .       .       .   no
 Si5     Si2     Si3     C32      -179.70(9)     .       .       .       .   no
 Si5     Si2     Si3     C33       -60.33(9)     .       .       .       .   no
 Si1     Si2     Si4     C28       175.84(8)     .       .       .       .   no
 Si1     Si2     Si4     C29       -63.01(9)     .       .       .       .   no
 Si1     Si2     Si4     C30        56.88(9)     .       .       .       .   no
 Si3     Si2     Si4     C28        61.86(9)     .       .       .       .   no
 Si3     Si2     Si4     C29      -176.99(8)     .       .       .       .   no
 Si3     Si2     Si4     C30       -57.10(9)     .       .       .       .   no
 Si5     Si2     Si4     C28       -63.09(9)     .       .       .       .   no
 Si5     Si2     Si4     C29        58.07(9)     .       .       .       .   no
 Si5     Si2     Si4     C30       177.96(9)     .       .       .       .   no
 Si1     Si2     Si5     C34       -86.20(8)     .       .       .       .   no
 Si1     Si2     Si5     C41        36.76(8)     .       .       .       .   no
 Si1     Si2     Si5     C48       152.05(7)     .       .       .       .   no
 Si3     Si2     Si5     C34        31.60(8)     .       .       .       .   no
 Si3     Si2     Si5     C41       154.56(8)     .       .       .       .   no
 Si3     Si2     Si5     C48       -90.15(8)     .       .       .       .   no
 Si4     Si2     Si5     C34       154.50(8)     .       .       .       .   no
 Si4     Si2     Si5     C41       -82.54(8)     .       .       .       .   no
 Si4     Si2     Si5     C48        32.75(8)     .       .       .       .   no
 Si2     Si5     C34     C35      103.55(18)     .       .       .       .   no
 Si2     Si5     C34     C39        -77.7(2)     .       .       .       .   no
 C41     Si5     C34     C35        -22.6(2)     .       .       .       .   no
 C41     Si5     C34     C39      156.19(19)     .       .       .       .   no
 C48     Si5     C34     C35     -135.73(18)     .       .       .       .   no
 C48     Si5     C34     C39         43.0(2)     .       .       .       .   no
 Si2     Si5     C41     C42         14.3(2)     .       .       .       .   no
 Si2     Si5     C41     C46     -172.52(15)     .       .       .       .   no
 C34     Si5     C41     C42      140.18(19)     .       .       .       .   no
 C34     Si5     C41     C46        -46.6(2)     .       .       .       .   no
 C48     Si5     C41     C42       -103.1(2)     .       .       .       .   no
 C48     Si5     C41     C46       70.13(19)     .       .       .       .   no
 Si2     Si5     C48     C49     -103.88(16)     .       .       .       .   no
 Si2     Si5     C48     C53       75.33(19)     .       .       .       .   no
 C34     Si5     C48     C49      132.35(17)     .       .       .       .   no
 C34     Si5     C48     C53        -48.4(2)     .       .       .       .   no
 C41     Si5     C48     C49       17.16(19)     .       .       .       .   no
 C41     Si5     C48     C53     -163.63(18)     .       .       .       .   no
 Si1     O1      C55     O2         5.76(17)     .       .       .       .   no
 Si1     O1      C55     O3        -172.1(3)     .       .       .       .   no
 Si1     O2      C55     O1        -5.77(17)     .       .       .       .   no
 Si1     O2      C55     O3         172.2(3)     .       .       .       .   no
 C2      N1      C1      P1      -177.43(18)     .       .       .       .   no
 C2      N1      C1      N2          -0.4(2)     .       .       .       .   no
 C4      N1      C1      P1           2.5(3)     .       .       .       .   no
 C4      N1      C1      N2       179.46(18)     .       .       .       .   no
 C1      N1      C2      C3           0.3(2)     .       .       .       .   no
 C4      N1      C2      C3      -179.64(18)     .       .       .       .   no
 C1      N1      C4      C5          91.2(3)     .       .       .       .   no
 C1      N1      C4      C9         -95.2(2)     .       .       .       .   no
 C2      N1      C4      C5         -88.9(2)     .       .       .       .   no
 C2      N1      C4      C9          84.7(2)     .       .       .       .   no
 C3      N2      C1      P1       178.14(14)     .       .       .       .   no
 C3      N2      C1      N1           0.5(2)     .       .       .       .   no
 C16     N2      C1      P1          -5.9(3)     .       .       .       .   no
 C16     N2      C1      N1       176.42(19)     .       .       .       .   no
 C1      N2      C3      C2          -0.3(2)     .       .       .       .   no
 C16     N2      C3      C2      -176.47(19)     .       .       .       .   no
 C1      N2      C16     C17         94.1(3)     .       .       .       .   no
 C1      N2      C16     C21        -90.8(3)     .       .       .       .   no
 C3      N2      C16     C17        -90.4(3)     .       .       .       .   no
 C3      N2      C16     C21         84.7(3)     .       .       .       .   no
 N1      C2      C3      N2           0.0(2)     .       .       .       .   no
 N1      C4      C5      C6       174.91(19)     .       .       .       .   no
 N1      C4      C5      C10         -1.9(3)     .       .       .       .   no
 C9      C4      C5      C6           1.7(3)     .       .       .       .   no
 C9      C4      C5      C10       -175.1(2)     .       .       .       .   no
 N1      C4      C9      C8      -175.35(19)     .       .       .       .   no
 N1      C4      C9      C13          4.9(3)     .       .       .       .   no
 C5      C4      C9      C8          -2.1(3)     .       .       .       .   no
 C5      C4      C9      C13        178.2(2)     .       .       .       .   no
 C4      C5      C6      C7          -0.2(3)     .       .       .       .   no
 C10     C5      C6      C7         176.7(2)     .       .       .       .   no
 C4      C5      C10     C11         97.7(3)     .       .       .       .   no
 C4      C5      C10     C12       -139.4(2)     .       .       .       .   no
 C6      C5      C10     C11        -79.0(3)     .       .       .       .   no
 C6      C5      C10     C12         43.9(3)     .       .       .       .   no
 C5      C6      C7      C8          -0.8(4)     .       .       .       .   no
 C6      C7      C8      C9           0.3(4)     .       .       .       .   no
 C7      C8      C9      C4           1.1(3)     .       .       .       .   no
 C7      C8      C9      C13       -179.2(2)     .       .       .       .   no
 C4      C9      C13     C14         96.5(3)     .       .       .       .   no
 C4      C9      C13     C15       -139.6(2)     .       .       .       .   no
 C8      C9      C13     C14        -83.3(3)     .       .       .       .   no
 C8      C9      C13     C15         40.7(3)     .       .       .       .   no
 N2      C16     C17     C18        171.8(2)     .       .       .       .   no
 N2      C16     C17     C22        -13.6(4)     .       .       .       .   no
 C21     C16     C17     C18         -3.0(4)     .       .       .       .   no
 C21     C16     C17     C22        171.6(3)     .       .       .       .   no
 N2      C16     C21     C20       -173.4(2)     .       .       .       .   no
 N2      C16     C21     C25          5.2(3)     .       .       .       .   no
 C17     C16     C21     C20          1.5(3)     .       .       .       .   no
 C17     C16     C21     C25       -179.9(2)     .       .       .       .   no
 C16     C17     C18     C19          1.9(4)     .       .       .       .   no
 C22     C17     C18     C19       -173.0(3)     .       .       .       .   no
 C16     C17     C22     C23        121.0(4)     .       .       .       .   no
 C16     C17     C22     C24       -116.0(3)     .       .       .       .   no
 C18     C17     C22     C23        -64.5(4)     .       .       .       .   no
 C18     C17     C22     C24         58.6(4)     .       .       .       .   no
 C17     C18     C19     C20          0.6(4)     .       .       .       .   no
 C18     C19     C20     C21         -2.3(4)     .       .       .       .   no
 C19     C20     C21     C16          1.2(3)     .       .       .       .   no
 C19     C20     C21     C25       -177.5(2)     .       .       .       .   no
 C16     C21     C25     C26       -115.3(3)     .       .       .       .   no
 C16     C21     C25     C27        120.6(2)     .       .       .       .   no
 C20     C21     C25     C26         63.3(3)     .       .       .       .   no
 C20     C21     C25     C27        -60.8(3)     .       .       .       .   no
 Si5     C34     C35     C36      175.45(19)     .       .       .       .   no
 C39     C34     C35     C36         -3.4(3)     .       .       .       .   no
 Si5     C34     C39     C38     -176.74(19)     .       .       .       .   no
 C35     C34     C39     C38          2.1(3)     .       .       .       .   no
 C34     C35     C36     C37          2.1(4)     .       .       .       .   no
 C35     C36     C37     C38          0.8(4)     .       .       .       .   no
 C35     C36     C37     C40       -178.7(2)     .       .       .       .   no
 C36     C37     C38     C39         -2.2(4)     .       .       .       .   no
 C40     C37     C38     C39        177.3(2)     .       .       .       .   no
 C37     C38     C39     C34          0.7(4)     .       .       .       .   no
 Si5     C41     C42     C43      172.50(18)     .       .       .       .   no
 C46     C41     C42     C43         -0.8(3)     .       .       .       .   no
 Si5     C41     C46     C45     -173.19(19)     .       .       .       .   no
 C42     C41     C46     C45          0.6(3)     .       .       .       .   no
 C41     C42     C43     C44          0.2(4)     .       .       .       .   no
 C42     C43     C44     C45          0.6(4)     .       .       .       .   no
 C42     C43     C44     C47       -178.8(2)     .       .       .       .   no
 C43     C44     C45     C46         -0.9(4)     .       .       .       .   no
 C47     C44     C45     C46        178.6(2)     .       .       .       .   no
 C44     C45     C46     C41          0.2(4)     .       .       .       .   no
 Si5     C48     C49     C50     -178.66(17)     .       .       .       .   no
 C53     C48     C49     C50          2.1(3)     .       .       .       .   no
 Si5     C48     C53     C52      177.99(17)     .       .       .       .   no
 C49     C48     C53     C52         -2.8(3)     .       .       .       .   no
 C48     C49     C50     C51          0.4(3)     .       .       .       .   no
 C49     C50     C51     C52         -2.2(3)     .       .       .       .   no
 C49     C50     C51     C54        177.7(2)     .       .       .       .   no
 C50     C51     C52     C53          1.5(3)     .       .       .       .   no
 C54     C51     C52     C53       -178.4(2)     .       .       .       .   no
 C51     C52     C53     C48          1.1(4)     .       .       .       .   no
 C56     C57     C58     C59        172.1(4)     .       .       .       .   no
 C57     C58     C59     C60       -174.6(3)     .       .       .       .   no
 C58     C59     C60     C61        -57.8(5)     .       .       .       .   no

loop_
_geom_hbond_atom_site_label_D
_geom_hbond_atom_site_label_H
_geom_hbond_atom_site_label_A
_geom_hbond_distance_DH
_geom_hbond_distance_HA
_geom_hbond_distance_DA
_geom_hbond_angle_DHA
_geom_hbond_site_symmetry_A
_geom_hbond_publ_flag
#
#D   H   A   D - H  H...A   D...A    D - H...A  symm(A)
#
C10     H10     N1          1.0000     2.4500   2.892(3)     106.00     .   yes
C12     H12B    O2          0.9800     2.4200   3.325(3)     154.00     .   yes
C13     H13     N1          1.0000     2.4400   2.899(3)     107.00     .   yes
C22     H22A    N2          1.0000     2.4600   2.946(4)     109.00     .   yes
C25     H25     N2          1.0000     2.4000   2.895(3)     110.00     .   yes
C30     H30C    O3          0.9800     2.5700   3.538(3)     171.00     .   yes
C50     H50     O3          0.9500     2.5900   3.386(3)     142.00   2_745 yes

# Loop Mechanism for Extra Tables(s)

#loop_
#_publ_manuscript_incl_extra_item
#'_geom_extra_tableA_col_1'
#'_geom_extra_tableA_col_2'
#'_geom_extra_tableA_col_3'
#'_geom_extra_table_head_A'
#'_geom_table_footnote_A'
#'_geom_extra_tableB_col_1'
#'_geom_extra_tableB_col_2'
#'_geom_extra_tableB_col_3'
#'_geom_extra_table_head_B'
#'_geom_table_footnote_B'


#
#loop_
#_geom_extra_tableA_col_1
#_geom_extra_tableA_col_2
#_geom_extra_tableA_col_3
# ? ? ?


#
#loop_
#_geom_extra_tableB_col_1
#_geom_extra_tableB_col_2
#_geom_extra_tableB_col_3
# ? ? ?


#
#_geom_table_footnote_A
#;
# ?
#;


#
#_geom_table_footnote_B
#;
# ?
#;


#
#_geom_table_footnote_A
#;
# ?
#;


#
#_geom_table_footnote_B
#;
# ?
#;

_shelx_res_file
;
TITL DolMa6_1_0m_a.res in P2(1)/c
    DolMa6_1_0m.res
    created by SHELXL-2019/3 at 10:49:30 on 05-Dec-2023
CELL 0.71073 13.7986 21.0946 21.4492 90.000 96.305 90.000
ZERR 4.00 0.0010 0.0013 0.0016 0.000 0.003 0.000
LATT 1
SYMM -x, y+1/2, -z+1/2
SFAC C H N O P Si
UNIT 244 356 8 12 4 20
LIST 4
TEMP -173.140
SIZE 0.179 0.234 0.247
ACTA
L.S. 10
FMAP 2
PLAN 5
HTAB
BOND $H
CONF
OMIT   0   1   2 ! affected by beamstop
OMIT  -1   0   2 ! affected by beamstop
RIGU 0.0001 Si1 O1 O2 C55 O3 Si2
DELU 0.0001 Si1 O1 O2 C55 O3 Si2
WGHT    0.058900   11.001700
FVAR       0.29916   0.80491
P1    5    0.607325    0.536293    0.261691    11.00000    0.01638    0.02084 =
         0.03949    0.00864    0.00309   -0.00071
SI1   6    0.763404    0.531158    0.276279    11.00000    0.01613    0.01570 =
         0.02535    0.00128    0.00336   -0.00040
SI2   6    0.797410    0.444327    0.342741    11.00000    0.01372    0.01635 =
         0.02112   -0.00122    0.00315   -0.00180
SI3   6    0.778671    0.483001    0.444025    11.00000    0.02189    0.02562 =
         0.02179   -0.00387    0.00456   -0.00033
SI4   6    0.961201    0.413566    0.337317    11.00000    0.01405    0.02178 =
         0.02396   -0.00036    0.00345   -0.00021
SI5   6    0.694435    0.358297    0.312358    11.00000    0.01496    0.01689 =
         0.02211   -0.00008    0.00220   -0.00295
O1    4    0.847771    0.591184    0.299983    11.00000    0.02540    0.01709 =
         0.04175    0.00544   -0.00306   -0.00119
O2    4    0.842608    0.531036    0.217596    11.00000    0.03184    0.02802 =
         0.03825    0.01012    0.01227    0.00521
O3    4    0.975159    0.595158    0.241070    11.00000    0.02633    0.05149 =
         0.08925    0.03235    0.01493   -0.00501
N1    3    0.594534    0.662535    0.202850    11.00000    0.01685    0.01565 =
         0.02531   -0.00108    0.00339   -0.00015
N2    3    0.460247    0.611354    0.208313    11.00000    0.01482    0.02085 =
         0.02599    0.00250    0.00485    0.00083
C1    1    0.559216    0.606619    0.222448    11.00000    0.01695    0.01864 =
         0.02127   -0.00125    0.00521   -0.00010
C2    1    0.518886    0.700873    0.176675    11.00000    0.02349    0.01821 =
         0.02970    0.00080    0.00347    0.00355
AFIX  43
H2    2    0.524984    0.742019    0.159528    11.00000   -1.20000
AFIX   0
C3    1    0.435620    0.668900    0.180153    11.00000    0.02008    0.02175 =
         0.02820    0.00054    0.00342    0.00588
AFIX  43
H3    2    0.371696    0.683155    0.165920    11.00000   -1.20000
AFIX   0
C4    1    0.695048    0.683552    0.206709    11.00000    0.01715    0.01427 =
         0.03137    0.00346    0.00297   -0.00193
C5    1    0.747480    0.670608    0.155852    11.00000    0.02489    0.02198 =
         0.03598    0.00190    0.00747   -0.00165
C6    1    0.841664    0.695975    0.158662    11.00000    0.02583    0.02858 =
         0.04596    0.00904    0.01404   -0.00102
AFIX  43
H6    2    0.880045    0.688344    0.125275    11.00000   -1.20000
AFIX   0
C7    1    0.879194    0.731784    0.209170    11.00000    0.02190    0.02603 =
         0.05383    0.01032    0.00214   -0.00738
AFIX  43
H7    2    0.943536    0.748118    0.210408    11.00000   -1.20000
AFIX   0
C8    1    0.825145    0.744383    0.257993    11.00000    0.02843    0.02171 =
         0.04416    0.00211   -0.00507   -0.00725
AFIX  43
H8    2    0.852718    0.769438    0.292246    11.00000   -1.20000
AFIX   0
C9    1    0.730489    0.720973    0.258043    11.00000    0.02509    0.01379 =
         0.03356    0.00331   -0.00145    0.00013
C10   1    0.703775    0.634104    0.098699    11.00000    0.03232    0.04361 =
         0.04196   -0.01281    0.01619   -0.00725
AFIX  13
H10   2    0.646830    0.609455    0.110803    11.00000   -1.20000
AFIX   0
C11   1    0.666468    0.679639    0.045926    11.00000    0.06363    0.07624 =
         0.05224   -0.02196   -0.01989    0.02712
AFIX 137
H11A  2    0.634671    0.655420    0.010411    11.00000   -1.50000
H11B  2    0.721381    0.703545    0.032431    11.00000   -1.50000
H11C  2    0.619456    0.709118    0.061135    11.00000   -1.50000
AFIX   0
C12   1    0.775548    0.587232    0.074513    11.00000    0.06889    0.05044 =
         0.03776   -0.00803    0.01434    0.01376
AFIX 137
H12A  2    0.741907    0.561991    0.040378    11.00000   -1.50000
H12B  2    0.801349    0.559076    0.108717    11.00000   -1.50000
H12C  2    0.829365    0.610604    0.058950    11.00000   -1.50000
AFIX   0
C13   1    0.670737    0.735756    0.311709    11.00000    0.02936    0.02409 =
         0.03181   -0.00511   -0.00189    0.00110
AFIX  13
H13   2    0.600502    0.729444    0.295878    11.00000   -1.20000
AFIX   0
C14   1    0.694914    0.690702    0.367056    11.00000    0.07329    0.03281 =
         0.04022    0.00342    0.01839    0.01459
AFIX 137
H14A  2    0.656138    0.702155    0.401003    11.00000   -1.50000
H14B  2    0.764424    0.693973    0.382051    11.00000   -1.50000
H14C  2    0.679678    0.647094    0.353596    11.00000   -1.50000
AFIX   0
C15   1    0.682870    0.804311    0.334128    11.00000    0.04755    0.02708 =
         0.04840   -0.00848   -0.00300    0.00697
AFIX 137
H15A  2    0.637153    0.813013    0.364953    11.00000   -1.50000
H15B  2    0.669462    0.833015    0.298294    11.00000   -1.50000
H15C  2    0.749781    0.810892    0.353523    11.00000   -1.50000
AFIX   0
C16   1    0.388600    0.562738    0.216638    11.00000    0.01250    0.02738 =
         0.03212    0.00902    0.00260   -0.00039
C17   1    0.343597    0.562389    0.271702    11.00000    0.02286    0.05685 =
         0.03427    0.00793    0.00697   -0.00747
C18   1    0.266444    0.520348    0.274469    11.00000    0.02422    0.07169 =
         0.04019    0.01910    0.00949   -0.01077
AFIX  43
H18   2    0.232699    0.519696    0.310758    11.00000   -1.20000
AFIX   0
C19   1    0.238351    0.480088    0.226126    11.00000    0.02039    0.04610 =
         0.06060    0.02460    0.00303   -0.00985
AFIX  43
H19   2    0.185009    0.452181    0.229066    11.00000   -1.20000
AFIX   0
C20   1    0.286281    0.479323    0.173049    11.00000    0.02313    0.02767 =
         0.05398    0.00848   -0.00087   -0.00489
AFIX  43
H20   2    0.267235    0.449896    0.140466    11.00000   -1.20000
AFIX   0
C21   1    0.362860    0.521605    0.166789    11.00000    0.01639    0.02144 =
         0.04001    0.00677    0.00308    0.00098
Part 1 21.000
SIMU 0.005 C22D > C24D C22 > C24
DELU 0.005 C22D > C24D C22 > C24
SAME 0.001 C22D > C24D C22 > C24
C22   1    0.378030    0.599708    0.328859    21.00000    0.03093    0.05887 =
         0.03294    0.00225    0.01249   -0.00591
AFIX  13
H22A  2    0.435092    0.625807    0.319345    21.00000   -1.20000
AFIX   0
C23   1    0.297736    0.644929    0.345423    21.00000    0.05000    0.04566 =
         0.03897    0.01164    0.01352    0.00001
AFIX 137
H23A  2    0.319953    0.667524    0.384301    21.00000   -1.50000
H23B  2    0.238885    0.620593    0.351198    21.00000   -1.50000
H23C  2    0.283041    0.675577    0.311359    21.00000   -1.50000
AFIX   0
C24   1    0.411055    0.557223    0.385029    21.00000    0.03615    0.07853 =
         0.03692   -0.00063    0.00337    0.01583
AFIX 137
H24A  2    0.437967    0.583519    0.420434    21.00000   -1.50000
H24B  2    0.461180    0.527768    0.373699    21.00000   -1.50000
H24C  2    0.355167    0.533173    0.396923    21.00000   -1.50000
AFIX   0

Part 2 -21.000
C22D  1    0.359807    0.627762    0.320578   -21.00000    0.03069    0.05465 =
         0.03209    0.00295    0.00996   -0.00094
AFIX  13
H22D  2    0.386787    0.663776    0.297554   -21.00000   -1.20000
AFIX   0
C23D  1    0.269812    0.650053    0.350493   -21.00000    0.03187    0.05605 =
         0.03943    0.00490    0.01485    0.00374
AFIX 137
H23D  2    0.286345    0.687915    0.375935   -21.00000   -1.50000
H23E  2    0.248292    0.616311    0.377204   -21.00000   -1.50000
H23F  2    0.217267    0.660182    0.317465   -21.00000   -1.50000
AFIX   0
C24D  1    0.437539    0.603397    0.371292   -21.00000    0.03661    0.07030 =
         0.04166    0.00026    0.00459    0.01107
AFIX 137
H24D  2    0.452637    0.636437    0.402993   -21.00000   -1.50000
H24E  2    0.496714    0.592481    0.352222   -21.00000   -1.50000
H24F  2    0.413049    0.565669    0.391138   -21.00000   -1.50000
AFIX   0
Part 0

C25   1    0.412347    0.522145    0.107007    11.00000    0.02609    0.02761 =
         0.04139   -0.00572    0.00710   -0.00532
AFIX  13
H25   2    0.465322    0.554700    0.111832    11.00000   -1.20000
AFIX   0
C26   1    0.339339    0.541479    0.051544    11.00000    0.05152    0.06002 =
         0.03973    0.00220    0.00954    0.00470
AFIX 137
H26A  2    0.372264    0.543030    0.013349    11.00000   -1.50000
H26B  2    0.312649    0.583392    0.059515    11.00000   -1.50000
H26C  2    0.286262    0.510418    0.046183    11.00000   -1.50000
AFIX   0
C27   1    0.458769    0.458190    0.096127    11.00000    0.05396    0.04150 =
         0.06594   -0.00681    0.02066    0.01106
AFIX 137
H27A  2    0.491984    0.460157    0.058067    11.00000   -1.50000
H27B  2    0.408084    0.425473    0.091192    11.00000   -1.50000
H27C  2    0.506122    0.447772    0.132118    11.00000   -1.50000
AFIX   0
C28   1    0.997286    0.347673    0.393956    11.00000    0.01682    0.03054 =
         0.03309    0.00512    0.00082    0.00266
AFIX 137
H28A  2    1.065519    0.336186    0.391270    11.00000   -1.50000
H28B  2    0.955603    0.310723    0.383484    11.00000   -1.50000
H28C  2    0.989577    0.361705    0.436687    11.00000   -1.50000
AFIX   0
C29   1    0.978914    0.386820    0.256142    11.00000    0.02399    0.03279 =
         0.03028   -0.00162    0.00792    0.00335
AFIX 137
H29A  2    1.046843    0.373795    0.254875    11.00000   -1.50000
H29B  2    0.963499    0.421768    0.226608    11.00000   -1.50000
H29C  2    0.935676    0.350895    0.244440    11.00000   -1.50000
AFIX   0
C30   1    1.046620    0.481278    0.358282    11.00000    0.01708    0.03231 =
         0.04299   -0.00061    0.00292   -0.00448
AFIX 137
H30A  2    1.114084    0.466604    0.358768    11.00000   -1.50000
H30B  2    1.036290    0.497468    0.399865    11.00000   -1.50000
H30C  2    1.034133    0.515155    0.327171    11.00000   -1.50000
AFIX   0
C31   1    0.809382    0.420004    0.504358    11.00000    0.04023    0.03909 =
         0.02602    0.00045    0.00502    0.00202
AFIX 137
H31A  2    0.811121    0.438541    0.546361    11.00000   -1.50000
H31B  2    0.873314    0.401887    0.498931    11.00000   -1.50000
H31C  2    0.759800    0.386585    0.499388    11.00000   -1.50000
AFIX   0
C32   1    0.864610    0.551339    0.461184    11.00000    0.03222    0.03464 =
         0.02962   -0.01076    0.00267   -0.00624
AFIX 137
H32A  2    0.851220    0.571902    0.500304    11.00000   -1.50000
H32B  2    0.855537    0.582003    0.426714    11.00000   -1.50000
H32C  2    0.931939    0.535788    0.465493    11.00000   -1.50000
AFIX   0
C33   1    0.651594    0.511497    0.449439    11.00000    0.02831    0.03719 =
         0.03225   -0.00566    0.00917    0.00342
AFIX 137
H33A  2    0.645816    0.526214    0.492209    11.00000   -1.50000
H33B  2    0.605604    0.476694    0.439032    11.00000   -1.50000
H33C  2    0.636739    0.546521    0.419915    11.00000   -1.50000
AFIX   0
C34   1    0.574253    0.361528    0.346916    11.00000    0.01741    0.01687 =
         0.03003   -0.00253    0.00360   -0.00486
C35   1    0.489540    0.380081    0.309991    11.00000    0.02469    0.03205 =
         0.03588    0.00931    0.00517    0.00448
AFIX  43
H35   2    0.493586    0.394020    0.268241    11.00000   -1.20000
AFIX   0
C36   1    0.398940    0.378585    0.333128    11.00000    0.02134    0.04172 =
         0.04545    0.00664    0.00204    0.00894
AFIX  43
H36   2    0.342346    0.390208    0.306294    11.00000   -1.20000
AFIX   0
C37   1    0.389473    0.360552    0.394323    11.00000    0.01980    0.02341 =
         0.04100   -0.00393    0.00873    0.00005
C38   1    0.473322    0.344812    0.432013    11.00000    0.02700    0.04398 =
         0.02913    0.00029    0.00901   -0.00271
AFIX  43
H38   2    0.469507    0.333666    0.474587    11.00000   -1.20000
AFIX   0
C39   1    0.563505    0.344984    0.408710    11.00000    0.01964    0.04659 =
         0.02881    0.00265    0.00223   -0.00048
AFIX  43
H39   2    0.619777    0.333414    0.435871    11.00000   -1.20000
AFIX   0
C40   1    0.290222    0.357975    0.417923    11.00000    0.02373    0.04408 =
         0.05504   -0.00399    0.01413    0.00117
AFIX 137
H40A  2    0.297943    0.349242    0.463071    11.00000   -1.50000
H40B  2    0.251324    0.324266    0.395943    11.00000   -1.50000
H40C  2    0.257082    0.398747    0.410047    11.00000   -1.50000
AFIX   0
C41   1    0.666594    0.350113    0.224695    11.00000    0.01889    0.01854 =
         0.02380   -0.00062    0.00118    0.00103
C42   1    0.716930    0.380821    0.180622    11.00000    0.02053    0.02657 =
         0.02690   -0.00336    0.00356   -0.00236
AFIX  43
H42   2    0.764216    0.411996    0.194328    11.00000   -1.20000
AFIX   0
C43   1    0.699548    0.366888    0.117036    11.00000    0.02625    0.03753 =
         0.02645   -0.00001    0.00780   -0.00086
AFIX  43
H43   2    0.735244    0.388547    0.088141    11.00000   -1.20000
AFIX   0
C44   1    0.630707    0.321731    0.095085    11.00000    0.03050    0.03670 =
         0.02608   -0.00823    0.00171    0.00308
C45   1    0.579510    0.291624    0.138189    11.00000    0.03270    0.02985 =
         0.03303   -0.00691   -0.00052   -0.00908
AFIX  43
H45   2    0.531491    0.261014    0.124184    11.00000   -1.20000
AFIX   0
C46   1    0.596984    0.305305    0.201647    11.00000    0.03158    0.02725 =
         0.02782   -0.00058    0.00224   -0.00869
AFIX  43
H46   2    0.560706    0.283666    0.230240    11.00000   -1.20000
AFIX   0
C47   1    0.612296    0.305091    0.026019    11.00000    0.05532    0.06820 =
         0.03051   -0.01702    0.00928   -0.01369
AFIX 137
H47A  2    0.587744    0.261557    0.021462    11.00000   -1.50000
H47B  2    0.673319    0.308645    0.006819    11.00000   -1.50000
H47C  2    0.563929    0.334318    0.005144    11.00000   -1.50000
AFIX   0
C48   1    0.761497    0.282676    0.337824    11.00000    0.01447    0.01731 =
         0.02895   -0.00008    0.00136   -0.00519
C49   1    0.801634    0.245367    0.293331    11.00000    0.02003    0.02580 =
         0.02781   -0.00004    0.00303   -0.00124
AFIX  43
H49   2    0.795748    0.259148    0.250917    11.00000   -1.20000
AFIX   0
C50   1    0.849813    0.188852    0.309006    11.00000    0.02103    0.02834 =
         0.03456   -0.00402    0.00517    0.00269
AFIX  43
H50   2    0.876387    0.165072    0.277327    11.00000   -1.20000
AFIX   0
C51   1    0.859758    0.166540    0.370321    11.00000    0.01736    0.02329 =
         0.03977    0.00313   -0.00153   -0.00182
C52   1    0.822898    0.203789    0.415468    11.00000    0.02673    0.03075 =
         0.02989    0.00753    0.00119   -0.00044
AFIX  43
H52   2    0.830090    0.190141    0.457932    11.00000   -1.20000
AFIX   0
C53   1    0.775741    0.260572    0.399852    11.00000    0.02745    0.02658 =
         0.02735    0.00047    0.00538   -0.00053
AFIX  43
H53   2    0.752381    0.285245    0.432109    11.00000   -1.20000
AFIX   0
C54   1    0.908949    0.103806    0.386327    11.00000    0.02935    0.02999 =
         0.04756    0.00674   -0.00026    0.00621
AFIX 137
H54A  2    0.902770    0.093245    0.430207    11.00000   -1.50000
H54B  2    0.978122    0.106784    0.380143    11.00000   -1.50000
H54C  2    0.877892    0.070662    0.359021    11.00000   -1.50000
AFIX   0
C55   1    0.897040    0.575667    0.251806    11.00000    0.02207    0.02809 =
         0.05388    0.01778    0.00868   -0.00012
SIMU 0.005 C56 > C61
DELU 0.005 C56 > C61
C56   1    0.049105    0.694332    0.380856    11.00000    0.10745    0.07348 =
         0.09588   -0.00098   -0.01783    0.02511
AFIX 137
H56A  2    0.043051    0.649587    0.392092    11.00000   -1.50000
H56B  2    0.118244    0.705537    0.382330    11.00000   -1.50000
H56C  2    0.016924    0.701418    0.338388    11.00000   -1.50000
AFIX   0
C57   1    0.002752    0.734010    0.425487    11.00000    0.09170    0.08618 =
         0.07236    0.00269   -0.01175   -0.01869
AFIX  23
H57A  2    0.035108    0.726351    0.468338    11.00000   -1.20000
H57B  2   -0.066524    0.721539    0.424806    11.00000   -1.20000
AFIX   0
C58   1    0.008597    0.806968    0.409878    11.00000    0.06474    0.08760 =
         0.05399    0.00798   -0.00528    0.00916
AFIX  23
H58A  2    0.077735    0.820377    0.416207    11.00000   -1.20000
H58B  2   -0.014939    0.813385    0.365040    11.00000   -1.20000
AFIX   0
C59   1   -0.047759    0.847574    0.447600    11.00000    0.05914    0.09735 =
         0.05994    0.00201    0.00565   -0.01031
AFIX  23
H59A  2   -0.020135    0.844704    0.492100    11.00000   -1.20000
H59B  2   -0.115772    0.831950    0.444513    11.00000   -1.20000
AFIX   0
C60   1   -0.048125    0.916362    0.427142    11.00000    0.07019    0.08805 =
         0.06325   -0.00112    0.01248    0.00228
AFIX  23
H60A  2   -0.082443    0.918577    0.384170    11.00000   -1.20000
H60B  2   -0.087964    0.940355    0.454735    11.00000   -1.20000
AFIX   0
C61   1    0.046726    0.950587    0.426700    11.00000    0.06936    0.06602 =
         0.06612    0.00176    0.00759    0.00782
AFIX 137
H61A  2    0.034205    0.995164    0.415743    11.00000   -1.50000
H61B  2    0.084564    0.931074    0.395701    11.00000   -1.50000
H61C  2    0.083557    0.947948    0.468368    11.00000   -1.50000
AFIX   0
HKLF 4 1 1 0 0 0 1 0 0 0 1


REM  DolMa6_1_0m_a.res in P2(1)/c
REM wR2 = 0.1211, GooF = S = 0.890, Restrained GooF = 0.898 for all data
REM R1 = 0.0435 for 9689 Fo > 4sig(Fo) and 0.0542 for all 11430 data
REM 698 parameters refined using 162 restraints

END

WGHT      0.0525      7.0384

REM No hydrogen bonds found for HTAB generation

REM Highest difference peak  0.925,  deepest hole -0.498,  1-sigma level  0.057
Q1    1   0.0360  0.8494  0.4233  11.00000  0.05    0.92
Q2    1   0.8541  0.5221  0.1805  11.00000  0.05    0.86
Q3    1  -0.0359  0.7822  0.4458  11.00000  0.05    0.86
Q4    1   0.6888  0.3534  0.2691  11.00000  0.05    0.45
Q5    1   0.0842  0.7357  0.4124  11.00000  0.05    0.42
;
_shelx_res_checksum                                   60569
_shelx_hkl_file
;
   2   0   0 1742.33   70.29
   2   0   0 1711.23   70.39
   2   0   0 1753.52   70.19
   2   0   0 1777.02   70.29
  -2   0   0 1597.14   70.29
  -2   0   0 1486.95   70.29
  -2   0   0 1736.73   70.29
  -2   0   0 1712.73   70.19
   3   0   0 3556.54  146.69
   3   0   0 3831.52  146.49
  -3   0   0 3555.24  146.29
  -3   0   0 3376.16  146.39
  -3   0   0 3317.07  146.39
  -3   0   0 3539.75  146.59
   3   0   0 3326.37  146.29
   3   0   0 3744.13  146.49
   4   0   0  174.88    8.70
   4   0   0  189.98    9.10
  -4   0   0  186.68    9.00
  -4   0   0  189.18    8.50
   4   0   0  183.98    8.60
   4   0   0  177.08    8.80
  -4   0   0  171.58    8.70
  -4   0   0  182.38    8.70
   5   0   0 2382.16  100.49
   5   0   0 2522.95  100.89
  -5   0   0 2484.05  100.79
  -5   0   0 2413.06  100.59
   5   0   0 2457.65  101.19
  -5   0   0 2270.47  100.99
  -5   0   0 2335.67  100.39
  -6   0   0    5.80    1.80
  -6   0   0    2.50    1.90
  -6   0   0    3.10    2.10
   6   0   0    8.00    2.40
   6   0   0    5.00    2.00
  -6   0   0    5.40    2.10
   6   0   0    7.20    2.50
  -7   0   0  271.67   12.70
  -7   0   0  283.77   13.90
   7   0   0  276.57   13.70
   7   0   0  264.87   13.90
   7   0   0  263.57   13.10
  -7   0   0  267.77   13.30
  -7   0   0  267.97   13.20
   8   0   0   18.60    3.60
  -8   0   0   18.40    3.30
  -8   0   0   14.90    2.70
   8   0   0   21.40    4.10
  -8   0   0   17.10    3.40
   8   0   0   20.30    3.50
  -8   0   0   17.50    3.10
   9   0   0   55.39    5.70
  -9   0   0   48.20    5.10
  -9   0   0   38.90    5.20
  -9   0   0   42.10    4.60
   9   0   0   50.39    6.10
   9   0   0   48.20    5.40
   9   0   0   51.69    6.00
  -9   0   0   39.10    5.10
 -10   0   0   78.19    6.90
 -10   0   0   65.59    6.40
 -10   0   0   66.99    5.70
  10   0   0   77.19    7.70
  10   0   0   62.89    6.90
 -10   0   0   62.99    8.00
  10   0   0   76.19    7.10
  10   0   0   68.29    7.90
 -11   0   0 1069.19   45.90
 -11   0   0 1055.19   45.40
 -11   0   0 1046.90   44.90
  11   0   0 1072.89   46.10
  11   0   0  959.90   51.39
  11   0   0 1015.40   46.40
 -11   0   0 1051.89   46.90
  11   0   0  973.20   45.60
  12   0   0  264.57   16.80
  12   0   0  289.77   15.40
 -12   0   0  269.97   14.00
 -12   0   0  265.67   15.10
 -12   0   0  260.27   14.70
 -12   0   0  244.08   16.20
  12   0   0  290.07   16.60
  12   0   0  255.67   15.50
 -13   0   0  133.19   11.30
 -13   0   0  167.48   13.30
  13   0   0  154.78   12.10
  13   0   0  154.48   11.60
  13   0   0  162.38   13.90
 -13   0   0  154.68   10.10
  13   0   0  131.09   12.20
 -13   0   0  169.58   11.10
  14   0   0   53.89    8.80
 -14   0   0   41.70    6.90
 -14   0   0   53.79    7.20
  14   0   0   41.70    6.80
 -14   0   0   64.19    9.00
  14   0   0   42.30    7.60
  14   0   0   42.90    7.70
 -14   0   0   45.90    6.60
 -15   0   0   67.19    7.30
 -15   0   0   80.29   10.30
 -15   0   0   97.79   11.50
  15   0   0   82.19    9.30
  15   0   0   77.39    9.60
  15   0   0   58.99    9.00
  15   0   0   54.59    9.80
 -16   0   0   73.29    7.80
  16   0   0   81.09   11.80
 -16   0   0   91.69   11.70
  16   0   0   55.89    8.70
  16   0   0   94.89   11.40
 -16   0   0   74.19    9.10
   2  -1   0   24.40    1.50
  -2  -1   0   22.00    1.80
  -2  -1   0   24.50    2.00
  -2  -1   0   24.10    2.00
   2  -1   0   25.80    1.60
  -2  -1   0   23.30    2.10
   2  -1   0   22.20    1.70
   2  -1   0   19.90    1.90
  -2   1   0   20.30    1.40
  -2   1   0   21.50    1.90
   2   1   0   25.00    2.00
   2   1   0   23.70    2.00
  -2   1   0   24.10    1.60
  -2   1   0   25.30    1.50
   2   1   0   22.70    1.80
  -3  -1   0  363.96   16.20
   3  -1   0  354.66   16.20
   3  -1   0  313.37   15.70
   3  -1   0  362.26   15.90
  -3  -1   0  366.96   16.20
  -3  -1   0  376.36   16.00
  -3  -1   0  394.66   16.20
   3  -1   0  343.97   15.80
  -3   1   0  358.66   16.20
  -3   1   0  385.36   15.90
   3   1   0  381.16   16.20
  -3   1   0  376.36   15.80
   3   1   0  416.66   16.40
   3   1   0  365.66   16.00
  -3   1   0  355.36   15.70
   4  -1   0  484.95   22.30
   4  -1   0  588.94   22.60
  -4  -1   0  472.35   22.60
  -4  -1   0  539.55   23.00
   4  -1   0  503.85   22.60
  -4  -1   0  547.55   22.50
   4  -1   0  528.05   22.90
  -4  -1   0  510.15   22.70
  -4   1   0  523.75   22.40
   4   1   0  524.85   22.90
  -4   1   0  485.55   22.20
   4   1   0  478.95   22.50
  -4   1   0  528.15   22.50
  -4   1   0  529.85   22.90
   4   1   0  572.54   22.90
  -5  -1   0  259.37   12.20
   5  -1   0  289.57   12.60
  -5  -1   0  261.77   12.80
   5  -1   0  281.37   12.40
   5  -1   0  266.07   12.90
  -5  -1   0  271.37   12.60
   5  -1   0  245.68   12.10
  -5  -1   0  267.27   12.60
   5   1   0  275.27   12.90
  -5   1   0  272.27   12.90
   5   1   0  261.37   12.30
   5   1   0  275.67   12.70
  -5   1   0  262.17   12.30
  -5   1   0  261.47   12.10
  -5   1   0  246.88   11.90
  -6  -1   0  742.63   32.40
   6  -1   0  764.82   31.90
  -6  -1   0  750.32   31.60
  -6  -1   0  725.73   32.00
   6  -1   0  698.33   31.60
   6  -1   0  704.13   31.90
   6  -1   0  720.03   32.40
  -6  -1   0  739.03   32.10
  -6   1   0  716.23   31.60
   6   1   0  744.03   32.20
  -6   1   0  755.22   32.40
  -6   1   0  690.73   31.30
   6   1   0  729.33   31.80
  -6   1   0  771.72   31.80
   6   1   0  737.23   32.40
  -7  -1   0   54.09    5.00
  -7  -1   0   42.70    5.20
   7  -1   0   30.70    3.90
  -7  -1   0   47.10    4.80
   7  -1   0   46.70    5.40
  -7  -1   0   43.90    4.20
   7  -1   0   39.70    4.40
  -7   1   0   47.60    5.40
  -7   1   0   39.30    4.10
  -7   1   0   45.40    3.80
   7   1   0   41.80    5.20
   7   1   0   49.10    4.80
  -7   1   0   45.30    4.50
   7   1   0   42.90    5.10
  -8  -1   0   -2.00    2.60
  -8  -1   0    7.10    2.20
   8  -1   0    4.10    2.70
  -8  -1   0    2.20    3.10
   8  -1   0    2.50    2.50
   8  -1   0    2.70    2.30
  -8  -1   0    2.90    2.60
   8  -1   0    1.20    2.80
   8   1   0    2.10    2.70
   8   1   0    4.00    2.60
  -8   1   0    0.80    2.30
   8   1   0    3.70    2.80
  -8   1   0    3.80    1.80
  -8   1   0    4.80    2.30
  -8   1   0    0.50    2.90
  -9  -1   0  122.99    7.50
   9  -1   0  119.49    8.60
  -9  -1   0  123.09    8.20
   9  -1   0  119.09    9.10
  -9  -1   0  112.29    8.10
  -9  -1   0  130.59    9.30
   9  -1   0  136.79    8.40
   9  -1   0  124.69    8.10
  -9   1   0  117.49    7.90
   9   1   0  118.09    8.20
  -9   1   0  109.89    9.50
   9   1   0  112.69    8.90
  -9   1   0  124.09    7.20
   9   1   0  133.99    8.80
  -9   1   0  127.49    7.60
  10  -1   0  154.18   10.00
 -10  -1   0  136.89    9.70
 -10  -1   0  159.08    9.00
 -10  -1   0  158.18   10.90
  10  -1   0  151.28   10.40
  10  -1   0  136.89   11.50
  10  -1   0  149.69   10.90
 -10  -1   0  144.09    9.70
 -10   1   0  154.38   10.80
  10   1   0  152.38    9.90
  10   1   0  150.88    9.70
 -10   1   0  148.09    9.10
  10   1   0  149.79   11.10
  10   1   0  137.49   10.50
 -10   1   0  151.78    9.50
 -10   1   0  146.79    8.50
 -11  -1   0    3.30    3.60
  11  -1   0    6.20    4.40
 -11  -1   0    4.10    3.00
 -11  -1   0    7.60    4.00
  11  -1   0   11.00    4.40
 -11  -1   0    4.00    4.80
  11  -1   0    3.30    3.60
  11   1   0   -0.10    4.30
  11   1   0    5.80    7.70
 -11   1   0    5.10    2.70
  11   1   0    7.30    3.70
 -11   1   0   -0.10    4.10
 -11   1   0    4.50    3.20
  11   1   0   -2.10    3.70
 -11   1   0   -0.50    3.50
 -12  -1   0   83.29    8.80
 -12  -1   0   89.99    7.40
  12  -1   0   84.99    9.70
 -12  -1   0   78.69    8.70
  12  -1   0   69.59    8.60
  12  -1   0   79.79    8.70
  12  -1   0   87.49    9.10
 -12  -1   0   79.89    8.80
 -12   1   0   81.99    7.70
  12   1   0  102.59   10.10
  12   1   0   89.79    8.70
 -12   1   0   80.49    9.70
 -12   1   0   75.19    8.00
  12   1   0   82.89   10.20
 -12   1   0   85.39    6.90
  12   1   0   76.99    8.90
  13  -1   0  143.59   13.00
  13  -1   0  180.08   12.30
  13  -1   0  187.48   12.80
 -13  -1   0  158.08   12.40
 -13  -1   0  173.88   14.00
  13  -1   0  180.08   14.40
 -13  -1   0  174.88   12.00
 -13  -1   0  189.28   11.30
 -13   1   0  183.58   12.10
 -13   1   0  163.38   11.50
  13   1   0  176.08   13.20
 -13   1   0  181.18   14.00
  13   1   0  180.18   14.10
 -13   1   0  167.18   10.60
  13   1   0  174.08   13.60
  13   1   0  170.98   12.40
 -14  -1   0   31.10    8.20
  14  -1   0   32.20    7.90
 -14  -1   0   48.60    7.30
 -14  -1   0   36.10    5.60
 -14  -1   0   31.10    6.40
  14  -1   0   50.39    7.90
  14  -1   0   32.60    7.20
  14  -1   0   40.30    7.50
 -14   1   0   40.40    6.00
  14   1   0   37.60    8.30
  14   1   0   34.90    6.50
  14   1   0   34.10    7.10
 -14   1   0   36.00    5.40
  14   1   0   29.10    7.30
 -14   1   0   37.90    7.90
 -14   1   0   40.00    6.50
 -15  -1   0    9.70    6.40
 -15  -1   0   -4.90    5.30
 -15  -1   0    4.80    4.60
  15  -1   0   -5.20    7.00
  15  -1   0    9.40    7.10
  15  -1   0    9.40    7.20
  15  -1   0   -0.40    5.70
  15   1   0   -3.80    5.60
  15   1   0   -2.10    6.70
 -15   1   0    7.40    5.20
  15   1   0    1.00    7.10
 -15   1   0    2.50    4.30
 -15   1   0   -9.30    5.30
  15   1   0   -1.00    6.90
  16  -1   0   -4.20    6.60
  16  -1   0   15.00    9.00
  16  -1   0   15.30    8.40
 -16  -1   0    1.00    5.10
 -16  -1   0    4.60    6.30
 -16  -1   0   -1.30    6.80
  16   1   0    0.80    7.70
  16   1   0    2.30    6.10
  16   1   0   10.30    8.70
 -16   1   0    3.10    5.70
 -16   1   0    2.70    5.00
 -16   1   0    4.00    6.50
  -1  -2   0   26.70    1.70
   1  -2   0   28.00    1.60
  -1  -2   0   26.90    1.80
   1  -2   0   32.40    2.20
  -1  -2   0   31.10    2.20
   1  -2   0   30.90    1.80
  -1   2   0   31.50    1.50
  -1   2   0   32.10    1.70
   1   2   0   31.30    1.70
   1   2   0   29.00    2.20
  -1   2   0   35.00    1.70
   2  -2   0  114.09    5.20
   2  -2   0  121.59    5.30
   2  -2   0  116.99    5.30
   2  -2   0  119.69    5.70
  -2  -2   0  121.59    5.70
   2  -2   0  113.99    5.70
  -2  -2   0  119.59    5.80
  -2  -2   0  123.39    5.80
   2   2   0  125.09    5.90
   2   2   0  129.59    5.80
  -2   2   0  122.39    5.20
  -2   2   0  111.49    5.10
  -2   2   0  124.49    5.70
   2   2   0  116.39    5.70
  -2   2   0  118.59    5.30
  -3  -2   0   34.80    3.00
   3  -2   0   32.80    2.90
  -3  -2   0   35.40    2.70
  -3  -2   0   33.50    3.00
   3  -2   0   31.10    3.00
   3  -2   0   30.00    2.40
   3  -2   0   33.30    2.20
   3   2   0   31.10    2.70
  -3   2   0   29.80    2.10
  -3   2   0   34.90    3.00
  -3   2   0   37.10    2.20
   3   2   0   36.40    3.00
   3   2   0   31.40    3.00
  -4  -2   0   14.50    2.30
   4  -2   0   12.90    1.60
   4  -2   0   14.60    2.20
  -4  -2   0   14.00    2.00
  -4  -2   0   10.60    2.10
  -4  -2   0   12.80    2.30
   4  -2   0   12.20    1.70
   4  -2   0    9.50    1.40
   4   2   0    9.10    2.00
  -4   2   0   11.00    1.40
  -4   2   0   11.90    2.20
  -4   2   0    9.60    1.30
   4   2   0    7.20    1.60
   4   2   0    8.90    2.00
  -4   2   0    9.30    1.50
   5  -2   0  906.91   40.10
  -5  -2   0  935.01   40.30
   5  -2   0  998.30   40.40
  -5  -2   0 1000.40   40.70
   5  -2   0  921.91   40.80
  -5  -2   0  987.70   40.80
  -5  -2   0  945.71   40.80
   5  -2   0  949.01   40.00
  -5   2   0  982.40   40.80
  -5   2   0  895.31   40.00
   5   2   0  958.90   40.40
  -5   2   0  893.81   39.70
   5   2   0  912.21   40.60
   5   2   0  924.21   40.70
  -5   2   0  973.10   39.90
  -6  -2   0  650.83   30.20
  -6  -2   0  689.53   29.70
   6  -2   0  669.93   29.50
  -6  -2   0  749.62   30.30
   6  -2   0  639.54   30.30
  -6  -2   0  693.13   30.10
   6  -2   0  588.94   29.40
   6  -2   0  720.43   29.90
   6   2   0  710.53   30.50
  -6   2   0  701.33   29.20
   6   2   0  677.03   29.80
  -6   2   0  671.03   29.30
  -6   2   0  619.84   30.10
  -6   2   0  774.22   29.70
   6   2   0  687.23   30.30
  -7  -2   0 1125.59   50.89
   7  -2   0 1240.28   51.19
   7  -2   0 1107.09   50.39
   7  -2   0 1187.58   50.49
   7  -2   0 1142.69   49.99
  -7  -2   0 1222.58   50.19
   7  -2   0 1198.88   50.19
  -7  -2   0 1158.98   50.59
  -7  -2   0 1142.79   50.59
  -7   2   0 1240.68   50.09
   7   2   0 1195.48   51.09
  -7   2   0 1181.68   49.60
   7   2   0 1274.07   50.99
  -7   2   0 1161.78   49.80
   7   2   0 1146.29   50.29
  -7   2   0 1069.59   50.69
  -8  -2   0  193.18   11.10
  -8  -2   0  193.28   10.30
   8  -2   0  202.38   11.60
  -8  -2   0  192.48   11.00
   8  -2   0  213.28   10.90
   8  -2   0  174.38   10.80
  -8  -2   0  204.18   11.60
   8  -2   0  204.98   10.40
  -8   2   0  198.48    9.70
   8   2   0  196.28   11.20
  -8   2   0  207.58   10.10
   8   2   0  181.98   10.60
  -8   2   0  197.28   10.30
   8   2   0  205.58   11.60
  -8   2   0  198.88   11.50
   9  -2   0   -0.90    2.90
  -9  -2   0    1.90    2.20
  -9  -2   0    1.60    3.00
  -9  -2   0    2.80    3.50
   9  -2   0    1.10    2.40
   9  -2   0    2.00    2.80
  -9  -2   0    2.00    2.80
   9  -2   0   -1.30    2.60
  -9   2   0    2.10    1.80
   9   2   0   -5.50    3.00
   9   2   0    1.00    2.50
   9   2   0   -1.30    3.10
  -9   2   0    0.30    3.70
  -9   2   0    0.80    2.30
  -9   2   0   -5.10    2.20
  10  -2   0   52.99    6.50
 -10  -2   0   48.60    6.00
  10  -2   0   69.99    6.80
 -10  -2   0   55.39    6.80
  10  -2   0   58.29    7.00
 -10  -2   0   53.09    6.70
  10  -2   0   51.19    6.40
 -10  -2   0   55.59    5.80
 -10   2   0   47.40    5.20
 -10   2   0   66.49    7.60
 -10   2   0   53.99    4.90
  10   2   0   73.29    8.10
  10   2   0   54.79    6.70
 -10   2   0   65.19    5.60
  10   2   0   62.29    6.80
 -11  -2   0  121.49    8.50
  11  -2   0  122.09    9.90
 -11  -2   0  115.99    9.30
 -11  -2   0  128.09    9.60
 -11  -2   0  117.59   10.20
  11  -2   0  135.89    9.80
  11  -2   0  122.79    9.30
 -11   2   0  127.09    8.70
 -11   2   0  121.89    7.60
  11   2   0  115.49   10.20
  11   2   0  124.39    9.20
 -11   2   0  119.39   10.20
 -11   2   0  110.99    8.10
  11   2   0   92.59   13.00
  11   2   0  118.39    9.80
  12  -2   0  178.78   12.50
  12  -2   0  200.78   12.80
  12  -2   0  186.58   14.70
 -12  -2   0  205.88   11.60
 -12  -2   0  175.88   13.90
 -12  -2   0  170.48   12.60
 -12  -2   0  214.18   12.70
  12  -2   0  204.48   14.30
  12   2   0  182.88   13.90
 -12   2   0  179.98   10.50
  12   2   0  212.08   13.80
  12   2   0  205.08   12.80
 -12   2   0  184.58   13.50
 -12   2   0  174.78   11.20
  12   2   0  198.58   13.10
 -13  -2   0   -1.20    4.90
 -13  -2   0   -6.30    5.30
  13  -2   0   -3.50    4.70
 -13  -2   0    0.70    4.30
  13  -2   0   -4.50    5.00
  13  -2   0   -6.40    5.40
 -13  -2   0    6.90    4.00
  13  -2   0    0.60    4.80
 -13   2   0   -5.50    4.00
  13   2   0   -3.00    5.20
  13   2   0   -7.50    5.60
 -13   2   0    0.70    3.80
  13   2   0   -6.10    4.10
 -13   2   0    1.80    3.30
 -13   2   0   -0.70    5.70
  13   2   0    7.10    5.50
  14  -2   0    5.90    6.50
  14  -2   0   -4.90    5.50
 -14  -2   0    6.50    4.30
 -14  -2   0   -4.00    6.40
  14  -2   0   -7.70    4.90
  14  -2   0   -1.80    5.90
 -14  -2   0    1.30    5.70
 -14  -2   0    1.90    5.00
  14   2   0    0.90    6.10
 -14   2   0    1.20    4.10
  14   2   0    0.20    5.10
  14   2   0    1.20    5.50
 -14   2   0    5.10    4.90
 -14   2   0   10.60    4.00
  14   2   0   -3.70    5.70
 -14   2   0   -7.50    6.10
  15  -2   0    9.70    7.50
  15  -2   0    8.50    5.90
 -15  -2   0   -9.60    4.50
 -15  -2   0   -0.60    5.60
  15  -2   0   -9.80    6.30
 -15  -2   0    6.80    6.60
  15  -2   0    6.40    6.60
 -15   2   0    7.20    4.10
 -15   2   0   -1.60    4.80
  15   2   0   -1.10    6.70
 -15   2   0    5.30    5.30
  15   2   0   -2.00    6.60
  15   2   0  -10.10    5.10
  15   2   0   -6.00    6.30
  16  -2   0  138.89   13.70
 -16  -2   0  128.09   11.60
 -16  -2   0  122.49   14.50
 -16  -2   0  145.19   13.90
  16  -2   0  116.29   12.80
  16  -2   0  131.09   16.20
 -16   2   0  156.18   10.70
  16   2   0  151.98   15.60
 -16   2   0  146.29   11.70
  16   2   0  116.99   13.20
  16   2   0  125.69   13.50
 -16   2   0  139.99   12.50
   0  -3   0    0.60    0.40
   0  -3   0    0.50    0.30
   0   3   0    0.20    0.40
  -1  -3   0  264.17   10.80
  -1  -3   0  237.48   10.90
   1  -3   0  250.97   10.80
   1  -3   0  230.58   11.30
  -1  -3   0  246.48   10.90
   1   3   0  247.98   10.80
  -1   3   0  243.88   10.80
   1   3   0  267.77   10.60
  -1   3   0  252.77   10.80
   1   3   0  271.07   11.20
   1   3   0  247.28   10.80
  -2  -3   0  602.94   25.60
  -2  -3   0  600.94   25.70
  -2  -3   0  576.94   25.50
   2  -3   0  585.34   25.20
   2  -3   0  609.44   25.60
   2  -3   0  634.44   25.00
   2  -3   0  613.54   25.60
   2  -3   0  596.24   25.00
  -2   3   0  580.84   25.20
   2   3   0  586.74   25.60
  -2   3   0  617.74   25.60
   2   3   0  614.84   25.70
   2   3   0  608.74   25.60
   3  -3   0   45.80    3.20
   3  -3   0   46.30    2.70
  -3  -3   0   47.00    3.20
   3  -3   0   49.30    3.30
  -3  -3   0   48.40    3.50
   3  -3   0   43.90    2.40
   3  -3   0   46.70    2.80
  -3  -3   0   48.40    3.50
   3   3   0   46.80    3.30
  -3   3   0   43.80    2.40
   3   3   0   38.80    3.30
   3   3   0   45.40    3.20
  -3   3   0   44.30    3.30
  -3   3   0   40.70    2.30
   4  -3   0 1603.74   66.89
   4  -3   0 1665.63   67.09
   4  -3   0 1662.73   66.39
   4  -3   0 1621.04   66.29
  -4  -3   0 1617.34   67.09
   4  -3   0 1467.35   66.49
  -4  -3   0 1521.35   66.99
  -4  -3   0 1606.84   66.79
  -4   3   0 1555.54   66.19
   4   3   0 1547.65   67.09
  -4   3   0 1538.55   66.99
  -4   3   0 1684.73   66.29
   4   3   0 1572.24   66.79
  -4   3   0 1570.34   66.09
   4   3   0 1641.64   67.09
  -5  -3   0   12.30    2.10
   5  -3   0    8.70    2.20
   5  -3   0   10.00    1.70
   5  -3   0   12.30    2.10
  -5  -3   0    9.60    2.50
  -5  -3   0   11.40    2.60
   5  -3   0   11.00    1.80
   5  -3   0   10.40    1.90
  -5  -3   0    7.20    2.30
  -5   3   0   10.10    2.40
  -5   3   0   11.40    1.40
   5   3   0   10.80    2.40
   5   3   0    7.90    2.40
   5   3   0    9.60    2.20
  -5   3   0   10.70    1.70
  -5   3   0   13.00    1.60
   6  -3   0    5.20    1.80
  -6  -3   0    4.00    2.60
  -6  -3   0    9.30    2.80
   6  -3   0    8.20    2.30
  -6  -3   0    4.90    2.50
   6  -3   0    7.40    2.70
  -6  -3   0    7.60    2.30
   6  -3   0    5.60    2.00
   6  -3   0    8.40    2.30
   6   3   0    6.40    2.70
  -6   3   0    5.30    2.40
  -6   3   0    8.00    1.50
   6   3   0    6.40    2.50
   6   3   0    3.40    2.20
  -6   3   0    7.80    1.90
  -6   3   0    7.60    1.70
  -7  -3   0  980.70   44.60
   7  -3   0 1011.00   44.10
   7  -3   0 1076.49   43.80
   7  -3   0 1051.59   44.90
   7  -3   0 1026.30   44.30
  -7  -3   0 1031.50   44.60
   7  -3   0 1008.00   43.80
  -7  -3   0 1008.60   44.70
  -7  -3   0 1024.30   44.00
   7   3   0 1038.20   44.20
  -7   3   0  972.10   43.50
  -7   3   0 1046.20   44.70
  -7   3   0 1014.10   43.40
  -7   3   0 1093.49   43.30
   7   3   0  997.90   44.70
   7   3   0  983.20   44.60
   8  -3   0   76.19    7.00
   8  -3   0   74.39    5.80
   8  -3   0   62.09    6.00
  -8  -3   0   73.99    5.80
  -8  -3   0   71.99    6.50
   8  -3   0   73.49    5.70
  -8  -3   0   68.69    6.90
  -8  -3   0   65.49    6.70
   8  -3   0   67.89    5.90
   8   3   0   75.19    6.90
  -8   3   0   81.19    6.90
   8   3   0   71.29    6.20
   8   3   0   81.39    6.80
  -8   3   0   91.69    5.60
  -8   3   0   72.79    4.70
  -8   3   0   81.09    5.20
   9  -3   0  133.69    8.20
  -9  -3   0  129.79    8.20
   9  -3   0  126.39    8.70
  -9  -3   0  128.49    9.00
  -9  -3   0  132.79    9.60
  -9  -3   0  124.19    8.90
   9  -3   0  150.38    9.80
   9  -3   0  148.49    8.80
   9   3   0  127.69    9.50
  -9   3   0  120.09    7.70
  -9   3   0  126.39    7.10
   9   3   0  118.39    9.90
   9   3   0  126.09    9.30
  -9   3   0  132.29    7.60
  10  -3   0    7.50    4.10
 -10  -3   0    5.10    3.80
  10  -3   0    5.60    3.20
 -10  -3   0    1.80    3.10
 -10  -3   0    7.60    3.70
 -10  -3   0    6.60    3.90
  10  -3   0    2.90    3.60
  10  -3   0    6.90    3.40
 -10   3   0    7.80    2.70
 -10   3   0    3.40    3.90
 -10   3   0    4.70    2.80
 -10   3   0    5.60    2.20
  10   3   0   10.00    4.00
  10   3   0    5.70    3.60
  10   3   0    4.40    4.20
 -11  -3   0  103.49    9.50
 -11  -3   0  114.79   10.50
 -11  -3   0  115.09    8.50
  11  -3   0  116.99    9.10
  11  -3   0  133.09    9.90
 -11   3   0  124.19    7.40
  11   3   0  107.89   15.80
 -11   3   0  122.69    8.30
 -11   3   0  124.79    7.90
  11   3   0  119.29    9.90
  11   3   0  110.99    9.20
 -11   3   0  120.99   10.50
  12  -3   0  234.88   13.80
 -12  -3   0  228.08   14.40
  12  -3   0  219.58   13.90
 -12  -3   0  226.28   14.10
 -12  -3   0  227.88   15.20
 -12  -3   0  206.48   14.10
  12  -3   0  245.78   15.50
 -12   3   0  220.78   12.30
  12   3   0  220.08   14.90
  12   3   0  231.68   14.30
 -12   3   0  220.58   11.70
 -12   3   0  237.18   12.70
 -12   3   0  218.98   15.00
  12   3   0  218.68   15.00
  13  -3   0   31.60    5.80
 -13  -3   0   28.40    5.10
 -13  -3   0   31.00    6.10
 -13  -3   0   34.90    7.00
  13  -3   0   37.20    7.00
 -13  -3   0   34.60    6.70
  13  -3   0   39.70    8.00
  13  -3   0   26.90    6.20
  13   3   0   25.40    6.80
  13   3   0   30.10    6.70
  13   3   0   27.40    6.70
 -13   3   0   39.60    5.40
  13   3   0   28.40    5.80
 -13   3   0   32.80    4.90
 -13   3   0   34.40    4.40
 -13   3   0   35.70    7.60
 -14  -3   0  102.59   11.30
  14  -3   0  111.09   11.90
 -14  -3   0   88.59   10.90
  14  -3   0  124.49   12.50
  14  -3   0   88.89   10.80
  14  -3   0  116.99   11.50
 -14  -3   0  101.89   10.30
 -14  -3   0  121.89    9.90
 -14   3   0  112.29   12.50
  14   3   0  110.39   12.20
 -14   3   0  117.39    8.30
  14   3   0  100.49   12.10
  14   3   0  113.99   10.50
 -14   3   0  104.59    9.50
  14   3   0  125.99   13.20
 -14   3   0  106.39    9.10
  15  -3   0    4.30    5.70
  15  -3   0    8.20    6.50
 -15  -3   0    0.00    6.50
 -15  -3   0    1.20    4.80
 -15  -3   0   -6.20    5.80
  15  -3   0   -6.00    7.60
  15  -3   0    7.70    6.90
  15   3   0    4.10    6.80
 -15   3   0   -3.80    4.60
  15   3   0   -5.30    7.10
  15   3   0   -4.80    5.40
 -15   3   0   -3.40    3.80
 -15   3   0   -3.40    4.80
 -16  -3   0    7.70    7.60
  16  -3   0   -2.70    6.60
 -16  -3   0    6.90    7.10
  16  -3   0    0.10    7.70
  16  -3   0    9.70    9.00
 -16  -3   0   -1.40    5.50
 -16   3   0   -2.00    5.70
  16   3   0   11.10    8.30
  16   3   0    5.40    6.50
 -16   3   0   -1.30    4.80
  16   3   0   13.00    8.40
 -16   3   0    6.20    4.30
   0  -4   0  284.97   12.90
   0  -4   0  309.77   12.90
   0  -4   0  305.87   12.90
   0   4   0  318.37   12.90
   1  -4   0  454.65   19.10
  -1  -4   0  472.35   19.20
   1  -4   0  430.26   19.10
  -1  -4   0  442.76   19.10
  -1  -4   0  462.55   19.30
  -1   4   0  450.55   19.10
   1   4   0  458.05   19.10
   1   4   0  459.15   19.00
   1   4   0  442.26   18.80
   1   4   0  431.86   19.30
  -2  -4   0 3485.95  142.69
  -2  -4   0 3500.35  142.59
  -2  -4   0 3522.25  142.59
   2  -4   0 3328.87  142.49
   2  -4   0 3328.17  142.49
  -2   4   0 3313.17  142.59
   2   4   0 3427.26  142.49
   2   4   0 3450.45  142.49
   2   4   0 3600.24  142.69
  -2   4   0 3418.76  142.49
  -3  -4   0 1639.74   66.69
   3  -4   0 1454.85   66.19
   3  -4   0 1663.03   66.69
  -3  -4   0 1598.34   66.79
  -3  -4   0 1615.34   66.59
   3  -4   0 1571.44   66.59
   3  -4   0 1528.45   65.89
   3  -4   0 1624.14   65.99
   3   4   0 1580.44   66.59
   3   4   0 1677.63   66.69
  -3   4   0 1523.55   65.99
   3   4   0 1631.84   66.79
  -3   4   0 1570.14   66.59
  -4  -4   0    9.60    2.20
   4  -4   0   10.40    1.20
   4  -4   0    9.30    1.90
   4  -4   0   12.30    1.40
   4  -4   0    7.70    2.00
  -4  -4   0    9.50    1.90
  -4  -4   0    9.90    2.20
   4  -4   0    8.70    1.40
  -4   4   0   10.90    1.10
   4   4   0    6.80    1.90
  -4   4   0    6.50    2.00
   4   4   0   12.20    2.30
   4   4   0    7.30    1.80
  -4   4   0   14.10    1.60
  -5  -4   0 1435.26   63.79
  -5  -4   0 1541.35   63.59
   5  -4   0 1498.15   63.59
   5  -4   0 1568.44   62.69
   5  -4   0 1643.84   62.89
  -5  -4   0 1494.05   63.59
   5  -4   0 1483.35   62.49
  -5  -4   0 1507.15   63.19
   5  -4   0 1403.06   63.19
  -5   4   0 1555.94   62.39
  -5   4   0 1401.06   63.29
   5   4   0 1477.25   63.49
   5   4   0 1486.85   63.29
  -5   4   0 1469.55   62.19
  -5   4   0 1443.86   62.39
   5   4   0 1531.55   63.49
   6  -4   0  214.68   10.80
   6  -4   0  218.48   11.20
   6  -4   0  227.18   10.50
  -6  -4   0  214.18   11.60
   6  -4   0  215.58   11.70
  -6  -4   0  231.08   11.80
  -6  -4   0  228.28   11.20
  -6  -4   0  227.38   12.00
   6  -4   0  227.08   10.50
  -6   4   0  228.08   10.20
   6   4   0  230.18   11.80
  -6   4   0  209.18   10.20
   6   4   0  216.58   11.30
  -6   4   0  231.38   11.60
   6   4   0  222.28   11.70
  -6   4   0  218.88    9.90
  -7  -4   0 1449.46   65.29
   7  -4   0 1566.04   65.59
   7  -4   0 1520.95   64.39
   7  -4   0 1505.95   65.09
  -7  -4   0 1557.44   64.89
   7  -4   0 1532.05   64.29
  -7  -4   0 1584.64   65.59
  -7  -4   0 1593.54   65.39
   7  -4   0 1397.16   64.59
  -7   4   0 1568.14   65.39
  -7   4   0 1524.15   63.99
   7   4   0 1501.35   64.99
   7   4   0 1492.85   65.39
   7   4   0 1582.24   65.49
  -7   4   0 1561.74   64.09
  -7   4   0 1474.55   63.79
  -8  -4   0  547.05   26.00
   8  -4   0  569.34   24.90
   8  -4   0  581.24   24.90
  -8  -4   0  554.14   26.00
   8  -4   0  577.94   25.40
   8  -4   0  565.14   25.60
   8  -4   0  569.74   26.20
  -8  -4   0  540.75   25.80
  -8  -4   0  544.25   25.20
   8   4   0  538.15   26.00
  -8   4   0  556.14   24.10
  -8   4   0  573.74   26.00
  -8   4   0  561.14   24.50
   8   4   0  539.15   26.00
   8   4   0  548.05   25.50
  -8   4   0  555.74   24.40
   9  -4   0   87.39    6.90
   9  -4   0  101.09    7.70
  -9  -4   0   99.49    7.00
  -9  -4   0  103.39    9.60
  -9  -4   0   92.79    8.20
   9  -4   0  103.29    6.90
   9  -4   0   98.79    8.30
   9  -4   0  107.09    7.60
  -9   4   0   98.59    5.70
   9   4   0   95.09    8.10
   9   4   0   87.69    7.80
  -9   4   0  105.09    6.20
   9   4   0   91.29    8.30
  -9   4   0   92.19    6.20
  10  -4   0  116.99    8.10
 -10  -4   0  120.39    9.40
  10  -4   0  109.79    9.80
 -10  -4   0  123.19    9.90
  10  -4   0  121.29    8.80
 -10  -4   0  107.79    8.10
  10  -4   0  119.99    8.80
 -10  -4   0  111.79    9.20
  10   4   0  108.49    8.80
 -10   4   0  111.19    7.00
  10   4   0  108.89    9.60
 -10   4   0  110.39    9.40
  10   4   0  117.19    9.60
 -10   4   0  121.69    6.60
 -10   4   0   97.39    7.10
 -11  -4   0   25.80    4.50
 -11  -4   0   24.00    5.60
 -11  -4   0   34.70    6.40
  11  -4   0   41.20    5.80
  11  -4   0   17.60    4.90
  11  -4   0   32.00    4.90
 -11  -4   0   34.40    6.00
  11  -4   0   30.40    7.50
  11   4   0   36.50    6.20
 -11   4   0   27.70    5.40
  11   4   0   25.60    4.90
 -11   4   0   29.60    3.80
  11   4   0   27.60    5.30
 -11   4   0   34.70    4.20
 -11   4   0   31.00    3.40
  12  -4   0   73.39    8.70
  12  -4   0   87.89    8.90
 -12  -4   0   87.89    9.40
 -12  -4   0   81.79    9.50
 -12  -4   0   94.09    8.00
 -12  -4   0   60.29    7.60
  12  -4   0   84.99    8.80
  12  -4   0   80.59    9.60
  12   4   0   79.79    9.00
 -12   4   0   87.09    6.90
 -12   4   0   72.09    8.30
  12   4   0   78.89    9.90
 -12   4   0   71.79    7.10
  12   4   0   79.49    9.30
  12   4   0   91.19   10.00
 -12   4   0   75.19    6.00
  13  -4   0   -1.00    4.90
  13  -4   0    0.10    4.80
 -13  -4   0    2.80    4.00
 -13  -4   0    0.30    6.30
  13  -4   0   -9.30    5.10
 -13  -4   0    7.70    5.80
 -13  -4   0    2.40    4.90
  13  -4   0   -1.80    5.70
  13   4   0   -2.60    4.50
  13   4   0    0.10    5.90
 -13   4   0    6.70    3.80
  13   4   0    3.10    5.40
  13   4   0    3.80    5.80
 -13   4   0    3.10    3.80
 -13   4   0   -2.10    2.70
 -13   4   0   -1.00    5.70
 -14  -4   0    1.30    5.90
 -14  -4   0    3.70    5.70
 -14  -4   0    3.90    4.50
  14  -4   0   14.30    6.40
  14  -4   0   -2.90    6.50
  14  -4   0   -1.50    5.10
  14  -4   0    1.80    5.60
 -14  -4   0    6.10    6.70
  14   4   0    1.20    5.90
 -14   4   0   -6.40    6.40
 -14   4   0   -3.50    5.00
  14   4   0   25.20    7.20
  14   4   0   -2.60    5.70
 -14   4   0   -2.70    3.70
  14   4   0   -6.80    4.90
 -14   4   0   -2.50    2.90
 -15  -4   0   63.49    9.30
  15  -4   0   50.99    8.70
  15  -4   0   63.29    8.50
  15  -4   0   45.60    8.40
 -15  -4   0   50.39    7.10
  15  -4   0   53.19    9.60
 -15  -4   0   51.19    8.50
 -15   4   0   54.39    6.60
  15   4   0   37.80    9.10
 -15   4   0   52.99    8.10
  15   4   0   47.80    7.70
  15   4   0   42.00    8.90
 -15   4   0   58.29    6.70
  16  -4   0  -12.20   13.90
 -16  -4   0   20.50    7.50
  16  -4   0   11.90    7.80
  16  -4   0   18.60    9.20
 -16  -4   0   26.40    6.30
  16  -4   0   10.50    8.10
 -16   4   0   11.00    5.30
  16   4   0   33.80    7.50
  16   4   0   28.70    9.00
  16   4   0   31.10    9.00
 -16   4   0    6.10    4.30
 -16   4   0   11.60    5.20
   0  -5   0   -0.20    0.60
   0  -5   0    0.20    0.60
   0  -5   0    0.10    0.70
   0   5   0    0.50    0.70
   1  -5   0  250.27   11.00
   1  -5   0  255.47   11.00
  -1  -5   0  246.98   10.70
  -1  -5   0  254.17   10.90
  -1  -5   0  244.78   11.10
  -1  -5   0  252.07   11.00
   1   5   0  251.87   10.90
   1   5   0  235.68   10.90
  -1   5   0  248.18   11.00
   1   5   0  255.37   10.60
  -2  -5   0   95.39    5.20
  -2  -5   0   98.59    4.90
   2  -5   0   87.39    4.50
   2  -5   0   86.59    4.80
   2  -5   0   87.29    4.80
  -2  -5   0   94.49    4.90
   2   5   0  104.49    5.10
   2   5   0   93.89    4.80
   2   5   0   95.19    4.90
   2   5   0   93.59    4.40
  -2   5   0   92.49    4.90
  -2   5   0   90.49    4.80
   3  -5   0  246.78   10.80
  -3  -5   0  263.27   11.60
   3  -5   0  241.18   11.50
  -3  -5   0  258.37   11.70
  -3  -5   0  257.97   11.90
   3  -5   0  243.58   10.90
   3  -5   0  257.47   11.60
   3  -5   0  261.77   10.60
  -3   5   0  233.78   11.40
  -3   5   0  247.38   11.00
   3   5   0  234.88   11.50
   3   5   0  266.47   11.60
   3   5   0  257.97   11.80
   4  -5   0  190.58    9.50
  -4  -5   0  222.68   10.50
  -4  -5   0  220.28   10.70
   4  -5   0  210.08    9.30
   4  -5   0  204.28   10.30
  -4  -5   0  221.98   10.40
   4  -5   0  226.18   10.50
   4  -5   0  210.88    9.50
  -4   5   0  208.08   10.30
   4   5   0  205.98   10.30
  -4   5   0  218.08    9.40
   4   5   0  222.28   10.50
   4   5   0  219.28   10.70
   5  -5   0  204.68    9.50
  -5  -5   0  215.48   10.90
   5  -5   0  210.98    9.80
   5  -5   0  212.18   10.40
   5  -5   0  201.18    9.40
   5  -5   0  189.58   10.60
  -5  -5   0  218.88   10.80
   5   5   0  211.78   10.70
  -5   5   0  208.18    9.40
   5   5   0  216.28   10.90
  -5   5   0  207.98   10.60
   5   5   0  207.68   10.50
  -6  -5   0 2398.56  100.09
   6  -5   0 2376.86   99.79
  -6  -5   0 2506.55  100.59
   6  -5   0 2316.77  100.09
  -6  -5   0 2352.76  100.09
   6  -5   0 2512.05   98.89
   6  -5   0 2368.36   98.89
   6  -5   0 2360.36   99.19
  -6  -5   0 2393.16   99.69
   6   5   0 2333.97   99.69
  -6   5   0 2399.76   99.89
  -6   5   0 2291.77   98.39
  -6   5   0 2358.86   98.49
   6   5   0 2368.96   99.99
  -6   5   0 2282.27   98.69
   6   5   0 2351.56  100.09
   7  -5   0    1.50    2.60
   7  -5   0    2.00    1.80
  -7  -5   0   -3.30    2.30
   7  -5   0   -1.10    2.90
   7  -5   0    2.20    1.80
  -7  -5   0   -1.00    2.90
   7  -5   0    5.00    2.20
  -7  -5   0    0.20    2.70
  -7  -5   0    4.50    3.40
   7   5   0   -1.10    2.80
  -7   5   0    5.00    1.60
  -7   5   0    5.30    1.20
   7   5   0   -4.20    2.60
  -7   5   0   -1.40    2.60
   7   5   0   -0.70    2.60
  -7   5   0    2.10    1.40
   8  -5   0  341.87   16.30
   8  -5   0  330.77   17.20
  -8  -5   0  347.37   16.50
   8  -5   0  337.07   15.70
   8  -5   0  361.36   16.80
  -8  -5   0  324.17   17.00
  -8  -5   0  303.57   17.20
   8  -5   0  345.37   15.80
  -8  -5   0  332.47   17.20
   8   5   0  344.87   16.70
  -8   5   0  333.07   15.20
  -8   5   0  333.57   15.10
   8   5   0  324.77   17.00
   8   5   0  324.87   17.00
  -8   5   0  354.96   17.10
  -8   5   0  349.17   14.90
  -9  -5   0   87.69    7.90
   9  -5   0   78.39    6.30
  -9  -5   0   85.19    6.80
   9  -5   0   81.39    6.10
   9  -5   0   90.29    6.90
   9  -5   0   87.19    7.90
  -9  -5   0   81.79    8.00
   9  -5   0   86.29    7.20
  -9  -5   0   70.29   10.00
  -9   5   0   80.39    5.40
   9   5   0   87.19    7.80
  -9   5   0   72.09    8.80
   9   5   0   79.59    7.40
  -9   5   0   85.19    4.90
  -9   5   0   83.69    5.40
   9   5   0   81.29    7.70
  10  -5   0   21.70    3.90
  10  -5   0   24.10    4.50
  10  -5   0   18.80    4.00
 -10  -5   0   18.50    3.90
 -10  -5   0   23.90    5.30
 -10  -5   0   38.40    5.90
  10  -5   0   26.90    4.90
  10   5   0   24.20    5.10
 -10   5   0   18.60    3.00
 -10   5   0   24.30    4.90
  10   5   0   18.70    4.30
  10   5   0   15.80    4.60
 -10   5   0   30.10    3.30
 -10   5   0   23.80    3.20
 -11  -5   0  147.89   11.00
  11  -5   0  128.79   13.50
  11  -5   0  148.79   12.10
  11  -5   0  155.08   10.80
  11  -5   0  133.99   10.60
 -11  -5   0  141.69   11.30
 -11  -5   0  153.18   11.60
 -11  -5   0  162.88   11.60
  11   5   0  144.79   10.80
 -11   5   0  146.49    7.90
 -11   5   0  143.89    8.50
 -11   5   0  162.38   11.30
 -11   5   0  142.79    8.40
  11   5   0  153.28   11.60
 -12  -5   0   58.99    7.70
  12  -5   0   51.39    7.00
 -12  -5   0   54.29    7.60
  12  -5   0   53.59    6.50
 -12  -5   0   59.59    6.90
  12  -5   0   52.69    6.40
 -12  -5   0   68.39    8.10
  12  -5   0   53.29    7.70
  12   5   0   54.09    6.30
  12   5   0   52.39    7.60
  12   5   0   41.10    6.70
 -12   5   0   55.29    7.70
 -12   5   0   54.59    5.90
 -12   5   0   59.49    5.90
 -12   5   0   57.59    4.90
  12   5   0   63.79    8.20
  13  -5   0    4.60    4.90
 -13  -5   0    9.80    6.10
  13  -5   0   16.40    5.30
  13  -5   0   19.30    5.70
 -13  -5   0    0.30    5.80
 -13  -5   0    7.20    4.70
  13  -5   0    7.90    6.00
 -13  -5   0   17.20    5.80
  13   5   0   13.00    6.10
 -13   5   0   14.50    3.70
  13   5   0    8.80    4.80
  13   5   0    8.60    5.90
 -13   5   0   12.30    3.70
  13   5   0    8.80    5.80
 -13   5   0    4.40    6.10
 -13   5   0   15.00    3.00
 -14  -5   0  370.26   21.80
  14  -5   0  404.96   23.70
  14  -5   0  381.46   21.30
 -14  -5   0  407.76   23.20
 -14  -5   0  362.06   21.90
 -14  -5   0  392.76   20.40
  14  -5   0  384.36   21.90
  14  -5   0  417.86   21.80
 -14   5   0  399.06   18.80
 -14   5   0  381.36   18.00
 -14   5   0  371.56   22.40
 -14   5   0  374.56   18.80
  14   5   0  390.86   20.90
  14   5   0  351.96   22.50
  14   5   0  365.86   21.80
  14   5   0  398.86   22.90
  15  -5   0   59.49    8.80
  15  -5   0   76.09    9.80
  15  -5   0   55.19   10.10
 -15  -5   0   79.49   10.10
 -15  -5   0   41.10    9.10
  15  -5   0   71.99    9.40
 -15  -5   0   52.19    7.30
 -15   5   0   60.39    7.70
 -15   5   0   47.20    6.00
 -15   5   0   50.59    6.20
  15   5   0   59.79    9.20
  15   5   0   38.50    9.20
  15   5   0   58.29    8.10
  16  -5   0   26.60   10.40
 -16  -5   0   21.40    6.50
  16  -5   0   29.30    8.80
  16  -5   0   19.60    8.40
  16  -5   0    8.70    7.60
 -16  -5   0   13.80    7.60
 -16   5   0   17.00    5.00
  16   5   0    9.30    6.70
  16   5   0   29.50    9.40
 -16   5   0    8.60    4.00
  16   5   0   14.80    8.90
   0  -6   0 1298.17   51.49
   0  -6   0 1192.38   51.39
   0   6   0 1214.18   51.39
  -1  -6   0 3739.43  160.28
  -1  -6   0 4190.08  160.58
   1  -6   0 3841.02  160.28
   1  -6   0 3891.11  160.38
   1   6   0 3649.53  160.28
  -1   6   0 3924.71  160.38
   2  -6   0  810.82   33.90
   2  -6   0  776.72   33.70
  -2  -6   0  812.02   33.80
  -2  -6   0  814.02   34.00
   2  -6   0  780.02   33.80
  -2  -6   0  806.82   34.10
   2   6   0  773.92   33.40
   2   6   0  808.82   34.00
  -2   6   0  813.52   33.80
   2   6   0  825.52   33.80
   2   6   0  795.52   33.80
  -2   6   0  777.32   33.90
  -3  -6   0 1772.12   74.59
   3  -6   0 1845.02   74.59
  -3  -6   0 1721.83   74.59
   3  -6   0 1782.62   73.99
   3  -6   0 1730.13   74.49
  -3  -6   0 1770.12   74.79
   3   6   0 1782.92   74.49
   3   6   0 1785.12   74.69
   3   6   0 1872.11   74.59
  -3   6   0 1732.43   74.39
   4  -6   0    7.10    1.00
   4  -6   0    7.30    2.00
   4  -6   0    5.80    1.20
  -4  -6   0    8.00    2.50
  -4  -6   0    5.90    2.10
  -4  -6   0    5.70    1.90
   4  -6   0    7.20    1.20
   4  -6   0    6.50    1.80
  -4   6   0    6.10    2.00
   4   6   0    5.10    2.00
   4   6   0    7.40    2.00
   4   6   0    5.90    2.00
  -4   6   0    7.00    1.20
   5  -6   0  232.58   11.50
  -5  -6   0  223.98   11.50
   5  -6   0  225.18   10.40
   5  -6   0  228.28   11.30
  -5  -6   0  231.68   11.30
   5  -6   0  226.78   10.30
  -5  -6   0  223.58   11.80
   5  -6   0  219.18   10.10
   5   6   0  224.68   11.60
  -5   6   0  226.68   11.30
   5   6   0  224.48   11.40
   5   6   0  231.98   11.30
  -5   6   0  226.58   10.10
   6  -6   0   99.69    5.30
   6  -6   0   97.49    5.70
  -6  -6   0   96.49    7.10
  -6  -6   0   96.09    6.50
   6  -6   0   90.69    6.90
   6  -6   0   93.69    5.30
   6  -6   0  103.09    6.60
  -6  -6   0   98.79    7.00
  -6  -6   0   96.89    7.70
  -6   6   0   94.69    5.00
   6   6   0  104.59    7.00
  -6   6   0   96.59    6.60
   6   6   0   92.89    6.90
   6   6   0   84.29    6.50
  -7  -6   0  289.87   14.60
   7  -6   0  309.87   13.70
   7  -6   0  301.37   15.30
  -7  -6   0  292.47   15.70
   7  -6   0  305.57   14.10
   7  -6   0  281.57   14.70
  -7  -6   0  301.27   15.20
  -7  -6   0  292.67   15.20
   7  -6   0  322.87   13.70
   7   6   0  302.37   15.10
  -7   6   0  287.57   13.30
  -7   6   0  290.27   14.90
   7   6   0  300.77   15.20
  -7   6   0  286.87   12.70
  -7   6   0  297.47   12.70
   7   6   0  294.27   14.80
   8  -6   0   26.90    4.00
  -8  -6   0   19.10    4.20
   8  -6   0   34.00    3.90
   8  -6   0   28.40    3.80
  -8  -6   0   29.50    4.10
   8  -6   0   31.20    4.70
  -8  -6   0   37.10    5.10
   8  -6   0   33.50    3.50
  -8  -6   0   29.20    4.80
  -8   6   0   29.80    2.30
  -8   6   0   24.80    4.20
   8   6   0   31.00    4.90
  -8   6   0   31.40    2.60
  -8   6   0   28.00    3.10
   8   6   0   22.60    4.10
   8   6   0   29.10    4.10
   9  -6   0   -0.40    3.00
  -9  -6   0    0.60    2.90
   9  -6   0   -3.40    2.30
   9  -6   0   -2.20    3.50
   9  -6   0    0.80    2.70
   9  -6   0   -0.40    2.30
  -9  -6   0    3.60    3.90
  -9  -6   0   -2.60    3.20
  -9   6   0    6.10    3.50
   9   6   0    1.90    3.40
   9   6   0   -7.60    3.20
  -9   6   0   -0.20    1.50
  -9   6   0    0.80    1.30
   9   6   0   -6.40    2.80
  -9   6   0   -0.30    1.60
  10  -6   0   -1.50    2.90
 -10  -6   0    4.50    4.10
  10  -6   0    2.10    3.40
  10  -6   0    2.00    3.20
 -10  -6   0   -1.70    4.00
 -10  -6   0    0.30    3.10
  10  -6   0   -0.40    3.80
  10  -6   0   -0.40    2.80
 -10  -6   0   -0.10    4.30
 -10   6   0    2.60    1.60
 -10   6   0   -6.30    3.60
 -10   6   0    1.30    1.80
  10   6   0   -4.50    3.90
  10   6   0    1.80    3.60
  10   6   0   -8.00    3.50
 -10   6   0    1.80    2.10
  11  -6   0   83.09    9.50
 -11  -6   0   74.99    8.00
 -11  -6   0   88.69    9.20
  11  -6   0   68.69    8.10
 -11  -6   0   81.19   10.10
  11  -6   0   85.39    8.40
 -11  -6   0   75.19    9.60
  11  -6   0   88.69    8.70
 -11   6   0   87.19    5.90
  11   6   0   63.39   11.80
 -11   6   0   86.09    9.30
  11   6   0   78.49    8.70
 -11   6   0   68.59    4.90
 -11   6   0   64.79    5.40
  11   6   0   98.49    9.60
  12  -6   0   62.99    7.50
  12  -6   0   70.59    8.90
 -12  -6   0   53.49    6.70
 -12  -6   0   63.19    8.40
  12  -6   0   61.29    6.70
 -12  -6   0   68.29    8.70
  12  -6   0   70.09    8.50
 -12  -6   0   64.59    7.90
  12   6   0   53.19    7.50
  12   6   0   62.59    7.50
  12   6   0   66.79    8.20
 -12   6   0   73.19    5.60
 -12   6   0   62.79    4.80
 -12   6   0   67.19    5.80
 -12   6   0   57.49    7.50
  12   6   0   49.60    7.80
 -13  -6   0  334.57   20.20
 -13  -6   0  325.07   20.60
  13  -6   0  348.97   19.40
  13  -6   0  346.27   20.80
 -13  -6   0  358.36   20.20
 -13  -6   0  364.16   18.60
  13  -6   0  350.56   18.80
  13  -6   0  347.47   19.40
 -13   6   0  352.76   16.30
  13   6   0  351.76   18.70
 -13   6   0  341.37   16.60
  13   6   0  352.56   20.50
 -13   6   0  345.57   15.80
 -13   6   0  319.37   20.10
  13   6   0  339.67   20.30
  13   6   0  326.27   19.40
  14  -6   0  109.59   10.40
 -14  -6   0  122.89   12.80
 -14  -6   0  101.99   10.50
 -14  -6   0  120.79   13.30
  14  -6   0  123.29   11.90
  14  -6   0  114.79   13.70
 -14  -6   0  117.29   13.80
  14  -6   0   98.89   10.60
  14   6   0   89.79   10.10
  14   6   0  108.69   12.70
  14   6   0  108.89   13.20
 -14   6   0   99.09   11.30
 -14   6   0  112.29    7.00
 -14   6   0  127.09    7.90
 -14   6   0  110.69    8.30
  14   6   0   88.79   10.90
  15  -6   0   10.20    6.90
  15  -6   0   24.80    7.30
 -15  -6   0   12.40    5.70
 -15  -6   0   24.20    7.70
  15  -6   0   12.70    9.20
 -15  -6   0    4.30    8.60
  15  -6   0    9.70    7.30
 -15   6   0   13.70    3.90
  15   6   0   25.00    8.20
 -15   6   0   14.20    3.30
 -15   6   0   10.90    4.20
  15   6   0   19.20    8.00
  15   6   0   14.90    6.10
 -16  -6   0    8.20    7.90
  16  -6   0    1.20   10.00
  16  -6   0    7.10    7.90
  16  -6   0   13.30    7.60
  16  -6   0   16.00    8.40
 -16  -6   0   24.50    6.70
  16   6   0   14.40    8.90
  16   6   0    0.70    6.40
  16   6   0    2.30    8.70
   0  -7   0    3.70    1.00
   0  -7   0    1.30    0.80
   0  -7   0    2.60    0.80
   0   7   0    1.80    0.80
  -1  -7   0  190.48    9.00
  -1  -7   0  204.18    9.40
   1  -7   0  211.88    9.20
  -1  -7   0  205.68    9.20
   1  -7   0  197.98    9.10
   1   7   0  204.78    8.80
  -1   7   0  210.88    9.20
   1   7   0  205.38    9.00
   1   7   0  188.48    8.90
  -2  -7   0    7.90    1.70
  -2  -7   0   10.30    2.00
   2  -7   0   13.80    1.70
  -2  -7   0    8.80    1.60
   2  -7   0    8.70    1.60
   2   7   0   10.20    1.90
   2   7   0    8.20    1.60
   2   7   0   12.30    1.50
  -2   7   0    9.90    1.60
  -3  -7   0  575.04   24.40
   3  -7   0  556.94   23.80
   3  -7   0  531.45   24.20
   3  -7   0  565.44   24.30
  -3  -7   0  561.14   24.70
  -3  -7   0  567.84   24.30
   3   7   0  564.74   24.20
   3   7   0  549.45   24.50
   3   7   0  543.35   24.20
  -3   7   0  532.65   24.10
   3   7   0  592.94   23.70
  -4  -7   0  391.76   18.10
   4  -7   0  390.56   16.80
  -4  -7   0  392.76   17.70
   4  -7   0  388.16   17.20
   4  -7   0  388.66   16.40
   4  -7   0  390.06   17.70
  -4  -7   0  379.46   17.70
   4  -7   0  389.76   17.60
   4   7   0  408.26   18.00
   4   7   0  398.96   17.70
   4   7   0  376.26   17.50
  -4   7   0  365.56   17.50
   5  -7   0  542.05   23.40
   5  -7   0  545.85   24.80
  -5  -7   0  551.04   25.10
   5  -7   0  561.44   24.70
  -5  -7   0  557.94   24.80
   5  -7   0  548.25   23.60
   5  -7   0  555.84   23.60
  -5  -7   0  549.65   24.60
   5   7   0  553.24   24.70
  -5   7   0  555.04   23.60
  -5   7   0  541.95   24.60
   5   7   0  564.54   24.60
   5   7   0  549.15   25.00
   6  -7   0  102.69    5.30
  -6  -7   0  102.29    7.10
   6  -7   0  101.99    6.60
  -6  -7   0   94.39    6.70
   6  -7   0   82.49    6.80
   6  -7   0  100.49    5.70
   6  -7   0  100.39    5.40
  -6  -7   0   95.09    7.50
   6   7   0   90.89    7.10
  -6   7   0  108.79    6.90
  -6   7   0  100.89    5.20
   6   7   0   95.79    6.70
   6   7   0   92.69    6.70
  -7  -7   0   23.20    4.00
  -7  -7   0   18.80    3.20
  -7  -7   0   23.60    4.50
   7  -7   0   23.60    3.10
   7  -7   0   22.50    3.00
   7  -7   0   25.60    3.00
  -7  -7   0   30.30    4.60
   7  -7   0   18.40    3.60
   7  -7   0   25.30    3.70
   7   7   0   22.40    3.70
  -7   7   0   24.80    2.70
   7   7   0   28.00    4.30
  -7   7   0   26.40    3.90
   7   7   0   22.20    3.70
   8  -7   0    2.40    2.80
   8  -7   0    3.60    2.40
  -8  -7   0    7.50    4.00
   8  -7   0    2.40    2.00
  -8  -7   0    1.70    2.70
   8  -7   0    9.30    3.80
  -8  -7   0    0.20    3.20
   8  -7   0    1.80    1.90
  -8   7   0    2.40    3.10
  -8   7   0    3.80    1.60
   8   7   0    0.00    3.20
   8   7   0    3.70    3.20
  -9  -7   0   74.69    8.60
   9  -7   0   75.09    7.30
  -9  -7   0   72.49    8.10
  -9  -7   0   78.79    7.20
   9  -7   0   87.09    8.30
   9  -7   0   71.19    5.70
   9  -7   0   75.49    6.00
   9  -7   0   79.29    6.60
   9   7   0   79.39    8.00
   9   7   0   82.69    8.00
   9   7   0   80.09    7.50
  -9   7   0   83.29    7.80
  -9   7   0   75.69    4.90
 -10  -7   0   23.40    5.60
 -10  -7   0   15.90    5.00
  10  -7   0   21.80    3.60
 -10  -7   0   15.70    4.80
  10  -7   0   21.40    5.10
 -10  -7   0   18.90    4.10
  10  -7   0   29.70    6.00
  10  -7   0   22.90    4.20
  10  -7   0   21.60    3.70
 -10   7   0   19.40    4.70
  10   7   0   27.60    6.00
  10   7   0   20.90    4.40
 -10   7   0   23.60    2.60
 -10   7   0   20.10    2.80
 -10   7   0   21.30    2.30
  10   7   0   19.50    4.80
  11  -7   0   35.20    5.00
 -11  -7   0   40.00    5.60
 -11  -7   0   27.30    6.20
 -11  -7   0   27.40    6.10
  11  -7   0   27.90    6.00
  11  -7   0   39.60    6.00
 -11  -7   0   36.90    6.60
  11  -7   0   31.40    5.20
 -11   7   0   32.00    3.50
 -11   7   0   31.50    3.20
 -11   7   0   34.70    6.30
  11   7   0   32.60    5.80
  11   7   0   38.30    6.70
 -11   7   0   30.00    2.90
  11   7   0   24.40    6.10
  12  -7   0  231.98   15.60
 -12  -7   0  224.58   15.70
 -12  -7   0  209.48   15.30
  12  -7   0  229.18   14.40
  12  -7   0  234.18   14.20
 -12  -7   0  200.68   13.50
 -12  -7   0  245.78   15.60
  12  -7   0  243.28   13.60
 -12   7   0  216.78   10.30
  12   7   0  224.08   13.50
 -12   7   0  203.78   14.70
  12   7   0  201.98   14.40
 -12   7   0  207.48   10.10
  12   7   0  229.78   15.00
  12   7   0  225.68   15.30
 -12   7   0  223.68   11.30
  13  -7   0  118.39   11.00
 -13  -7   0  156.88   13.20
  13  -7   0  124.69   11.70
 -13  -7   0  118.39   13.30
 -13  -7   0  136.39   13.60
 -13  -7   0  114.39   10.50
  13  -7   0  158.98   13.60
  13  -7   0  137.39   11.80
 -13   7   0  128.29    6.70
  13   7   0  122.99   13.10
 -13   7   0  119.59   13.00
 -13   7   0  122.39    7.00
  13   7   0  125.29   12.30
 -13   7   0  131.29    8.20
  13   7   0  132.99   11.80
  13   7   0  139.19   10.70
  14  -7   0   79.29   10.90
 -14  -7   0   56.09    7.70
 -14  -7   0   72.09   10.20
 -14  -7   0   80.09   10.30
  14  -7   0   71.59    9.30
 -14  -7   0   67.89   10.40
  14  -7   0   74.99    8.70
  14  -7   0   70.19    8.60
  14   7   0   67.39    9.40
  14   7   0   72.29   10.10
  14   7   0   69.49    8.00
 -14   7   0   69.89    5.20
 -14   7   0   65.69    9.40
  14   7   0   52.19    8.50
 -14   7   0   69.59    6.80
 -14   7   0   66.69    4.80
  15  -7   0  100.39   10.20
 -15  -7   0   79.79   10.30
 -15  -7   0  113.89   11.40
  15  -7   0  109.99   13.30
  15  -7   0   88.99   10.50
  15  -7   0  106.59   12.90
 -15   7   0   84.99    7.70
 -15   7   0   85.49    6.00
  15   7   0   93.09   11.80
  15   7   0   90.59   11.20
  15   7   0  106.09   11.50
   0  -8   0  208.08    9.10
   0  -8   0  202.08    8.90
   0  -8   0  197.38    9.00
   0   8   0  198.18    9.00
   1  -8   0  129.39    6.30
  -1  -8   0  131.29    6.00
   1  -8   0  134.59    5.80
  -1  -8   0  128.79    6.70
  -1  -8   0  129.39    6.40
   1  -8   0  135.69    6.40
  -1  -8   0  135.19    6.30
   1  -8   0  130.79    5.70
   1   8   0  129.19    6.00
   1   8   0  131.29    6.10
   1   8   0  126.09    6.00
  -1   8   0  128.69    6.40
  -2  -8   0   87.39    5.10
   2  -8   0   92.79    5.10
  -2  -8   0   95.19    5.60
  -2  -8   0   91.79    5.20
   2  -8   0   89.69    5.00
   2   8   0   98.19    5.20
  -2   8   0   93.89    5.20
   2   8   0   86.49    4.40
   2   8   0   90.39    5.00
  -3  -8   0  168.08    8.90
  -3  -8   0  162.88    8.30
   3  -8   0  167.48    8.30
   3  -8   0  166.38    7.80
  -3  -8   0  176.38    8.60
   3  -8   0  160.18    8.30
   3   8   0  166.18    7.60
   3   8   0  163.78    8.30
   3   8   0  163.38    8.50
   3   8   0  150.98    8.10
  -4  -8   0 1105.79   45.90
   4  -8   0 1137.69   45.90
   4  -8   0 1033.90   45.00
   4  -8   0 1035.90   44.40
   4  -8   0 1079.09   45.80
  -4  -8   0 1061.69   46.20
  -4  -8   0 1098.99   45.80
   4   8   0 1058.89   45.70
   4   8   0 1088.79   45.70
   4   8   0 1004.50   45.00
  -4   8   0 1075.59   45.70
   4   8   0 1076.89   46.00
   5  -8   0  288.57   14.10
   5  -8   0  304.47   13.10
  -5  -8   0  291.57   14.30
  -5  -8   0  284.57   14.30
   5  -8   0  287.97   12.90
   5  -8   0  316.27   14.40
  -5  -8   0  289.97   14.80
   5  -8   0  292.57   12.70
   5   8   0  292.47   14.10
   5   8   0  291.67   14.50
   5   8   0  294.67   14.20
  -5   8   0  292.77   14.10
   6  -8   0   49.70    4.80
   6  -8   0   37.40    3.30
   6  -8   0   37.90    3.10
  -6  -8   0   45.10    5.30
   6  -8   0   38.10    3.50
  -6  -8   0   48.70    4.80
   6  -8   0   38.90    4.60
  -6  -8   0   49.40    5.70
   6   8   0   37.70    4.20
   6   8   0   34.50    4.30
  -6   8   0   40.10    4.80
   6   8   0   44.20    5.00
  -6   8   0   38.40    3.10
   7  -8   0   19.20    3.30
  -7  -8   0   20.40    3.50
   7  -8   0   17.80    2.80
  -7  -8   0   18.00    4.00
  -7  -8   0   24.80    4.20
   7  -8   0   24.30    3.00
  -7  -8   0   19.80    4.80
   7  -8   0   22.40    2.50
   7  -8   0   19.40    3.80
  -7   8   0   17.60    3.50
   7   8   0   22.70    3.60
   7   8   0   16.30    3.60
  -7   8   0   22.10    2.70
   7   8   0   26.10    4.00
   8  -8   0   17.40    3.90
   8  -8   0   14.00    3.70
  -8  -8   0    7.90    3.20
   8  -8   0   12.20    2.90
  -8  -8   0   12.70    4.00
   8  -8   0   16.20    2.50
   8  -8   0   12.20    2.50
  -8  -8   0   13.10    4.20
   8   8   0   14.40    4.10
  -8   8   0   10.80    3.50
   8   8   0    9.70    3.30
  -8   8   0   15.40    2.10
   8   8   0   15.70    4.00
   9  -8   0   51.59    5.70
  -9  -8   0   54.19    6.40
   9  -8   0   51.59    5.90
  -9  -8   0   59.09    6.80
  -9  -8   0   45.20    6.90
   9  -8   0   52.69    4.90
  -9  -8   0   54.69    7.00
   9  -8   0   48.90    6.30
   9  -8   0   55.19    5.10
  -9   8   0   44.90    5.90
   9   8   0   47.60    6.00
   9   8   0   69.49    7.80
  -9   8   0   47.70    4.00
   9   8   0   42.70    5.40
  10  -8   0   21.00    5.10
  10  -8   0   19.40    4.00
 -10  -8   0   12.90    4.80
  10  -8   0   20.80    3.40
 -10  -8   0   20.10    5.10
  10  -8   0   16.50    3.70
 -10  -8   0   18.00    4.70
  10  -8   0   23.10    5.40
 -10  -8   0   20.30    5.60
 -10   8   0   16.80    5.20
 -10   8   0   16.60    2.60
  10   8   0   15.80    4.90
  10   8   0   11.30    4.40
 -11  -8   0   13.60    5.70
  11  -8   0    2.80    4.10
 -11  -8   0    0.70    5.40
  11  -8   0    7.40    3.80
  11  -8   0    2.10    3.20
  11  -8   0    2.70    4.50
 -11  -8   0    1.40    3.50
 -11  -8   0    5.70    5.00
  11  -8   0   13.90    5.30
  11   8   0    3.00    4.20
 -11   8   0   -1.50    4.50
  11   8   0    5.00    4.70
 -11   8   0    4.90    2.40
  11   8   0    7.10    4.90
 -12  -8   0    1.80    5.60
  12  -8   0   -0.70    5.40
 -12  -8   0    6.20    5.70
 -12  -8   0   -4.80    6.00
  12  -8   0    3.40    4.10
 -12  -8   0    9.30    4.80
  12  -8   0   12.10    4.90
  12  -8   0    0.70    4.60
  12   8   0    2.90    4.00
 -12   8   0    3.40    5.60
  12   8   0   11.70    6.00
 -12   8   0    4.20    2.60
  12   8   0    5.30    5.10
  12   8   0    4.70    5.40
  13  -8   0   47.70    7.20
  13  -8   0   38.00    8.20
 -13  -8   0   28.30    5.90
  13  -8   0   40.70    7.20
 -13  -8   0   42.40    8.00
 -13  -8   0   44.10    8.30
  13  -8   0   40.60    6.50
 -13  -8   0   37.90    8.00
 -13   8   0   28.60    7.10
  13   8   0   50.69    8.40
  13   8   0   38.60    6.60
  13   8   0   25.00    5.40
  13   8   0   31.00    7.40
 -13   8   0   34.40    4.20
  14  -8   0   32.30    8.70
  14  -8   0   41.40    7.40
  14  -8   0   41.80    7.80
 -14  -8   0   38.60    6.70
  14  -8   0   40.70    7.30
 -14  -8   0   41.20    8.30
 -14  -8   0   38.50    9.00
 -14  -8   0   40.50   10.10
 -14   8   0   26.80    7.90
  14   8   0   39.30    8.20
  14   8   0   41.30    8.20
 -14   8   0   43.10    4.60
  14   8   0   43.50    6.90
  15  -8   0   80.89   10.20
  15  -8   0   88.49   12.50
 -15  -8   0   86.99    9.60
  15  -8   0   91.09   10.10
 -15  -8   0   96.09   11.40
  15  -8   0  120.69   13.80
  15   8   0  131.59   14.70
  15   8   0   84.79    9.10
  15   8   0   71.39   10.50
 -15   8   0   77.39    7.40
   0  -9   0    0.70    1.10
   0  -9   0   -0.20    1.20
   0  -9   0    1.40    1.10
   0   9   0   -0.60    1.10
   1  -9   0    0.90    1.20
   1  -9   0   -0.30    0.90
  -1  -9   0    1.70    1.40
  -1  -9   0   -0.20    1.50
  -1  -9   0    1.60    1.10
   1  -9   0   -0.40    1.10
  -1  -9   0   -1.00    1.30
  -1   9   0   -1.80    1.10
   1   9   0    1.30    0.90
   1   9   0    0.30    1.10
   1   9   0   -0.20    0.90
   2  -9   0   59.19    4.00
  -2  -9   0   52.59    4.20
   2  -9   0   59.89    3.90
  -2  -9   0   51.09    4.00
  -2  -9   0   60.19    4.70
  -2   9   0   55.29    4.00
   2   9   0   56.29    3.20
   2   9   0   64.79    3.90
   2   9   0   63.79    4.10
  -3  -9   0 1162.18   51.59
   3  -9   0 1242.18   51.49
   3  -9   0 1176.68   51.09
  -3  -9   0 1222.58   51.49
   3  -9   0 1208.68   51.49
  -3  -9   0 1290.17   51.99
   3   9   0 1217.48   51.59
   3   9   0 1248.48   51.39
   3   9   0 1175.88   50.79
  -4  -9   0  269.07   12.90
   4  -9   0  259.47   12.70
   4  -9   0  270.07   12.00
  -4  -9   0  254.37   12.80
  -4  -9   0  261.67   13.30
   4  -9   0  260.27   12.70
  -4   9   0  271.47   12.60
   4   9   0  278.97   12.80
   4   9   0  262.77   13.00
   4   9   0  260.77   11.90
   4   9   0  262.07   12.60
   5  -9   0   21.90    1.90
  -5  -9   0   24.40    4.00
   5  -9   0   22.20    2.30
   5  -9   0   23.90    3.30
   5  -9   0   21.90    2.60
  -5  -9   0   22.80    3.30
   5  -9   0   20.80    3.10
  -5  -9   0   17.90    3.20
   5   9   0   21.00    3.20
   5   9   0   15.20    3.30
   5   9   0   21.00    3.20
   5   9   0   24.80    3.00
  -5   9   0   20.00    3.10
  -6  -9   0  876.31   39.50
   6  -9   0  882.91   37.40
  -6  -9   0  889.61   39.00
   6  -9   0  907.11   37.80
   6  -9   0  887.21   39.20
  -6  -9   0  873.81   39.10
   6  -9   0  891.61   39.00
   6  -9   0  898.51   37.80
   6   9   0  872.61   38.80
  -6   9   0  893.51   38.90
   6   9   0  884.01   39.00
   6   9   0  922.71   39.40
   7  -9   0  292.67   13.60
  -7  -9   0  283.47   15.30
   7  -9   0  326.57   15.70
   7  -9   0  309.17   15.10
   7  -9   0  290.77   13.40
  -7  -9   0  290.77   15.80
  -7  -9   0  298.77   15.10
   7  -9   0  308.97   13.90
   7   9   0  293.17   15.20
   7   9   0  298.67   15.10
  -7   9   0  287.17   15.00
   7   9   0  303.17   15.60
   8  -9   0  413.16   18.30
   8  -9   0  407.46   19.90
  -8  -9   0  410.36   21.40
   8  -9   0  420.66   20.50
   8  -9   0  429.26   18.80
  -8  -9   0  406.46   20.50
  -8  -9   0  393.66   20.30
  -8  -9   0  411.76   19.90
   8  -9   0  376.96   18.20
   8   9   0  400.66   20.10
  -8   9   0  426.86   20.00
   8   9   0  412.26   20.40
  -8   9   0  393.86   18.00
   8   9   0  417.56   19.90
   9  -9   0  372.16   19.60
  -9  -9   0  396.16   20.20
  -9  -9   0  391.86   21.20
   9  -9   0  412.76   20.50
   9  -9   0  403.86   18.00
  -9  -9   0  390.26   19.60
  -9  -9   0  378.96   20.30
   9  -9   0  399.16   18.10
   9  -9   0  386.46   18.60
   9   9   0  381.66   19.60
   9   9   0  379.06   20.30
  -9   9   0  389.36   17.50
   9   9   0  407.06   20.20
  -9   9   0  414.76   20.00
  10  -9   0  181.18   10.30
  10  -9   0  171.68    9.70
 -10  -9   0  172.18   12.70
 -10  -9   0  165.48   11.60
 -10  -9   0  186.68   13.60
  10  -9   0  167.68   10.80
  10  -9   0  183.78   11.70
  10  -9   0  170.88   12.80
 -10  -9   0  182.08   12.80
 -10   9   0  178.98    8.90
 -10   9   0  174.48   12.20
  10   9   0  197.88   12.00
  10   9   0  171.58   12.70
  10   9   0  188.68   12.70
  11  -9   0    1.60    4.40
 -11  -9   0    2.00    5.40
 -11  -9   0    0.60    5.50
 -11  -9   0    4.90    4.20
  11  -9   0   -3.30    3.00
  11  -9   0    7.10    4.40
  11  -9   0    1.90    3.50
  11  -9   0   -4.50    4.60
 -11  -9   0   -5.50    5.30
  11   9   0   -6.90    4.90
  11   9   0   -2.50    4.30
  11   9   0   -1.60    4.50
 -11   9   0    8.80    5.10
 -11   9   0    0.30    2.10
 -12  -9   0   17.90    5.20
  12  -9   0   32.10    5.90
  12  -9   0   20.60    4.90
  12  -9   0   27.30    7.00
  12  -9   0   24.10    5.90
 -12  -9   0   10.60    6.30
 -12  -9   0   22.80    7.20
 -12  -9   0   34.20    7.00
  12   9   0   23.60    6.10
  12   9   0   19.90    4.60
  12   9   0   19.10    5.50
 -12   9   0   20.50    3.20
 -12   9   0   27.20    6.40
  12   9   0   22.70    6.80
 -13  -9   0  129.89   13.40
  13  -9   0  103.09   11.70
  13  -9   0  109.09   11.50
 -13  -9   0  118.29   11.00
 -13  -9   0  130.29   14.00
 -13  -9   0  109.49   13.30
  13  -9   0  105.29   11.40
  13  -9   0  123.69   10.70
  13   9   0  147.49   13.10
  13   9   0  132.49   12.10
  13   9   0  134.29   10.40
  13   9   0  140.49   13.10
 -13   9   0  109.99   12.30
 -13   9   0  115.09    7.40
 -14  -9   0    7.90    8.00
 -14  -9   0   18.20    8.20
 -14  -9   0   30.30    6.50
  14  -9   0   20.70    6.60
  14  -9   0   26.10    6.70
  14  -9   0   15.00    6.80
  14  -9   0   23.50    8.30
  14   9   0   11.30    7.30
  14   9   0   32.40    6.00
 -14   9   0   21.30    3.50
 -14   9   0    8.30    7.00
  14   9   0   32.90    8.00
 -15  -9   0  173.48   17.70
  15  -9   0  115.59   14.30
 -15  -9   0  124.99   12.90
  15  -9   0  119.29   13.90
  15  -9   0  145.59   14.40
  15  -9   0  142.79   14.30
 -15   9   0  113.59    8.90
  15   9   0  141.39   12.50
  15   9   0  118.89   14.70
  15   9   0  158.58   15.30
   0 -10   0  143.39    6.80
   0 -10   0  133.69    6.70
   0 -10   0  138.19    7.00
   0  10   0  142.09    6.80
  -1 -10   0  499.65   20.70
   1 -10   0  455.55   20.70
   1 -10   0  486.65   20.20
   1 -10   0  467.35   20.30
   1 -10   0  464.45   20.60
  -1 -10   0  463.65   20.40
  -1 -10   0  464.95   20.80
  -1 -10   0  505.05   21.10
  -1  10   0  486.95   20.80
   1  10   0  486.85   20.70
   1  10   0  481.55   20.10
   1  10   0  460.75   20.30
  -2 -10   0  536.45   22.90
  -2 -10   0  507.85   23.10
   2 -10   0  530.65   23.00
  -2 -10   0  495.65   23.30
   2 -10   0  509.75   22.80
  -2  10   0  513.85   23.00
   2  10   0  552.04   22.70
   2  10   0  540.65   22.30
   2  10   0  547.05   22.80
   3 -10   0    9.60    2.10
   3 -10   0    9.10    1.90
  -3 -10   0    5.90    2.10
   3 -10   0    9.00    2.10
  -3 -10   0    8.00    2.20
  -3 -10   0    6.30    2.60
   3  10   0    7.20    2.10
   3  10   0   10.60    1.50
   3  10   0    9.90    2.10
   4 -10   0  109.39    6.50
   4 -10   0  105.59    6.40
   4 -10   0  102.39    5.70
  -4 -10   0  108.59    7.30
  -4 -10   0  102.89    6.60
  -4 -10   0  106.89    6.70
   4  10   0  102.99    6.70
   4  10   0  108.59    5.40
   4  10   0   96.89    6.10
   4  10   0   97.39    6.40
   5 -10   0    9.80    1.40
   5 -10   0   10.00    2.60
   5 -10   0    9.80    1.70
  -5 -10   0    9.30    3.40
  -5 -10   0    8.70    2.80
  -5 -10   0    8.70    2.70
   5 -10   0   10.00    2.70
   5 -10   0    9.70    1.20
  -5  10   0    9.00    2.50
   5  10   0    9.90    2.70
   5  10   0   10.60    1.90
   5  10   0    5.10    2.50
   5  10   0    5.10    2.80
   6 -10   0    0.20    2.20
  -6 -10   0    5.20    3.50
   6 -10   0    2.50    1.20
  -6 -10   0    3.20    2.60
   6 -10   0   -0.40    1.50
   6 -10   0   -0.40    1.50
   6 -10   0   -0.40    2.50
  -6 -10   0    2.00    2.50
  -6  10   0    0.00    2.40
   6  10   0    3.50    2.80
   6  10   0   -2.30    2.40
   6  10   0   -1.30    2.40
   6  10   0    3.70    1.80
   7 -10   0    0.70    1.90
   7 -10   0   -1.70    1.60
  -7 -10   0    2.40    3.20
   7 -10   0   -6.20    2.70
   7 -10   0    1.50    1.50
  -7 -10   0    1.50    3.70
   7 -10   0   -3.80    2.50
  -7 -10   0   -1.40    2.60
   7  10   0   -0.80    2.60
  -7  10   0   -0.30    2.60
   7  10   0   -0.30    3.00
   7  10   0    0.20    2.60
   8 -10   0   59.09    6.60
  -8 -10   0   66.09    6.90
  -8 -10   0   78.19    7.80
   8 -10   0   60.99    4.90
   8 -10   0   71.89    4.90
   8 -10   0   73.29    7.70
  -8 -10   0   78.29    9.60
  -8 -10   0   65.09    8.00
   8 -10   0   61.09    5.40
   8  10   0   79.09    7.80
   8  10   0   67.49    7.10
   8  10   0   75.99    7.10
  -8  10   0   66.79    6.70
  -9 -10   0   25.60    5.90
   9 -10   0   31.20    4.90
   9 -10   0   37.30    4.40
   9 -10   0   31.90    5.70
  -9 -10   0   48.00    6.70
   9 -10   0   39.00    4.40
   9 -10   0   35.30    3.90
  -9 -10   0   37.70    5.60
   9  10   0   36.60    6.00
   9  10   0   31.20    5.00
   9  10   0   43.30    5.50
  -9  10   0   32.70    5.30
  10 -10   0  423.66   19.00
  10 -10   0  445.46   20.00
  10 -10   0  414.96   21.00
 -10 -10   0  416.36   21.00
 -10 -10   0  411.26   22.80
  10 -10   0  401.76   19.20
  10 -10   0  394.56   21.60
 -10 -10   0  393.76   21.80
 -10 -10   0  427.56   21.70
 -10  10   0  393.36   18.30
  10  10   0  412.86   21.00
 -10  10   0  413.46   21.20
  10  10   0  402.56   21.50
  10  10   0  386.86   21.20
 -11 -10   0    9.10    6.60
  11 -10   0   -1.30    4.40
  11 -10   0    7.70    3.90
 -11 -10   0   11.00    5.70
 -11 -10   0   15.70    6.30
 -11 -10   0   10.50    4.50
  11 -10   0    2.40    5.00
  11 -10   0    2.20    3.90
  11 -10   0    7.00    3.20
  11  10   0    9.20    4.80
  11  10   0   -1.30    5.00
 -11  10   0    7.70    2.30
  11  10   0    5.90    5.20
 -11  10   0    2.90    5.00
 -12 -10   0   21.50    5.70
 -12 -10   0   13.80    6.50
  12 -10   0   16.50    5.60
 -12 -10   0   24.30    7.20
  12 -10   0   19.90    4.80
  12 -10   0   23.80    6.80
 -12 -10   0   12.40    7.10
  12 -10   0   21.70    5.40
 -12  10   0   19.90    3.10
  12  10   0   16.50    5.90
  12  10   0   18.60    5.60
  12  10   0   24.30    6.40
 -12  10   0   14.00    5.90
  12  10   0   24.50    5.00
 -13 -10   0    1.10    5.00
 -13 -10   0   17.10    7.60
  13 -10   0   13.50    5.40
 -13 -10   0   22.90    7.70
  13 -10   0   25.10    7.40
  13 -10   0   16.20    6.00
  13 -10   0   14.40    5.50
 -13 -10   0   -5.90    7.20
  13  10   0   19.80    5.00
 -13  10   0   30.70    7.20
  13  10   0   13.70    6.50
  13  10   0   13.10    6.20
  13  10   0   20.80    6.80
 -13  10   0   21.60    3.20
 -14 -10   0    4.20    8.00
  14 -10   0    1.50    6.10
 -14 -10   0   -3.70    8.10
  14 -10   0    7.20    6.50
  14 -10   0    2.40    7.80
 -14 -10   0   -1.00    5.70
  14 -10   0   10.00    6.60
 -14  10   0   -2.80    2.80
  14  10   0   -9.60    6.80
  14  10   0   13.80    7.30
  14  10   0   -2.80    5.20
 -14  10   0   12.50    7.40
  15 -10   0  160.78   15.20
 -15 -10   0  123.09   13.30
  15 -10   0  175.68   17.70
  15 -10   0  127.39   14.50
  15 -10   0  146.69   14.50
  15  10   0  175.98   16.70
  15  10   0  106.89   12.60
  15  10   0  130.79   15.80
   0 -11   0    0.80    1.30
   0 -11   0   -0.90    1.30
   0 -11   0    0.60    1.60
   0  11   0    1.30    1.30
  -1 -11   0  274.57   12.60
   1 -11   0  279.07   12.70
   1 -11   0  285.07   12.20
  -1 -11   0  272.17   13.10
  -1 -11   0  282.57   12.40
   1 -11   0  282.07   12.60
  -1 -11   0  279.07   12.80
   1 -11   0  276.47   12.30
   1  11   0  285.97   12.30
  -1  11   0  284.47   12.70
   1  11   0  265.87   11.90
   2 -11   0   20.50    2.50
   2 -11   0   19.50    1.80
  -2 -11   0   23.10    3.20
  -2 -11   0   24.80    2.80
  -2 -11   0   20.50    2.30
  -2 -11   0   19.90    2.70
   2 -11   0   24.30    2.70
   2 -11   0   20.70    1.60
  -2  11   0   22.20    2.70
   2  11   0   19.00    2.30
   2  11   0   18.30    2.10
   2  11   0   22.30    2.20
  -3 -11   0   63.69    5.80
   3 -11   0   66.69    5.00
   3 -11   0   73.69    4.80
  -3 -11   0   75.29    5.20
  -3 -11   0   70.39    5.30
   3 -11   0   74.99    5.00
   3  11   0   71.19    4.80
   3  11   0   75.29    5.10
   3  11   0   76.69    4.00
   4 -11   0    2.50    2.00
   4 -11   0    2.10    1.60
  -4 -11   0    3.30    2.20
  -4 -11   0   -0.90    2.10
  -4 -11   0    2.40    2.80
   4 -11   0    1.90    1.90
   4  11   0    4.20    2.20
   4  11   0   -0.50    1.90
   4  11   0    3.00    1.30
  -5 -11   0   15.90    3.20
   5 -11   0   14.20    1.60
  -5 -11   0   17.40    4.00
   5 -11   0   16.90    1.90
  -5 -11   0   15.50    3.20
   5 -11   0   12.80    2.90
   5 -11   0    9.40    2.60
   5 -11   0   17.70    2.30
   5  11   0   17.20    3.30
   5  11   0   17.90    2.20
   5  11   0   13.80    2.80
   5  11   0   17.50    3.10
  -6 -11   0    5.60    2.90
   6 -11   0    8.90    2.00
   6 -11   0    9.90    1.80
  -6 -11   0    8.90    3.60
   6 -11   0    9.20    2.70
   6 -11   0   10.40    1.40
  -6 -11   0    7.20    3.00
   6 -11   0    9.70    3.10
   6  11   0   10.00    2.20
  -6  11   0    7.00    2.80
   6  11   0    5.90    3.20
   6  11   0    9.50    3.00
   6  11   0    9.70    3.00
   7 -11   0  127.69    8.70
   7 -11   0  125.49    6.90
   7 -11   0  123.79    6.50
  -7 -11   0  137.89    8.90
  -7 -11   0  129.99    9.10
   7 -11   0  134.09    9.10
  -7 -11   0  121.69    9.80
   7 -11   0  125.39    6.90
   7  11   0  122.39    7.30
  -7  11   0  124.69    8.50
   7  11   0  121.39    8.60
   7  11   0  130.29    9.10
  -8 -11   0    5.10    3.80
   8 -11   0    7.00    2.60
   8 -11   0    4.50    3.90
   8 -11   0    3.20    2.20
   8 -11   0    3.40    3.50
   8 -11   0    3.60    2.00
  -8 -11   0    6.00    5.40
  -8 -11   0    1.20    4.20
  -8 -11   0    8.10    3.50
   8  11   0    1.30    3.30
  -8  11   0    3.60    3.40
   8  11   0    1.10    3.40
   8  11   0    4.40    3.50
  -9 -11   0    2.80    4.50
  -9 -11   0    6.40    4.50
   9 -11   0    9.10    2.60
   9 -11   0    4.00    6.50
   9 -11   0    8.80    4.40
   9 -11   0    6.80    3.00
   9 -11   0    5.60    2.60
  -9 -11   0    5.90    4.10
  -9 -11   0    7.60    5.40
   9  11   0    2.90    4.00
   9  11   0   -1.70    4.00
  -9  11   0   -0.20    3.70
   9  11   0    7.60    4.40
 -10 -11   0   14.70    6.30
 -10 -11   0   18.00    5.20
  10 -11   0   24.10    5.40
 -10 -11   0   30.50    6.80
  10 -11   0   20.40    3.40
 -10 -11   0   21.50    5.90
  10 -11   0   28.20    4.50
  10 -11   0   22.90    5.90
  10 -11   0   21.80    3.80
 -10  11   0   20.00    5.20
  10  11   0   25.70    5.80
  10  11   0   12.00    5.20
  10  11   0   14.80    4.80
  11 -11   0    9.50    4.30
 -11 -11   0    5.00    5.70
  11 -11   0    4.50    5.50
 -11 -11   0    2.90    4.10
  11 -11   0    3.20    3.10
 -11 -11   0    9.30    6.60
  11 -11   0   -7.40    4.20
  11 -11   0    2.10    3.60
 -11 -11   0   -0.40    5.70
  11  11   0    1.60    4.90
  11  11   0   -1.50    4.90
  11  11   0    6.90    5.30
 -11  11   0    7.80    5.30
  12 -11   0   37.00    6.20
 -12 -11   0   46.30    7.00
  12 -11   0   28.30    6.50
 -12 -11   0   28.80    8.00
 -12 -11   0   22.50    8.10
  12 -11   0   31.20    5.90
  12 -11   0   28.60    7.40
 -12 -11   0   36.20    7.90
 -12  11   0   30.70    7.10
  12  11   0   37.10    7.50
  12  11   0   29.20    7.00
  12  11   0   33.20    5.20
  12  11   0   34.50    6.80
  13 -11   0    1.50    5.50
 -13 -11   0   24.90    8.50
 -13 -11   0   21.10    7.90
  13 -11   0   14.60    5.90
 -13 -11   0   17.70    5.60
  13 -11   0   16.90    6.80
  13 -11   0    8.90    7.40
 -13 -11   0   12.60    9.00
  13  11   0   19.30    5.70
  13  11   0    4.60    6.10
 -13  11   0   18.80    6.70
  13  11   0   10.30    6.80
  13  11   0    8.40    6.70
  14 -11   0    6.20    6.30
 -14 -11   0   -4.80    7.80
  14 -11   0   -0.30    7.60
 -14 -11   0    3.80    6.10
  14 -11   0    1.00    6.40
  14 -11   0    3.10    6.60
  14  11   0    6.40    7.60
  14  11   0   -0.10    6.90
 -14  11   0    1.90    9.60
  14  11   0    4.90    5.30
   0 -12   0  155.98    7.90
   0 -12   0  142.59    7.60
   0 -12   0  157.08    7.60
   0  12   0  158.38    7.60
  -1 -12   0  997.10   42.70
   1 -12   0 1025.40   42.60
   1 -12   0  999.10   42.40
  -1 -12   0  992.30   42.90
  -1 -12   0  957.20   42.40
   1 -12   0 1029.90   42.30
   1 -12   0  985.60   42.10
  -1 -12   0 1010.40   42.20
  -1  12   0 1022.30   42.60
   1  12   0 1015.10   42.20
  -2 -12   0  121.99    6.60
   2 -12   0  112.19    5.40
   2 -12   0  114.89    6.40
  -2 -12   0  109.79    7.20
  -2 -12   0  122.89    5.90
  -2 -12   0  127.49    6.90
   2 -12   0  116.39    5.60
   2 -12   0  116.29    6.60
   2  12   0  126.59    6.20
   2  12   0  120.09    6.00
  -2  12   0  113.79    6.70
   2  12   0  120.49    5.80
  -3 -12   0   -1.80    2.30
  -3 -12   0    1.80    1.90
   3 -12   0    0.40    1.90
   3 -12   0    0.40    1.60
   3 -12   0    1.80    1.80
  -3 -12   0   -0.90    2.00
   3  12   0   -1.00    1.50
   3  12   0   -0.40    1.10
   3  12   0   -0.20    1.70
   4 -12   0    1.80    1.60
  -4 -12   0   -2.70    2.60
   4 -12   0    1.70    2.10
   4 -12   0   -0.30    2.00
  -4 -12   0   -3.40    2.00
  -4 -12   0   -0.20    2.10
   4  12   0    1.90    2.10
   4  12   0   -0.70    1.80
   4  12   0    1.40    1.30
   5 -12   0   13.30    1.50
   5 -12   0   15.10    3.00
   5 -12   0   10.10    2.80
   5 -12   0   15.90    2.40
  -5 -12   0    9.00    3.60
  -5 -12   0    9.30    3.00
  -5 -12   0   11.70    3.10
   5  12   0   14.60    2.90
   5  12   0   10.10    2.80
   5  12   0   12.60    2.00
   5  12   0   13.40    2.70
   6 -12   0   61.99    4.50
   6 -12   0   58.39    3.60
  -6 -12   0   49.10    9.50
   6 -12   0   66.99    4.10
  -6 -12   0   72.09    6.50
   6 -12   0   68.69    6.30
  -6 -12   0   52.39    6.20
   6 -12   0   73.79    6.20
   6  12   0   62.99    4.60
   6  12   0   61.69    6.30
  -6  12   0   65.09    5.90
   6  12   0   59.09    5.80
   6  12   0   66.79    6.10
  -7 -12   0   18.70    4.50
  -7 -12   0   13.30    3.60
   7 -12   0   13.70    3.80
   7 -12   0   13.50    2.40
  -7 -12   0    7.60    3.80
   7 -12   0   11.50    2.00
   7 -12   0   14.50    2.50
   7 -12   0   15.00    3.80
   7  12   0   13.50    4.00
   7  12   0   14.10    2.70
   7  12   0   12.50    3.60
  -7  12   0    7.00    3.30
   7  12   0   17.10    3.90
   8 -12   0   45.10    5.60
   8 -12   0   34.40    5.40
   8 -12   0   40.20    4.00
  -8 -12   0   50.59    8.20
  -8 -12   0   39.30    5.70
   8 -12   0   44.00    4.80
  -8 -12   0   45.00    6.80
   8 -12   0   37.80    4.20
   8  12   0   49.90    6.20
   8  12   0   46.00    5.50
   8  12   0   44.00    5.60
   8  12   0   42.70    4.30
  -8  12   0   38.30    5.90
  -9 -12   0   76.99    9.40
   9 -12   0   86.29    6.00
   9 -12   0   90.69    6.80
  -9 -12   0   97.89    8.90
   9 -12   0   76.49    6.00
   9 -12   0   80.59    8.40
  -9 -12   0   93.69    9.50
   9 -12   0   88.79    9.30
  -9 -12   0   99.19   10.30
   9  12   0   82.49    8.70
   9  12   0   83.79    8.60
  -9  12   0   96.09    8.70
   9  12   0   97.39    9.40
  10 -12   0  180.98   10.30
  10 -12   0  200.08   11.40
  10 -12   0  166.68   18.50
  10 -12   0  207.58   13.10
 -10 -12   0  186.48   15.30
 -10 -12   0  197.28   14.60
 -10 -12   0  198.98   13.10
  10 -12   0  207.18   10.70
 -10 -12   0  193.78   13.60
  10  12   0  216.58   14.00
  10  12   0  214.68   13.50
 -10  12   0  189.58   13.10
  10  12   0  186.48   13.10
  11 -12   0   -0.70    3.50
 -11 -12   0   -7.00    5.60
 -11 -12   0    7.30    6.90
  11 -12   0   -5.80    3.80
 -11 -12   0   -5.40    5.40
  11 -12   0    2.90    4.80
 -11 -12   0   -0.60    4.20
  11 -12   0    5.90    3.30
  11 -12   0   -0.60    5.50
 -11  12   0   -6.40    4.90
  11  12   0   11.10    5.50
  11  12   0   -5.60    4.90
  11  12   0   -3.70    4.60
  12 -12   0    9.20    3.70
  12 -12   0   16.00    5.40
 -12 -12   0    8.00    7.10
  12 -12   0   10.00    5.60
 -12 -12   0   -1.60    6.90
 -12 -12   0   14.50    5.20
  12 -12   0    7.00    6.60
 -12 -12   0    7.40    6.90
  12  12   0    0.30    3.80
 -12  12   0   -6.90    5.60
  12  12   0   -2.80    5.70
  12  12   0    3.50    5.90
  12  12   0   -3.00    5.50
  13 -12   0  185.98   13.40
 -13 -12   0  178.98   16.40
 -13 -12   0  199.88   14.20
 -13 -12   0  215.98   18.10
  13 -12   0  197.28   16.50
  13 -12   0  211.98   14.90
  13 -12   0  185.28   18.90
  13  12   0  204.28   16.10
  13  12   0  162.08   17.90
  13  12   0  207.58   16.10
 -13  12   0  209.08   16.20
 -14 -12   0   -7.60    7.90
  14 -12   0    6.30    6.30
  14 -12   0   10.10    6.70
  14 -12   0   -0.10    6.80
  14 -12   0   10.40    8.10
 -14 -12   0    0.10    6.20
  14  12   0    5.40    7.90
  14  12   0    8.70    5.20
  14  12   0   19.10    7.90
   0 -13   0   -1.90    1.80
   0 -13   0    2.60    1.50
   0 -13   0   -2.10    1.50
   0  13   0   -1.50    1.40
   1 -13   0  561.34   24.60
  -1 -13   0  564.44   25.20
  -1 -13   0  546.65   25.40
   1 -13   0  592.34   24.90
  -1 -13   0  580.44   24.70
   1 -13   0  606.34   25.10
  -1 -13   0  558.54   24.90
   1 -13   0  584.64   24.80
  -1  13   0  579.74   25.10
   1  13   0  579.74   24.60
  -2 -13   0   31.40    3.70
   2 -13   0   34.10    3.50
  -2 -13   0   30.80    3.40
   2 -13   0   32.50    2.30
   2 -13   0   35.60    3.60
   2 -13   0   31.00    2.70
  -2 -13   0   34.10    2.90
  -2 -13   0   33.00    3.90
   2  13   0   24.10    2.60
   2  13   0   26.30    2.70
   2  13   0   33.80    2.70
  -3 -13   0  122.79    8.30
  -3 -13   0  141.09    7.60
   3 -13   0  146.29    7.60
  -3 -13   0  125.59    7.80
   3 -13   0  129.39    7.40
   3 -13   0  126.19    7.50
   3  13   0  129.99    7.10
   3  13   0  134.49    6.30
   3  13   0  125.19    7.00
  -4 -13   0    0.10    2.30
   4 -13   0    3.20    2.30
   4 -13   0    2.70    2.30
  -4 -13   0    2.20    3.00
  -4 -13   0    2.20    2.40
   4 -13   0    2.90    1.90
   4  13   0   -0.50    2.20
   4  13   0    2.10    1.30
   4  13   0    2.10    2.00
  -5 -13   0    8.60    3.10
   5 -13   0   10.50    3.10
  -5 -13   0   12.20    3.90
   5 -13   0   14.20    1.30
  -5 -13   0   13.90    3.50
   5 -13   0   13.40    2.30
   5 -13   0   14.10    3.20
   5  13   0   16.30    2.00
   5  13   0   11.10    3.00
   5  13   0   14.20    2.90
   6 -13   0    1.40    1.20
   6 -13   0    1.80    1.60
   6 -13   0    6.20    3.10
   6 -13   0    7.50    3.10
  -6 -13   0   -1.00    3.80
   6 -13   0    1.80    1.80
  -6 -13   0    4.30    3.20
  -6 -13   0    5.00    3.30
   6  13   0    1.20    1.70
   6  13   0    2.60    2.90
   6  13   0   -0.90    2.70
   6  13   0    5.30    2.70
   7 -13   0  116.69    8.70
  -7 -13   0  103.19    8.50
  -7 -13   0  106.29    8.80
   7 -13   0  103.09    6.20
   7 -13   0   92.69    5.90
   7 -13   0  103.09    5.50
  -7 -13   0  114.39    9.90
   7 -13   0  102.19    8.20
   7  13   0  103.19    8.20
   7  13   0  107.09    6.40
   7  13   0   91.89    8.20
   7  13   0   96.09    7.90
   8 -13   0   21.90    4.90
  -8 -13   0   14.80    4.80
   8 -13   0   17.10    2.60
  -8 -13   0   19.20    6.20
   8 -13   0   19.90    3.00
   8 -13   0   18.50    4.40
  -8 -13   0   12.90    4.30
  -8 -13   0   23.20    5.90
   8 -13   0   19.40    3.00
   8  13   0   21.40    3.30
  -8  13   0   15.30    7.00
   8  13   0   22.50    4.70
   8  13   0   17.20    4.50
   8  13   0   28.40    5.40
   9 -13   0  152.68    8.70
   9 -13   0  183.08   11.40
  -9 -13   0  158.88   11.50
   9 -13   0  166.48    9.00
  -9 -13   0  169.28   12.20
  -9 -13   0  166.28   14.80
   9 -13   0  167.18   12.10
  -9 -13   0  149.29   12.90
   9 -13   0  153.48    9.50
   9  13   0  162.88    9.60
   9  13   0  164.28   11.60
   9  13   0  177.88   11.70
  -9  13   0  182.08   11.50
 -10 -13   0   31.10    5.80
  10 -13   0   32.20    4.20
 -10 -13   0   31.80    7.20
 -10 -13   0   15.60    7.60
  10 -13   0   25.40    3.60
  10 -13   0   21.90   11.50
  10 -13   0   28.90    4.60
  10 -13   0   25.00    5.50
 -10 -13   0   18.20    5.90
  10  13   0   34.90    5.80
  10  13   0   28.90    4.30
 -10  13   0   29.20    5.80
  10  13   0   31.00    6.00
  10  13   0   31.00    5.90
 -11 -13   0   33.50    7.00
 -11 -13   0   16.90    7.20
 -11 -13   0   32.10    8.00
  11 -13   0   25.40    3.90
  11 -13   0   24.80    4.80
  11 -13   0   39.70    6.40
  11 -13   0   25.00    4.70
  11 -13   0   25.50    7.10
 -11 -13   0   36.20    6.70
  11  13   0   21.70    6.00
 -11  13   0   39.10    6.70
  11  13   0   27.40    6.20
  11  13   0   20.30    6.20
 -12 -13   0   -0.60    6.70
  12 -13   0   -4.90    6.30
 -12 -13   0    3.40    7.10
 -12 -13   0   16.10    8.40
  12 -13   0   10.40    5.10
  12 -13   0   14.60    3.80
  12 -13   0   15.40    5.70
  12 -13   0   11.30    5.90
 -12 -13   0   12.00    5.20
  12  13   0    3.50    4.00
  12  13   0    7.50    5.90
  12  13   0   18.90    6.60
  12  13   0    8.70    6.50
 -12  13   0   10.20    6.30
  13 -13   0   42.40    6.60
 -13 -13   0   26.60    7.20
  13 -13   0   45.80    9.60
 -13 -13   0   36.50    9.00
  13 -13   0   34.30    7.80
  13  13   0   47.30    6.40
  13  13   0   50.69    8.60
  13  13   0   28.60    8.00
 -13  13   0   43.00    7.90
  14 -13   0   -6.50    6.70
  14 -13   0    9.20    8.50
  14 -13   0    6.00    6.20
 -14 -13   0    6.70    9.80
 -14 -13   0    5.00    6.50
  14 -13   0    1.10    6.80
  14  13   0    0.50    5.30
  14  13   0   -6.90    7.40
  14  13   0    5.40    7.70
   0 -14   0  284.67   14.40
   0 -14   0  320.57   14.10
   0 -14   0  333.57   14.30
   0  14   0  303.07   14.00
  -1 -14   0   17.70    2.50
  -1 -14   0   21.30    2.30
  -1 -14   0   20.60    2.90
  -1 -14   0   16.60    3.10
   1 -14   0   19.70    2.50
   1 -14   0   19.90    2.30
   1 -14   0   17.50    2.30
   1 -14   0   18.60    2.60
  -1  14   0   19.30    2.60
   1  14   0   20.00    2.20
   2 -14   0   17.10    2.10
   2 -14   0   16.50    1.80
   2 -14   0   14.20    2.40
   2 -14   0   13.50    2.60
  -2 -14   0   13.40    2.60
  -2 -14   0   16.60    2.90
  -2 -14   0   18.40    2.10
  -2 -14   0   10.30    3.10
   2  14   0   14.40    1.80
   2  14   0   16.50    1.80
   2  14   0   17.30    1.70
   3 -14   0  222.98   11.10
   3 -14   0  209.58    9.70
  -3 -14   0  228.58   12.10
   3 -14   0  204.98   11.00
  -3 -14   0  220.78   11.00
   3 -14   0  207.98    9.50
  -3 -14   0  233.48   11.50
   3 -14   0  228.48   11.00
   3  14   0  211.28   10.50
   3  14   0  219.78   10.40
   3  14   0  220.68    9.90
  -4 -14   0   23.00    3.70
  -4 -14   0   27.90    3.80
   4 -14   0   23.60    3.50
  -4 -14   0   27.10    4.50
   4 -14   0   27.70    3.70
   4 -14   0   28.40    3.30
   4  14   0   19.00    3.20
   4  14   0   26.30    3.20
   4  14   0   22.00    2.60
   5 -14   0  253.47   12.00
  -5 -14   0  279.97   14.20
   5 -14   0  278.37   14.10
  -5 -14   0  287.97   15.40
   5 -14   0  269.07   14.10
  -5 -14   0  302.27   14.60
   5 -14   0  280.47   13.20
   5  14   0  272.07   13.70
   5  14   0  284.17   12.50
   5  14   0  282.17   14.00
   6 -14   0   33.90    4.70
   6 -14   0   36.30    4.10
  -6 -14   0   28.40    5.50
  -6 -14   0   37.30    5.00
   6 -14   0   35.50    3.20
   6 -14   0   33.70    4.60
  -6 -14   0   39.20    4.90
   6 -14   0   34.80    2.70
   6  14   0   42.50    3.70
   6  14   0   42.60    4.90
   6  14   0   35.20    4.70
   7 -14   0   34.20    3.90
  -7 -14   0   33.40    6.20
   7 -14   0   43.00    5.40
   7 -14   0   34.20    3.30
   7 -14   0   50.29    5.70
  -7 -14   0   37.50    6.40
  -7 -14   0   29.50    5.00
   7 -14   0   36.30    3.70
   7  14   0   44.40    5.10
   7  14   0   38.90    4.10
   7  14   0   39.00    5.30
   7  14   0   29.00    4.70
  -8 -14   0  259.17   14.70
  -8 -14   0  233.28   16.60
   8 -14   0  256.17   14.70
   8 -14   0  231.18   11.50
   8 -14   0  242.18   12.00
  -8 -14   0  235.58   15.40
   8 -14   0  246.48   12.00
  -8 -14   0  248.68   14.50
   8 -14   0  253.67   15.30
   8  14   0  255.17   14.00
   8  14   0  251.67   12.20
   8  14   0  226.88   13.90
   8  14   0  259.97   14.60
   9 -14   0    0.00    2.30
  -9 -14   0  -15.40    6.50
   9 -14   0    6.00    2.90
   9 -14   0   -7.40    3.90
  -9 -14   0    1.90    4.50
  -9 -14   0   -0.30    5.30
  -9 -14   0    0.10    4.80
   9 -14   0   -0.50    4.60
   9 -14   0   -3.10    2.30
  -9  14   0   -1.50    4.10
   9  14   0    5.00    4.50
   9  14   0    7.00    4.60
   9  14   0    0.00    2.90
   9  14   0   -1.80    4.00
  10 -14   0  109.19    7.40
 -10 -14   0  116.89   10.60
  10 -14   0  110.79    8.40
 -10 -14   0  117.69   12.40
  10 -14   0  108.99   10.40
 -10 -14   0  158.08   14.90
  10 -14   0   96.49    7.70
 -10 -14   0  117.39   11.60
  10 -14   0  127.49   11.90
  10  14   0  129.49   11.40
  10  14   0  107.99    8.40
  10  14   0  107.69   11.00
 -10  14   0  122.89   11.00
  10  14   0  110.49   10.90
  11 -14   0    4.60    6.20
  11 -14   0   -1.60    3.00
 -11 -14   0    1.10    6.50
 -11 -14   0    2.70    7.70
 -11 -14   0    3.40    5.20
  11 -14   0    4.70    3.70
  11 -14   0   -4.80    4.00
 -11 -14   0   -0.90    6.10
  11 -14   0   -6.50    4.60
  11  14   0    1.50    5.50
  11  14   0   -7.00    5.00
 -11  14   0    1.60    5.40
  11  14   0    5.10    3.90
  11  14   0    1.50    3.20
  11  14   0   -2.30    5.40
  12 -14   0   10.60    6.10
  12 -14   0   -0.40    6.90
 -12 -14   0   20.80    9.60
 -12 -14   0    9.30    5.40
 -12 -14   0   14.20    7.70
  12 -14   0   17.60    3.90
  12 -14   0   12.60    5.20
  12 -14   0   21.90    5.20
 -12  14   0    8.20    6.80
  12  14   0   13.60    6.30
  12  14   0   21.40    4.60
  12  14   0   13.20    5.00
  12  14   0    8.90    6.50
  12  14   0   13.00    6.60
 -13 -14   0   65.09    9.00
  13 -14   0   72.39   11.00
  13 -14   0   57.79    7.40
 -13 -14   0   60.69   10.00
  13 -14   0   84.39    9.40
  13  14   0   72.09    8.70
  13  14   0   61.99    9.40
 -13  14   0   59.19    9.20
  13  14   0   62.29   10.30
   0 -15   0    0.50    1.70
   0 -15   0   -0.40    1.80
   0 -15   0    2.00    2.30
   0 -15   0   -0.50    1.90
   0  15   0    2.30    1.60
   1 -15   0   17.50    2.50
   1 -15   0   16.60    2.60
   1 -15   0   13.90    2.50
  -1 -15   0   19.60    2.90
  -1 -15   0   17.40    2.60
   1 -15   0   17.40    2.40
  -1 -15   0   15.40    2.20
  -1 -15   0   10.50    3.10
   1  15   0   14.30    2.10
  -1  15   0   14.90    2.50
  -2 -15   0  136.49    8.50
   2 -15   0  147.09    7.30
   2 -15   0  156.68    7.60
   2 -15   0  152.88    8.10
  -2 -15   0  161.98    9.40
  -2 -15   0  157.08    8.30
  -2 -15   0  154.18    7.40
   2 -15   0  140.69    8.10
   2  15   0  151.88    7.30
  -3 -15   0    5.30    2.70
   3 -15   0    0.80    2.20
   3 -15   0   -0.30    2.10
  -3 -15   0    2.60    2.40
   3 -15   0    1.80    1.20
  -3 -15   0    5.40    3.30
   3 -15   0   -2.80    2.10
   3 -15   0    2.70    1.50
   3  15   0    2.60    1.40
   3  15   0   -0.20    1.70
   3  15   0   -2.80    1.50
  -4 -15   0   42.70    5.40
  -4 -15   0   46.50    5.10
   4 -15   0   45.80    4.80
   4 -15   0   46.30    3.00
   4 -15   0   45.60    5.10
  -4 -15   0   58.09    6.90
   4 -15   0   41.10    4.60
   4 -15   0   45.00    2.70
   4  15   0   41.70    4.50
   4  15   0   42.10    3.20
   4  15   0   42.90    4.70
   5 -15   0    1.90    2.90
  -5 -15   0    4.80    3.20
   5 -15   0    2.90    2.20
  -5 -15   0   -1.60    3.90
  -5 -15   0   -0.20    3.20
   5 -15   0   -1.70    2.70
   5 -15   0    0.70    1.20
   5  15   0   -2.40    2.60
   5  15   0    0.00    1.50
   5  15   0    3.50    2.60
   6 -15   0   33.80    4.60
   6 -15   0   28.80    3.10
   6 -15   0   28.20    2.70
   6 -15   0   32.40    3.60
  -6 -15   0   26.00    5.50
  -6 -15   0   31.10    4.70
  -6 -15   0   25.60    4.70
   6 -15   0   30.00    4.60
   6  15   0   32.70    3.50
   6  15   0   30.40    4.40
   6  15   0   33.10    4.70
   7 -15   0   25.20    2.50
  -7 -15   0   25.50    6.00
   7 -15   0   25.60    4.60
   7 -15   0   29.00    3.50
  -7 -15   0   30.30    5.40
   7 -15   0   22.60    5.00
  -7 -15   0   25.10    5.10
   7 -15   0   24.30    2.90
   7  15   0   22.60    4.80
   7  15   0   31.40    3.20
   7  15   0   25.00    4.60
  -8 -15   0    8.50    4.90
  -8 -15   0   14.60    5.80
   8 -15   0   17.10    3.20
   8 -15   0   23.40    5.30
   8 -15   0   11.40    2.80
  -8 -15   0   18.70    5.00
   8 -15   0   16.70    2.50
   8 -15   0   15.60    4.70
   8  15   0   21.90    3.10
   8  15   0   22.40    4.80
   8  15   0   15.90    4.30
   8  15   0   19.50    5.00
   9 -15   0   31.10    4.10
   9 -15   0   26.90    3.70
  -9 -15   0   18.10    6.50
  -9 -15   0   33.50    6.20
  -9 -15   0   28.90    5.80
   9 -15   0   31.40    6.00
   9 -15   0   32.80    3.60
   9 -15   0   47.70    6.80
  -9 -15   0   29.90    8.20
   9  15   0   30.60    5.80
   9  15   0   33.40    6.10
   9  15   0   37.80    5.90
   9  15   0   21.80    3.70
  10 -15   0  152.78    9.20
 -10 -15   0  151.68   14.10
 -10 -15   0  166.18   16.00
  10 -15   0  148.29    9.00
 -10 -15   0  184.18   12.70
  10 -15   0  149.88    9.80
 -10 -15   0  169.88   13.40
  10 -15   0  163.38   13.50
  10 -15   0  167.48   12.40
  10  15   0  153.48    9.80
 -10  15   0  155.38   12.20
  10  15   0  149.39   12.80
  10  15   0  177.38   12.60
  11 -15   0    8.30    3.90
  11 -15   0   15.50    6.70
 -11 -15   0    8.60    8.60
 -11 -15   0    3.70    5.40
 -11 -15   0    8.80    6.90
 -11 -15   0   16.90    7.30
  11 -15   0    6.00    5.70
  11 -15   0    0.80    4.30
  11 -15   0    3.90    3.30
 -11  15   0   10.40    5.90
  11  15   0    3.10    3.90
  11  15   0    4.30    5.70
  11  15   0    9.10    5.50
  11  15   0    6.90    3.60
  11  15   0    3.60    6.00
 -12 -15   0   66.79    8.90
  12 -15   0   42.90    7.90
  12 -15   0   42.30    6.10
  12 -15   0   48.40    6.20
 -12 -15   0   43.60    8.80
  12 -15   0   50.19    7.00
  12 -15   0   44.20    8.40
  12  15   0   51.09    5.80
  12  15   0   44.40    7.70
  12  15   0   48.80    8.80
  12  15   0   48.70    6.30
 -12  15   0   43.10    7.90
  12  15   0   37.90    7.50
  13 -15   0   12.10    5.60
  13 -15   0   17.20    8.80
 -13 -15   0    4.60    8.40
  13 -15   0    4.80    7.00
 -13 -15   0   11.00    6.80
  13  15   0   37.40    8.30
  13  15   0    8.40    7.50
 -13  15   0   19.70    7.70
  13  15   0   22.60    5.60
  13  15   0   12.60    4.70
   0 -16   0  333.27   14.50
   0 -16   0  295.67   14.70
   0 -16   0  319.87   15.20
   0 -16   0  332.37   14.50
   0 -16   0  295.67   14.50
   0  16   0  326.47   14.60
  -1 -16   0   27.10    3.20
   1 -16   0   28.30    3.10
   1 -16   0   30.70    3.80
  -1 -16   0   24.90    3.90
  -1 -16   0   23.50    3.40
  -1 -16   0   25.50    2.70
   1 -16   0   25.70    2.90
   1 -16   0   26.00    3.20
   1  16   0   23.90    3.00
   2 -16   0   47.40    3.60
   2 -16   0   46.20    4.30
   2 -16   0   33.90    4.30
  -2 -16   0   37.90    4.70
   2 -16   0   41.70    4.00
  -2 -16   0   49.70    5.30
  -2 -16   0   53.49    5.50
   2  16   0   49.40    3.40
  -3 -16   0   27.30    4.70
  -3 -16   0   21.20    3.90
   3 -16   0   25.10    3.40
   3 -16   0   24.00    2.50
   3 -16   0   25.60    3.60
   3 -16   0   22.70    2.60
  -3 -16   0   25.50    3.60
   3 -16   0   23.30    3.70
   3  16   0   23.60    2.60
   3  16   0   24.90    2.60
   3  16   0   27.10    2.60
   4 -16   0   56.49    5.40
  -4 -16   0   46.60    5.20
   4 -16   0   48.10    5.00
  -4 -16   0   46.10    5.90
  -4 -16   0   52.39    5.70
   4 -16   0   45.90    3.30
   4 -16   0   43.50    3.00
   4 -16   0   42.50    5.30
   4  16   0   37.30    4.40
   4  16   0   49.80    4.70
   4  16   0   43.50    3.20
  -5 -16   0   51.89    6.60
   5 -16   0   60.29    3.60
   5 -16   0   67.49    5.40
   5 -16   0   51.99    6.20
   5 -16   0   60.39    3.60
   5 -16   0   69.59    6.60
  -5 -16   0   51.19    5.90
  -5 -16   0   62.19    6.70
   5  16   0   62.79    3.90
   5  16   0   59.79    5.90
   5  16   0   72.99    5.80
   6 -16   0  309.17   15.50
   6 -16   0  270.37   12.80
   6 -16   0  294.07   15.40
  -6 -16   0  296.37   15.40
   6 -16   0  280.17   12.60
   6 -16   0  293.17   14.00
  -6 -16   0  315.27   17.00
  -6 -16   0  262.27   17.70
   6  16   0  299.97   15.10
   6  16   0  290.77   13.00
   6  16   0  274.67   14.60
   7 -16   0   19.10    4.60
  -7 -16   0    7.10    5.60
  -7 -16   0   21.10    5.00
   7 -16   0    7.00    4.00
   7 -16   0   20.70    3.20
  -7 -16   0   15.00    4.80
   7 -16   0   14.90    2.10
   7 -16   0   15.40    2.40
   7  16   0   11.00    4.00
   7  16   0   13.50    4.30
   7  16   0   16.90    2.50
   8 -16   0  193.18   10.00
  -8 -16   0  193.78   14.90
   8 -16   0  200.28   10.50
   8 -16   0  234.08   13.70
   8 -16   0  193.28   12.80
  -8 -16   0  208.18   13.30
   8 -16   0  197.88    9.60
   8  16   0  186.18   12.40
   8  16   0  188.28   12.70
   8  16   0  194.28   10.00
   9 -16   0   -3.50    2.70
  -9 -16   0   -1.70    5.00
  -9 -16   0   -0.40    6.10
   9 -16   0    0.10    2.50
   9 -16   0   -0.30    5.20
   9 -16   0    2.10    3.10
  -9 -16   0   -0.90    7.10
   9 -16   0   -7.50    4.50
  -9 -16   0   10.70    5.00
   9  16   0   -6.30    4.50
   9  16   0    5.20    3.00
   9  16   0   -2.10    4.40
   9  16   0    7.70    4.70
 -10 -16   0  218.28   15.00
  10 -16   0  223.98   11.50
  10 -16   0  200.38   11.20
 -10 -16   0  213.78   15.30
  10 -16   0  228.58   12.00
 -10 -16   0  198.78   18.70
  10 -16   0  209.98   15.60
  10 -16   0  212.18   14.50
 -10 -16   0  235.28   16.90
  10  16   0  212.18   11.70
  10  16   0  223.38   15.00
  10  16   0  233.18   14.70
  10  16   0  184.18   15.90
 -11 -16   0   68.29    8.80
  11 -16   0   71.09    6.60
  11 -16   0   73.39    8.50
  11 -16   0   57.79    8.80
 -11 -16   0   79.19    9.60
  11 -16   0   75.59    7.70
  11 -16   0   67.29    8.70
  11  16   0   86.19    9.30
  11  16   0   73.29    7.00
  11  16   0   87.99    9.60
  11  16   0   73.19    8.50
  11  16   0   63.99    7.80
  12 -16   0   27.10    5.40
 -12 -16   0   27.00    8.90
  12 -16   0   12.90    8.10
  12 -16   0   25.90    5.90
 -12 -16   0   19.60    6.60
  12 -16   0   13.20    6.50
  12 -16   0   29.00    4.10
  12  16   0   28.50    4.70
  12  16   0   18.90    7.20
  12  16   0   18.90    7.40
  12  16   0   17.60    8.30
   0 -17   0    1.60    2.80
   0 -17   0    1.40    2.20
   0 -17   0    1.50    1.90
   0 -17   0   -1.90    1.90
   0 -17   0    1.10    2.30
   1 -17   0   87.09    5.90
  -1 -17   0   94.59    6.20
   1 -17   0   96.49    5.90
  -1 -17   0   86.09    7.30
  -1 -17   0   92.29    5.60
   1 -17   0   90.49    6.10
   1 -17   0   86.19    6.40
  -1 -17   0   98.39    6.70
   1  17   0   97.79    5.60
   2 -17   0   43.80    4.50
   2 -17   0   41.20    3.90
  -2 -17   0   45.50    4.90
  -2 -17   0   43.00    5.30
  -2 -17   0   44.40    5.40
   2 -17   0   51.99    5.10
   2 -17   0   56.09    4.70
   2  17   0   43.30    3.50
  -3 -17   0    6.00    2.80
  -3 -17   0    6.90    3.20
  -3 -17   0    3.00    3.90
   3 -17   0    3.90    2.50
   3 -17   0    4.20    2.90
   3 -17   0    3.70    2.70
   3 -17   0    1.70    1.60
   3 -17   0    0.30    2.00
   3  17   0    2.60    1.50
   3  17   0    1.80    1.40
   3  17   0    1.60    1.50
   4 -17   0  126.99    6.30
   4 -17   0  136.39    8.50
  -4 -17   0  112.79   13.10
  -4 -17   0  126.09    9.20
   4 -17   0  133.89    8.60
   4 -17   0  124.79    6.60
  -4 -17   0  147.89    8.70
   4 -17   0  125.89    8.30
   4  17   0  134.89    6.40
   4  17   0  128.19    7.40
   4  17   0  131.29    7.40
   5 -17   0   29.10    3.90
   5 -17   0   29.00    2.70
   5 -17   0   28.40    4.30
   5 -17   0   30.80    3.00
  -5 -17   0   29.20    5.00
  -5 -17   0   21.00    4.30
  -5 -17   0   26.10    5.90
   5 -17   0   28.50    4.40
   5  17   0   25.30    4.00
   5  17   0   27.60    3.90
   5  17   0   29.80    2.80
  -6 -17   0   64.29    7.30
   6 -17   0   60.89    7.30
   6 -17   0   53.49    6.00
   6 -17   0   56.39    5.60
   6 -17   0   55.49    3.70
   6 -17   0   53.79    3.90
  -6 -17   0   59.69    7.60
  -6 -17   0   68.79    7.30
   6  17   0   60.89    4.00
   6  17   0   55.99    6.70
   6  17   0   59.89    6.40
   7 -17   0   79.39    6.20
   7 -17   0   72.59    4.60
   7 -17   0   73.29    4.90
   7 -17   0   84.79    9.70
  -7 -17   0   69.89    8.40
  -7 -17   0   76.39    9.00
  -7 -17   0   70.09    7.20
   7 -17   0   78.99    8.70
   7  17   0   70.99    7.50
   7  17   0   74.79    4.90
   7  17   0   78.49    8.20
   8 -17   0   43.20    6.50
   8 -17   0   45.10    4.20
  -8 -17   0   26.10    7.20
   8 -17   0   47.80    5.40
   8 -17   0   37.70    4.70
  -8 -17   0   45.60    7.60
   8 -17   0   43.60    6.00
  -8 -17   0   39.20    6.10
   8  17   0   44.60    4.50
   8  17   0   48.40    6.60
   8  17   0   43.00    6.00
   9 -17   0   10.50    5.00
   9 -17   0   -2.10    2.90
  -9 -17   0   10.10    5.30
  -9 -17   0   -2.40    7.60
  -9 -17   0   -1.80    6.80
   9 -17   0   -7.90    5.20
   9 -17   0   -2.10    2.60
  -9 -17   0   -6.30    5.30
   9 -17   0    0.10    3.10
   9  17   0   -4.40    2.60
   9  17   0    1.60    5.10
   9  17   0   -2.80    4.60
  10 -17   0   11.90    3.50
  10 -17   0   10.60    6.50
 -10 -17   0   10.50    7.80
  10 -17   0    8.60    3.40
 -10 -17   0    4.60    5.70
 -10 -17   0   30.90   14.30
 -10 -17   0   21.20    6.70
  10 -17   0   15.10    5.50
  10 -17   0   13.40    4.00
  10  17   0   10.40    3.60
  10  17   0    6.50    3.10
  10  17   0    9.40    5.60
  10  17   0   15.70    6.20
  10  17   0    8.60    5.60
  11 -17   0   28.60    7.80
  11 -17   0   28.30    5.30
  11 -17   0   17.30    4.40
  11 -17   0   22.40    6.40
 -11 -17   0   20.70    7.90
 -11 -17   0   16.90    7.00
  11 -17   0   26.20    4.10
  11  17   0   32.20    6.90
  11  17   0   26.90    4.10
  11  17   0   19.20    4.20
  11  17   0   20.40    6.90
  11  17   0   31.20    6.70
 -12 -17   0    5.10    8.30
 -12 -17   0   31.70    7.40
  12 -17   0   34.60    6.10
  12 -17   0   25.60    7.60
  12 -17   0    7.20    8.20
  12 -17   0   16.60    9.20
  12  17   0   16.00    7.60
  12  17   0   21.80    4.70
  12  17   0   28.80    7.20
  12  17   0   18.10    4.90
   0 -18   0  816.42   35.70
   0 -18   0  844.02   36.50
   0 -18   0  827.12   35.60
   0 -18   0  825.32   35.70
   0 -18   0  841.62   36.10
  -1 -18   0   16.30    2.60
  -1 -18   0   13.50    3.00
   1 -18   0   17.00    2.90
   1 -18   0   15.20    3.30
  -1 -18   0   18.40    3.60
  -1 -18   0   13.50    3.90
   1 -18   0   13.60    2.80
   1 -18   0   15.50    2.80
   2 -18   0  147.59    7.60
  -2 -18   0  145.99    9.10
  -2 -18   0  131.09    9.90
   2 -18   0  143.39    8.00
   2 -18   0  143.89    8.10
   2 -18   0  140.39    8.40
  -2 -18   0  134.49    8.30
   2  18   0  139.59    7.10
  -3 -18   0  196.88   12.70
   3 -18   0  200.48   10.90
  -3 -18   0  198.78   10.90
   3 -18   0  224.48   11.40
  -3 -18   0  201.38   11.80
   3 -18   0  200.58   10.00
   3 -18   0  212.18   11.60
   3 -18   0  211.58    9.80
   3  18   0  199.08    9.30
  -4 -18   0   -1.30    3.30
   4 -18   0    1.60    2.90
  -4 -18   0    4.90    3.10
  -4 -18   0   -2.60    4.30
   4 -18   0    2.90    2.90
   4 -18   0    1.90    1.90
   4 -18   0    1.60    1.60
   4 -18   0    0.60    2.90
   4  18   0    0.40    1.20
   4  18   0    3.70    2.10
   4  18   0    3.00    2.10
   5 -18   0    3.90    1.60
   5 -18   0    1.70    1.80
   5 -18   0    3.60    3.40
  -5 -18   0   -0.60    4.70
   5 -18   0    4.30    3.50
  -5 -18   0    0.60    3.50
   5 -18   0    4.10    3.00
   5  18   0    3.40    2.80
   5  18   0   -1.00    2.70
   6 -18   0   25.00    4.90
  -6 -18   0   26.90    5.40
  -6 -18   0   27.20    5.10
   6 -18   0   22.40    2.30
   6 -18   0   18.90    3.70
   6 -18   0   24.50    2.40
  -6 -18   0   25.60    6.40
   6 -18   0   25.00    4.80
   6  18   0   23.90    2.70
   6  18   0   23.30    4.20
   6  18   0   25.80    4.40
   7 -18   0    8.30    4.60
  -7 -18   0   12.60    4.90
  -7 -18   0    7.70    6.30
  -7 -18   0   19.30    5.50
   7 -18   0   20.70    5.10
   7 -18   0   12.60    2.40
   7 -18   0   23.00    3.70
   7 -18   0   18.20    2.30
   7  18   0   18.80    4.50
   7  18   0   21.50    2.40
   7  18   0   19.60    4.60
   8 -18   0   29.20    6.20
   8 -18   0   21.00    2.80
  -8 -18   0   22.50    8.30
   8 -18   0   22.60    3.90
   8 -18   0   18.60    5.60
  -8 -18   0   33.30    6.20
  -8 -18   0   18.00    5.70
   8 -18   0   19.70    3.10
  -8 -18   0   22.40    7.30
   8  18   0   23.90    5.30
   8  18   0   25.50    2.90
   8  18   0   20.80    5.20
   9 -18   0  110.49    7.90
   9 -18   0  110.29    7.00
  -9 -18   0  104.59   13.20
  -9 -18   0  109.99   11.70
  -9 -18   0  124.39   11.60
   9 -18   0  114.39    7.50
   9 -18   0  106.59   12.10
  -9 -18   0  124.89   13.90
   9 -18   0  124.39   11.40
   9  18   0  105.09    6.90
   9  18   0  110.59   10.70
   9  18   0  119.89   11.10
   9  18   0  102.39    6.70
 -10 -18   0    5.40    6.50
 -10 -18   0   13.50    6.60
  10 -18   0    8.60    3.90
  10 -18   0   16.30    6.60
  10 -18   0    4.60    5.70
  10 -18   0    7.60    3.50
  10 -18   0   17.80    3.60
  10  18   0   11.10    3.00
  10  18   0   11.40    5.70
  10  18   0    2.60    3.20
  10  18   0   19.80    6.50
 -11 -18   0  248.98   16.70
  11 -18   0  214.08   13.50
 -11 -18   0  230.38   18.00
  11 -18   0  221.18   12.40
  11 -18   0  245.28   16.40
  11 -18   0  218.28   12.80
  11 -18   0  233.38   17.50
  11  18   0  202.18   16.30
  11  18   0  177.38   11.50
  11  18   0  237.98   16.30
  11  18   0  214.68   12.00
   0 -19   0    5.00    2.70
   0 -19   0    0.70    2.10
   0 -19   0    5.00    3.30
   0 -19   0    3.20    2.30
   0 -19   0    7.20    2.80
  -1 -19   0   83.89    5.50
   1 -19   0   80.49    6.00
  -1 -19   0   84.69    8.00
   1 -19   0   87.39    6.10
   1 -19   0   81.79    6.10
   1 -19   0   84.69    5.80
  -1 -19   0   77.59    6.80
   1 -19   0   71.29    6.60
  -1 -19   0   76.99    6.20
   2 -19   0    1.70    2.30
   2 -19   0    5.80    2.80
   2 -19   0    6.70    2.80
  -2 -19   0    7.70    3.40
   2 -19   0    2.70    2.60
  -2 -19   0    3.00    4.20
  -2 -19   0    8.20    3.00
  -3 -19   0   17.60    8.90
   3 -19   0    3.40    3.50
   3 -19   0    6.20    2.80
   3 -19   0    6.90    2.60
   3 -19   0    6.80    2.20
   3 -19   0    4.80    3.20
  -3 -19   0    0.20    3.00
  -3 -19   0    1.70    3.60
   4 -19   0  436.36   21.00
  -4 -19   0  454.75   20.70
   4 -19   0  427.86   19.20
   4 -19   0  406.36   19.30
  -4 -19   0  466.85   22.80
   4 -19   0  444.76   21.00
   4 -19   0  434.96   20.70
  -4 -19   0  446.56   21.70
   4  19   0  446.36   19.20
   4  19   0  437.86   19.10
  -5 -19   0   -1.00    3.70
   5 -19   0    5.80    3.20
  -5 -19   0    3.40    4.20
  -5 -19   0   -2.20    5.20
   5 -19   0   -0.90    3.60
   5 -19   0    2.30    1.80
   5 -19   0    1.30    2.00
   5 -19   0   -2.00    3.30
   5  19   0   -2.70    2.50
   5  19   0    1.50    2.70
   6 -19   0   33.40    3.50
  -6 -19   0   39.20    7.30
  -6 -19   0   47.10    5.90
   6 -19   0   36.70    5.60
   6 -19   0   39.80    3.60
  -6 -19   0   38.90    6.10
   6 -19   0   42.70    4.80
   6 -19   0   45.80    5.80
   6  19   0   48.60    5.20
   6  19   0   44.40    4.90
   7 -19   0   66.49    4.60
   7 -19   0   70.69    8.90
   7 -19   0   77.69    9.20
  -7 -19   0   72.19    9.40
  -7 -19   0   69.19    7.90
   7 -19   0   59.19    6.70
   7 -19   0   68.89    4.80
  -7 -19   0   77.19    9.20
   7  19   0   75.59    7.30
   7  19   0   72.69    6.70
   8 -19   0   30.20    6.10
  -8 -19   0   45.10    8.40
  -8 -19   0   23.50    6.10
  -8 -19   0   30.30    6.40
   8 -19   0   28.60    4.30
  -8 -19   0   20.70    8.40
   8 -19   0   26.80    6.40
   8 -19   0   26.00    3.10
   8  19   0   24.60    2.70
   8  19   0   23.50    5.70
   8  19   0   33.10    5.50
   8  19   0   27.50    3.40
  -9 -19   0   42.50    7.50
   9 -19   0   47.60    7.00
   9 -19   0   43.20    4.90
  -9 -19   0   27.80    7.20
   9 -19   0   35.50    4.10
   9 -19   0   45.90    5.00
  -9 -19   0   50.99    9.10
   9  19   0   37.80    3.70
   9  19   0   39.00    4.20
   9  19   0   42.70    6.60
   9  19   0   50.59    7.20
 -10 -19   0   16.20    7.50
  10 -19   0   21.90    7.40
  10 -19   0   10.40    3.90
  10 -19   0   11.60    6.00
  10 -19   0    8.00    3.90
  10 -19   0   14.00    3.90
 -10 -19   0   18.10    7.00
  10  19   0    3.20    5.70
  10  19   0    9.50    3.10
  10  19   0    2.70    2.50
  10  19   0   17.70    6.70
  11 -19   0   -4.80    6.30
  11 -19   0   20.10    4.70
 -11 -19   0    1.80    8.30
  11  19   0    5.10    6.90
  11  19   0    5.80    6.40
   0 -20   0    3.80    2.60
   0 -20   0    6.50    2.30
   0 -20   0    6.80    3.90
   0 -20   0    9.00    2.90
   0 -20   0    7.40    3.20
   1 -20   0    3.40    2.60
  -1 -20   0    1.00    2.80
   1 -20   0    3.20    2.70
  -1 -20   0    1.80    3.20
  -1 -20   0    2.40    4.10
   1 -20   0    3.90    3.40
   1 -20   0   -0.20    2.70
  -1 -20   0    3.70    2.30
   1 -20   0    1.70    2.40
  -1 -20   0    3.80    2.20
  -2 -20   0   85.59    6.40
   2 -20   0   66.79    5.80
  -2 -20   0   72.09    8.90
  -2 -20   0   80.99    7.60
   2 -20   0   72.89    6.50
   2 -20   0   78.09    6.00
   2 -20   0   70.79    6.50
  -3 -20   0    5.90    5.00
   3 -20   0    9.40    2.50
   3 -20   0   12.00    3.70
   3 -20   0    1.00    3.00
  -3 -20   0    1.90    4.10
  -3 -20   0    8.80    3.50
   3 -20   0   15.20    3.20
   3 -20   0   10.10    3.90
  -4 -20   0   14.80    5.90
   4 -20   0   19.90    3.00
   4 -20   0   19.00    4.30
  -4 -20   0   20.60    4.00
   4 -20   0   14.50    2.60
   4 -20   0   10.20    3.60
   4 -20   0   18.70    4.30
  -4 -20   0   16.00    6.50
  -5 -20   0    1.30    5.50
   5 -20   0   -2.40    3.40
  -5 -20   0    2.90    4.00
  -5 -20   0   -0.30    4.30
   5 -20   0    1.70    1.90
   5 -20   0    4.50    3.80
   5 -20   0    3.40    2.30
   5 -20   0    1.40    3.90
   5  20   0    1.20    2.40
   5  20   0    1.80    2.60
  -6 -20   0  222.38   13.40
   6 -20   0  230.58   12.40
  -6 -20   0  209.58   16.10
   6 -20   0  215.78   10.30
  -6 -20   0  207.68   14.30
   6 -20   0  239.68   13.60
   6 -20   0  233.68   15.50
   6  20   0  209.38   11.90
   6  20   0  230.48   12.00
  -7 -20   0   17.10    5.70
   7 -20   0   -0.30    5.00
   7 -20   0    6.20    3.80
   7 -20   0    7.90    2.30
  -7 -20   0    7.60    5.30
  -7 -20   0   10.70    7.30
   7 -20   0   13.00    5.20
   7 -20   0    9.80    2.40
   7  20   0    7.80    4.10
   7  20   0   10.40    4.30
   8 -20   0  175.58    9.40
   8 -20   0  183.08   13.70
  -8 -20   0  204.78   14.00
   8 -20   0  181.98    9.70
   8 -20   0  200.98   14.50
  -8 -20   0  177.68   16.60
   8 -20   0  199.88   11.30
  -8 -20   0  195.08   14.30
   8  20   0  218.68   13.10
   8  20   0  207.88   12.80
   9 -20   0    8.30    5.90
  -9 -20   0   15.00    6.30
   9 -20   0   -1.30    3.10
   9 -20   0   -3.20    3.10
  -9 -20   0    9.80    6.40
   9 -20   0   -1.50    3.50
   9 -20   0    1.80    6.50
   9  20   0    5.50    5.70
   9  20   0    6.90    5.40
 -10 -20   0   57.19    9.10
  10 -20   0   65.89    7.00
  10 -20   0   56.29    8.80
  10 -20   0   56.99    9.50
 -10 -20   0   62.69    9.10
  10  20   0   54.59    7.80
  10  20   0   70.79    8.60
   0 -21   0    1.70    3.20
   0 -21   0   -2.80    2.40
   0 -21   0   -7.80    3.80
   0 -21   0   -3.80    2.40
   0 -21   0    3.20    2.90
   1 -21   0  428.36   19.80
  -1 -21   0  430.86   19.40
  -1 -21   0  425.26   21.60
   1 -21   0  449.56   20.80
   1 -21   0  438.06   20.10
   1 -21   0  439.86   19.70
   1 -21   0  428.16   20.20
  -1 -21   0  445.16   21.00
  -1 -21   0  438.56   19.50
  -1 -21   0  428.56   19.70
   2 -21   0    2.40    2.80
   2 -21   0   -3.30    2.60
  -2 -21   0    3.30    4.00
   2 -21   0    3.40    3.00
  -2 -21   0    3.50    3.10
   2 -21   0    6.00    4.50
   2 -21   0    1.90    3.50
  -2 -21   0   -3.00    5.60
   3 -21   0   40.60    4.00
   3 -21   0   41.70    4.50
  -3 -21   0   35.40    6.50
  -3 -21   0   30.40    5.60
   3 -21   0   37.10    4.60
  -3 -21   0   41.10    4.70
   3 -21   0   44.70    5.20
   3 -21   0   37.90    5.50
  -4 -21   0  106.69   12.40
   4 -21   0  139.49    7.70
  -4 -21   0  131.59   10.90
   4 -21   0  149.29    9.50
  -4 -21   0  141.09    9.40
   4 -21   0  136.59    9.90
   4 -21   0  139.39   10.10
   4 -21   0  149.99    8.10
   5 -21   0    1.30    2.50
   5 -21   0    3.90    3.70
   5 -21   0    2.20    4.30
  -5 -21   0    7.70    4.90
  -5 -21   0    5.40    6.40
  -5 -21   0   -6.70    4.00
   5 -21   0    2.00    2.20
   5 -21   0   -1.70    4.00
   5  21   0    3.20    2.20
   5  21   0   -1.10    2.10
   6 -21   0   77.59    9.20
  -6 -21   0   71.79    9.00
   6 -21   0   72.49    9.10
  -6 -21   0   86.99    9.90
   6 -21   0   75.69    5.10
   6 -21   0   66.09    7.70
  -6 -21   0   59.39    9.30
   6  21   0   66.09    6.50
   6  21   0   75.59    6.50
  -7 -21   0  193.08   13.50
   7 -21   0  190.28    9.60
   7 -21   0  203.68   12.10
   7 -21   0  189.08    9.60
  -7 -21   0  200.78   16.90
   7 -21   0  201.88   13.60
  -7 -21   0  211.38   14.70
   7 -21   0  203.98   14.00
   7  21   0  211.48   12.00
   7  21   0  194.38   13.00
   8 -21   0   31.20    3.40
   8 -21   0   38.50    7.30
  -8 -21   0   52.29    8.20
   8 -21   0   40.20    7.10
  -8 -21   0   29.90    9.20
   8 -21   0   40.10    5.60
   8 -21   0   33.30    5.10
  -8 -21   0   33.00    7.00
   8  21   0   44.30    6.30
   8  21   0   46.30    5.90
  -9 -21   0   32.30    8.00
  -9 -21   0   17.80    7.00
   9 -21   0   31.10    7.70
   9 -21   0   28.50    4.90
   9 -21   0   34.40    7.00
   9  21   0   27.90    6.70
   9  21   0   33.20    6.30
   0 -22   0    5.10    2.50
   0 -22   0    4.70    3.90
   0 -22   0    0.80    4.50
   0 -22   0    0.60    3.00
   0 -22   0    2.20    2.80
  -1 -22   0   30.30    3.30
   1 -22   0   21.30    3.70
  -1 -22   0   27.50    4.80
   1 -22   0   33.10    4.50
   1 -22   0   23.20    4.90
  -1 -22   0   23.20    3.20
  -1 -22   0   21.20    3.60
   1 -22   0   32.90    4.00
  -1 -22   0   19.60    5.40
   1 -22   0   28.00    3.50
  -2 -22   0    3.30    2.50
   2 -22   0   -1.20    3.10
   2 -22   0    3.50    3.80
  -2 -22   0    7.90    4.50
  -2 -22   0    4.10    3.30
   2 -22   0   -2.40    2.90
   2 -22   0    7.60    4.50
  -2 -22   0    1.40    5.40
   2 -22   0    2.60    3.00
   2 -22   0   -2.10    3.30
   3 -22   0  160.08    9.80
   3 -22   0  176.98   10.70
   3 -22   0  175.28   10.00
  -3 -22   0  174.68    9.90
  -3 -22   0  182.18   13.40
   3 -22   0  143.49    9.20
  -3 -22   0  172.18   11.90
   4 -22   0   25.30    5.10
  -4 -22   0   18.90    6.70
   4 -22   0   22.40    3.30
   4 -22   0   18.30    4.90
  -4 -22   0   20.20    5.60
  -4 -22   0   24.40    4.50
   4 -22   0   19.40    4.30
   4 -22   0   22.40    3.70
  -5 -22   0   90.09   10.30
  -5 -22   0   85.29   10.00
  -5 -22   0   76.99    8.40
   5 -22   0   77.99    8.50
   5 -22   0   72.89    5.60
   5 -22   0   89.29    9.30
   5 -22   0   80.59    8.40
   5 -22   0   67.39    5.90
   6 -22   0   35.40    6.20
   6 -22   0   28.00    5.70
  -6 -22   0   22.50    5.60
  -6 -22   0   17.60    6.20
   6 -22   0   40.90    5.40
  -6 -22   0   23.60    8.00
   6 -22   0   28.00    3.20
   6  22   0   31.50    3.80
   6  22   0   30.10    3.70
  -7 -22   0   42.90    6.70
   7 -22   0   43.30    5.70
   7 -22   0   41.30    7.00
   7 -22   0   45.80    7.10
  -7 -22   0   35.00    9.30
   7 -22   0   41.70    4.60
  -7 -22   0   49.10    8.20
   7  22   0   49.10    5.40
   7  22   0   58.09    5.80
  -8 -22   0   24.30    7.10
   8 -22   0   28.40    6.40
  -8 -22   0   14.60    7.10
   8 -22   0   13.20    4.90
   8 -22   0   28.00    7.10
   8  22   0   26.20    5.40
   8  22   0   33.60    5.50
   0 -23   0   -2.00    3.90
   0 -23   0    4.70    4.80
   0 -23   0    0.40    2.40
   0 -23   0    1.80    2.90
   0 -23   0    0.10    2.80
   1 -23   0  176.78   10.40
   1 -23   0  179.48    9.90
   1 -23   0  174.58    9.50
  -1 -23   0  195.28   13.30
  -1 -23   0  180.38   11.90
  -1 -23   0  188.18    9.20
   1 -23   0  158.68   11.00
  -1 -23   0  180.48    9.70
   1 -23   0  196.08   12.20
   2 -23   0   13.50    4.50
   2 -23   0    5.10    3.70
   2 -23   0    4.30    3.40
   2 -23   0    4.10    4.80
  -2 -23   0   13.10    2.80
  -2 -23   0    2.30    5.80
   2 -23   0    7.70    3.20
   2 -23   0   13.40    3.80
  -2 -23   0   10.40    3.30
   3 -23   0    7.30    3.40
   3 -23   0   18.50    3.90
  -3 -23   0   13.50    3.70
  -3 -23   0    6.40    6.50
   3 -23   0   18.20    5.20
  -3 -23   0   14.80    5.10
   3 -23   0   24.10    4.70
   3 -23   0   17.00    4.00
   4 -23   0   52.99    5.80
   4 -23   0   51.89    6.30
  -4 -23   0   58.69    7.10
   4 -23   0   54.19    5.70
   4 -23   0   64.39    6.80
   4 -23   0   55.19    6.80
  -4 -23   0   54.19    9.10
  -4 -23   0   62.69    7.80
   5 -23   0   24.10    5.10
  -5 -23   0   18.90    8.30
  -5 -23   0   17.40    5.00
   5 -23   0   25.70    3.60
   5 -23   0   30.90    6.80
   5 -23   0   25.30    5.30
  -5 -23   0   26.70    6.30
   5 -23   0   22.00    3.90
   6 -23   0   98.49    9.50
   6 -23   0   90.69   10.90
  -6 -23   0   96.99   11.50
   6 -23   0  104.89   10.20
   6 -23   0   78.99    6.20
  -6 -23   0  120.39   13.80
  -6 -23   0   73.59    9.20
  -7 -23   0   37.30   10.10
   7 -23   0   52.59    7.60
   7 -23   0   50.79    6.50
  -7 -23   0   39.70    8.00
   7 -23   0   52.19    7.60
   0 -24   0   92.59    9.10
   0 -24   0   83.89    6.70
  -1 -24   0    6.80    2.60
   1 -24   0    2.60    3.50
   1 -24   0   -0.90    3.10
   1 -24   0   14.10    4.50
  -1 -24   0    1.20    5.90
   1 -24   0    5.70    2.90
   1 -24   0   13.30    5.50
  -1 -24   0   11.20    5.30
   2 -24   0  106.09    7.80
   2 -24   0  104.49   11.10
  -2 -24   0  107.99   12.70
  -2 -24   0  117.29    6.70
  -2 -24   0  127.59   10.90
   2 -24   0  112.99    7.60
  -2 -24   0  111.99    7.80
   2 -24   0  127.09   10.00
   2 -24   0  113.89    8.90
   2 -24   0  105.49    8.80
  -3 -24   0   44.60    5.00
   3 -24   0   49.40    5.70
  -3 -24   0   41.80    8.30
   3 -24   0   46.30    4.80
  -3 -24   0   40.30    6.70
   3 -24   0   37.80    4.80
   3 -24   0   46.20    6.90
   3 -24   0   47.20    5.70
   3 -24   0   48.10    6.80
  -4 -24   0   -4.20    5.50
   4 -24   0    2.70    4.10
   4 -24   0   10.10    3.60
   4 -24   0   14.10    5.50
  -4 -24   0   -0.20    7.70
   4 -24   0   10.20    5.00
   5 -24   0   54.29    6.80
  -5 -24   0   60.79    8.00
   5 -24   0   43.80    7.20
  -5 -24   0   26.70    9.20
   5 -24   0   40.30    6.00
   0 -25   0    2.50    4.90
   0 -25   0    2.50    6.20
  -1 -25   0   82.39    9.10
  -1 -25   0   77.19    8.10
   1 -25   0   89.69   11.40
   1 -25   0   96.89    9.10
   1 -25   0   74.09    7.70
   1 -25   0   91.19    9.30
   2 -25   0   17.40    6.00
   2 -25   0    3.90    4.40
  -2 -25   0   11.00    5.70
   2 -25   0    3.90    4.20
  -2 -25   0    1.90    7.20
   3 -25   0   24.20    5.30
  -3 -25   0   21.70    6.70
   3 -25   0   12.60    4.40
   3 -25   0   19.50    6.20
  -3 -25   0   -1.50    7.70
 -16   0   1    2.30    4.80
  16   0  -1   15.40    7.90
  16   0  -1   -4.30    6.30
 -16   0   1   -4.90    6.40
 -16   0   1    2.20    6.10
  16   0  -1   -6.20    7.80
  15   0  -1    3.80    6.60
 -15   0   1    2.70    5.40
  15   0  -1   -2.60    6.30
 -15   0   1    2.20    4.50
  15   0  -1    5.50    5.60
 -15   0   1   -0.60    5.60
  15   0  -1   -7.90    7.00
  14   0  -1   -1.00    6.50
 -14   0   1   -0.70    4.70
 -14   0   1   -6.00    6.10
  14   0  -1    3.70    5.80
 -14   0   1   -3.90    5.00
  14   0  -1    1.50    5.30
  14   0  -1   12.50    6.20
 -13   0   1    0.50    4.70
 -13   0   1   -3.60    3.20
 -13   0   1   -1.30    4.30
  13   0  -1    2.80    5.40
  13   0  -1    0.20    5.10
 -13   0   1    9.50    5.90
  13   0  -1   -0.80    4.60
  13   0  -1   -5.60    5.50
 -12   0   1    2.30    4.80
 -12   0   1    1.80    3.80
  12   0  -1   -3.10    4.60
 -12   0   1    0.10    3.60
  12   0  -1   -3.50    4.40
  12   0  -1    3.30    4.50
  12   0  -1    2.60    3.90
 -12   0   1    0.30    3.00
 -11   0   1   -2.00    3.20
 -11   0   1   -5.90    3.90
  11   0  -1   -2.70    3.70
  11   0  -1   -6.50    3.90
  11   0  -1   -3.60    4.80
  10   0  -1   -1.60    3.00
  10   0  -1    2.70    3.60
 -10   0   1   -4.10    2.80
  10   0  -1    1.50    4.90
 -10   0   1   -3.00    3.60
 -10   0   1   -1.40    2.20
 -10   0   1   -1.30    2.70
  -9   0   1   -0.40    3.00
  -9   0   1   -3.40    2.50
   9   0  -1    2.90    2.90
  -9   0   1    0.60    2.40
   9   0  -1   -0.30    3.10
  -9   0   1   -0.90    2.00
   9   0  -1   -3.80    2.80
  -8   0   1   -1.40    1.80
   8   0  -1    2.00    2.80
  -8   0   1    5.30    2.50
  -8   0   1   -1.10    2.80
  -8   0   1    1.20    2.50
   8   0  -1   -0.20    2.30
   8   0  -1   -3.30    2.40
  -7   0   1    2.60    2.20
   7   0  -1    3.00    2.20
   7   0  -1   -1.70    2.20
  -7   0   1   -1.30    2.00
  -7   0   1   -2.70    2.40
  -7   0   1   -1.70    1.50
   7   0  -1   -0.40    2.30
   7   0  -1    2.00    2.40
   6   0  -1   -0.90    1.70
  -6   0   1    1.80    2.10
  -6   0   1    0.50    1.80
   6   0  -1    1.40    2.20
  -6   0   1   -1.30    1.50
   6   0  -1    0.00    1.90
   6   0  -1    0.80    1.90
  -6   0   1    0.40    1.80
  -5   0   1   -0.80    1.20
   5   0  -1   -1.30    1.50
   5   0  -1   -1.00    1.50
  -5   0   1    0.80    1.80
  -5   0   1    3.40    1.60
   5   0  -1    1.20    1.70
  -5   0   1   -0.60    1.50
   5   0  -1   -0.50    1.50
   4   0  -1    1.00    1.20
   4   0  -1   -0.10    1.30
  -4   0   1    1.70    1.20
   4   0  -1   -2.80    1.20
   4   0  -1    1.30    1.40
  -4   0   1    0.20    1.20
  -4   0   1    1.20    1.50
  -4   0   1    1.80    1.30
  -3   0   1   -0.40    1.30
   3   0  -1    0.20    1.00
  -3   0   1   -0.10    1.10
  -3   0   1    0.70    1.00
   3   0  -1    1.50    1.30
   3   0  -1    0.80    1.20
   3   0  -1   -0.20    1.10
  -3   0   1    0.30    1.10
  -2   0   1    0.10    0.70
   2   0  -1    0.30    0.80
   2   0  -1    0.60    0.70
   2   0  -1    0.60    0.60
   2   0  -1    0.20    0.90
  -2   0   1    0.40    0.80
  -2   0   1    0.80    0.70
  -2   0   1    0.60    0.70
  -2   0  -1    0.50    1.00
  -2   0  -1    0.00    0.80
   2   0   1    0.10    0.60
  -2   0  -1   -0.10    0.60
   2   0   1    0.00    0.80
   2   0   1    0.30    0.90
   2   0   1    0.50    0.60
  -3   0  -1   -2.40    1.20
   3   0   1    0.70    0.90
   3   0   1   -0.60    1.30
   3   0   1    0.90    1.10
  -3   0  -1   -0.50    1.00
  -3   0  -1   -0.70    0.90
   3   0   1    0.10    0.90
  -3   0  -1   -0.40    1.20
  -4   0  -1    1.70    1.40
  -4   0  -1   -1.40    1.50
   4   0   1   -0.70    1.30
   4   0   1   -0.50    1.10
   4   0   1    0.40    1.20
   4   0   1    1.00    1.50
  -4   0  -1    1.00    1.00
  -4   0  -1   -0.10    1.10
   5   0   1   -0.50    1.40
  -5   0  -1    0.50    1.90
  -5   0  -1   -1.70    1.50
   5   0   1   -1.10    1.30
   5   0   1    1.10    1.70
  -5   0  -1   -0.10    1.70
  -5   0  -1    1.20    1.20
   5   0   1   -2.30    1.50
  -6   0  -1    1.10    1.60
   6   0   1    0.40    1.80
  -6   0  -1   -1.60    2.20
  -6   0  -1   -0.50    1.80
  -6   0  -1   -0.50    1.90
   6   0   1   -0.80    2.20
   6   0   1    0.90    1.80
   6   0   1   -0.30    2.10
  -7   0  -1   -1.60    2.40
   7   0   1    1.90    2.70
  -7   0  -1    0.10    2.10
   7   0   1   -2.30    1.80
  -7   0  -1    4.40    2.30
  -7   0  -1    1.30    1.90
   7   0   1    0.30    2.20
   7   0   1    1.30    2.50
  -8   0  -1   -3.20    2.00
  -8   0  -1    0.20    2.60
   8   0   1   -3.50    2.50
   8   0   1   -3.70    2.50
  -8   0  -1    0.30    1.80
   8   0   1   -0.80    2.20
  -8   0  -1    0.00    2.70
   8   0   1   -0.40    2.10
  -9   0  -1   -2.50    1.90
   9   0   1    0.50    3.20
   9   0   1   -1.70    2.30
  -9   0  -1   -0.30    2.40
   9   0   1   -2.30    2.50
   9   0   1   -1.40    2.80
  -9   0  -1    1.40    2.90
  10   0   1   -1.20    3.10
  10   0   1   -1.70    3.80
  10   0   1    4.40    3.50
 -10   0  -1    4.10    3.10
 -10   0  -1    0.90    2.40
 -10   0  -1   -0.30    2.90
 -10   0  -1    2.00    4.00
  10   0   1   -1.20    4.00
 -11   0  -1    2.20    3.30
 -11   0  -1   -2.00    4.10
 -11   0  -1    3.10    3.90
  11   0   1    0.60    4.20
 -11   0  -1    0.90    2.60
  11   0   1   -3.60    3.50
  11   0   1    0.30    3.50
 -12   0  -1    5.30    5.00
  12   0   1   -3.80    5.00
  12   0   1   -2.70    4.80
 -12   0  -1    3.40    3.70
  12   0   1    2.30    3.80
 -12   0  -1    1.40    4.00
  12   0   1    1.80    4.30
 -12   0  -1    1.50    3.10
  13   0   1   -1.40    4.50
 -13   0  -1    9.30    6.20
 -13   0  -1    6.90    3.70
  13   0   1   -1.30    5.50
  13   0   1   -3.60    4.80
  13   0   1    6.40    5.50
 -13   0  -1    7.50    4.80
 -14   0  -1   -5.60    5.10
  14   0   1   -4.30    5.00
  14   0   1   -1.50    5.90
 -14   0  -1    0.70    5.90
 -14   0  -1    1.30    4.00
  14   0   1   -0.50    6.00
 -14   0  -1   -1.10    4.50
  14   0   1    2.80    6.00
 -15   0  -1   -4.50    6.10
 -15   0  -1   -1.40    4.50
 -15   0  -1    1.40    5.20
  15   0   1   -0.70    6.80
  15   0   1   -6.60    6.40
  15   0   1  -10.80    6.20
  15   0   1    0.60    5.70
  16   0   1   -9.30    7.10
 -16   0  -1    9.20    5.20
 -16   0  -1  -11.70    6.90
 -16   0  -1   -1.30    5.70
  16   0   1   -2.00    6.10
  16   0   1    8.30    8.20
  16  -1  -1   19.60    9.40
 -16  -1   1    5.50    6.60
  16  -1  -1  -15.20    6.20
  16  -1  -1   -2.70    7.60
 -16  -1   1    1.40    5.20
 -16  -1   1   -5.80    6.30
  16   1  -1    2.50    8.50
  16   1  -1   -3.20    6.20
  16   1  -1   10.40    8.30
 -16   1   1    7.40    6.20
 -16   1   1   -1.50    6.30
 -16   1   1    3.30    4.90
  15  -1  -1   -6.70    5.60
  15  -1  -1    2.70    7.90
  15  -1  -1    9.50    7.30
 -15  -1   1    6.60    6.20
 -15  -1   1    1.50    4.50
  15  -1  -1    5.90    6.70
 -15  -1   1    5.90    5.60
 -15   1   1   -3.40    5.30
  15   1  -1   -0.10    5.60
 -15   1   1    1.30    5.60
  15   1  -1   17.10    7.20
  15   1  -1   -9.00    6.70
  15   1  -1   12.40    7.30
 -15   1   1    2.80    4.80
  14  -1  -1  145.39   12.70
 -14  -1   1  179.68   12.50
  14  -1  -1  165.08   15.00
 -14  -1   1  149.79   14.60
  14  -1  -1  163.58   13.70
 -14  -1   1  159.68   12.90
 -14  -1   1  167.88   11.10
  14  -1  -1  193.98   14.30
 -14   1   1  164.08   10.60
  14   1  -1  132.29   14.40
 -14   1   1  148.29   11.80
  14   1  -1  147.49   13.20
  14   1  -1  152.48   13.70
 -14   1   1  165.68   14.10
  14   1  -1  171.78   13.30
 -14   1   1  179.98   12.20
  13  -1  -1    6.30    5.60
 -13  -1   1   10.30    4.70
 -13  -1   1    3.40    5.40
  13  -1  -1    7.50    5.30
 -13  -1   1   11.60    3.90
 -13  -1   1    7.50    5.00
  13  -1  -1    4.80    5.40
  13  -1  -1    2.30    5.10
  13   1  -1   11.10    6.40
 -13   1   1   11.80    5.90
  13   1  -1    8.00    4.50
  13   1  -1    5.40    5.30
 -13   1   1   17.30    4.70
  13   1  -1   15.00    5.90
 -13   1   1    9.10    3.60
 -13   1   1    5.20    4.10
 -12  -1   1  345.97   17.50
  12  -1  -1  339.17   19.30
  12  -1  -1  389.76   18.90
 -12  -1   1  340.17   19.00
  12  -1  -1  360.76   20.10
 -12  -1   1  332.67   18.50
  12  -1  -1  337.37   18.80
 -12  -1   1  350.16   19.70
 -12   1   1  337.57   19.60
 -12   1   1  347.67   17.80
 -12   1   1  379.46   18.20
 -12   1   1  352.06   17.10
  12   1  -1  360.16   18.90
  12   1  -1  344.57   20.20
  12   1  -1  363.76   18.90
  12   1  -1  355.46   19.50
 -11  -1   1   -4.30    3.10
  11  -1  -1   -3.20    3.50
  11  -1  -1    0.80    5.30
 -11  -1   1   -1.80    4.00
 -11  -1   1   -0.80    2.80
  11  -1  -1    3.40    4.20
 -11  -1   1   -1.80    3.60
  11  -1  -1   -0.70    3.70
 -11   1   1   -1.80    3.10
  11   1  -1    3.00    4.40
 -11   1   1    3.20    3.40
  11   1  -1   -0.60    4.20
 -11   1   1    8.70    4.30
 -11   1   1   -2.80    2.20
  11   1  -1   -0.80    3.70
  10  -1  -1  894.41   39.60
 -10  -1   1  866.21   39.20
 -10  -1   1  826.92   38.30
 -10  -1   1  812.22   38.30
  10  -1  -1  872.51   38.50
 -10  -1   1  896.51   37.90
  10  -1  -1  781.72   38.60
  10   1  -1  720.33   38.50
 -10   1   1  878.41   38.00
 -10   1   1  891.31   37.50
  10   1  -1  926.91   39.70
 -10   1   1  908.61   39.30
  10   1  -1  881.61   38.50
 -10   1   1  912.11   38.20
  -9  -1   1   10.30    2.70
  -9  -1   1   10.80    3.10
   9  -1  -1    9.40    3.60
   9  -1  -1    8.30    3.20
  -9  -1   1    2.90    3.20
   9  -1  -1   10.60    3.10
  -9  -1   1   11.00    3.20
  -9   1   1    9.20    3.50
   9   1  -1    4.80    2.90
  -9   1   1    8.90    2.80
   9   1  -1   11.80    3.60
  -9   1   1    8.70    3.10
  -9   1   1   12.00    2.50
   9   1  -1    2.50    3.30
   8  -1  -1  198.48   11.40
   8  -1  -1  181.48   10.70
  -8  -1   1  179.78   10.60
   8  -1  -1  200.38   10.70
  -8  -1   1  202.08   11.30
   8  -1  -1  192.78   10.30
  -8  -1   1  191.58   10.00
  -8  -1   1  195.58   10.60
  -8   1   1  202.48   10.30
  -8   1   1  198.58   10.30
   8   1  -1  212.28   11.20
  -8   1   1  186.08    9.70
   8   1  -1  210.38   11.50
  -8   1   1  185.98   11.10
   8   1  -1  186.68   10.50
   7  -1  -1    5.80    3.00
   7  -1  -1    7.90    2.60
  -7  -1   1    6.50    2.10
  -7  -1   1   -0.10    2.10
   7  -1  -1    2.60    2.30
   7  -1  -1    2.70    2.20
  -7  -1   1    5.20    2.40
  -7  -1   1    2.90    2.70
   7   1  -1    4.90    2.60
  -7   1   1    3.80    2.50
  -7   1   1    2.80    1.70
   7   1  -1    3.40    2.60
   7   1  -1    2.70    2.30
  -7   1   1    1.40    2.00
  -7   1   1    3.70    2.20
   6  -1  -1  382.36   18.00
  -6  -1   1  384.06   17.70
   6  -1  -1  380.86   17.70
  -6  -1   1  396.16   18.10
  -6  -1   1  381.76   18.40
   6  -1  -1  440.56   18.20
   6  -1  -1  386.16   18.50
  -6  -1   1  378.16   18.10
  -6   1   1  404.16   18.50
   6   1  -1  409.96   18.00
   6   1  -1  407.96   18.60
  -6   1   1  395.36   17.50
   6   1  -1  393.76   18.30
  -6   1   1  382.16   17.70
  -6   1   1  390.66   17.80
   5  -1  -1  968.60   41.30
  -5  -1   1  919.41   41.60
  -5  -1   1 1031.30   41.60
   5  -1  -1  986.60   41.80
  -5  -1   1  970.50   41.40
  -5  -1   1  960.20   41.20
   5  -1  -1  958.50   41.10
   5  -1  -1  966.20   41.30
   5   1  -1 1048.00   41.80
   5   1  -1  981.00   41.30
  -5   1   1  956.60   41.60
  -5   1   1  995.10   41.20
   5   1  -1  914.71   41.60
  -5   1   1  927.61   41.10
   5   1  -1  982.80   41.60
  -5   1   1  944.51   40.90
   4  -1  -1   11.00    1.70
   4  -1  -1   13.10    1.80
  -4  -1   1   13.40    1.70
   4  -1  -1   12.00    2.10
  -4  -1   1    8.80    1.70
  -4  -1   1   14.80    2.20
   4  -1  -1   14.10    1.70
  -4  -1   1    8.30    1.80
  -4   1   1   14.80    1.60
   4   1  -1   11.50    2.00
   4   1  -1   14.00    2.20
  -4   1   1   15.30    1.80
  -4   1   1   14.50    2.20
   4   1  -1   12.80    2.10
   4   1  -1    8.50    1.60
  -4   1   1   10.20    1.60
  -3  -1   1 1109.69   47.40
   3  -1  -1 1144.99   47.30
   3  -1  -1 1138.59   47.60
   3  -1  -1 1029.60   47.20
  -3  -1   1 1115.59   47.60
  -3  -1   1 1127.89   47.50
   3  -1  -1 1135.09   47.40
  -3  -1   1 1129.19   47.60
  -3   1   1 1108.99   47.10
  -3   1   1 1113.19   47.60
  -3   1   1 1209.08   47.30
   3   1  -1 1162.08   47.40
   3   1  -1 1127.79   47.60
   3   1  -1 1161.28   47.70
   3   1  -1 1142.69   47.60
  -3   1   1 1123.59   47.30
  -2  -1   1  219.58    9.30
   2  -1  -1  229.68    9.10
   2  -1  -1  227.38    9.50
  -2  -1   1  206.88    9.30
  -2  -1   1  200.68    9.30
   2  -1  -1  213.18    9.40
   2  -1  -1  193.98    9.00
  -2  -1   1  219.08    9.50
  -2   1   1  203.28    9.00
   2   1  -1  204.68    9.20
  -2   1   1  204.78    9.30
   2   1  -1  207.78    9.30
   2   1  -1  208.18    9.30
  -2   1   1  210.28    9.00
  -2   1   1  207.68    9.10
   2   1  -1  197.18    9.40
  -1   1  -1  473.05   17.80
  -1   1  -1  353.76   17.50
   2  -1   1 2066.29   90.59
   2  -1   1 2320.97   90.99
  -2  -1  -1 2184.18   90.69
  -2  -1  -1 2280.37   90.99
   2  -1   1 2333.27   90.79
  -2  -1  -1 2174.48   90.89
   2  -1   1 2300.47   90.89
   2   1   1 2262.97   90.99
  -2   1  -1 2195.18   90.89
   2   1   1 2046.30   90.69
  -2   1  -1 1931.11   90.69
   2   1   1 2286.97   90.99
  -2   1  -1 2067.39   90.79
   2   1   1 2180.38   90.79
  -2   1  -1 2178.48   90.49
  -3  -1  -1    0.80    1.20
  -3  -1  -1    0.70    1.10
   3  -1   1    0.60    1.30
   3  -1   1    1.90    0.90
   3  -1   1    0.60    1.00
   3  -1   1    0.00    1.10
  -3  -1  -1    2.80    1.50
   3   1   1    0.80    1.10
  -3   1  -1    1.40    1.30
   3   1   1    0.90    1.50
  -3   1  -1    2.70    1.20
   3   1   1    1.40    1.30
  -3   1  -1    1.60    0.90
  -3   1  -1    1.20    0.90
  -4  -1  -1  479.85   20.40
  -4  -1  -1  466.05   20.70
   4  -1   1  484.45   20.60
  -4  -1  -1  478.15   20.90
   4  -1   1  451.65   20.20
   4  -1   1  425.16   20.70
   4  -1   1  466.85   20.50
  -4  -1  -1  483.05   20.70
   4   1   1  466.25   20.40
  -4   1  -1  482.35   20.20
  -4   1  -1  480.35   20.20
   4   1   1  461.15   20.70
  -4   1  -1  494.95   20.50
  -4   1  -1  458.35   20.80
   4   1   1  465.75   20.90
  -5  -1  -1  392.86   17.10
   5  -1   1  385.36   17.40
   5  -1   1  372.86   16.60
  -5  -1  -1  370.66   17.30
  -5  -1  -1  373.36   17.00
  -5  -1  -1  376.96   16.60
   5  -1   1  369.96   16.90
   5  -1   1  377.56   16.90
  -5   1  -1  349.87   16.70
   5   1   1  377.76   17.10
  -5   1  -1  363.26   17.20
  -5   1  -1  380.86   16.50
   5   1   1  366.76   17.30
   5   1   1  361.66   16.70
  -5   1  -1  384.06   16.40
  -6  -1  -1  297.37   13.90
   6  -1   1  288.57   14.30
   6  -1   1  306.07   14.30
   6  -1   1  299.27   14.80
  -6  -1  -1  314.47   14.50
   6  -1   1  280.77   13.90
  -6  -1  -1  332.87   14.50
  -6  -1  -1  293.17   14.80
  -6   1  -1  286.57   13.80
  -6   1  -1  327.97   14.30
  -6   1  -1  310.77   13.70
   6   1   1  276.87   14.70
   6   1   1  285.57   14.10
  -6   1  -1  278.07   14.70
   6   1   1  327.77   14.70
   7  -1   1  281.17   13.90
  -7  -1  -1  310.37   14.90
  -7  -1  -1  274.37   14.10
   7  -1   1  288.87   14.10
   7  -1   1  281.77   14.80
  -7  -1  -1  291.37   14.30
   7  -1   1  310.47   14.50
  -7  -1  -1  285.67   13.70
  -7   1  -1  304.07   14.10
   7   1   1  294.67   14.90
  -7   1  -1  278.47   13.40
   7   1   1  272.57   14.00
  -7   1  -1  308.17   13.80
  -7   1  -1  272.77   14.70
   7   1   1  300.77   14.10
   7   1   1  289.27   14.50
  -8  -1  -1  148.39    9.70
   8  -1   1  170.58    9.60
  -8  -1  -1  169.58    9.00
   8  -1   1  156.88    9.80
   8  -1   1  163.28    9.30
  -8  -1  -1  162.68    9.50
   8  -1   1  168.98   10.40
  -8  -1  -1  158.08   10.30
   8   1   1  163.48   10.30
  -8   1  -1  173.68    9.10
  -8   1  -1  174.58    9.50
   8   1   1  178.88   10.10
   8   1   1  165.78    9.40
  -8   1  -1  161.88   10.40
  -8   1  -1  183.68    8.80
   8   1   1  172.88    9.50
  -9  -1  -1  161.48   15.90
  -9  -1  -1  188.28   11.20
   9  -1   1  185.88   11.80
   9  -1   1  223.78   11.10
  -9  -1  -1  203.88   11.00
   9  -1   1  195.58   11.40
   9  -1   1  196.98   11.00
  -9  -1  -1  188.88   10.30
  -9   1  -1  193.88   10.00
  -9   1  -1  198.18   10.90
   9   1   1  192.78   10.90
  -9   1  -1  160.28   15.90
   9   1   1  181.68   11.50
   9   1   1  194.98   11.90
   9   1   1  197.58   11.00
  -9   1  -1  205.28   10.50
 -10  -1  -1  244.58   15.60
 -10  -1  -1  296.87   14.40
  10  -1   1  271.67   14.40
  10  -1   1  288.97   15.80
  10  -1   1  228.58   17.20
 -10  -1  -1  267.97   15.40
 -10  -1  -1  280.87   13.80
  10  -1   1  272.97   15.00
  10   1   1  287.57   14.40
 -10   1  -1  265.47   13.30
  10   1   1  244.38   14.80
 -10   1  -1  259.67   14.20
 -10   1  -1  268.37   15.40
  10   1   1  253.57   15.40
  10   1   1  271.67   14.50
 -10   1  -1  289.77   13.80
 -11  -1  -1  474.65   23.90
 -11  -1  -1  481.85   22.90
  11  -1   1  444.86   22.90
 -11  -1  -1  471.65   21.90
  11  -1   1  460.75   25.30
  11  -1   1  480.65   22.80
 -11  -1  -1  417.06   22.30
 -11   1  -1  471.75   25.00
 -11   1  -1  472.85   21.60
  11   1   1  450.35   23.40
 -11   1  -1  490.75   22.00
  11   1   1  491.05   22.80
 -11   1  -1  466.95   23.90
  11   1   1  453.55   22.70
 -12  -1  -1   -1.00    4.30
  12  -1   1    1.00    5.20
 -12  -1  -1   -0.10    5.20
  12  -1   1   -5.20    4.20
  12  -1   1    3.20    4.20
  12  -1   1   -5.00    4.50
 -12  -1  -1    4.20    3.20
 -12  -1  -1    0.80    4.00
 -12   1  -1    0.60    3.30
  12   1   1   -4.60    4.40
 -12   1  -1    0.60    3.10
 -12   1  -1   -3.10    3.80
  12   1   1    8.40    4.50
 -12   1  -1    1.70    5.10
  12   1   1   -6.20    4.70
  12   1   1   -2.20    3.90
 -13  -1  -1   29.90    6.20
 -13  -1  -1   21.40    5.10
  13  -1   1   13.00    5.20
  13  -1   1   18.50    6.60
  13  -1   1   15.10    5.60
  13  -1   1   16.60    5.70
 -13  -1  -1   27.10    6.80
  13   1   1   32.60    6.70
  13   1   1   16.20    5.90
 -13   1  -1   25.40    5.00
 -13   1  -1   19.30    4.40
 -13   1  -1   22.80    5.60
  13   1   1   27.10    6.00
 -13   1  -1   23.80    6.20
  13   1   1   21.60    6.30
 -14  -1  -1   33.90    7.60
  14  -1   1   53.69    6.90
 -14  -1  -1   50.79    7.00
  14  -1   1   57.29    8.30
  14  -1   1   46.20    8.50
 -14  -1  -1   45.20    6.10
 -14  -1  -1   60.49    7.90
  14  -1   1   54.49    8.10
  14   1   1   48.20    7.90
  14   1   1   47.40    8.80
 -14   1  -1   49.50    8.60
 -14   1  -1   42.20    7.00
  14   1   1   44.90    7.90
 -14   1  -1   43.40    5.80
 -14   1  -1   55.69    6.80
  14   1   1   50.99    7.70
  15  -1   1    8.60    7.20
 -15  -1  -1    3.90    6.30
  15  -1   1    2.00    5.60
  15  -1   1    3.50    6.80
 -15  -1  -1   -1.30    4.70
 -15  -1  -1   -2.30    5.30
  15  -1   1   -0.90    6.90
 -15   1  -1   -0.90    4.60
 -15   1  -1   -4.40    5.60
  15   1   1    8.10    6.90
  15   1   1   -9.70    6.70
  15   1   1   -0.10    5.40
  15   1   1   -0.50    6.50
 -15   1  -1   -6.30    4.90
  16  -1   1   -5.90    6.60
  16  -1   1   12.00    8.00
 -16  -1  -1    4.30    5.30
 -16  -1  -1   10.80    6.70
  16  -1   1   19.80    8.40
 -16  -1  -1    1.10    6.90
 -16   1  -1   -1.90    6.80
  16   1   1   -7.70    7.60
 -16   1  -1    2.80    4.80
 -16   1  -1   12.00    5.60
  16   1   1    1.80    6.30
  16   1   1   -6.10    8.10
  16  -2  -1   36.20    8.70
 -16  -2   1   38.70    6.60
  16  -2  -1   58.29   11.50
  16  -2  -1   59.89   10.00
 -16  -2   1   57.89    8.70
 -16  -2   1   38.40    8.30
 -16   2   1   46.60    7.10
 -16   2   1   60.49    7.60
 -16   2   1   45.10    7.30
  16   2  -1   48.10    9.80
  16   2  -1   39.70    9.80
  16   2  -1   37.70    8.00
 -15  -2   1   -4.30    5.40
  15  -2  -1   -8.60    6.40
  15  -2  -1   -4.70    7.30
  15  -2  -1   -1.70    7.10
  15  -2  -1  -13.30    5.50
 -15  -2   1   -4.70    6.30
 -15  -2   1    4.80    4.70
  15   2  -1    1.90    6.60
  15   2  -1    9.70    7.00
 -15   2   1   -6.90    4.90
 -15   2   1    1.20    5.10
 -15   2   1    2.60    3.80
  15   2  -1    6.30    5.60
  15   2  -1    2.90    7.40
 -14  -2   1    1.60    5.20
 -14  -2   1   -3.20    6.50
  14  -2  -1    4.30    5.20
  14  -2  -1    5.30    6.60
 -14  -2   1   10.10    4.40
  14  -2  -1    3.00    6.00
  14  -2  -1    2.90    6.10
 -14  -2   1   14.30    6.00
  14   2  -1   14.40    6.10
 -14   2   1    6.30    4.80
 -14   2   1    8.30    6.20
  14   2  -1    5.10    6.70
  14   2  -1    2.90    5.40
 -14   2   1    6.20    4.60
 -14   2   1   13.80    3.90
  14   2  -1   10.90    6.70
 -13  -2   1   16.30    6.20
 -13  -2   1   31.70    5.10
  13  -2  -1   26.30    6.90
  13  -2  -1   25.70    6.10
  13  -2  -1   29.40    6.40
 -13  -2   1   29.20    6.10
  13  -2  -1   33.80    7.00
 -13  -2   1   48.80    6.30
  13   2  -1   33.60    6.70
  13   2  -1   31.60    7.30
 -13   2   1   42.00    7.40
 -13   2   1   35.60    4.60
 -13   2   1   34.90    5.30
 -13   2   1   40.10    5.60
  13   2  -1   34.40    6.10
  13   2  -1   34.70    6.70
  12  -2  -1  215.68   14.70
 -12  -2   1  209.48   13.30
 -12  -2   1  195.88   12.90
 -12  -2   1  191.68   14.20
  12  -2  -1  206.18   13.50
 -12  -2   1  213.88   12.10
  12  -2  -1  207.08   13.10
  12   2  -1  213.78   14.90
 -12   2   1  199.98   11.10
  12   2  -1  224.08   14.50
  12   2  -1  207.08   13.50
 -12   2   1  211.88   14.50
  12   2  -1  220.58   13.10
 -12   2   1  200.78   12.90
 -12   2   1  207.08   12.00
  11  -2  -1  106.99    9.10
  11  -2  -1  108.59    8.70
  11  -2  -1   78.29   11.60
 -11  -2   1   94.89    8.80
 -11  -2   1  107.79    7.80
 -11  -2   1  105.89    8.90
 -11  -2   1  110.69   10.10
  11  -2  -1  105.49    8.70
 -11   2   1  100.49    6.80
 -11   2   1  104.19    7.90
  11   2  -1   95.29    9.00
 -11   2   1  101.29    9.80
  11   2  -1  103.19    9.70
 -11   2   1  107.59    7.80
  11   2  -1  100.49   10.40
 -10  -2   1    4.80    3.80
 -10  -2   1    3.90    6.10
  10  -2  -1   10.10    3.70
  10  -2  -1    7.50    3.60
  10  -2  -1    4.50    3.80
 -10  -2   1    9.90    3.60
 -10  -2   1    5.70    2.80
  10  -2  -1    5.60    3.20
 -10   2   1   11.40    3.30
  10   2  -1   10.70    3.90
 -10   2   1    9.40    4.10
 -10   2   1   10.20    3.10
  10   2  -1    7.50    3.90
 -10   2   1    5.50    2.30
  10   2  -1   12.90    4.00
  -9  -2   1   27.90    4.30
   9  -2  -1   28.20    5.10
  -9  -2   1   28.20    4.20
   9  -2  -1   31.10    4.30
  -9  -2   1   24.60    3.40
  -9  -2   1   23.50    4.20
   9  -2  -1   28.80    3.80
   9  -2  -1   20.90    4.20
  -9   2   1   28.30    3.10
   9   2  -1   27.30    4.20
  -9   2   1   36.00    3.90
   9   2  -1   27.60    4.80
   9   2  -1   20.50    4.20
  -9   2   1   30.60    5.10
  -9   2   1   30.40    3.60
  -8  -2   1  295.37   15.20
   8  -2  -1  271.17   14.90
   8  -2  -1  290.17   14.50
   8  -2  -1  272.97   15.50
  -8  -2   1  313.17   15.70
   8  -2  -1  313.37   14.90
  -8  -2   1  305.87   15.20
  -8  -2   1  307.47   14.60
  -8   2   1  313.17   14.40
   8   2  -1  286.97   15.60
  -8   2   1  321.67   14.00
  -8   2   1  299.67   15.50
   8   2  -1  310.87   15.00
   8   2  -1  325.47   15.60
  -8   2   1  303.97   14.40
   7  -2  -1  679.63   29.50
  -7  -2   1  602.44   29.00
  -7  -2   1  674.13   29.10
  -7  -2   1  661.53   28.90
   7  -2  -1  616.14   28.50
  -7  -2   1  657.83   28.50
   7  -2  -1  661.63   28.40
   7  -2  -1  628.04   28.70
   7   2  -1  626.44   29.00
  -7   2   1  694.93   28.30
  -7   2   1  680.23   29.20
   7   2  -1  624.84   28.60
  -7   2   1  596.14   28.10
   7   2  -1  659.73   29.30
  -7   2   1  647.74   27.90
  -6  -2   1   89.19    5.60
  -6  -2   1   86.29    6.00
   6  -2  -1   81.69    6.30
   6  -2  -1   88.79    5.70
  -6  -2   1   90.49    6.20
  -6  -2   1   85.79    6.20
   6  -2  -1   83.69    5.50
   6  -2  -1   82.09    5.30
  -6   2   1   81.79    5.10
  -6   2   1   74.79    5.10
   6   2  -1   79.89    6.10
   6   2  -1   77.29    6.20
  -6   2   1   82.19    4.80
  -6   2   1   81.49    6.00
   6   2  -1   86.39    5.80
   5  -2  -1  813.92   33.30
   5  -2  -1  767.42   33.50
   5  -2  -1  723.63   33.90
  -5  -2   1  791.92   33.90
  -5  -2   1  738.93   33.70
   5  -2  -1  798.32   33.50
  -5  -2   1  786.02   33.50
  -5  -2   1  765.82   33.90
  -5   2   1  770.62   33.20
  -5   2   1  830.22   33.30
  -5   2   1  738.23   33.00
   5   2  -1  805.92   33.70
   5   2  -1  815.42   34.00
  -5   2   1  800.82   33.90
   5   2  -1  772.72   34.00
  -4  -2   1 1795.92   77.59
   4  -2  -1 1743.63   76.89
   4  -2  -1 1834.22   77.59
   4  -2  -1 1895.31   77.19
   4  -2  -1 1936.81   77.19
  -4  -2   1 1879.81   77.59
  -4  -2   1 1873.81   77.49
  -4  -2   1 1845.02   77.29
  -4   2   1 1797.42   76.89
   4   2  -1 1907.01   77.39
  -4   2   1 1894.41   77.59
   4   2  -1 1888.31   77.59
  -4   2   1 1812.42   76.99
   4   2  -1 1887.41   77.59
  -4   2   1 1733.53   76.79
   3  -2  -1 3335.57  149.69
  -3  -2   1 3668.43  149.79
  -3  -2   1 3642.84  149.88
   3  -2  -1 3499.55  149.29
  -3  -2   1 3624.44  149.59
  -3  -2   1 3648.44  149.79
  -3   2   1 3663.73  149.39
   3   2  -1 3630.74  149.79
   3   2  -1 3607.64  149.79
   3   2  -1 3572.14  149.59
  -3   2   1 3776.52  149.79
   2  -2  -1   19.30    1.30
  -2  -2   1   20.70    1.90
   2  -2  -1   19.80    1.30
  -2  -2   1   23.50    2.40
   2  -2  -1   19.20    1.90
  -2  -2   1   24.10    1.90
   2  -2  -1   18.00    1.80
  -2  -2   1   22.10    2.10
   2   2  -1   20.70    1.90
  -2   2   1   20.50    1.50
   2   2  -1   21.20    1.90
  -2   2   1   20.20    1.90
   2   2  -1   18.50    2.10
  -1  -2   1   10.80    1.40
   1  -2  -1    8.70    0.90
   1  -2  -1   11.40    1.10
  -1  -2   1   10.30    0.90
  -1  -2   1    9.70    1.10
  -1   2   1   10.30    0.90
   1   2  -1    9.30    1.00
   1   2  -1   10.70    1.20
   1   2  -1   10.00    1.00
   0   2  -1  145.59    7.30
   0   2  -1  192.98    7.40
  -1  -2  -1  381.06   15.90
   1  -2   1  374.56   15.80
   1  -2   1  370.86   15.60
   1  -2   1  340.17   16.10
  -1  -2  -1  378.96   15.90
  -1   2  -1  387.66   15.70
   1   2   1  383.06   15.80
  -1   2  -1  337.57   15.80
   1   2   1  394.06   16.00
   1   2   1  393.66   16.00
   2  -2   1  603.04   24.40
   2  -2   1  583.74   24.20
  -2  -2  -1  566.54   24.30
  -2  -2  -1  579.34   24.20
   2  -2   1  531.05   23.70
   2  -2   1  586.84   24.30
   2  -2   1  537.15   23.80
  -2  -2  -1  569.84   24.30
  -2   2  -1  578.44   23.80
   2   2   1  567.74   24.20
  -2   2  -1  588.34   24.20
  -2   2  -1  555.64   23.90
   2   2   1  557.34   24.30
  -2   2  -1  554.64   23.70
  -2   2  -1  602.34   24.30
   2   2   1  565.14   24.30
   3  -2   1  413.56   17.70
   3  -2   1  478.05   17.70
   3  -2   1  420.46   18.10
  -3  -2  -1  421.46   18.00
  -3  -2  -1  392.86   18.30
   3  -2   1  421.76   18.00
  -3  -2  -1  418.06   18.30
   3  -2   1  408.36   18.30
  -3   2  -1  411.36   17.60
  -3   2  -1  442.06   17.90
  -3   2  -1  414.46   17.50
   3   2   1  398.46   18.30
   3   2   1  412.06   18.10
  -3   2  -1  388.26   18.20
   3   2   1  389.86   18.30
   4  -2   1 1531.45   69.29
   4  -2   1 1529.55   69.19
   4  -2   1 1706.63   70.09
  -4  -2  -1 1699.43   69.59
   4  -2   1 1746.63   69.69
  -4  -2  -1 1659.83   69.99
   4  -2   1 1688.23   69.79
  -4  -2  -1 1710.23   69.99
  -4   2  -1 1587.64   69.89
   4   2   1 1688.63   69.99
   4   2   1 1675.93   69.69
  -4   2  -1 1673.93   69.49
   4   2   1 1747.93   69.99
  -4   2  -1 1638.34   69.19
  -4   2  -1 1657.63   69.19
  -5  -2  -1  515.35   23.00
   5  -2   1  557.44   22.80
   5  -2   1  483.55   22.30
  -5  -2  -1  515.15   23.20
   5  -2   1  502.15   22.70
   5  -2   1  487.45   23.00
  -5  -2  -1  512.35   23.00
  -5  -2  -1  526.15   22.50
  -5   2  -1  544.25   23.10
   5   2   1  510.35   23.10
  -5   2  -1  555.44   22.20
   5   2   1  510.95   23.00
   5   2   1  509.35   22.60
  -5   2  -1  479.35   22.40
  -5   2  -1  514.85   22.10
   6  -2   1  612.94   25.40
  -6  -2  -1  577.34   26.00
  -6  -2  -1  576.54   26.00
   6  -2   1  566.34   25.70
  -6  -2  -1  567.84   25.50
   6  -2   1  588.64   25.80
  -6  -2  -1  550.04   26.20
   6  -2   1  567.04   26.20
  -6   2  -1  565.44   26.20
  -6   2  -1  619.54   25.10
   6   2   1  556.44   26.20
  -6   2  -1  581.74   25.50
  -6   2  -1  622.94   25.20
   6   2   1  567.44   25.70
   6   2   1  594.44   26.20
   7  -2   1   11.00    2.80
  -7  -2  -1   17.40    3.30
   7  -2   1    8.70    3.00
  -7  -2  -1   11.30    3.00
  -7  -2  -1   11.10    2.30
   7  -2   1   12.30    2.50
   7  -2   1    8.50    2.60
  -7  -2  -1   14.80    3.60
  -7   2  -1    9.10    2.40
   7   2   1   14.20    3.00
   7   2   1   10.30    3.20
  -7   2  -1   10.90    2.10
  -7   2  -1    8.60    3.30
   7   2   1    7.10    2.70
  -7   2  -1   14.40    2.40
  -8  -2  -1  414.06   19.30
   8  -2   1  448.76   20.00
   8  -2   1  435.36   20.60
  -8  -2  -1  427.86   20.50
  -8  -2  -1  423.06   20.10
  -8  -2  -1  432.16   20.10
   8  -2   1  383.46   19.30
   8  -2   1  423.16   20.00
  -8   2  -1  436.56   19.50
  -8   2  -1  413.36   18.80
   8   2   1  406.26   19.60
   8   2   1  422.46   20.30
   8   2   1  416.66   20.60
   8   2   1  414.46   19.80
  -8   2  -1  403.06   20.40
  -8   2  -1  439.36   19.10
  -9  -2  -1   57.09    5.10
   9  -2   1   56.39    5.80
   9  -2   1   59.59    6.90
   9  -2   1   66.69    6.30
   9  -2   1   67.89    6.10
  -9  -2  -1   52.19    6.00
  -9  -2  -1   59.39    6.60
  -9   2  -1   59.09    5.10
   9   2   1   51.89    6.50
   9   2   1   52.89    5.60
  -9   2  -1   51.39    5.40
  -9   2  -1   59.59    4.70
   9   2   1   59.99    6.90
   9   2   1   59.59    6.00
  10  -2   1  877.61   39.60
  10  -2   1  892.21   39.70
 -10  -2  -1  836.42   39.40
  10  -2   1  876.61   39.70
 -10  -2  -1  890.51   40.30
  10  -2   1  939.31   40.60
 -10  -2  -1  884.51   39.70
 -10  -2  -1  873.61   38.80
 -10   2  -1  823.92   40.00
  10   2   1  878.31   40.00
 -10   2  -1  863.71   38.20
 -10   2  -1  930.11   38.60
 -10   2  -1  922.21   39.00
  10   2   1  876.61   40.40
  10   2   1  898.21   39.30
  10   2   1  871.41   39.40
 -11  -2  -1   86.49    8.30
 -11  -2  -1   66.49    6.70
  11  -2   1   80.29    9.00
 -11  -2  -1   72.39    7.80
  11  -2   1   74.19    7.90
 -11  -2  -1   52.79    7.30
  11  -2   1   71.59    8.30
 -11   2  -1   65.99    7.10
 -11   2  -1   59.39    6.40
  11   2   1   78.09    7.70
  11   2   1   75.99    8.20
  11   2   1   60.69   10.10
 -11   2  -1   71.99    6.00
 -11   2  -1   81.59    9.10
  12  -2   1   41.60    6.30
 -12  -2  -1   29.30    5.90
  12  -2   1   40.30    6.60
 -12  -2  -1   36.70    5.20
 -12  -2  -1   31.80    6.70
 -12  -2  -1   39.40    6.80
  12  -2   1   42.70    7.20
  12  -2   1   29.40    5.50
 -12   2  -1   24.70    4.90
  12   2   1   27.90    6.00
  12   2   1   19.50    6.20
 -12   2  -1   36.50    4.40
 -12   2  -1   35.30    7.00
 -12   2  -1   37.00    4.70
  12   2   1   41.50    6.40
  12   2   1   29.10    5.30
  13  -2   1  170.08   13.30
 -13  -2  -1  171.88   11.30
 -13  -2  -1  186.38   12.60
  13  -2   1  134.69   12.40
 -13  -2  -1  174.38   14.40
  13  -2   1  162.58   12.60
  13  -2   1  173.38   14.30
 -13  -2  -1  190.58   13.20
  13   2   1  183.68   13.60
 -13   2  -1  166.68   10.90
  13   2   1  186.28   13.40
 -13   2  -1  157.78   10.30
  13   2   1  161.48   12.40
 -13   2  -1  164.78   11.70
 -13   2  -1  176.68   13.90
  13   2   1  177.38   14.00
  14  -2   1    0.10    5.90
 -14  -2  -1    4.20    6.80
 -14  -2  -1    1.10    5.10
 -14  -2  -1    1.90    4.50
  14  -2   1    0.50    6.20
  14  -2   1   10.70    5.50
 -14  -2  -1   -7.20    5.60
  14  -2   1    4.40    6.00
  14   2   1    5.30    6.30
  14   2   1   -8.60    5.90
 -14   2  -1    3.30    6.30
  14   2   1   -1.80    4.80
 -14   2  -1    3.70    3.90
 -14   2  -1    3.60    4.50
  14   2   1    5.20    6.30
 -14   2  -1    7.60    5.30
  15  -2   1   29.50    7.60
 -15  -2  -1   26.50    6.60
 -15  -2  -1   35.70    6.00
  15  -2   1   23.20    7.10
  15  -2   1   28.90    7.90
  15  -2   1   27.00    8.40
 -15  -2  -1   31.10    7.60
 -15   2  -1   39.00    6.20
  15   2   1   20.70    8.10
 -15   2  -1   29.80    6.50
 -15   2  -1   39.40    6.00
  15   2   1   31.90    6.60
  15   2   1   33.00    7.90
  15   2   1   17.20    8.70
  16  -2   1   -0.90    7.50
  16  -2   1   -5.20    6.70
 -16  -2  -1   -4.60    6.60
  16  -2   1    8.00    8.60
 -16  -2  -1   -6.20    7.40
 -16  -2  -1    8.50    5.50
  16   2   1  -20.20    7.90
  16   2   1  -16.30    7.70
 -16   2  -1    4.70    6.50
  16   2   1  -12.90    5.90
 -16   2  -1   10.50    5.10
 -16   2  -1   -3.70    4.40
 -16  -3   1   21.80    6.00
 -16  -3   1   19.00    7.90
  16  -3  -1   20.10    8.60
 -16  -3   1   18.10    7.20
  16  -3  -1    9.70    9.30
  16  -3  -1   31.90   15.00
  16  -3  -1   16.40    7.10
  16   3  -1   17.30    7.00
 -16   3   1   34.50    6.40
 -16   3   1   32.90    5.90
  16   3  -1   32.20    9.50
  16   3  -1   38.10    9.20
 -16   3   1   23.40    5.00
  15  -3  -1    3.40    5.80
 -15  -3   1   -8.30    4.40
  15  -3  -1   -1.80    6.40
 -15  -3   1   -1.30    6.30
 -15  -3   1   -5.00    6.60
  15  -3  -1   -5.80    7.00
  15  -3  -1   -1.10    6.60
  15   3  -1    8.60    7.30
  15   3  -1   -4.20    5.40
  15   3  -1    2.00    7.80
 -15   3   1    8.90    3.90
 -15   3   1   -8.20    4.80
 -15   3   1    2.60    4.80
  15   3  -1   -8.50    6.40
  14  -3  -1   10.70    6.20
  14  -3  -1    9.00    6.10
 -14  -3   1   26.90    5.40
 -14  -3   1   20.70    7.40
 -14  -3   1   10.40    6.30
  14  -3  -1   26.10    6.40
 -14  -3   1   11.40    5.70
  14  -3  -1   26.80    7.10
  14   3  -1   25.20    6.40
  14   3  -1   16.70    6.80
  14   3  -1   11.00    6.60
 -14   3   1   24.00    7.50
  14   3  -1   28.50    6.00
 -14   3   1   23.10    4.20
 -14   3   1   16.10    4.60
 -14   3   1   17.20    4.80
  13  -3  -1   -0.20    4.80
 -13  -3   1    0.50    4.10
  13  -3  -1    5.00    5.70
 -13  -3   1   12.80    6.10
  13  -3  -1    9.80    5.80
 -13  -3   1   14.70    5.50
 -13  -3   1   12.60    5.30
  13  -3  -1    3.60    5.00
  13   3  -1   -1.50    4.90
  13   3  -1   10.30    4.90
 -13   3   1    8.30    3.20
  13   3  -1    9.30    5.70
  13   3  -1    4.30    6.00
 -13   3   1    5.60    3.90
 -13   3   1    1.60    5.30
 -12  -3   1  156.68   10.60
 -12  -3   1  164.28   11.70
  12  -3  -1  151.18   13.00
 -12  -3   1  156.98   11.60
  12  -3  -1  132.89   10.70
 -12  -3   1  140.89   12.60
  12  -3  -1  177.78   13.30
  12  -3  -1  151.18   11.40
  12   3  -1  179.88   13.10
 -12   3   1  155.38    9.00
 -12   3   1  158.58   12.60
 -12   3   1  157.88    9.90
  12   3  -1  162.08   12.30
  12   3  -1  170.38   11.90
 -12   3   1  140.39    9.80
 -11  -3   1   30.90    6.10
 -11  -3   1   42.50    5.90
 -11  -3   1   41.00    5.10
 -11  -3   1   28.70    6.10
  11  -3  -1   40.50    5.40
  11  -3  -1   41.80    5.80
  11   3  -1   44.20    7.20
 -11   3   1   51.29    5.70
 -11   3   1   44.10    4.90
 -11   3   1   36.40    4.50
  11   3  -1   28.90    9.90
 -11   3   1   39.30    6.20
  11   3  -1   39.20    5.90
  10  -3  -1   67.59    7.50
  10  -3  -1   70.69    6.80
 -10  -3   1   71.79    7.50
 -10  -3   1   81.79    8.20
  10  -3  -1   73.39    7.20
  10  -3  -1   56.99    6.70
  10  -3  -1   75.89    7.30
 -10  -3   1   62.99    7.30
 -10  -3   1   69.69    6.40
 -10   3   1   74.09    8.00
 -10   3   1   70.19    6.00
 -10   3   1   69.99    5.20
 -10   3   1   71.39    5.90
  10   3  -1   81.29    8.10
  10   3  -1   84.29    7.50
  10   3  -1   69.29    7.90
   9  -3  -1  239.28   13.60
   9  -3  -1  247.28   12.70
   9  -3  -1  240.38   12.40
  -9  -3   1  238.88   12.20
  -9  -3   1  227.98   12.90
  -9  -3   1  243.48   13.30
   9  -3  -1  231.98   12.10
  -9  -3   1  248.98   13.20
   9  -3  -1  233.78   12.70
  -9   3   1  216.88   11.10
   9   3  -1  249.18   13.50
   9   3  -1  195.68   12.90
   9   3  -1  237.68   12.90
  -9   3   1  236.58   11.80
  -9   3   1  231.08   11.70
   8  -3  -1  146.39    9.40
  -8  -3   1  132.79    8.80
   8  -3  -1  142.39    8.40
  -8  -3   1  141.39    9.30
   8  -3  -1  129.69    8.10
  -8  -3   1  136.99    9.10
  -8  -3   1  139.89    8.30
   8  -3  -1  149.59    8.20
  -8   3   1  142.39    7.70
   8   3  -1  130.79    9.10
  -8   3   1  144.29    9.20
   8   3  -1  153.88    9.30
  -8   3   1  136.09    7.20
   8   3  -1  140.29    8.70
  -8   3   1  128.09    7.60
  -7  -3   1  625.14   27.80
  -7  -3   1  594.04   27.70
  -7  -3   1  594.64   27.50
   7  -3  -1  561.64   26.80
   7  -3  -1  628.34   27.20
   7  -3  -1  635.94   26.80
   7  -3  -1  590.94   27.80
  -7  -3   1  627.14   27.20
  -7   3   1  601.04   26.20
  -7   3   1  603.84   27.70
   7   3  -1  603.14   27.80
   7   3  -1  642.24   27.40
   7   3  -1  638.44   27.80
  -7   3   1  585.94   26.50
  -7   3   1  633.54   26.70
   6  -3  -1  553.04   23.50
  -6  -3   1  522.65   24.10
  -6  -3   1  548.35   24.30
   6  -3  -1  533.45   23.20
  -6  -3   1  542.85   24.10
  -6  -3   1  537.85   23.70
   6  -3  -1  547.95   24.30
   6  -3  -1  542.55   23.60
  -6   3   1  528.25   23.10
  -6   3   1  519.95   22.80
   6   3  -1  550.34   24.30
  -6   3   1  517.55   24.10
   6   3  -1  497.85   23.70
   6   3  -1  539.15   24.20
  -6   3   1  518.65   23.20
  -5  -3   1    9.70    2.00
  -5  -3   1   13.70    2.50
   5  -3  -1   10.10    1.70
  -5  -3   1   12.80    2.40
   5  -3  -1    9.10    1.80
  -5  -3   1   12.30    2.50
   5  -3  -1    9.80    2.30
   5  -3  -1    9.60    1.80
   5   3  -1    5.60    2.10
  -5   3   1   10.40    1.70
  -5   3   1   11.80    1.50
   5   3  -1   11.50    2.30
  -5   3   1   10.00    1.30
   5   3  -1   12.00    2.30
  -5   3   1    8.50    2.20
  -4  -3   1 3111.99  131.29
   4  -3  -1 3251.57  130.89
   4  -3  -1 3219.88  131.49
   4  -3  -1 3024.00  130.69
  -4  -3   1 3268.07  131.79
  -4  -3   1 3046.90  131.49
   4  -3  -1 3183.88  130.89
  -4  -3   1 3172.18  131.39
   4   3  -1 3196.78  131.49
  -4   3   1 3214.78  131.49
   4   3  -1 3151.88  131.49
   4   3  -1 3066.79  131.29
  -4   3   1 3168.68  130.59
  -4   3   1 3084.49  130.79
   3  -3  -1   13.60    1.40
  -3  -3   1   13.00    2.10
  -3  -3   1    9.00    1.60
  -3  -3   1   16.70    2.00
   3  -3  -1   10.50    1.70
  -3  -3   1   11.10    2.00
   3  -3  -1   12.30    1.30
   3   3  -1   12.50    1.80
  -3   3   1   13.20    1.80
  -3   3   1   14.50    1.60
  -3   3   1   14.10    0.90
   3   3  -1   10.80    1.80
   3   3  -1   14.90    2.00
  -2  -3   1  623.04   26.60
  -2  -3   1  633.64   26.40
   2  -3  -1  622.44   26.50
  -2  -3   1  634.84   26.50
   2  -3  -1  609.44   26.20
  -2   3   1  616.84   26.20
   2   3  -1  620.84   26.40
   2   3  -1  607.34   26.60
  -2   3   1  645.54   26.50
   2   3  -1  630.74   26.50
  -1  -3   1  104.29    4.70
  -1  -3   1  100.09    4.40
  -1  -3   1   93.99    4.60
   1  -3  -1   94.09    4.70
  -1  -3   1   96.19    4.50
   1   3  -1   92.19    4.50
   1   3  -1   96.49    4.40
   1   3  -1   91.89    4.70
   0  -3  -1  830.62   40.10
   0  -3   1  985.60   40.20
   0  -3   1 1005.80   40.10
   0  -3  -1  953.70   40.00
   0  -3   1  983.50   40.20
   0  -3  -1 1005.10   40.00
   0   3  -1 1002.80   40.20
   0   3  -1  963.20   40.10
  -1  -3  -1 2284.67   93.49
   1  -3   1 2253.37   93.49
   1  -3   1 2320.27   93.29
  -1  -3  -1 2145.69   93.39
  -1  -3  -1 2286.67   93.49
  -1   3  -1 2270.87   93.29
  -1   3  -1 2261.87   93.49
   1   3   1 2102.39   93.49
   1   3   1 2349.06   93.39
   2  -3   1 5965.40  265.17
  -2   3  -1 6491.25  265.17
   2   3   1 6624.94  269.27
  -3  -3  -1  310.27   13.80
  -3  -3  -1  309.67   14.00
  -3  -3  -1  300.27   14.00
   3  -3   1  316.17   13.30
   3  -3   1  315.67   13.80
   3  -3   1  280.77   13.30
   3  -3   1  325.47   13.50
   3  -3   1  322.17   14.00
  -3   3  -1  297.37   13.30
  -3   3  -1  305.47   13.90
  -3   3  -1  315.17   13.20
  -3   3  -1  311.27   13.90
   3   3   1  323.07   14.00
   3   3   1  311.07   13.80
   3   3   1  310.17   14.00
  -3   3  -1  305.07   13.10
  -4  -3  -1  363.56   17.10
  -4  -3  -1  374.46   17.20
  -4  -3  -1  374.76   16.80
   4  -3   1  417.16   17.20
   4  -3   1  373.46   16.90
   4  -3   1  433.16   16.80
   4  -3   1  362.16   17.10
   4  -3   1  359.56   16.30
   4   3   1  367.06   17.10
  -4   3  -1  379.16   16.10
  -4   3  -1  366.06   17.10
   4   3   1  381.56   17.20
   4   3   1  379.96   16.90
  -4   3  -1  376.36   16.40
  -4   3  -1  372.06   16.20
   5  -3   1  726.33   34.00
  -5  -3  -1  770.32   34.50
   5  -3   1  800.92   33.60
  -5  -3  -1  775.32   34.10
   5  -3   1  814.72   34.40
   5  -3   1  809.02   34.70
  -5  -3  -1  809.62   34.70
   5  -3   1  787.42   33.70
   5   3   1  807.32   34.30
  -5   3  -1  809.12   33.50
  -5   3  -1  867.81   34.70
  -5   3  -1  766.62   33.40
   5   3   1  773.72   34.60
   5   3   1  803.42   34.60
  -5   3  -1  794.82   33.80
   6  -3   1  344.97   15.10
  -6  -3  -1  319.47   16.20
  -6  -3  -1  345.67   16.30
   6  -3   1  337.97   15.70
  -6  -3  -1  346.67   15.60
   6  -3   1  330.27   15.60
   6  -3   1  312.17   15.10
   6  -3   1  354.96   16.30
  -6  -3  -1  319.27   16.00
   6   3   1  359.86   15.80
  -6   3  -1  336.77   14.80
   6   3   1  319.97   16.10
  -6   3  -1  320.87   15.10
  -6   3  -1  324.87   16.10
  -6   3  -1  333.67   14.70
   6   3   1  339.87   16.10
  -7  -3  -1   28.20    3.40
   7  -3   1   26.40    4.30
   7  -3   1   20.70    3.10
   7  -3   1   26.80    3.60
  -7  -3  -1   22.10    4.00
   7  -3   1   23.70    2.90
  -7  -3  -1   33.00    4.30
  -7  -3  -1   24.70    4.10
  -7   3  -1   27.20    2.80
   7   3   1   18.50    3.50
   7   3   1   26.60    3.40
   7   3   1   20.60    3.70
  -7   3  -1   23.50    3.00
  -7   3  -1   26.10    2.90
  -7   3  -1   25.90    4.00
  -8  -3  -1  340.37   16.60
  -8  -3  -1  336.47   15.80
   8  -3   1  344.77   16.30
  -8  -3  -1  335.27   16.60
   8  -3   1  351.76   15.80
   8  -3   1  337.17   16.90
  -8  -3  -1  310.47   16.80
   8  -3   1  319.67   16.10
  -8   3  -1  326.67   15.10
  -8   3  -1  372.46   15.70
  -8   3  -1  316.47   14.90
   8   3   1  324.27   16.10
   8   3   1  302.27   16.70
   8   3   1  324.57   16.60
  -8   3  -1  301.27   16.60
   9  -3   1   22.60    3.50
   9  -3   1   16.60    3.50
  -9  -3  -1   18.50    3.30
   9  -3   1   11.90    3.50
  -9  -3  -1   21.00    4.40
   9  -3   1   19.10    4.20
  -9  -3  -1   20.90    4.10
  -9   3  -1   15.70    3.20
   9   3   1   14.30    3.20
   9   3   1   21.10    4.30
   9   3   1   14.80    3.90
  -9   3  -1   20.00    2.90
  -9   3  -1   22.20    2.70
 -10  -3  -1    2.60    3.80
  10  -3   1   -1.20    3.20
 -10  -3  -1   -1.70    3.80
 -10  -3  -1   -2.40    2.80
  10  -3   1    4.70    3.50
  10  -3   1   -1.30    3.10
  10  -3   1    0.30    3.70
 -10  -3  -1   -1.50    3.30
  10   3   1    0.40    3.50
 -10   3  -1   -7.00    3.40
 -10   3  -1    3.70    2.40
  10   3   1   -3.80    3.20
 -10   3  -1    3.50    2.10
 -10   3  -1   -0.90    2.80
  10   3   1   -2.20    2.70
  10   3   1    4.50    3.80
  11  -3   1   65.79    7.60
 -11  -3  -1   66.89    7.40
  11  -3   1   69.59   10.40
  11  -3   1   72.59   10.80
 -11  -3  -1   60.79    7.90
  11  -3   1   62.99    7.00
 -11  -3  -1   72.69    9.00
 -11  -3  -1   64.29    6.90
  11   3   1   68.59    8.20
 -11   3  -1   56.79    6.70
  11   3   1   69.29   10.40
 -11   3  -1   76.19    6.10
  11   3   1   67.49    7.20
  11   3   1   70.69    8.50
 -11   3  -1   61.19    5.60
 -11   3  -1   79.19    8.80
  12  -3   1   58.39    8.20
 -12  -3  -1   53.69    7.20
 -12  -3  -1   53.09    6.80
  12  -3   1   46.30    6.80
  12  -3   1   41.20    6.00
  12  -3   1   49.30    7.60
 -12  -3  -1   41.50    7.00
  12   3   1   57.79    7.90
 -12   3  -1   36.30    7.10
  12   3   1   38.50    6.60
 -12   3  -1   45.30    5.40
 -12   3  -1   47.90    6.00
 -12   3  -1   46.30    5.60
  12   3   1   51.29    6.80
 -13  -3  -1   -7.20    5.70
  13  -3   1   -0.50    4.90
 -13  -3  -1   -4.90    5.20
  13  -3   1   -2.10    4.40
  13  -3   1   -2.60    5.20
  13  -3   1   -4.70    5.40
 -13  -3  -1   -3.70    3.70
 -13  -3  -1    1.20    4.70
 -13   3  -1   -0.20    3.00
 -13   3  -1   -3.20    3.40
  13   3   1  -11.10    5.00
 -13   3  -1    2.30    4.10
  13   3   1    5.60    5.40
  13   3   1   -0.50    4.00
  13   3   1    6.90    6.10
 -13   3  -1    5.40    6.00
 -14  -3  -1    3.30    5.60
 -14  -3  -1   -1.40    4.30
 -14  -3  -1   20.80    7.20
  14  -3   1    0.00    5.70
  14  -3   1    6.00    5.20
 -14  -3  -1   11.50    6.60
  14  -3   1   -4.20    6.20
  14  -3   1    9.80    6.30
 -14   3  -1    0.60    4.60
  14   3   1   -4.50    4.80
 -14   3  -1    5.10    3.60
 -14   3  -1   -5.20    6.60
 -14   3  -1   -1.40    3.80
  14   3   1  -10.40    6.00
  14   3   1    5.30    6.50
  14   3   1   -1.20    6.30
 -15  -3  -1    9.80    6.00
  15  -3   1   22.80    8.20
 -15  -3  -1    1.20    4.80
 -15  -3  -1    4.50    6.70
  15  -3   1   20.60    6.90
  15  -3   1    6.90    6.90
  15  -3   1   -0.40    5.40
 -15   3  -1    5.60    5.50
 -15   3  -1    9.20    4.20
  15   3   1   18.20    6.10
  15   3   1  -10.90    6.50
 -15   3  -1   -0.50    5.60
  15   3   1   -9.50    6.50
 -16  -3  -1  146.79   12.50
 -16  -3  -1  123.39   14.30
  16  -3   1  174.98   16.90
 -16  -3  -1  141.69   15.10
  16  -3   1  140.79   14.20
  16  -3   1  174.78   16.60
 -16   3  -1  155.58   11.00
  16   3   1  171.78   16.10
  16   3   1  157.38   14.00
 -16   3  -1  162.98   12.70
 -16   3  -1  139.79   11.50
  16   3   1  182.58   16.90
 -16  -4   1   16.30    7.50
  16  -4  -1   10.30    7.60
  16  -4  -1   32.00    9.70
  16  -4  -1   14.70    8.30
 -16  -4   1   13.00    5.70
 -16  -4   1   26.30   13.80
  16  -4  -1    2.80    7.90
  16   4  -1   25.20    8.70
  16   4  -1   12.00    8.50
 -16   4   1   12.80    5.20
 -16   4   1   31.50    5.40
 -16   4   1   15.70    4.40
  16   4  -1    6.00    6.40
 -15  -4   1   -6.10    6.60
 -15  -4   1   14.10    6.70
  15  -4  -1   -4.60    6.60
 -15  -4   1   -2.10    5.00
  15  -4  -1   -6.80    5.70
  15  -4  -1   -1.70    6.40
  15  -4  -1    4.30    7.50
  15   4  -1    1.90    5.80
  15   4  -1   -5.80    6.90
 -15   4   1   -7.70    3.20
 -15   4   1   10.50    4.90
  15   4  -1   -3.10    6.80
 -15   4   1    0.20    4.60
  14  -4  -1   84.09    9.00
 -14  -4   1   69.49    8.40
 -14  -4   1   53.19    8.70
 -14  -4   1   80.59    9.50
 -14  -4   1   79.79    9.00
  14  -4  -1   60.29    8.40
  14  -4  -1   65.59    9.60
  14  -4  -1   67.19    9.00
 -14   4   1   72.39    7.60
  14   4  -1   58.79    8.10
 -14   4   1   71.29    9.10
  14   4  -1   59.09    7.80
  14   4  -1   67.09    9.10
 -14   4   1   58.39    6.30
  14   4  -1   72.59    9.00
 -13  -4   1  177.88   13.90
  13  -4  -1  145.59   12.90
  13  -4  -1  149.49   12.10
 -13  -4   1  174.78   11.30
 -13  -4   1  161.88   12.70
  13  -4  -1  175.18   13.80
 -13  -4   1  152.48   12.80
  13  -4  -1  171.88   12.20
 -13   4   1  146.29   10.10
  13   4  -1  170.88   13.60
  13   4  -1  161.48   11.90
  13   4  -1  144.29   12.80
  13   4  -1  161.28   13.90
 -13   4   1  155.38   10.20
 -13   4   1  164.48    9.20
 -13   4   1  156.18   13.50
  12  -4  -1  316.97   16.60
  12  -4  -1  269.97   17.30
 -12  -4   1  287.07   16.50
  12  -4  -1  285.17   16.10
 -12  -4   1  277.17   15.30
  12  -4  -1  251.77   15.30
 -12  -4   1  270.97   16.30
 -12  -4   1  275.17   17.30
 -12   4   1  272.67   14.20
 -12   4   1  272.37   14.10
  12   4  -1  281.47   17.20
  12   4  -1  261.47   16.20
  12   4  -1  297.97   17.20
 -12   4   1  268.87   16.80
 -12   4   1  277.27   13.50
 -11  -4   1  139.19   10.00
  11  -4  -1  110.89   15.50
 -11  -4   1  106.29   10.50
 -11  -4   1  131.49    9.10
 -11  -4   1  122.99   10.10
  11  -4  -1  110.19    9.50
  11  -4  -1  105.49    9.30
  11  -4  -1  119.59    9.80
 -11   4   1  118.79    7.90
 -11   4   1  118.59   10.20
  11   4  -1  130.59    9.90
 -11   4   1  122.09    7.70
 -11   4   1  119.79    7.00
  11   4  -1  112.69   11.30
  11   4  -1  123.89   10.60
 -10  -4   1    2.90    3.90
  10  -4  -1    0.70    3.50
  10  -4  -1    1.50    3.20
 -10  -4   1    8.40    4.10
  10  -4  -1   -0.60    2.70
 -10  -4   1   -3.30    2.60
 -10  -4   1    0.30    3.60
  10  -4  -1   -1.60    2.90
  10  -4  -1   -5.40    3.10
 -10   4   1    2.30    1.90
  10   4  -1   -7.00    3.50
 -10   4   1    0.10    2.30
 -10   4   1   -1.50    2.10
 -10   4   1   -0.70    3.70
  10   4  -1   -2.80    3.00
  10   4  -1   -0.90    3.70
   9  -4  -1    0.10    2.60
  -9  -4   1    0.30    2.40
   9  -4  -1   -2.30    2.40
   9  -4  -1    0.80    2.50
  -9  -4   1    1.30    3.40
   9  -4  -1    0.60    2.70
   9  -4  -1    5.30    3.40
  -9  -4   1    2.80    3.20
  -9  -4   1    3.20    3.40
   9   4  -1   -0.30    3.00
  -9   4   1   -0.90    1.50
   9   4  -1   -0.50    3.30
   9   4  -1   -2.00    3.10
  -9   4   1   -1.10    2.00
  -9   4   1    1.50    2.10
  -8  -4   1  365.26   18.00
   8  -4  -1  385.96   18.00
   8  -4  -1  411.86   17.60
  -8  -4   1  395.26   19.00
   8  -4  -1  376.26   18.80
  -8  -4   1  382.16   18.80
   8  -4  -1  390.76   17.70
   8  -4  -1  361.16   18.20
  -8  -4   1  368.56   18.50
   8   4  -1  375.86   18.20
   8   4  -1  376.66   18.80
  -8   4   1  379.86   17.20
  -8   4   1  387.06   18.70
  -8   4   1  377.66   16.70
  -8   4   1  357.56   16.90
   8   4  -1  374.36   18.70
   7  -4  -1   38.60    4.80
   7  -4  -1   41.00    4.30
  -7  -4   1   42.90    5.30
  -7  -4   1   38.10    4.60
   7  -4  -1   35.40    4.00
   7  -4  -1   37.60    4.20
  -7  -4   1   38.30    4.40
  -7  -4   1   42.10    4.70
   7   4  -1   42.40    4.50
  -7   4   1   39.60    3.60
   7   4  -1   44.30    5.00
  -7   4   1   43.10    5.40
   7   4  -1   42.80    5.20
  -7   4   1   38.50    3.00
  -7   4   1   42.70    3.40
   6  -4  -1   12.10    2.20
  -6  -4   1   11.60    3.10
   6  -4  -1   10.50    2.00
  -6  -4   1    8.70    2.40
  -6  -4   1    6.80    2.70
   6  -4  -1    8.70    2.20
  -6  -4   1    8.70    2.80
   6  -4  -1   11.30    2.90
  -6   4   1    9.60    1.80
  -6   4   1   10.60    1.70
  -6   4   1   10.20    2.80
  -6   4   1    9.10    1.40
   6   4  -1   13.10    3.10
   6   4  -1   12.40    3.00
   6   4  -1    7.70    2.70
  -5  -4   1  763.22   32.70
  -5  -4   1  777.82   32.80
   5  -4  -1  803.62   32.00
   5  -4  -1  731.33   31.90
  -5  -4   1  773.32   32.50
   5  -4  -1  747.23   32.80
  -5  -4   1  730.73   33.00
   5  -4  -1  664.63   31.60
  -5   4   1  750.02   32.60
  -5   4   1  701.83   31.40
   5   4  -1  774.12   32.80
  -5   4   1  752.92   31.80
   5   4  -1  748.23   32.50
   5   4  -1  778.12   32.70
   4  -4  -1 5222.48  202.58
  -4  -4   1 4896.21  202.38
  -4  -4   1 5003.50  202.98
  -4  -4   1 4952.60  202.38
   4  -4  -1 4697.63  201.78
  -4  -4   1 4812.02  202.58
   4  -4  -1 4558.14  201.68
   4   4  -1 4902.31  202.58
  -4   4   1 4816.72  202.38
   4   4  -1 4931.91  202.48
   4   4  -1 4835.02  202.28
   3  -4  -1  391.66   17.20
   3  -4  -1  417.46   16.90
  -3  -4   1  415.56   17.90
   3  -4  -1  402.26   17.70
   3  -4  -1  382.36   16.80
  -3  -4   1  407.06   17.60
  -3  -4   1  390.56   17.60
  -3   4   1  408.16   17.60
   3   4  -1  395.56   17.60
   3   4  -1  402.86   17.60
   3   4  -1  403.96   17.80
  -3   4   1  394.86   17.10
   2  -4  -1   22.40    2.30
   2  -4  -1   23.60    1.90
  -2  -4   1   21.20    2.50
  -2  -4   1   24.50    2.10
  -2  -4   1   24.70    2.30
  -2   4   1   27.00    2.30
   2   4  -1   24.40    2.60
   2   4  -1   24.40    2.00
   2   4  -1   23.80    2.30
   2   4  -1   23.70    2.10
  -2   4   1   23.30    1.90
  -1  -4   1  870.31   37.80
  -1  -4   1  939.01   37.90
  -1  -4   1  876.71   37.50
   1  -4  -1  826.72   37.70
   1  -4  -1  892.41   37.80
  -1  -4   1  925.21   37.80
   1   4  -1  918.51   37.60
   1   4  -1  991.80   37.90
   1   4  -1  827.72   37.60
   1   4  -1  947.41   37.70
   0  -4  -1  388.66   17.80
   0  -4   1  465.45   18.00
   0  -4  -1  415.26   17.90
   0  -4   1  412.26   18.20
   0  -4   1  419.46   17.80
   0  -4  -1  417.26   17.70
   0   4  -1  445.76   18.00
   0   4  -1  430.16   17.70
   1  -4   1 2729.53  110.79
   1  -4   1 2745.43  110.59
  -1  -4  -1 2740.93  110.69
  -1  -4  -1 2691.73  110.79
  -1  -4  -1 2709.83  110.79
   1   4   1 2411.46  110.59
   1   4   1 2650.73  110.79
  -1   4  -1 2686.63  110.79
   2  -4   1   36.10    1.90
  -2  -4  -1   35.70    3.10
   2  -4   1   30.60    2.50
  -2  -4  -1   30.20    2.70
   2  -4   1   36.70    2.60
   2  -4   1   37.80    2.00
  -2  -4  -1   33.90    2.80
   2   4   1   27.30    2.80
   2   4   1   29.40    2.60
  -2   4  -1   34.40    2.60
   2   4   1   34.60    2.80
  -2   4  -1   32.20    2.70
  -3  -4  -1 1064.39   44.40
   3  -4   1 1052.69   43.90
   3  -4   1  987.80   44.30
   3  -4   1 1022.20   43.70
   3  -4   1 1060.39   44.50
   3  -4   1  987.70   43.60
  -3  -4  -1 1088.19   44.70
  -3  -4  -1 1076.29   44.60
  -3   4  -1 1008.70   43.60
   3   4   1 1064.69   44.60
   3   4   1 1076.49   44.40
  -3   4  -1 1080.59   44.50
   3   4   1 1083.59   44.50
  -3   4  -1 1064.69   44.40
  -3   4  -1 1046.90   43.60
  -4  -4  -1    0.50    1.70
   4  -4   1    2.00    1.70
   4  -4   1    2.30    1.00
   4  -4   1   -0.10    1.40
  -4  -4  -1   -1.40    1.60
  -4  -4  -1    0.10    1.20
   4  -4   1    1.40    1.20
   4  -4   1    0.40    0.90
  -4   4  -1    4.80    1.20
  -4   4  -1    0.20    0.80
  -4   4  -1    1.40    1.60
  -4   4  -1    0.30    0.70
   4   4   1   -1.30    1.60
   4   4   1   -0.50    1.60
   4   4   1    0.90    1.40
  -5  -4  -1  121.79    7.40
   5  -4   1  130.99    6.10
   5  -4   1  114.29    7.20
   5  -4   1  115.29    5.90
   5  -4   1  122.69    7.00
  -5  -4  -1  118.89    7.40
   5  -4   1  131.39    6.60
  -5  -4  -1  119.99    6.80
  -5   4  -1  121.89    5.70
   5   4   1  118.99    7.20
   5   4   1  119.69    6.90
  -5   4  -1  111.39    5.90
  -5   4  -1  118.99    7.20
  -5   4  -1  123.29    5.70
   5   4   1  117.09    7.20
   6  -4   1  897.91   38.80
  -6  -4  -1  867.91   38.80
  -6  -4  -1  939.91   38.90
   6  -4   1  891.01   38.40
   6  -4   1  842.42   37.60
   6  -4   1  914.01   38.10
  -6  -4  -1  884.91   38.20
   6  -4   1  842.22   37.50
  -6   4  -1  867.21   37.30
   6   4   1  882.51   38.30
   6   4   1  868.11   38.70
  -6   4  -1  902.91   37.30
  -6   4  -1  929.41   37.60
   6   4   1  861.01   38.70
  -6   4  -1  884.81   38.70
   7  -4   1   14.90    3.20
  -7  -4  -1   21.40    3.80
  -7  -4  -1   18.00    3.10
   7  -4   1   19.90    2.60
   7  -4   1   11.80    3.50
  -7  -4  -1   19.30    3.70
   7  -4   1   23.90    2.90
   7  -4   1   16.40    3.00
  -7  -4  -1   16.50    3.70
  -7   4  -1   17.50    2.10
  -7   4  -1   17.80    2.50
   7   4   1   14.20    3.20
  -7   4  -1   16.30    3.60
   7   4   1   17.80    3.70
  -7   4  -1   19.90    2.30
   7   4   1   17.00    3.60
   8  -4   1  418.66   21.40
   8  -4   1  443.56   20.80
   8  -4   1  446.16   20.60
  -8  -4  -1  433.76   20.40
  -8  -4  -1  462.35   21.50
   8  -4   1  448.36   20.10
  -8  -4  -1  438.16   21.40
  -8  -4  -1  457.15   21.30
  -8   4  -1  438.96   19.80
   8   4   1  425.26   20.70
   8   4   1  449.26   21.40
  -8   4  -1  441.36   21.20
   8   4   1  429.76   21.20
  -8   4  -1  457.55   19.50
  -8   4  -1  426.76   19.30
  -9  -4  -1  147.69    9.90
   9  -4   1  143.79   10.00
  -9  -4  -1   98.79   11.00
   9  -4   1  146.39    9.10
  -9  -4  -1  153.78    8.80
   9  -4   1  149.79    9.20
   9  -4   1  137.79    8.50
   9   4   1  142.79    9.90
   9   4   1  133.09    9.20
  -9   4  -1  138.49    7.30
   9   4   1  130.19    9.80
  -9   4  -1  126.29    7.90
  -9   4  -1  136.29    7.50
   9   4   1  148.69    8.70
 -10  -4  -1   27.30    5.10
  10  -4   1   29.70    4.50
 -10  -4  -1   32.80    4.60
 -10  -4  -1   37.00    5.60
  10  -4   1   22.20    4.90
 -10  -4  -1   32.90    5.50
  10  -4   1   29.50    4.40
  10  -4   1   29.70    4.90
 -10   4  -1   33.30    4.20
  10   4   1   30.90    4.30
 -10   4  -1   23.10    4.90
  10   4   1   29.60    4.70
 -10   4  -1   33.50    4.00
  10   4   1   29.20    5.40
  10   4   1   34.00    5.50
 -10   4  -1   28.40    3.20
  11  -4   1  129.39    9.90
  11  -4   1  117.69    8.90
  11  -4   1  117.29   11.70
 -11  -4  -1  127.69   10.30
 -11  -4  -1  124.49   10.20
 -11  -4  -1  104.69   10.50
  11  -4   1  110.39    9.40
 -11  -4  -1  116.99    8.60
  11   4   1  120.79    9.00
 -11   4  -1  116.69    7.40
 -11   4  -1  110.69    8.00
 -11   4  -1  111.39    7.00
  11   4   1  124.39   10.50
  11   4   1  105.79   11.80
 -11   4  -1  113.39   10.40
  11   4   1  115.79    9.70
 -12  -4  -1   94.39    9.70
  12  -4   1   89.59   10.80
  12  -4   1   94.19    9.20
 -12  -4  -1   92.49    9.90
 -12  -4  -1  100.59    8.50
  12  -4   1   81.99    8.80
 -12  -4  -1   86.39   10.00
  12   4   1   91.59   10.20
 -12   4  -1   80.89    7.80
  12   4   1  100.59   10.10
  12   4   1   83.69   10.40
 -12   4  -1   99.29    6.60
 -12   4  -1   70.09    8.50
  12   4   1  102.29   10.80
 -12   4  -1   94.39    7.10
 -13  -4  -1  536.05   26.30
  13  -4   1  492.55   25.80
  13  -4   1  519.05   27.70
 -13  -4  -1  474.75   26.30
  13  -4   1  533.35   25.80
 -13  -4  -1  554.14   25.30
 -13  -4  -1  497.75   27.20
  13  -4   1  505.55   26.40
  13   4   1  498.05   26.20
 -13   4  -1  546.45   24.50
  13   4   1  494.55   26.90
 -13   4  -1  520.25   23.90
 -13   4  -1  508.25   27.10
  13   4   1  511.65   27.10
  13   4   1  541.15   25.60
 -13   4  -1  523.35   23.50
  14  -4   1   20.40    6.90
  14  -4   1   17.30    6.50
 -14  -4  -1   14.80    5.10
 -14  -4  -1    8.20    6.10
  14  -4   1   10.60    5.40
 -14  -4  -1    7.00    7.70
 -14  -4  -1   20.40    6.90
  14  -4   1   22.40    7.90
 -14   4  -1   16.60    4.20
  14   4   1   45.30    7.70
  14   4   1   10.30    5.20
 -14   4  -1   26.00    7.50
 -14   4  -1   25.10    4.00
 -14   4  -1   25.30    5.10
  14   4   1   -3.40    6.80
  14   4   1   18.40    7.10
 -15  -4  -1    7.40    7.50
  15  -4   1    2.40    6.80
 -15  -4  -1   25.50    5.80
  15  -4   1   12.90    8.00
  15  -4   1   13.60    6.80
 -15  -4  -1   23.50    7.20
  15  -4   1   12.50    7.40
 -15   4  -1   15.20    4.00
 -15   4  -1   12.60    5.10
  15   4   1    6.30    7.50
  15   4   1   24.80    8.10
  15   4   1   18.40    6.40
 -15   4  -1   15.80    4.50
  16  -4   1   16.30    8.00
 -16  -4  -1   12.80    7.20
  16  -4   1    0.50    7.00
  16  -4   1    6.70    8.80
 -16  -4  -1    4.00    5.90
  16   4   1   -1.00    8.60
 -16   4  -1   -2.30    4.80
 -16   4  -1   -4.90    4.00
 -16   4  -1    3.10    5.50
  16   4   1    4.20    8.40
  16   4   1   16.60    6.90
  16  -5  -1    1.40    6.80
  16  -5  -1    8.80    8.20
  16  -5  -1   -3.90    8.70
  16  -5  -1   -5.10    7.80
 -16  -5   1   11.40    7.10
 -16  -5   1   -3.00    5.50
  16   5  -1    9.00    8.70
  16   5  -1   -4.20    8.50
  16   5  -1   -5.40    6.10
 -16   5   1   -5.40    4.50
 -16   5   1    8.00    3.50
  15  -5  -1    7.80    7.00
  15  -5  -1   12.70    6.90
 -15  -5   1   11.30    7.20
 -15  -5   1    9.90    6.90
  15  -5  -1   14.60    7.50
 -15  -5   1   11.50    5.50
  15  -5  -1    0.20    6.00
  15   5  -1    3.40    7.50
 -15   5   1    6.20    3.30
 -15   5   1   10.40    4.90
  15   5  -1   -0.30    5.70
  15   5  -1   -2.80    6.80
 -15   5   1    0.80    4.00
 -14  -5   1   13.50    7.50
 -14  -5   1   20.60    5.20
 -14  -5   1   11.80    6.80
  14  -5  -1   16.70    6.70
  14  -5  -1   11.40    6.80
 -14  -5   1   15.20    6.60
  14  -5  -1   20.40    6.40
  14  -5  -1   23.60    6.60
  14   5  -1    9.80    5.70
  14   5  -1   11.20    6.90
  14   5  -1   22.10    6.60
 -14   5   1   22.30    4.40
 -14   5   1   17.10    3.30
 -14   5   1   20.20    4.50
 -14   5   1   18.80    7.00
  14   5  -1   27.00    7.60
  13  -5  -1  261.57   16.40
 -13  -5   1  279.77   15.20
 -13  -5   1  241.58   16.30
  13  -5  -1  258.47   16.10
 -13  -5   1  261.57   16.70
  13  -5  -1  284.17   15.80
 -13  -5   1  257.77   17.50
  13  -5  -1  253.97   17.30
  13   5  -1  258.47   16.80
 -13   5   1  249.88   13.20
 -13   5   1  258.77   17.20
  13   5  -1  259.27   15.50
  13   5  -1  245.58   17.10
  13   5  -1  244.38   16.20
 -13   5   1  247.98   13.70
 -13   5   1  253.07   12.60
  12  -5  -1  498.15   23.40
 -12  -5   1  447.26   23.60
 -12  -5   1  450.95   22.50
 -12  -5   1  453.45   23.50
  12  -5  -1  447.16   24.30
 -12  -5   1  463.85   24.20
  12  -5  -1  476.35   22.60
  12  -5  -1  470.75   23.20
 -12   5   1  439.06   21.20
  12   5  -1  461.55   24.10
  12   5  -1  433.46   23.80
 -12   5   1  446.76   23.80
 -12   5   1  464.75   20.90
 -12   5   1  431.46   20.30
  12   5  -1  465.65   23.30
  11  -5  -1    3.10    3.60
 -11  -5   1   -0.10    4.40
  11  -5  -1    4.80    3.90
 -11  -5   1    5.30    4.60
 -11  -5   1    6.60    3.60
  11  -5  -1    2.70    5.60
  11  -5  -1   12.30    4.40
 -11  -5   1    5.50    4.50
  11  -5  -1   13.40    5.30
 -11   5   1    7.40    2.10
 -11   5   1    8.30    2.90
 -11   5   1    4.80    2.60
  11   5  -1   -3.50    5.20
  11   5  -1   13.50    5.50
 -11   5   1   12.50    5.00
  11   5  -1    6.10    4.40
  10  -5  -1  131.89    8.60
 -10  -5   1  133.69   10.30
 -10  -5   1  133.89    9.10
 -10  -5   1  129.89   10.00
 -10  -5   1  127.19   10.30
  10  -5  -1  131.99   10.70
  10  -5  -1  137.59    9.40
  10  -5  -1  124.69    9.30
  10  -5  -1  145.49    8.80
  10   5  -1  139.19    9.60
  10   5  -1  137.59   10.30
 -10   5   1  128.39    7.40
  10   5  -1  137.39   10.40
 -10   5   1  131.79    7.80
 -10   5   1  133.09   10.10
 -10   5   1  124.69    6.80
   9  -5  -1  119.49    7.90
  -9  -5   1  127.99    9.40
   9  -5  -1  143.49    8.60
  -9  -5   1  139.39    9.50
   9  -5  -1  131.19    9.00
  -9  -5   1  145.89    8.80
   9  -5  -1  131.19    8.00
   9  -5  -1  129.39    9.50
  -9  -5   1  121.49    9.70
  -9   5   1  130.49    6.60
   9   5  -1  125.19    9.00
   9   5  -1  133.79    9.50
  -9   5   1  125.59    6.90
  -9   5   1  129.49   10.30
   9   5  -1  120.69    9.30
  -9   5   1  133.59    7.40
   8  -5  -1  423.96   19.30
   8  -5  -1  398.06   19.70
  -8  -5   1  439.06   20.20
  -8  -5   1  423.66   20.20
   8  -5  -1  392.86   18.80
   8  -5  -1  412.46   20.30
  -8  -5   1  424.46   19.60
   8  -5  -1  392.86   18.90
  -8  -5   1  397.96   20.30
  -8   5   1  430.76   18.20
   8   5  -1  396.56   20.10
   8   5  -1  401.96   20.10
   8   5  -1  437.46   19.80
  -8   5   1  425.66   20.10
  -8   5   1  414.46   18.50
  -8   5   1  412.56   17.90
   7  -5  -1 2501.95  100.29
  -7  -5   1 2134.19  100.09
   7  -5  -1 2386.46   99.79
  -7  -5   1 2399.66   99.99
   7  -5  -1 2332.77   98.89
  -7  -5   1 2430.66   99.59
   7  -5  -1 2591.64   98.89
   7  -5  -1 2484.55   99.19
  -7  -5   1 2314.57   99.89
   7   5  -1 2404.16   99.69
  -7   5   1 2275.47   98.59
   7   5  -1 2449.35  100.09
   7   5  -1 2353.26  100.09
  -7   5   1 2181.38   98.19
  -7   5   1 2324.97   98.09
  -7   5   1 2269.17   99.79
   6  -5  -1  225.78   12.10
   6  -5  -1  256.97   11.40
  -6  -5   1  238.48   12.40
   6  -5  -1  210.88   11.10
   6  -5  -1  259.77   12.60
  -6  -5   1  268.07   13.20
  -6  -5   1  251.97   12.20
  -6  -5   1  241.88   12.50
   6  -5  -1  224.48   11.40
   6   5  -1  236.78   12.20
  -6   5   1  245.58   11.10
  -6   5   1  238.08   10.50
   6   5  -1  248.38   12.50
  -6   5   1  240.78   10.40
   6   5  -1  250.67   12.60
  -6   5   1  242.28   12.40
  -5  -5   1  391.46   18.40
  -5  -5   1  397.96   18.90
  -5  -5   1  388.26   18.00
   5  -5  -1  404.66   17.30
   5  -5  -1  392.66   18.00
   5  -5  -1  429.26   18.40
  -5  -5   1  393.26   18.20
   5  -5  -1  367.06   17.30
   5  -5  -1  406.36   17.10
   5   5  -1  384.56   18.30
   5   5  -1  393.56   18.20
   5   5  -1  389.16   18.00
  -5   5   1  399.46   17.20
  -5   5   1  395.66   18.10
  -4  -5   1    5.10    2.20
  -4  -5   1    5.60    1.90
   4  -5  -1    5.30    0.90
   4  -5  -1    6.90    1.80
   4  -5  -1    6.00    1.10
   4  -5  -1    4.70    1.30
   4  -5  -1    7.10    2.00
  -4  -5   1    5.00    1.80
   4   5  -1    3.10    1.80
  -4   5   1    5.50    1.20
   4   5  -1    8.40    1.90
   4   5  -1    3.50    1.90
  -4   5   1    5.20    1.80
  -3  -5   1  139.69    7.10
   3  -5  -1  157.78    7.20
   3  -5  -1  133.59    6.60
   3  -5  -1  142.19    7.00
  -3  -5   1  133.99    7.30
  -3  -5   1  137.79    7.00
   3   5  -1  140.09    7.00
   3   5  -1  136.89    7.30
   3   5  -1  137.89    7.00
  -3   5   1  141.29    6.60
  -3   5   1  150.58    7.10
  -2  -5   1 2558.64  104.09
   2  -5  -1 2538.55  104.09
  -2  -5   1 2462.95  103.89
   2  -5  -1 2414.66  103.89
  -2  -5   1 2488.95  104.29
   2  -5  -1 2487.05  104.09
   2   5  -1 2485.95  103.79
   2   5  -1 2542.55  104.09
   2   5  -1 2571.64  103.89
   2   5  -1 2479.65  104.19
  -1  -5   1 1151.98   50.49
  -1  -5   1 1159.98   50.39
   1  -5  -1 1187.78   50.49
  -1  -5   1 1202.28   50.29
  -1  -5   1 1400.06   50.79
   1   5  -1 1171.98   50.59
   1   5  -1 1206.18   50.49
   1   5  -1 1204.48   50.39
   0  -5   1  715.93   29.60
   0  -5  -1  715.13   29.40
   0  -5  -1  796.82   29.50
   0  -5   1  711.23   29.60
   0  -5   1  695.73   30.00
   0  -5  -1  653.63   29.40
   0   5  -1  701.53   29.30
   0   5  -1  664.73   29.60
   0   5   1  693.63   29.40
  -1  -5  -1  182.68    8.70
   1  -5   1  204.58    8.70
   1  -5   1  187.48    8.20
  -1  -5  -1  187.98    8.60
  -1  -5  -1  173.98    8.50
   1  -5   1  186.58    8.40
  -1   5  -1  201.18    8.40
   1   5   1  187.88    8.50
  -1   5  -1  196.18    8.70
   1   5   1  202.18    8.50
   1   5   1  190.08    8.00
   2  -5   1  805.52   34.60
  -2  -5  -1  803.92   34.50
  -2  -5  -1  795.92   34.70
  -2  -5  -1  811.82   34.60
   2  -5   1  801.62   34.40
   2  -5   1  853.11   33.90
   2   5   1  851.21   34.50
  -2   5  -1  804.12   34.60
   2   5   1  820.92   34.60
  -2   5  -1  821.42   34.40
   2   5   1  805.32   34.50
   3  -5   1    8.30    1.00
  -3  -5  -1    6.90    1.70
   3  -5   1   12.00    1.90
  -3  -5  -1    6.30    1.80
  -3  -5  -1    9.80    2.20
   3  -5   1    8.80    0.90
   3  -5   1    7.50    1.60
   3  -5   1    8.80    1.40
   3   5   1    9.20    1.90
   3   5   1    8.10    1.70
   3   5   1    9.10    1.80
  -3   5  -1    6.60    1.60
  -3   5  -1    6.20    1.70
  -4  -5  -1 3261.47  135.39
  -4  -5  -1 3242.68  135.29
   4  -5   1 3239.58  135.19
   4  -5   1 3140.29  134.29
  -4  -5  -1 3156.48  134.99
   4  -5   1 3152.28  134.69
   4  -5   1 3480.95  134.59
   4  -5   1 3176.48  135.09
   4   5   1 3248.48  135.09
  -4   5  -1 3378.66  135.19
   4   5   1 3331.57  135.29
   4   5   1 3244.08  135.29
  -4   5  -1 3102.09  134.19
   5  -5   1   32.70    3.70
   5  -5   1   33.30    3.30
   5  -5   1   35.20    4.20
  -5  -5  -1   28.30    3.30
  -5  -5  -1   28.40    3.60
   5  -5   1   34.00    2.80
   5  -5   1   36.60    2.60
  -5  -5  -1   36.10    3.90
  -5   5  -1   30.70    2.30
  -5   5  -1   32.20    2.20
  -5   5  -1   36.30    4.00
   5   5   1   34.40    3.90
  -5   5  -1   33.20    2.30
   5   5   1   35.30    4.10
   5   5   1   26.50    3.40
   6  -5   1  305.97   14.50
  -6  -5  -1  323.27   16.10
   6  -5   1  322.57   15.70
   6  -5   1  337.07   14.80
  -6  -5  -1  343.87   15.60
  -6  -5  -1  328.67   16.10
   6  -5   1  315.77   16.00
   6  -5   1  322.97   15.10
  -6   5  -1  339.87   14.30
  -6   5  -1  355.56   14.50
   6   5   1  326.67   15.70
   6   5   1  317.07   16.00
  -6   5  -1  330.87   15.80
  -6   5  -1  324.77   14.20
   6   5   1  330.27   16.00
   7  -5   1  147.49    9.00
  -7  -5  -1  162.18   10.00
   7  -5   1  157.38    7.90
   7  -5   1  166.58    8.20
   7  -5   1  152.18    9.50
   7  -5   1  141.19    8.50
  -7  -5  -1  157.38    8.80
  -7  -5  -1  150.78    9.70
  -7  -5  -1  155.08    9.70
   7   5   1  139.89    9.30
  -7   5  -1  151.08    9.30
   7   5   1  155.98    9.20
   7   5   1  164.68    9.70
  -7   5  -1  156.98    7.40
  -7   5  -1  149.49    7.60
  -7   5  -1  156.38    7.30
  -8  -5  -1  391.96   19.20
  -8  -5  -1  360.26   18.80
   8  -5   1  362.66   18.30
  -8  -5  -1  358.36   18.70
   8  -5   1  380.76   18.00
   8  -5   1  336.67   17.10
   8  -5   1  373.46   18.90
   8  -5   1  406.06   17.50
  -8  -5  -1  388.06   18.10
  -8   5  -1  380.56   16.70
  -8   5  -1  356.26   18.60
  -8   5  -1  422.36   17.10
  -8   5  -1  374.66   16.60
   8   5   1  379.96   18.80
   8   5   1  369.26   18.20
   8   5   1  399.16   18.90
   9  -5   1  367.76   18.80
   9  -5   1  429.46   19.40
   9  -5   1  392.56   19.90
  -9  -5  -1  409.46   18.90
  -9  -5  -1  388.66   19.70
   9  -5   1  385.26   18.30
  -9  -5  -1  373.86   19.80
  -9  -5  -1  363.86   21.40
  -9   5  -1  393.86   17.30
  -9   5  -1  389.96   17.50
  -9   5  -1  362.16   21.10
   9   5   1  401.26   19.80
   9   5   1  389.16   19.30
  -9   5  -1  413.76   17.80
   9   5   1  387.86   19.80
  10  -5   1   75.79    8.70
  10  -5   1   63.49    7.00
 -10  -5  -1   66.89    6.70
 -10  -5  -1   76.79    7.70
 -10  -5  -1   72.99    8.60
  10  -5   1   61.99    6.50
  10  -5   1   59.29    7.20
  10   5   1   70.89    7.70
 -10   5  -1   64.99    5.00
 -10   5  -1   70.59    4.70
  10   5   1   78.09    6.60
 -10   5  -1   63.59    5.40
  10   5   1   87.59    8.30
 -10   5  -1   67.59    8.30
  10   5   1   55.69    6.70
  11  -5   1   -1.30    3.40
 -11  -5  -1   -2.40    4.40
  11  -5   1   -1.70    4.70
 -11  -5  -1    8.40    5.00
  11  -5   1    0.90    4.00
 -11  -5  -1    5.10    4.90
  11  -5   1    2.60    3.80
  11   5   1    1.40    4.60
  11   5   1    1.60    4.30
 -11   5  -1    7.70    4.80
 -11   5  -1    0.50    2.00
 -11   5  -1    6.30    2.90
  11   5   1    4.20    3.40
 -11   5  -1   -0.40    2.30
  11   5   1   -3.70    4.30
  12  -5   1  205.68   13.10
 -12  -5  -1  199.88   14.60
  12  -5   1  179.68   12.50
 -12  -5  -1  209.48   14.00
 -12  -5  -1  191.08   12.40
 -12  -5  -1  185.38   13.80
  12  -5   1  204.28   14.80
  12  -5   1  191.78   14.30
  12   5   1  191.38   12.50
  12   5   1  202.88   14.10
 -12   5  -1  197.88   14.30
  12   5   1  204.58   13.80
 -12   5  -1  209.08   10.60
  12   5   1  207.68   14.50
 -12   5  -1  194.68   10.10
 -12   5  -1  177.08   11.00
 -13  -5  -1    8.40    6.30
 -13  -5  -1   14.00    4.80
  13  -5   1   12.30    5.70
  13  -5   1   16.60    5.40
  13  -5   1   16.80    5.50
 -13  -5  -1   22.70    6.60
  13  -5   1   10.60    7.00
 -13  -5  -1   18.60    6.40
  13   5   1   26.50    5.20
 -13   5  -1   20.10    3.80
 -13   5  -1   11.20    6.40
 -13   5  -1   18.30    3.20
  13   5   1   13.50    6.00
 -13   5  -1   20.10    4.00
  13   5   1   19.90    6.20
  13   5   1   16.30    6.50
  14  -5   1   34.50    7.10
  14  -5   1   26.80    7.90
 -14  -5  -1   28.60    5.90
 -14  -5  -1   30.80    7.30
  14  -5   1   16.90    6.70
  14  -5   1   21.40    6.20
 -14  -5  -1   12.10    7.30
 -14  -5  -1   33.70    7.50
 -14   5  -1   35.30    8.00
  14   5   1   13.20    7.10
 -14   5  -1   36.10    4.70
 -14   5  -1   29.70    4.90
  14   5   1   36.00    7.30
  14   5   1   31.60    6.20
  14   5   1   30.10    7.70
 -14   5  -1   31.90    4.10
 -15  -5  -1    0.00    5.20
 -15  -5  -1    6.70    7.30
  15  -5   1   10.40    6.50
  15  -5   1   10.20    6.90
  15  -5   1   -3.70    8.00
 -15  -5  -1    1.30    7.00
  15  -5   1   -1.90    6.60
  15   5   1   -1.50    7.10
  15   5   1   -0.80    5.50
  15   5   1    8.60    7.60
 -15   5  -1    3.40    3.30
 -15   5  -1   -5.50    4.00
 -16  -5  -1   41.70    8.20
  16  -5   1   12.00    8.10
  16  -5   1   17.70    7.70
 -16  -5  -1   33.80    6.80
  16  -5   1    4.30    8.90
  16   5   1   21.20    7.00
 -16   5  -1   30.60    5.90
 -16   5  -1   15.90    5.10
 -16   5  -1   21.30    4.40
  16   5   1   44.60   10.00
  16   5   1   23.70    9.60
 -16  -6   1   35.70    8.60
  16  -6  -1   10.20    8.40
  16  -6  -1   15.20    8.70
  16  -6  -1   36.80    8.80
  16  -6  -1   10.80    9.50
 -16  -6   1   13.40    6.60
 -16   6   1   14.70    4.90
  16   6  -1    7.50    6.60
  16   6  -1   25.50    9.10
  16   6  -1    5.60    8.90
  15  -6  -1    6.30    6.60
  15  -6  -1   -6.10    6.60
 -15  -6   1   -6.00    6.90
  15  -6  -1    1.90    6.00
 -15  -6   1    5.10    7.50
  15  -6  -1    2.30    7.50
 -15  -6   1   -3.10    5.30
 -15   6   1    2.20    2.80
  15   6  -1   -0.40    5.60
 -15   6   1    2.20    4.20
  15   6  -1    8.90    7.70
 -15   6   1    2.60    3.30
  15   6  -1   -2.00    6.90
  14  -6  -1   59.39    8.20
 -14  -6   1   69.09    9.30
  14  -6  -1   86.59    9.00
 -14  -6   1   76.79    9.30
  14  -6  -1   87.39   11.00
 -14  -6   1  111.99   10.10
  14  -6  -1   78.79    9.50
 -14  -6   1   78.29   10.20
  14   6  -1   89.69   10.30
  14   6  -1   70.09    9.40
  14   6  -1   93.19   11.40
 -14   6   1   82.59    6.50
  14   6  -1   97.19   10.10
 -14   6   1   66.49    7.40
 -14   6   1   54.59    8.90
 -14   6   1   77.49    5.70
 -13  -6   1  107.89   12.00
 -13  -6   1  100.79    9.70
  13  -6  -1   87.29   10.30
 -13  -6   1   91.59   10.70
 -13  -6   1  103.19   11.80
  13  -6  -1   95.79   11.90
  13  -6  -1   84.19   10.20
  13  -6  -1   97.89   11.00
  13   6  -1   92.69   10.80
 -13   6   1  101.39    7.70
 -13   6   1  106.49    6.80
  13   6  -1  100.09   11.80
 -13   6   1  101.99    6.20
 -13   6   1  101.59   10.70
  13   6  -1  116.89   12.00
  12  -6  -1   25.80    5.50
  12  -6  -1   32.50    6.50
 -12  -6   1   21.30    6.00
 -12  -6   1   27.00    5.50
  12  -6  -1   29.30    5.50
 -12  -6   1   20.40    6.10
  12  -6  -1   27.10    5.20
 -12  -6   1   27.70    6.30
 -12   6   1   30.50    4.10
 -12   6   1   26.70    2.90
 -12   6   1   28.90    3.40
  12   6  -1   24.20    6.50
 -12   6   1   24.50    6.40
  12   6  -1   23.60    6.20
  12   6  -1    8.80    5.20
 -11  -6   1   13.80    5.30
 -11  -6   1   11.50    4.90
  11  -6  -1    9.30    3.80
  11  -6  -1    8.50    4.40
 -11  -6   1    7.10    4.50
  11  -6  -1    8.30    4.30
  11  -6  -1    1.70    4.70
  11  -6  -1   11.70    3.80
 -11  -6   1    2.80    3.90
 -11   6   1    7.20    2.30
 -11   6   1    8.90    2.80
 -11   6   1    7.90    1.80
 -11   6   1   -0.80    4.30
  11   6  -1   11.10    5.00
  11   6  -1   10.00    4.60
 -10  -6   1    4.00    4.50
  10  -6  -1    9.10    3.00
  10  -6  -1   14.50    3.60
 -10  -6   1    9.10    3.70
  10  -6  -1   14.70    3.70
 -10  -6   1    9.40    4.30
 -10  -6   1    6.60    4.40
  10  -6  -1    4.90    4.30
  10  -6  -1   15.00    4.50
  10   6  -1   14.70    4.60
  10   6  -1   12.20    4.10
 -10   6   1    6.50    4.40
  10   6  -1   12.60    4.10
 -10   6   1    7.40    2.00
 -10   6   1   13.40    2.70
 -10   6   1   16.50    1.90
   9  -6  -1  457.35   21.50
  -9  -6   1  426.36   23.20
  -9  -6   1  463.35   22.70
   9  -6  -1  494.45   21.30
  -9  -6   1  475.45   22.00
   9  -6  -1  475.55   22.80
   9  -6  -1  443.06   22.10
   9  -6  -1  434.56   21.00
  -9  -6   1  438.36   22.40
   9   6  -1  443.06   22.00
  -9   6   1  458.95   22.50
  -9   6   1  485.45   20.00
  -9   6   1  467.85   19.80
  -9   6   1  457.15   20.60
   9   6  -1  472.95   22.60
   9   6  -1  495.75   23.00
   8  -6  -1   10.40    2.50
  -8  -6   1   11.10    3.10
   8  -6  -1   16.70    3.30
  -8  -6   1   10.30    3.50
   8  -6  -1   11.10    3.50
  -8  -6   1    9.60    3.50
   8  -6  -1   11.20    2.60
   8  -6  -1    8.70    2.70
  -8  -6   1    5.50    3.50
  -8   6   1   15.20    3.90
  -8   6   1   11.70    1.40
  -8   6   1   14.30    2.20
   8   6  -1    9.90    3.40
   8   6  -1   19.70    3.90
   8   6  -1   12.60    3.90
  -7  -6   1  163.88   10.00
   7  -6  -1  182.88   10.10
  -7  -6   1  167.48    9.90
   7  -6  -1  156.98    8.70
  -7  -6   1  173.58    9.50
  -7  -6   1  173.58   10.80
   7  -6  -1  173.28    8.60
   7  -6  -1  159.98    8.40
   7  -6  -1  152.98    9.50
   7   6  -1  173.68    9.60
  -7   6   1  172.98    8.20
   7   6  -1  159.88    9.90
  -7   6   1  166.88    9.90
   7   6  -1  150.38    9.70
   6  -6  -1   61.79    5.70
  -6  -6   1   62.19    5.70
  -6  -6   1   68.09    6.70
   6  -6  -1   69.39    4.10
   6  -6  -1   57.79    5.20
   6  -6  -1   65.19    4.40
   6  -6  -1   62.79    4.40
  -6  -6   1   61.99    5.80
  -6  -6   1   63.69    5.30
   6   6  -1   68.09    5.40
   6   6  -1   58.69    5.40
  -6   6   1   64.39    5.50
  -6   6   1   62.59    4.00
   6   6  -1   65.29    5.80
   5  -6  -1   36.20    4.10
   5  -6  -1   30.80    2.50
  -5  -6   1   42.10    4.90
  -5  -6   1   35.20    3.70
  -5  -6   1   24.50    3.50
   5  -6  -1   32.80    3.70
  -5  -6   1   34.60    3.70
   5  -6  -1   33.30    3.00
   5   6  -1   34.30    4.10
  -5   6   1   31.50    2.80
  -5   6   1   34.20    3.70
   5   6  -1   40.90    4.20
   5   6  -1   33.70    3.80
  -4  -6   1  797.42   35.90
   4  -6  -1  831.52   34.50
   4  -6  -1  807.92   34.70
   4  -6  -1  799.72   35.60
  -4  -6   1  861.51   35.70
   4  -6  -1  830.42   35.70
   4  -6  -1  818.92   35.00
  -4  -6   1  879.51   35.80
  -4   6   1  818.82   35.60
   4   6  -1  844.62   35.90
  -4   6   1  814.42   35.00
   4   6  -1  840.62   35.60
   4   6  -1  826.32   35.60
   3  -6  -1   14.70    2.00
   3  -6  -1   16.60    2.00
   3  -6  -1   16.30    1.70
  -3  -6   1   14.40    2.00
  -3  -6   1   15.80    2.20
  -3  -6   1   12.30    2.20
  -3   6   1   14.20    2.00
   3   6  -1   15.90    2.30
   3   6  -1   18.20    2.10
   3   6  -1   13.30    2.00
   3   6  -1   16.10    1.70
   2  -6  -1    1.70    1.10
   2  -6  -1    1.20    1.00
   2  -6  -1    0.60    0.90
  -2  -6   1    0.00    1.40
  -2  -6   1    0.10    1.20
  -2  -6   1    0.70    1.10
   2   6  -1    0.30    0.90
   2   6  -1    0.50    1.10
   2   6  -1    1.50    0.90
   2   6  -1    1.00    1.30
  -1  -6   1  173.88    7.90
  -1  -6   1  182.78    7.80
  -1  -6   1  169.18    8.10
  -1  -6   1  184.88    8.40
   1  -6  -1  175.48    8.00
   1   6  -1  175.18    8.00
   1   6  -1  180.88    7.90
   1   6  -1  175.68    8.10
   0   6   1 4576.94  196.78
   0   6  -1 4761.92  197.88
  -1  -6  -1  408.96   17.80
  -1  -6  -1  394.86   17.80
   1  -6   1  407.46   17.40
   1  -6   1  462.65   17.90
   1  -6   1  404.36   17.30
  -1  -6  -1  395.96   17.30
  -1  -6  -1  400.96   17.90
   1  -6   1  415.16   17.80
  -1   6  -1  398.86   17.80
   1   6   1  440.26   17.60
   1   6   1  414.76   17.20
   1   6   1  413.76   17.60
   2  -6   1  940.01   41.10
   2  -6   1  977.10   40.90
   2  -6   1  980.10   40.30
  -2  -6  -1  986.40   41.30
  -2  -6  -1  987.90   41.10
  -2  -6  -1  924.81   41.00
   2   6   1  966.40   41.00
   2   6   1  986.40   41.10
   2   6   1 1001.10   40.40
  -2   6  -1  986.50   41.10
  -2   6  -1  927.31   40.80
   2   6   1 1001.40   41.00
   3  -6   1 2440.76   96.39
  -3  -6  -1 2374.56   97.09
   3  -6   1 2266.37   96.99
   3  -6   1 2346.07   96.19
  -3  -6  -1 2412.96   97.39
  -3  -6  -1 2299.27   97.09
   3  -6   1 2258.67   96.29
   3  -6   1 2295.57   96.99
   3   6   1 2138.09   96.89
   3   6   1 2370.26   97.19
  -3   6  -1 2292.97   96.89
  -3   6  -1 2397.46   97.09
   3   6   1 2310.07   96.99
   4  -6   1   79.89    4.20
  -4  -6  -1   77.99    5.10
   4  -6   1   80.09    3.90
   4  -6   1   72.99    5.00
  -4  -6  -1   80.79    5.40
   4  -6   1   78.29    3.90
   4  -6   1   70.89    5.10
  -4  -6  -1   77.49    5.60
  -4   6  -1   66.89    5.00
   4   6   1   78.29    5.40
   4   6   1   84.59    5.30
   4   6   1   77.79    5.10
   5  -6   1  645.44   26.80
  -5  -6  -1  631.64   28.00
  -5  -6  -1  595.64   27.70
   5  -6   1  636.94   26.40
  -5  -6  -1  634.44   27.50
   5  -6   1  626.64   27.50
   5  -6   1  633.64   26.50
   5  -6   1  621.24   27.70
  -5   6  -1  598.04   27.50
   5   6   1  629.74   27.80
  -5   6  -1  610.14   26.30
   5   6   1  615.84   27.50
   5   6   1  619.04   27.70
  -6  -6  -1  164.88    9.10
   6  -6   1  157.18    8.00
  -6  -6  -1  169.18    9.80
  -6  -6  -1  156.68    9.60
   6  -6   1  162.78    7.80
   6  -6   1  159.78    9.40
   6  -6   1  165.18    8.50
   6  -6   1  168.48    9.20
  -6   6  -1  161.18    7.50
   6   6   1  170.18    9.60
  -6   6  -1  176.08    9.40
   6   6   1  160.78    9.40
   6   6   1  163.28    9.20
  -7  -6  -1  214.18   11.20
   7  -6   1  195.38   10.00
   7  -6   1  217.98   10.80
  -7  -6  -1  224.18   12.00
   7  -6   1  217.28   11.90
   7  -6   1  217.38   11.40
   7  -6   1  208.68   10.20
  -7  -6  -1  216.28   12.10
  -7   6  -1  210.58    9.40
  -7   6  -1  210.18    9.60
  -7   6  -1  212.18    9.50
  -7   6  -1  215.68   11.70
   7   6   1  211.48   11.80
   7   6   1  204.18   11.80
   7   6   1  215.28   11.50
  -8  -6  -1  796.72   36.80
  -8  -6  -1  822.62   36.60
  -8  -6  -1  851.51   37.10
   8  -6   1  780.02   35.00
  -8  -6  -1  798.42   35.80
   8  -6   1  754.12   34.70
   8  -6   1  815.02   36.60
   8  -6   1  790.32   36.00
   8  -6   1  774.72   35.50
  -8   6  -1  855.81   36.50
   8   6   1  843.72   36.50
  -8   6  -1  810.52   34.30
  -8   6  -1  790.72   34.10
   8   6   1  838.22   36.20
  -8   6  -1  850.81   34.40
   8   6   1  789.82   36.50
   9  -6   1  313.27   15.10
  -9  -6  -1  327.57   16.90
   9  -6   1  325.57   15.80
  -9  -6  -1  307.77   17.00
  -9  -6  -1  299.57   15.80
   9  -6   1  306.27   16.10
   9  -6   1  303.17   16.80
  -9  -6  -1  319.47   17.20
  -9   6  -1  291.47   16.60
   9   6   1  305.07   16.80
  -9   6  -1  318.27   14.20
  -9   6  -1  311.07   13.90
  -9   6  -1  330.67   14.30
   9   6   1  302.37   16.20
   9   6   1  333.77   16.90
  10  -6   1   51.99    6.80
 -10  -6  -1   54.59    6.70
 -10  -6  -1   69.99    7.50
  10  -6   1   65.59    7.20
 -10  -6  -1   68.79    7.60
 -10  -6  -1   72.79    8.60
  10  -6   1   62.09    6.30
  10  -6   1   59.19    7.10
  10   6   1   58.79    6.60
  10   6   1   68.69    8.10
 -10   6  -1   58.19    4.50
 -10   6  -1   57.49    4.20
  10   6   1   61.09    7.10
  10   6   1   67.69    6.30
 -10   6  -1   63.09    7.90
 -10   6  -1   52.49    4.60
  11  -6   1  420.16   21.70
 -11  -6  -1  482.75   23.20
 -11  -6  -1  441.06   21.70
  11  -6   1  418.26   23.10
 -11  -6  -1  429.66   22.90
  11  -6   1  432.96   22.00
 -11  -6  -1  463.85   22.90
  11   6   1  436.66   22.80
 -11   6  -1  451.95   19.70
  11   6   1  437.46   22.20
  11   6   1  423.76   22.70
 -11   6  -1  421.46   19.30
 -11   6  -1  416.76   22.60
  11   6   1  435.66   21.20
 -11   6  -1  447.76   19.80
  12  -6   1  155.18   11.80
 -12  -6  -1  149.39   13.60
  12  -6   1  155.58   11.00
  12  -6   1  159.18   11.90
 -12  -6  -1  154.38   11.10
 -12  -6  -1  150.78   12.70
  12  -6   1  157.88   13.30
 -12  -6  -1  171.98   13.10
  12   6   1  145.89   12.80
 -12   6  -1  154.58    8.90
 -12   6  -1  157.58    8.70
  12   6   1  166.48   11.20
 -12   6  -1  140.69   12.80
  12   6   1  141.09   12.10
  12   6   1  142.89   12.30
 -12   6  -1  155.38    8.20
 -13  -6  -1  104.49   12.10
  13  -6   1  100.99   10.40
  13  -6   1   90.89   10.50
 -13  -6  -1  107.59    9.90
 -13  -6  -1  100.79   12.50
  13  -6   1  106.79   10.40
  13  -6   1   97.89   11.10
 -13  -6  -1  115.69   12.10
  13   6   1  108.39   11.30
 -13   6  -1   82.59    7.10
 -13   6  -1  103.19   12.20
  13   6   1   97.19    9.50
  13   6   1   79.99    9.00
 -13   6  -1  105.19    6.50
 -13   6  -1   98.19    7.10
  13   6   1  101.49   12.10
  14  -6   1   59.69    7.90
  14  -6   1   57.39    8.60
 -14  -6  -1   72.89    9.40
  14  -6   1   56.59    8.00
 -14  -6  -1   61.19    9.20
 -14  -6  -1   50.09    8.90
 -14  -6  -1   70.99    7.90
  14  -6   1   67.29   10.10
  14   6   1   71.29    9.10
 -14   6  -1   80.39    9.90
  14   6   1   67.29    9.50
 -14   6  -1   57.09    6.50
  14   6   1   68.69    9.30
 -14   6  -1   75.39    5.80
 -14   6  -1   57.79    6.90
  14   6   1   66.09    7.80
 -15  -6  -1   45.40    9.00
  15  -6   1   68.79   10.90
  15  -6   1   70.69    9.00
  15  -6   1   55.49    9.50
 -15  -6  -1   81.69    8.60
  15  -6   1   79.29    9.80
 -15   6  -1   66.19    6.20
 -15   6  -1   72.09    7.30
 -15   6  -1   68.99    7.00
  15   6   1   53.79    9.30
  15   6   1   69.89   10.50
  15   6   1   57.89    8.00
  16  -6   1   -4.40    9.70
  16  -6   1   19.00    8.30
  16  -6   1   -1.60    7.60
  16   6   1   26.10    7.10
  16   6   1    9.30    9.10
 -15  -7   1   20.90    6.30
  15  -7  -1    6.90    8.20
  15  -7  -1   26.90    7.70
  15  -7  -1   20.30    7.40
 -15  -7   1   27.20    8.40
  15  -7  -1   16.00    6.50
  15   7  -1   21.20    6.70
  15   7  -1   29.40    8.10
 -15   7   1   18.10    4.40
  15   7  -1   20.60    7.60
 -14  -7   1  116.09   11.40
 -14  -7   1  150.78   14.30
  14  -7  -1  142.99   13.20
 -14  -7   1  130.49   14.50
  14  -7  -1   95.19   12.10
 -14  -7   1  140.39   13.70
  14  -7  -1  161.98   14.70
  14  -7  -1  139.09   12.30
  14   7  -1  126.19   13.80
  14   7  -1  109.49   13.30
 -14   7   1  133.19   14.10
 -14   7   1  131.99    6.70
 -14   7   1  140.59    9.10
  14   7  -1  130.09   11.60
  14   7  -1  115.69   12.40
 -14   7   1  125.49    6.90
 -13  -7   1   88.09    9.90
 -13  -7   1   93.69    9.40
 -13  -7   1  112.89   12.50
  13  -7  -1   71.49    8.40
  13  -7  -1   89.19   10.70
  13  -7  -1   88.09    9.80
  13  -7  -1   53.49    8.80
 -13  -7   1   91.39   10.50
  13   7  -1   94.79   10.50
 -13   7   1   88.29    5.30
  13   7  -1   91.59   11.30
 -13   7   1   89.59    7.10
  13   7  -1   95.19   11.80
 -13   7   1   72.39    9.00
 -13   7   1   95.59    5.00
 -12  -7   1    5.80    5.80
  12  -7  -1   12.20    6.50
  12  -7  -1   15.90    4.60
 -12  -7   1    2.50    5.50
  12  -7  -1   13.10    5.20
 -12  -7   1   11.20    4.50
 -12  -7   1    8.90    5.60
  12  -7  -1   10.30    5.00
  12  -7  -1   11.80    4.30
 -12   7   1    9.80    3.10
  12   7  -1    9.90    5.50
 -12   7   1   10.40    1.90
 -12   7   1   10.20    1.80
  12   7  -1   13.60    6.00
 -12   7   1   11.90    5.60
  12   7  -1   10.10    5.00
 -11  -7   1   57.19    7.50
 -11  -7   1   33.10    6.40
  11  -7  -1   58.89    5.90
  11  -7  -1   55.99    6.20
  11  -7  -1   52.49    7.30
  11  -7  -1   46.40    6.50
  11  -7  -1   56.89    5.90
 -11  -7   1   43.30    6.70
 -11  -7   1   51.09    6.00
  11   7  -1   41.50    6.60
 -11   7   1   46.90    6.60
  11   7  -1   54.59    6.70
 -11   7   1   53.59    5.10
 -11   7   1   53.59    3.40
  10  -7  -1   63.39    6.00
 -10  -7   1   62.29    7.00
 -10  -7   1   43.60    6.50
  10  -7  -1   51.49    5.90
 -10  -7   1   68.79    7.80
 -10  -7   1   54.49    6.70
  10  -7  -1   50.79    6.20
  10  -7  -1   63.09    6.70
  10  -7  -1   58.89    7.20
  10   7  -1   66.19    7.60
  10   7  -1   65.49    7.50
 -10   7   1   51.59    6.30
  10   7  -1   67.09    8.20
 -10   7   1   55.49    4.80
   9  -7  -1  131.79   10.30
  -9  -7   1  131.99   10.50
   9  -7  -1  150.08    8.40
   9  -7  -1  137.19    8.30
  -9  -7   1  149.39   10.90
   9  -7  -1  144.99    9.50
  -9  -7   1  144.49    9.60
   9  -7  -1  133.79    8.70
  -9  -7   1  142.19   10.30
   9   7  -1  153.28    9.80
  -9   7   1  142.99    7.70
   9   7  -1  159.58   10.70
  -9   7   1  134.49    9.90
   9   7  -1  161.58   10.30
   8  -7  -1    6.90    2.20
  -8  -7   1    7.90    3.50
   8  -7  -1    8.50    2.60
  -8  -7   1    4.50    2.80
  -8  -7   1    3.70    3.70
   8  -7  -1    7.70    2.90
   8  -7  -1   10.30    3.70
   8  -7  -1   10.80    2.30
   8   7  -1    9.60    3.30
  -8   7   1    4.50    1.70
   8   7  -1    0.00    3.20
  -8   7   1    5.20    3.30
  -7  -7   1    8.20    3.10
   7  -7  -1    5.90    3.20
   7  -7  -1   10.40    2.30
   7  -7  -1   14.40    2.40
   7  -7  -1    9.40    3.00
  -7  -7   1   17.00    3.50
  -7  -7   1   21.80    4.50
  -7  -7   1    9.90    3.60
   7  -7  -1   13.20    2.10
   7   7  -1    5.50    3.10
   7   7  -1    7.40    2.70
  -7   7   1   12.70    2.10
   7   7  -1   15.40    3.30
  -7   7   1   10.80    3.00
  -6  -7   1  108.59    7.10
   6  -7  -1   97.59    7.10
   6  -7  -1   96.79    5.30
  -6  -7   1   99.99    7.40
   6  -7  -1  104.19    5.70
  -6  -7   1  107.69    8.30
   6  -7  -1   98.19    5.60
  -6  -7   1  106.99    7.00
   6  -7  -1   99.89    6.70
  -6   7   1  111.39    7.10
   6   7  -1   99.39    6.80
   6   7  -1   98.59    6.90
   6   7  -1  105.79    7.30
  -6   7   1   99.09    5.50
  -5  -7   1  353.36   16.50
   5  -7  -1  362.56   16.50
   5  -7  -1  337.57   15.10
  -5  -7   1  340.17   16.90
   5  -7  -1  349.57   16.70
  -5  -7   1  348.07   16.50
   5  -7  -1  362.76   15.60
   5  -7  -1  352.86   15.30
   5   7  -1  364.36   16.50
   5   7  -1  337.67   16.40
  -5   7   1  368.76   15.60
   5   7  -1  363.36   16.90
  -5   7   1  341.67   16.40
  -4  -7   1  194.98    9.70
   4  -7  -1  184.98    9.00
   4  -7  -1  199.48    9.80
  -4  -7   1  188.48    9.80
  -4  -7   1  188.88   10.20
   4  -7  -1  193.28    9.70
  -4   7   1  190.78    9.70
   4   7  -1  197.58   10.10
  -4   7   1  183.18    9.00
   4   7  -1  197.08    9.20
   4   7  -1  200.88    9.60
   4   7  -1  199.68    9.80
   3  -7  -1    2.30    1.50
  -3  -7   1    3.90    1.50
   3  -7  -1    1.30    1.40
   3  -7  -1    2.30    1.20
  -3  -7   1    0.20    1.50
  -3  -7   1    3.00    1.80
   3   7  -1    3.30    1.60
   3   7  -1    3.10    1.40
   3   7  -1    3.40    1.90
   3   7  -1    1.70    1.30
  -2  -7   1  340.47   14.70
   2  -7  -1  332.27   14.60
  -2  -7   1  345.27   14.40
   2  -7  -1  311.67   14.60
  -2  -7   1  313.27   14.30
   2  -7  -1  330.97   14.60
  -2  -7   1  312.67   14.90
   2   7  -1  324.57   14.20
   2   7  -1  346.97   14.30
   2   7  -1  337.07   14.60
   2   7  -1  327.07   14.80
  -1  -7   1 1378.16   60.29
  -1  -7   1 1387.86   60.09
  -1  -7   1 1645.64   60.59
  -1  -7   1 1376.06   59.99
   1  -7  -1 1443.96   60.19
   1   7  -1 1407.56   60.09
   1   7  -1 1505.45   60.29
   1   7  -1 1396.66   60.09
   0  -7  -1  640.14   29.20
   0  -7   1  724.13   29.50
   0  -7   1  697.23   29.40
   0  -7  -1  692.83   29.30
   0  -7   1  730.13   29.50
   0   7   1  705.43   29.30
   0   7  -1  699.13   29.50
   1  -7   1   15.90    1.80
   1  -7   1   14.90    1.70
   1  -7   1   15.50    1.30
  -1  -7  -1   14.90    1.60
  -1  -7  -1   17.40    1.90
  -1  -7  -1   18.70    1.90
   1  -7   1   18.40    1.50
  -1  -7  -1   13.00    1.60
   1   7   1   14.70    1.60
  -1   7  -1   14.80    1.70
   1   7   1   16.60    1.60
   1   7   1   16.40    1.20
  -2  -7  -1 1473.65   60.59
   2  -7   1 1360.06   59.79
   2  -7   1 1440.56   60.39
  -2  -7  -1 1441.26   60.59
   2  -7   1 1446.76   60.59
  -2  -7  -1 1524.75   60.79
  -2   7  -1 1416.26   60.29
  -2   7  -1 1473.15   60.59
   2   7   1 1379.66   60.39
   2   7   1 1486.45   60.49
   2   7   1 1438.86   59.79
   3  -7   1  136.79    6.20
  -3  -7  -1  126.59    7.30
  -3  -7  -1  136.49    7.80
   3  -7   1  135.99    7.30
   3  -7   1  132.89    7.10
  -3  -7  -1  139.79    7.30
   3  -7   1  138.49    6.50
   3  -7   1  157.18    6.30
  -3   7  -1  149.69    7.40
  -3   7  -1  134.89    7.00
   3   7   1  152.68    6.50
   3   7   1  137.09    7.20
   3   7   1  140.79    7.20
   3   7   1  132.99    7.40
   4  -7   1   52.89    4.60
   4  -7   1   61.39    3.20
  -4  -7  -1   57.69    5.40
   4  -7   1   59.39    3.50
  -4  -7  -1   64.09    4.70
  -4  -7  -1   66.29    5.00
   4  -7   1   60.39    4.60
   4  -7   1   60.49    3.40
   4   7   1   61.99    4.80
   4   7   1   60.39    5.00
   4   7   1   58.99    4.60
  -4   7  -1   56.29    4.50
   5  -7   1  438.86   20.10
   5  -7   1  467.85   19.30
  -5  -7  -1  447.66   20.40
   5  -7   1  416.76   20.20
   5  -7   1  451.25   19.00
  -5  -7  -1  450.35   20.20
   5  -7   1  433.16   18.90
  -5  -7  -1  439.76   20.70
  -5   7  -1  429.76   20.10
   5   7   1  447.66   20.10
   5   7   1  430.16   20.40
   5   7   1  444.36   20.30
  -6  -7  -1   51.89    5.70
   6  -7   1   64.09    5.60
   6  -7   1   54.19    3.50
  -6  -7  -1   52.19    5.10
  -6  -7  -1   49.40    6.00
   6  -7   1   54.89    5.00
   6  -7   1   51.69    4.20
   6  -7   1   44.70    3.60
   6   7   1   60.99    5.30
   6   7   1   54.69    5.40
  -6   7  -1   53.19    3.20
   6   7   1   57.19    5.60
  -6   7  -1   52.49    5.30
   7  -7   1   21.30    3.00
   7  -7   1   19.70    2.40
  -7  -7  -1   26.10    4.60
   7  -7   1   15.80    3.00
  -7  -7  -1   16.80    3.30
   7  -7   1   14.60    3.50
  -7  -7  -1   14.70    3.80
   7  -7   1   21.70    2.60
   7   7   1   21.50    3.80
  -7   7  -1   14.70    3.40
  -7   7  -1   17.70    2.20
   7   7   1   18.60    3.50
   7   7   1   17.20    3.40
   8  -7   1   55.69    5.90
  -8  -7  -1   57.39    6.80
  -8  -7  -1   46.00    6.20
   8  -7   1   57.49    5.30
   8  -7   1   46.90    4.50
  -8  -7  -1   54.29    5.70
   8  -7   1   53.89    4.20
   8  -7   1   64.69    6.70
  -8  -7  -1   48.90    5.90
  -8   7  -1   52.39    6.30
  -8   7  -1   48.90    3.50
   8   7   1   40.10    5.20
   8   7   1   53.29    6.20
  -9  -7  -1  395.96   20.70
   9  -7   1  369.46   18.40
  -9  -7  -1  413.06   20.90
  -9  -7  -1  424.46   20.00
   9  -7   1  403.76   18.90
   9  -7   1  390.96   20.70
   9  -7   1  393.86   19.50
   9  -7   1  423.26   20.30
  -9  -7  -1  410.86   21.30
  -9   7  -1  425.06   17.90
   9   7   1  443.46   21.00
   9   7   1  424.96   20.70
  -9   7  -1  412.16   17.90
  -9   7  -1  400.76   17.50
  -9   7  -1  424.96   20.60
   9   7   1  394.96   20.10
 -10  -7  -1   10.80    4.50
 -10  -7  -1    3.90    4.00
 -10  -7  -1   -0.90    4.10
 -10  -7  -1    4.10    4.50
  10  -7   1   -1.10    2.90
  10  -7   1    0.10    3.30
  10  -7   1   -4.20    4.20
 -10   7  -1    2.50    1.80
  10   7   1    2.10    7.00
 -10   7  -1   -2.20    1.50
  10   7   1   -0.60    3.70
  10   7   1   -6.10    3.50
 -10   7  -1    7.10    4.00
  10   7   1   -0.60    2.60
 -10   7  -1    1.70    1.40
 -11  -7  -1   41.00    6.80
 -11  -7  -1   60.19    7.60
  11  -7   1   57.49    6.40
  11  -7   1   51.69    7.10
 -11  -7  -1   58.69    7.20
  11  -7   1   61.59    8.10
 -11  -7  -1   57.99    7.50
  11  -7   1   49.70    6.60
  11   7   1   47.50    6.80
  11   7   1   45.90    5.50
  11   7   1   57.49    7.70
 -11   7  -1   46.40    4.40
 -11   7  -1   49.30    4.20
 -11   7  -1   44.00    7.00
 -11   7  -1   46.80    3.70
  11   7   1   52.79    7.00
 -12  -7  -1   94.49   10.30
  12  -7   1   80.09    9.20
  12  -7   1   83.99    9.60
 -12  -7  -1   86.49    9.30
  12  -7   1   83.89    9.00
 -12  -7  -1   76.19    9.20
 -12  -7  -1   73.49    8.70
  12  -7   1   96.89    9.70
  12   7   1   85.79   10.30
 -12   7  -1   89.39    5.20
 -12   7  -1   72.39    8.70
 -12   7  -1   88.09    5.60
  12   7   1   69.29    8.90
  12   7   1   81.69   10.20
  12   7   1   83.29    8.50
 -12   7  -1   84.59    5.90
  13  -7   1   55.29    8.50
 -13  -7  -1   62.19    8.70
 -13  -7  -1   82.59    9.90
  13  -7   1   70.79    8.20
  13  -7   1   74.59    8.10
 -13  -7  -1   67.19    9.30
  13  -7   1   60.19    7.80
 -13  -7  -1   65.29    7.50
  13   7   1   64.39    8.40
  13   7   1   68.09    9.10
 -13   7  -1   75.49    9.20
 -13   7  -1   66.49    5.80
 -13   7  -1   63.19    5.40
 -13   7  -1   58.49    4.80
  13   7   1   61.99    7.20
  13   7   1   80.99    9.60
  14  -7   1   66.99    8.40
 -14  -7  -1   54.09    9.20
 -14  -7  -1   64.69    9.50
 -14  -7  -1   57.89    9.10
  14  -7   1   44.70    9.10
  14  -7   1   50.59    7.60
 -14  -7  -1   56.99    7.70
  14  -7   1   64.89    8.80
 -14   7  -1   58.99    9.10
  14   7   1   56.49    8.90
  14   7   1   58.39    8.80
 -14   7  -1   44.40    4.80
 -14   7  -1   59.09    4.80
  14   7   1   60.09    7.60
  14   7   1   48.10    8.70
 -14   7  -1   53.39    5.40
 -15  -7  -1    3.50    5.50
  15  -7   1   11.80    6.40
  15  -7   1  -12.30    6.70
  15  -7   1   16.50    8.80
  15  -7   1   -3.00    6.80
 -15  -7  -1   16.10    7.50
 -15   7  -1   -4.30    2.30
  15   7   1   -1.70    5.50
 -15   7  -1    0.60    2.90
 -15   7  -1   -2.80    3.30
  15   7   1   -3.50    7.60
  15   7   1  -12.30    7.10
 -15  -8   1    5.90    5.50
  15  -8  -1    0.30    7.90
 -15  -8   1   -4.10    8.50
  15  -8  -1   -2.00    6.50
  15  -8  -1    1.10    7.20
  15  -8  -1   15.60    7.30
  15   8  -1   -9.40    7.30
  15   8  -1   -0.90    5.60
 -15   8   1   -3.80    3.60
  15   8  -1   15.20    8.30
  14  -8  -1   13.40    6.20
 -14  -8   1    6.70    7.30
  14  -8  -1   16.50    7.80
 -14  -8   1   11.80    7.50
 -14  -8   1   18.80    7.40
 -14  -8   1   12.80    5.90
  14  -8  -1   18.90    6.70
  14  -8  -1    9.30    6.10
  14   8  -1   -7.40    9.50
  14   8  -1    9.60    5.40
 -14   8   1   15.50    3.90
 -14   8   1    9.50    7.40
  14   8  -1    8.30    6.60
  14   8  -1    4.80    6.70
  13  -8  -1   -1.50    4.80
 -13  -8   1   -3.10    4.40
 -13  -8   1    5.70    6.90
  13  -8  -1  -10.20    5.50
 -13  -8   1   -2.20    6.10
  13  -8  -1    0.30    5.40
  13  -8  -1    5.10    5.50
 -13  -8   1    3.20    6.10
 -13   8   1   -4.40    6.00
  13   8  -1    3.20    5.00
 -13   8   1   -4.40    2.70
  13   8  -1   -0.90    5.90
  13   8  -1    2.00    5.70
 -12  -8   1   53.49    7.70
 -12  -8   1   56.39    8.10
 -12  -8   1   75.29    9.20
  12  -8  -1   83.49    9.10
 -12  -8   1   62.19    7.00
  12  -8  -1   63.09    6.70
  12  -8  -1   59.29    6.40
  12  -8  -1   45.80    8.00
  12  -8  -1   68.49    8.00
  12   8  -1   66.19    8.30
  12   8  -1   51.39    6.80
 -12   8   1   57.69    5.50
  12   8  -1   61.49    8.00
 -12   8   1   69.59    8.80
  11  -8  -1  247.78   13.90
 -11  -8   1  237.58   16.10
  11  -8  -1  251.77   13.00
 -11  -8   1  241.78   15.60
  11  -8  -1  244.08   13.20
 -11  -8   1  232.28   14.10
 -11  -8   1  234.78   15.10
  11  -8  -1  220.98   14.30
  11  -8  -1  268.87   15.90
  11   8  -1  239.68   14.50
  11   8  -1  245.28   15.40
  11   8  -1  204.58   20.60
 -11   8   1  234.48   15.10
 -11   8   1  228.88   11.80
  10  -8  -1   53.09    5.20
 -10  -8   1   54.99    6.80
  10  -8  -1   46.60    6.80
  10  -8  -1   46.90    5.60
 -10  -8   1   56.79    7.20
 -10  -8   1   54.39    7.40
 -10  -8   1   38.20    6.70
  10  -8  -1   52.69    5.60
 -10   8   1   46.70    4.60
  10   8  -1   47.90    6.40
  10   8  -1   51.29    6.50
 -10   8   1   48.70    6.40
   9  -8  -1  787.92   37.00
  -9  -8   1  848.32   36.40
   9  -8  -1  778.92   35.00
  -9  -8   1  825.22   37.70
  -9  -8   1  813.32   37.00
  -9  -8   1  724.43   39.00
   9  -8  -1  809.22   35.10
   9  -8  -1  824.52   36.50
   9  -8  -1  828.02   35.60
   9   8  -1  812.62   37.10
  -9   8   1  819.32   34.70
   9   8  -1  811.72   36.80
   9   8  -1  816.02   36.40
  -9   8   1  785.32   36.60
   8  -8  -1  307.17   16.10
  -8  -8   1  305.87   16.70
   8  -8  -1  340.37   14.80
   8  -8  -1  329.77   14.90
   8  -8  -1  297.07   16.50
  -8  -8   1  321.17   16.50
   8  -8  -1  324.87   15.20
  -8  -8   1  333.77   16.20
   8   8  -1  293.67   16.00
   8   8  -1  325.97   16.40
  -8   8   1  322.37   14.50
  -8   8   1  326.67   16.40
   8   8  -1  307.97   16.70
  -7  -8   1   54.79    5.70
   7  -8  -1   50.79    5.90
  -7  -8   1   57.49    6.50
   7  -8  -1   62.99    4.10
   7  -8  -1   57.29    4.50
  -7  -8   1   48.50    5.30
  -7  -8   1   64.39    7.40
   7  -8  -1   56.49    4.40
   7  -8  -1   54.19    5.60
   7   8  -1   68.29    5.90
  -7   8   1   60.39    6.00
   7   8  -1   56.39    5.80
  -7   8   1   57.29    4.00
   7   8  -1   58.39    6.20
  -6  -8   1 1295.97   54.69
   6  -8  -1 1310.17   54.89
  -6  -8   1 1289.67   55.09
   6  -8  -1 1174.98   53.19
  -6  -8   1 1231.98   54.59
   6  -8  -1 1292.57   53.69
   6  -8  -1 1293.97   54.59
  -6  -8   1 1281.57   55.79
   6  -8  -1 1222.98   53.39
  -6   8   1 1288.67   54.59
   6   8  -1 1285.67   54.99
   6   8  -1 1296.07   54.59
  -6   8   1 1288.67   53.59
   6   8  -1 1267.17   54.59
   5  -8  -1  906.51   36.90
  -5  -8   1  875.81   38.60
   5  -8  -1  860.11   38.30
  -5  -8   1  899.11   38.30
   5  -8  -1  898.11   38.20
   5  -8  -1  879.71   37.40
  -5  -8   1  878.21   38.10
   5  -8  -1  861.91   36.70
   5   8  -1  903.71   38.20
  -5   8   1  837.52   37.30
   5   8  -1  875.21   38.50
  -5   8   1  867.11   38.10
   5   8  -1  897.91   38.10
   4  -8  -1  326.27   14.70
  -4  -8   1  326.57   15.20
   4  -8  -1  308.17   14.00
  -4  -8   1  330.27   14.90
   4  -8  -1  301.97   14.70
  -4  -8   1  313.47   14.60
   4   8  -1  302.67   14.40
  -4   8   1  306.37   14.60
   4   8  -1  316.77   14.00
   4   8  -1  307.47   14.90
   4   8  -1  306.07   14.60
   3  -8  -1   40.30    3.50
  -3  -8   1   44.00    4.40
   3  -8  -1   37.50    3.70
  -3  -8   1   35.80    3.80
  -3  -8   1   37.80    3.50
   3  -8  -1   43.40    3.20
   3   8  -1   46.00    3.10
   3   8  -1   34.10    3.60
   3   8  -1   38.60    3.90
   3   8  -1   37.80    3.40
  -2  -8   1   67.79    4.00
   2  -8  -1   64.89    4.10
   2  -8  -1   66.29    4.10
   2  -8  -1   69.49    4.20
  -2  -8   1   68.79    4.40
  -2  -8   1   66.59    3.80
  -2  -8   1   69.79    4.80
   2   8  -1   58.59    4.00
   2   8  -1   66.99    4.30
   2   8  -1   73.79    3.80
  -1  -8   1  161.18    7.40
   1  -8  -1  155.18    7.60
  -1  -8   1  176.88    7.80
  -1  -8   1  186.28    8.10
  -1  -8   1  159.68    7.50
   1   8  -1  155.08    7.40
   1   8  -1  162.28    7.60
   1   8  -1  155.98    7.50
   0  -8   1   44.40    3.10
   0  -8  -1   45.20    2.70
   0  -8   1   45.00    3.00
   0  -8  -1   40.30    2.80
   0  -8   1   43.90    2.80
   0  -8  -1   45.70    2.60
   0   8   1   47.00    2.60
   0   8  -1   43.10    2.90
  -1  -8  -1  106.39    5.60
  -1  -8  -1  117.39    5.00
  -1  -8  -1  108.49    5.80
   1  -8   1  114.89    5.20
   1  -8   1  110.69    5.30
  -1  -8  -1  107.59    5.70
   1  -8   1  101.09    5.10
   1  -8   1  102.19    5.60
   1   8   1  113.39    5.20
  -1   8  -1  109.89    5.70
   1   8   1  111.39    5.30
   1   8   1  114.59    5.00
  -2  -8  -1   13.30    2.30
  -2  -8  -1    9.00    1.90
   2  -8   1    9.60    1.20
   2  -8   1   10.00    1.90
  -2  -8  -1    8.60    1.90
   2  -8   1   15.00    1.30
   2  -8   1   13.20    1.70
  -2   8  -1   12.30    2.00
   2   8   1   10.10    1.80
   2   8   1   12.90    1.80
   2   8   1   11.80    1.20
  -3  -8  -1  453.35   20.00
   3  -8   1  453.15   18.80
   3  -8   1  456.95   19.30
   3  -8   1  458.85   18.90
   3  -8   1  459.25   20.00
  -3  -8  -1  433.16   19.90
  -3  -8  -1  453.85   20.30
   3  -8   1  476.15   19.90
   3   8   1  412.86   19.70
   3   8   1  449.86   19.00
  -3   8  -1  445.86   20.00
  -3   8  -1  426.66   19.60
   3   8   1  446.26   19.90
   3   8   1  450.25   20.00
  -4  -8  -1   27.40    3.60
   4  -8   1   22.00    2.30
  -4  -8  -1   28.60    3.30
   4  -8   1   29.50    3.30
   4  -8   1   25.60    2.40
   4  -8   1   28.30    2.00
  -4  -8  -1   23.70    3.20
   4  -8   1   23.10    3.00
  -4   8  -1   28.90    3.20
   4   8   1   26.90    3.20
  -4   8  -1   26.00    3.00
   4   8   1   20.20    2.90
   4   8   1   25.30    3.30
   5  -8   1  722.43   30.90
   5  -8   1  729.03   31.20
  -5  -8  -1  777.02   32.30
  -5  -8  -1  721.53   32.70
  -5  -8  -1  717.03   32.40
   5  -8   1  717.13   31.00
   5  -8   1  730.63   32.20
   5  -8   1  732.63   32.30
   5   8   1  775.02   32.20
   5   8   1  736.13   32.30
   5   8   1  723.43   32.50
  -5   8  -1  734.43   32.10
  -6  -8  -1  162.98   10.20
  -6  -8  -1  171.18    9.60
  -6  -8  -1  176.58   10.00
   6  -8   1  176.38    8.10
   6  -8   1  173.38    9.80
   6  -8   1  168.48    8.00
   6  -8   1  169.18    8.50
   6  -8   1  163.58    9.50
   6   8   1  169.68   10.00
  -6   8  -1  165.98    9.50
   6   8   1  161.68    9.50
   6   8   1  180.88    9.80
   7  -8   1    3.60    2.90
   7  -8   1    6.60    2.30
   7  -8   1    7.30    1.90
  -7  -8  -1    4.00    3.00
  -7  -8  -1    1.10    3.10
   7  -8   1    4.10    1.70
   7  -8   1    2.30    2.40
  -7  -8  -1    6.10    3.50
   7   8   1    6.60    3.10
   7   8   1    6.00    2.70
   7   8   1    0.10    2.80
  -7   8  -1    5.70    1.40
  -7   8  -1    0.10    2.70
   8  -8   1  467.75   21.40
   8  -8   1  444.16   21.60
   8  -8   1  486.35   23.50
  -8  -8  -1  497.75   23.80
   8  -8   1  487.65   22.30
   8  -8   1  508.75   23.20
  -8  -8  -1  495.15   23.60
  -8  -8  -1  515.05   23.10
   8   8   1  479.55   23.10
  -8   8  -1  490.65   21.10
   8   8   1  533.35   23.60
  -8   8  -1  465.85   23.10
   8   8   1  499.05   23.70
  -9  -8  -1    7.60    3.30
   9  -8   1    3.50    2.50
   9  -8   1   10.40    4.00
   9  -8   1    1.00    2.90
   9  -8   1    4.20    3.30
  -9  -8  -1    1.90    3.80
   9  -8   1    4.20    2.20
  -9  -8  -1    4.40    4.80
  -9  -8  -1    6.90    4.40
   9   8   1    5.60    4.20
   9   8   1    6.50    3.90
  -9   8  -1    0.10    3.70
   9   8   1   -0.80    3.90
  -9   8  -1    3.30    1.60
  10  -8   1   80.79    8.80
 -10  -8  -1   74.49    9.10
 -10  -8  -1   76.49    9.00
  10  -8   1   90.69    8.20
  10  -8   1   76.49    6.80
 -10  -8  -1   80.69    7.70
 -10  -8  -1   78.59    9.70
  10  -8   1   68.39    7.20
  10   8   1   79.29    8.70
  10   8   1   80.19    8.60
  10   8   1   78.89    6.80
 -10   8  -1   71.69    4.80
 -10   8  -1   75.29    8.40
  10   8   1   78.89    9.10
  11  -8   1  245.58   14.60
 -11  -8  -1  247.98   15.80
  11  -8   1  222.28   13.10
  11  -8   1  227.68   13.80
 -11  -8  -1  236.98   14.00
  11  -8   1  239.98   15.50
 -11  -8  -1  221.28   15.30
 -11  -8  -1  240.98   16.00
  11   8   1  256.67   13.30
  11   8   1  241.08   14.60
  11   8   1  258.57   15.40
  11   8   1  235.48   15.30
 -11   8  -1  238.98   11.30
 -11   8  -1  229.88   14.90
  12  -8   1   39.80    6.30
  12  -8   1   31.70    5.70
  12  -8   1   27.90    6.90
  12  -8   1   34.10    6.10
 -12  -8  -1   40.40    7.80
 -12  -8  -1   27.40    5.50
 -12  -8  -1   37.00    7.70
 -12  -8  -1   46.90    8.60
  12   8   1   42.80    5.70
  12   8   1   38.50    7.10
  12   8   1   32.70    6.40
 -12   8  -1   43.10    7.40
  12   8   1   41.90    7.30
 -12   8  -1   39.70    4.20
 -13  -8  -1   -1.40    6.60
  13  -8   1   -3.90    5.10
 -13  -8  -1    4.10    4.60
 -13  -8  -1   -6.00    6.20
  13  -8   1   -2.50    5.90
 -13  -8  -1   -0.40    6.90
  13  -8   1   15.90    5.90
  13  -8   1   -0.40    5.30
 -13   8  -1    4.20    2.50
  13   8   1   -0.40    5.70
  13   8   1   -7.80    5.80
  13   8   1   -1.30    6.20
  13   8   1   -6.40    4.00
 -13   8  -1    8.00    6.40
 -14  -8  -1  175.08   13.40
 -14  -8  -1  192.88   17.30
  14  -8   1  197.68   14.20
  14  -8   1  191.18   16.40
  14  -8   1  168.88   14.40
 -14  -8  -1  156.28   15.80
  14  -8   1  188.38   13.80
 -14  -8  -1  170.98   15.80
 -14   8  -1  159.28   15.80
  14   8   1  190.68   15.20
 -14   8  -1  166.38    9.50
  14   8   1  175.98   12.90
  14   8   1  162.88   15.20
  15  -8   1   30.40    7.30
  15  -8   1   35.60    8.20
 -15  -8  -1   27.00    8.60
  15  -8   1   22.20    9.50
  15  -8   1   16.10    7.60
 -15  -8  -1   24.10    6.70
  15   8   1   10.90    8.00
  15   8   1   16.90    7.80
 -15   8  -1   26.60    3.90
  15   8   1   28.10    6.60
 -15  -9   1   10.00    6.30
  15  -9  -1   -8.70    6.50
 -15  -9   1   18.60   10.80
  15  -9  -1    4.80    7.10
  15  -9  -1   15.90    8.80
  15  -9  -1    5.70    7.10
  15   9  -1   -7.30    7.60
  15   9  -1   16.60    8.20
  15   9  -1   -0.70    5.70
 -15   9   1    1.50    3.70
 -14  -9   1   12.60    7.70
  14  -9  -1   -1.00    5.80
  14  -9  -1   -1.90    6.10
 -14  -9   1   10.70    7.70
 -14  -9   1    6.80    5.70
  14  -9  -1  -10.80    7.20
  14  -9  -1    2.40    5.90
  14   9  -1    1.50    5.20
  14   9  -1    1.20    6.80
 -14   9   1    8.30    3.40
 -14   9   1   10.60    6.70
  14   9  -1   -0.80    6.80
  13  -9  -1    6.50    5.80
 -13  -9   1    7.70    6.30
  13  -9  -1    8.20    5.60
  13  -9  -1    4.40    4.90
 -13  -9   1   -4.70    4.70
 -13  -9   1   -0.80    6.90
 -13  -9   1    7.60    6.70
  13  -9  -1    2.60    6.30
  13   9  -1   -5.30    5.50
  13   9  -1  -10.90    5.60
 -13   9   1   -1.50    2.90
  13   9  -1   -0.30    5.60
 -13   9   1    5.10    5.80
 -12  -9   1   73.19    9.60
 -12  -9   1   57.49    8.10
  12  -9  -1   67.29    8.00
  12  -9  -1   64.49    7.50
 -12  -9   1   52.39    6.60
 -12  -9   1   63.29    8.60
  12  -9  -1   75.69    9.50
  12  -9  -1   63.89    8.00
  12  -9  -1   62.99    7.20
  12   9  -1   69.19    8.30
 -12   9   1   87.49    9.20
 -12   9   1   53.99    5.50
  12   9  -1   65.79    9.20
  12   9  -1   63.29    7.60
 -11  -9   1  306.37   18.10
  11  -9  -1  269.87   15.30
  11  -9  -1  268.27   14.70
 -11  -9   1  291.47   17.20
  11  -9  -1  277.17   14.50
 -11  -9   1  294.77   16.20
 -11  -9   1  257.97   17.00
  11  -9  -1  289.17   17.30
  11  -9  -1  289.87   16.50
  11   9  -1  281.87   16.30
  11   9  -1  293.27   17.40
  11   9  -1  264.37   17.60
 -11   9   1  282.17   16.70
 -11   9   1  295.07   13.60
  10  -9  -1   24.40    3.80
 -10  -9   1   20.90    4.80
 -10  -9   1   25.70    5.90
  10  -9  -1   29.50    4.50
 -10  -9   1   27.00    5.70
  10  -9  -1   20.90    4.90
  10  -9  -1   28.10    5.60
 -10  -9   1   19.60    5.30
  10  -9  -1   22.00    3.90
  10   9  -1   23.60    5.30
 -10   9   1   23.70    3.10
  10   9  -1   29.20    5.50
 -10   9   1   26.30    5.00
  10   9  -1   17.90    4.70
   9  -9  -1  209.78   10.90
   9  -9  -1  196.08   11.30
  -9  -9   1  210.28   12.40
   9  -9  -1  231.48   13.30
  -9  -9   1  218.68   13.40
   9  -9  -1  214.38   10.90
  -9  -9   1  212.98   14.20
   9  -9  -1  219.58   12.80
  -9   9   1  215.18   10.40
  -9   9   1  221.78   12.70
   9   9  -1  198.28   12.90
   9   9  -1  214.88   13.40
   9   9  -1  213.78   12.60
  -8  -9   1  307.07   16.60
  -8  -9   1  276.97   15.40
   8  -9  -1  288.77   13.40
   8  -9  -1  276.27   13.10
   8  -9  -1  281.27   14.70
  -8  -9   1  271.97   14.90
   8  -9  -1  295.67   15.30
   8  -9  -1  270.57   13.50
  -8  -9   1  295.37   14.80
   8   9  -1  284.17   15.40
  -8   9   1  265.17   12.90
  -8   9   1  288.67   14.80
   8   9  -1  284.27   15.00
   8   9  -1  256.47   14.60
   7  -9  -1    7.80    3.10
  -7  -9   1   13.30    4.50
  -7  -9   1   12.60    3.30
   7  -9  -1   12.60    2.40
  -7  -9   1    5.00    3.60
  -7  -9   1   17.00    3.70
   7  -9  -1   12.20    3.60
   7  -9  -1   13.30    2.00
   7  -9  -1   11.40    2.30
  -7   9   1    8.80    3.20
   7   9  -1   22.60    4.30
   7   9  -1   16.90    3.60
   7   9  -1   15.40    3.50
  -7   9   1   12.60    2.10
   6  -9  -1  227.18   10.50
   6  -9  -1  238.48   10.90
  -6  -9   1  233.68   12.10
  -6  -9   1  235.88   12.10
   6  -9  -1  230.98   12.20
   6  -9  -1  212.28   10.20
  -6  -9   1  233.68   13.50
   6  -9  -1  222.08   12.00
  -6  -9   1  234.48   12.80
   6   9  -1  250.17   12.10
   6   9  -1  221.98   12.00
  -6   9   1  212.98   11.90
   6   9  -1  234.38   12.50
  -5  -9   1   24.00    3.30
   5  -9  -1   17.50    2.20
   5  -9  -1   23.40    3.40
   5  -9  -1   21.10    2.40
  -5  -9   1   28.20    4.10
  -5  -9   1   24.00    3.30
   5  -9  -1   19.80    3.00
   5  -9  -1   21.90    1.60
  -5   9   1   19.50    3.00
   5   9  -1   18.20    3.00
   5   9  -1   27.50    3.70
   5   9  -1   22.80    2.60
   5   9  -1   18.60    3.10
  -4  -9   1   34.10    4.00
   4  -9  -1   34.40    3.20
   4  -9  -1   37.30    3.80
  -4  -9   1   36.60    4.30
   4  -9  -1   36.00    4.00
  -4  -9   1   37.40    4.20
   4   9  -1   33.50    3.90
   4   9  -1   29.70    3.40
   4   9  -1   31.50    3.70
   4   9  -1   37.00    3.20
   3  -9  -1  166.88    8.60
   3  -9  -1  180.68    8.70
  -3  -9   1  174.38    9.30
  -3  -9   1  190.88    8.60
  -3  -9   1  149.49    8.80
   3  -9  -1  173.28    8.40
   3   9  -1  154.68    8.50
   3   9  -1  169.98    8.90
   3   9  -1  171.08    8.30
   3   9  -1  166.78    8.00
  -2  -9   1    4.00    1.50
  -2  -9   1    5.50    2.10
  -2  -9   1    8.20    1.50
   2  -9  -1    5.40    1.60
  -2  -9   1    8.20    1.90
   2  -9  -1    7.10    1.70
   2   9  -1    7.30    1.40
   2   9  -1    4.50    1.80
   2   9  -1    7.00    1.70
   1  -9  -1    1.50    0.80
   1  -9  -1   -0.10    1.10
   1  -9  -1    0.10    0.80
  -1  -9   1    3.30    1.20
  -1  -9   1    2.10    1.70
  -1  -9   1    4.20    1.30
  -1  -9   1    0.60    1.40
   1   9  -1    0.20    1.00
   1   9  -1    3.50    1.20
   1   9  -1    0.20    1.10
   0  -9  -1   96.99    4.70
   0  -9   1   92.49    4.90
   0  -9  -1   93.49    5.00
   0  -9   1   97.69    5.20
   0  -9  -1  109.19    4.90
   0  -9   1   84.89    5.00
   0   9  -1   96.09    5.00
   0   9   1   88.39    4.70
   1  -9   1    2.60    1.20
  -1  -9  -1    4.30    1.00
  -1  -9  -1    0.90    1.60
  -1  -9  -1    4.20    1.60
   1  -9   1    1.70    1.30
   1  -9   1    2.00    1.20
  -1  -9  -1    2.90    1.50
   1  -9   1    2.20    1.00
   1   9   1    3.00    1.00
  -1   9  -1    2.30    1.40
   1   9   1    5.00    0.90
  -2  -9  -1   29.50    2.90
   2  -9   1   24.30    3.10
  -2  -9  -1   24.70    3.00
  -2  -9  -1   26.40    2.80
   2  -9   1   22.10    1.80
   2  -9   1   24.10    1.80
   2  -9   1   23.20    2.70
   2   9   1   26.60    1.70
   2   9   1   24.10    2.80
   2   9   1   26.00    2.50
  -2   9  -1   24.00    2.70
  -3  -9  -1  167.48    9.40
   3  -9   1  170.88    7.60
   3  -9   1  176.28    8.30
  -3  -9  -1  172.18    9.00
   3  -9   1  186.08    7.60
   3  -9   1  178.68    8.70
  -3  -9  -1  178.88    9.00
   3  -9   1  169.08    8.90
   3   9   1  176.58    7.80
   3   9   1  167.08    8.70
   3   9   1  172.88    8.90
  -3   9  -1  169.48    8.50
  -3   9  -1  173.78    9.00
   4  -9   1   23.50    1.80
  -4  -9  -1   23.70    3.30
   4  -9   1   22.20    2.50
   4  -9   1   22.40    3.10
   4  -9   1   21.70    2.10
  -4  -9  -1   20.80    3.60
   4  -9   1   23.40    3.00
  -4  -9  -1   20.70    3.20
  -4   9  -1   20.30    2.80
   4   9   1   20.90    3.10
  -4   9  -1   25.60    3.20
   4   9   1   16.80    2.80
   4   9   1   23.70    3.10
   4   9   1   23.80    2.50
  -5  -9  -1    8.60    2.60
  -5  -9  -1   14.80    3.20
   5  -9   1   18.70    3.10
   5  -9   1   15.50    1.90
   5  -9   1   13.40    1.60
  -5  -9  -1   10.60    3.50
   5  -9   1   12.30    1.90
   5  -9   1   17.30    3.00
  -5   9  -1   13.40    2.70
   5   9   1    8.10    2.70
   5   9   1   16.30    3.00
   5   9   1   13.10    2.80
  -6  -9  -1  131.29    8.50
   6  -9   1  144.99    8.60
   6  -9   1  146.59    7.00
   6  -9   1  138.39    7.40
   6  -9   1  142.09    6.90
  -6  -9  -1  145.69    9.50
  -6  -9  -1  141.39    9.00
   6  -9   1  144.69    8.80
   6   9   1  153.38    8.80
   6   9   1  129.79    8.40
  -6   9  -1  141.59    8.50
   6   9   1  145.49    9.00
   7  -9   1  197.68   10.40
   7  -9   1  195.08   11.70
  -7  -9  -1  231.28   11.70
   7  -9   1  197.08    9.70
   7  -9   1  212.58   11.60
  -7  -9  -1  208.18   12.10
   7  -9   1  210.38   10.00
  -7  -9  -1  197.88   13.20
  -7   9  -1  229.18   11.60
   7   9   1  210.58   11.80
   7   9   1  207.68   11.50
   7   9   1  218.78   12.10
  -8  -9  -1    2.80    2.90
   8  -9   1    6.00    3.10
  -8  -9  -1    3.30    3.70
  -8  -9  -1    3.90    4.00
   8  -9   1   -0.40    2.40
   8  -9   1    3.90    3.50
   8  -9   1    0.80    2.10
   8  -9   1    2.20    1.80
   8   9   1    0.60    3.00
   8   9   1   -1.40    3.60
  -8   9  -1    3.80    3.30
   8   9   1   -1.70    3.30
  -9  -9  -1  123.49    9.00
   9  -9   1  119.39    6.90
   9  -9   1  119.49   10.00
  -9  -9  -1  133.59   11.40
   9  -9   1  116.49    7.50
  -9  -9  -1  128.49   10.40
  -9  -9  -1  119.29   10.20
   9  -9   1  125.09    9.20
   9  -9   1  134.09    8.30
   9   9   1  116.29    9.40
   9   9   1  118.69   10.10
  -9   9  -1  120.59    6.30
  -9   9  -1  111.79    9.50
   9   9   1  125.39    9.90
 -10  -9  -1  400.86   19.60
  10  -9   1  390.16   17.60
 -10  -9  -1  392.46   21.60
  10  -9   1  369.86   18.90
  10  -9   1  352.86   18.20
  10  -9   1  404.76   19.90
  10  -9   1  363.26   20.50
 -10  -9  -1  355.66   20.60
 -10  -9  -1  393.16   20.60
 -10   9  -1  381.56   16.90
  10   9   1  400.16   18.60
  10   9   1  369.16   19.80
  10   9   1  402.16   20.50
  10   9   1  377.26   20.50
 -10   9  -1  389.56   20.10
  11  -9   1    0.50    3.90
 -11  -9  -1    1.90    5.40
 -11  -9  -1   -6.10    5.30
 -11  -9  -1   -2.90    4.00
 -11  -9  -1   -8.20    5.00
  11  -9   1   -1.50    3.60
  11  -9   1    1.60    5.10
  11  -9   1   -8.10    4.00
  11   9   1   -1.60    4.60
  11   9   1   -4.00    4.60
  11   9   1   -4.90    4.60
 -11   9  -1    1.70    1.90
  11   9   1    2.40    3.40
 -11   9  -1   -4.60    4.50
  12  -9   1   12.00    4.70
 -12  -9  -1   21.20    7.20
 -12  -9  -1   18.30    6.70
  12  -9   1   12.20    5.10
  12  -9   1   11.30    4.90
 -12  -9  -1   20.20    6.80
 -12  -9  -1   15.70    5.00
  12  -9   1   -1.90    6.10
 -12   9  -1   14.20    2.60
  12   9   1   11.10    5.70
  12   9   1   15.90    6.50
 -12   9  -1    6.50    5.80
  12   9   1   21.60    5.90
  12   9   1   12.80    4.40
  13  -9   1   21.80    7.20
 -13  -9  -1   20.00    5.90
  13  -9   1   23.00    5.90
  13  -9   1   15.60    6.20
  13  -9   1   16.50    5.60
 -13  -9  -1   19.70    7.80
 -13  -9  -1   40.90    8.10
 -13  -9  -1   24.80    7.40
 -13   9  -1   22.40    3.00
  13   9   1   13.40    6.40
 -13   9  -1   16.00    6.90
  13   9   1   20.50    5.10
  13   9   1   22.20    7.00
  13   9   1   10.90    7.10
 -14  -9  -1   29.90    8.40
  14  -9   1   31.20    7.40
  14  -9   1   37.10    7.80
  14  -9   1   38.70    7.30
 -14  -9  -1   33.00    7.00
 -14  -9  -1   30.20    8.90
  14  -9   1   24.20    8.40
 -14   9  -1   36.30    8.00
  14   9   1   35.80    6.20
 -14   9  -1   32.80    3.60
  14   9   1   30.60    7.90
  14   9   1   23.10    7.90
  15  -9   1   54.79    9.50
 -15  -9  -1   64.39    8.80
 -15  -9  -1   31.20    9.60
  15  -9   1   55.59   10.80
  15  -9   1   75.09   10.10
  15  -9   1   48.10    8.70
  15   9   1   70.19   10.90
  15   9   1   55.69   10.10
  15   9   1   61.99    8.00
  15 -10  -1   53.29    9.20
  15 -10  -1   76.79   10.20
  15 -10  -1   84.99    9.70
 -15 -10   1   79.59    9.30
  15 -10  -1   86.69   12.20
  15  10  -1   61.69   10.80
  15  10  -1   85.29    9.10
  15  10  -1   85.69   10.90
  14 -10  -1   -1.30    6.00
  14 -10  -1    9.70    7.90
 -14 -10   1  -13.90    7.50
  14 -10  -1    4.90    6.30
  14 -10  -1    5.90    5.90
 -14 -10   1    6.00    5.70
 -14 -10   1    1.20    7.60
  14  10  -1   -0.80    7.00
 -14  10   1    4.50    7.00
 -14  10   1    1.70    3.20
  14  10  -1    0.50    5.10
  14  10  -1   16.70    7.40
 -13 -10   1   85.99    9.00
  13 -10  -1  113.89   11.40
 -13 -10   1   84.39   10.70
  13 -10  -1   82.09   10.70
 -13 -10   1   96.79   11.20
 -13 -10   1  108.79   13.10
  13 -10  -1   84.59    9.80
 -13  10   1   94.59    6.80
 -13  10   1   83.29    9.20
  13  10  -1  109.79   11.30
  13  10  -1   73.79    9.30
  13  10  -1   95.49   12.00
 -12 -10   1   81.79   10.90
  12 -10  -1   81.89    9.30
 -12 -10   1   75.09    9.30
 -12 -10   1   80.79    9.00
  12 -10  -1   91.69    9.60
  12 -10  -1   58.99    8.70
  12 -10  -1  104.89   12.00
 -12 -10   1   82.69    9.70
  12 -10  -1   79.99    7.80
  12  10  -1   72.79    8.90
 -12  10   1   74.79    6.00
 -12  10   1   84.89   10.40
  12  10  -1   66.89    7.90
  12  10  -1   73.39    8.80
  11 -10  -1   34.90    6.10
  11 -10  -1   46.50    6.00
  11 -10  -1   40.20    5.60
 -11 -10   1   47.80    7.90
  11 -10  -1   45.30    7.30
  11 -10  -1   41.10    5.20
 -11 -10   1   47.00    6.50
 -11 -10   1   32.80    7.30
 -11 -10   1   37.70    6.90
  11  10  -1   39.00    6.70
  11  10  -1   39.00    6.80
 -11  10   1   50.49    4.80
 -11  10   1   46.70    6.40
  11  10  -1   35.20    6.00
  10 -10  -1   40.10    4.40
  10 -10  -1   44.00    5.10
 -10 -10   1   41.20    7.20
 -10 -10   1   42.70    6.80
 -10 -10   1   37.80    5.50
 -10 -10   1   39.00    6.20
  10 -10  -1   36.10    4.50
  10 -10  -1   47.60    7.10
  10 -10  -1   41.90    5.90
  10  10  -1   36.60    5.90
 -10  10   1   42.80    5.90
 -10  10   1   34.50    4.20
  10  10  -1   43.80    6.20
  10  10  -1   30.50    6.00
   9 -10  -1   -3.20    3.70
  -9 -10   1   -4.80    4.30
   9 -10  -1   -0.20    3.30
   9 -10  -1   -4.10    2.30
   9 -10  -1   -1.40    2.70
  -9 -10   1   -9.80    4.50
   9 -10  -1    0.20    2.30
  -9  10   1    0.30    1.90
   9  10  -1    0.80    3.50
   9  10  -1    4.90    3.60
   9  10  -1    3.30    4.10
  -9  10   1    1.40    3.90
  -8 -10   1    4.90    3.50
   8 -10  -1   -0.10    1.80
  -8 -10   1    3.20    4.40
   8 -10  -1    3.90    3.20
   8 -10  -1    3.30    2.30
  -8 -10   1    2.40    3.50
  -8 -10   1    3.00    3.70
   8 -10  -1   -0.40    1.90
   8 -10  -1    0.40    3.30
   8  10  -1   -2.80    2.90
  -8  10   1    1.20    1.80
   8  10  -1   -2.60    3.40
  -8  10   1    2.10    3.30
   8  10  -1    4.10    3.30
   7 -10  -1  360.76   16.30
   7 -10  -1  369.56   18.10
   7 -10  -1  400.36   18.60
  -7 -10   1  365.76   18.30
   7 -10  -1  376.06   16.90
  -7 -10   1  370.06   18.20
  -7 -10   1  357.56   19.00
   7 -10  -1  369.86   16.70
  -7 -10   1  369.16   19.90
  -7  10   1  373.46   18.10
   7  10  -1  362.36   18.00
   7  10  -1  376.86   18.60
   7  10  -1  384.46   18.20
   6 -10  -1  154.18    7.30
   6 -10  -1  148.59    7.80
   6 -10  -1  151.68    7.00
   6 -10  -1  153.18    9.20
   6 -10  -1  154.08    9.00
  -6 -10   1  153.28    9.10
  -6 -10   1  154.18    9.80
  -6 -10   1  145.59    9.00
   6  10  -1  148.99    8.10
   6  10  -1  144.59    8.80
  -6  10   1  148.79    8.90
   6  10  -1  158.28    9.50
   6  10  -1  149.69    9.00
  -5 -10   1  216.38   11.20
  -5 -10   1  234.28   11.20
   5 -10  -1  196.98   10.80
  -5 -10   1  201.88   11.60
   5 -10  -1  206.18   11.10
   5 -10  -1  213.18   10.10
   5  10  -1  207.38   10.10
   5  10  -1  201.08   10.90
   5  10  -1  228.48   11.40
   5  10  -1  213.48   10.80
   4 -10  -1  171.48    8.30
   4 -10  -1  179.08    8.80
  -4 -10   1  170.78    9.10
   4 -10  -1  162.58    8.90
  -4 -10   1  159.48    9.50
  -4 -10   1  152.38    8.60
   4  10  -1  174.58    8.60
   4  10  -1  152.68    9.00
   4  10  -1  166.88    8.80
   4  10  -1  165.38    8.00
  -3 -10   1  130.59    7.20
   3 -10  -1  121.69    7.00
   3 -10  -1  123.79    6.80
  -3 -10   1  117.39    7.50
   3 -10  -1  130.99    6.70
  -3 -10   1  124.59    6.70
   3  10  -1  112.49    6.70
   3  10  -1  119.69    6.10
   3  10  -1  126.09    7.10
  -2 -10   1  169.98    9.60
  -2 -10   1  184.48    8.80
  -2 -10   1  189.18    8.70
  -2 -10   1  173.58    9.20
   2 -10  -1  188.38    9.00
   2 -10  -1  199.58    9.20
   2  10  -1  196.68    9.10
   2  10  -1  180.88    8.80
   2  10  -1  187.38    8.60
   1 -10  -1    3.00    1.00
  -1 -10   1    2.00    1.90
  -1 -10   1    5.00    1.50
  -1 -10   1    3.30    1.70
   1 -10  -1    2.00    1.10
   1 -10  -1    3.00    1.30
  -1 -10   1    3.80    1.40
   1  10  -1    3.90    1.30
   1  10  -1    0.10    1.00
   1  10  -1    0.60    1.20
   0 -10  -1   19.10    2.10
   0 -10   1   18.80    2.10
   0 -10   1   15.40    2.20
   0 -10  -1   18.30    2.10
   0 -10  -1   20.00    2.00
   0 -10   1   21.60    2.20
   0  10  -1   20.20    2.20
   0  10   1   19.10    2.10
   1 -10   1   64.89    3.80
  -1 -10  -1   64.89    3.80
   1 -10   1   63.59    3.80
  -1 -10  -1   54.99    4.60
  -1 -10  -1   67.59    4.40
   1 -10   1   62.79    3.60
  -1 -10  -1   64.69    4.20
   1 -10   1   68.49    4.30
   1  10   1   67.99    3.40
   1  10   1   64.69    3.30
   1  10   1   66.09    3.30
  -1  10  -1   65.59    4.30
   2 -10   1   34.50    2.40
  -2 -10  -1   33.60    3.70
  -2 -10  -1   35.60    3.80
   2 -10   1   34.50    3.50
  -2 -10  -1   32.50    3.30
   2 -10   1   37.70    2.30
   2 -10   1   34.00    3.20
   2  10   1   29.50    3.10
   2  10   1   25.40    3.10
   2  10   1   36.60    2.10
  -2  10  -1   40.70    3.60
   3 -10   1  128.39    6.60
   3 -10   1  122.09    5.40
  -3 -10  -1  118.79    6.90
   3 -10   1  120.49    5.70
   3 -10   1  117.99    6.20
   3 -10   1  118.39    6.80
  -3 -10  -1  107.59    6.80
  -3 -10  -1  114.29    7.40
   3  10   1  114.39    6.70
   3  10   1  118.69    6.50
   3  10   1  116.09    5.40
  -3  10  -1  109.89    6.80
  -4 -10  -1   73.09    5.60
   4 -10   1   67.39    5.40
  -4 -10  -1   72.29    5.70
   4 -10   1   78.49    4.40
  -4 -10  -1   65.79    6.30
   4 -10   1   71.09    5.40
   4 -10   1   76.79    3.70
   4 -10   1   77.69    4.00
   4  10   1   80.39    4.10
   4  10   1   66.19    5.40
   4  10   1   74.29    5.60
   4  10   1   80.59    5.40
  -4  10  -1   73.19    5.10
  -5 -10  -1  277.57   13.30
   5 -10   1  259.47   11.90
  -5 -10  -1  273.27   13.90
   5 -10   1  250.27   13.00
   5 -10   1  263.47   13.20
   5 -10   1  259.57   11.50
  -5 -10  -1  268.97   13.40
   5 -10   1  247.58   11.80
  -5  10  -1  249.18   12.80
   5  10   1  277.47   13.40
   5  10   1  267.27   11.90
   5  10   1  281.17   13.20
   5  10   1  256.37   13.00
   6 -10   1   62.69    3.70
   6 -10   1   58.99    3.80
   6 -10   1   58.19    5.60
  -6 -10  -1   57.99    6.50
  -6 -10  -1   46.00    5.60
  -6 -10  -1   58.99    6.30
   6 -10   1   57.09    4.20
   6 -10   1   61.99    5.80
   6  10   1   51.39    5.40
  -6  10  -1   57.59    5.30
   6  10   1   64.49    5.80
   6  10   1   54.19    5.90
   7 -10   1   35.30    4.50
   7 -10   1   35.60    3.20
   7 -10   1   37.40    4.80
   7 -10   1   37.40    3.40
  -7 -10  -1   31.30    4.30
  -7 -10  -1   46.40    5.90
   7 -10   1   31.90    3.90
  -7 -10  -1   31.90    4.70
   7  10   1   30.40    4.50
   7  10   1   35.30    4.50
  -7  10  -1   35.50    4.50
   7  10   1   34.40    4.70
   8 -10   1  170.78    9.40
   8 -10   1  195.98   10.10
   8 -10   1  210.88   12.00
   8 -10   1  181.58    9.20
  -8 -10  -1  184.68   12.50
  -8 -10  -1  194.58   12.10
  -8 -10  -1  178.68   11.30
   8 -10   1  190.48   11.40
  -8  10  -1  178.48   11.20
   8  10   1  189.08   11.20
   8  10   1  195.48   11.90
   8  10   1  199.08   11.60
  -9 -10  -1   36.90    7.40
   9 -10   1   33.30    3.70
   9 -10   1   16.30    4.90
  -9 -10  -1   35.00    6.40
  -9 -10  -1   32.00    5.90
  -9 -10  -1   27.10    5.30
   9 -10   1   27.70    3.20
   9 -10   1   22.80    4.00
   9 -10   1   25.70    4.70
  -9  10  -1   28.70    4.90
   9  10   1   25.40    5.20
   9  10   1   31.80    5.40
   9  10   1   26.60    4.60
 -10 -10  -1  133.79   10.50
  10 -10   1  157.68    8.30
  10 -10   1  159.08   11.10
 -10 -10  -1  134.99   12.00
 -10 -10  -1  157.38   13.40
  10 -10   1  145.39    9.80
 -10 -10  -1  146.59   11.80
  10 -10   1  132.39    9.00
  10 -10   1  156.08   12.00
  10  10   1  136.79   11.30
  10  10   1  153.38   10.90
  10  10   1  142.69    9.30
 -10  10  -1  169.78   11.50
  10  10   1  146.59   11.60
 -11 -10  -1   31.00    7.10
 -11 -10  -1   21.80    5.50
  11 -10   1   18.30    4.80
  11 -10   1   31.10    4.60
 -11 -10  -1   31.30    6.90
 -11 -10  -1   20.70    6.20
  11 -10   1   17.70    4.90
  11 -10   1   27.40    6.60
 -11  10  -1   33.60    5.90
  11  10   1   28.10    6.30
  11  10   1   22.70    6.10
  11  10   1   28.40    5.80
  11  10   1   19.20    4.20
  12 -10   1   15.00    4.70
  12 -10   1   20.60    6.70
 -12 -10  -1   24.60    7.50
 -12 -10  -1    9.70    6.40
  12 -10   1   14.80    5.10
 -12 -10  -1   10.80    6.70
 -12 -10  -1   11.50    5.40
  12 -10   1   15.70    5.40
  12  10   1    4.60    5.90
  12  10   1   14.90    5.80
  12  10   1    9.40    5.20
 -12  10  -1    9.60    2.30
 -12  10  -1   19.80    6.10
  12  10   1    9.00    4.20
  13 -10   1    3.60    5.70
  13 -10   1   -1.70    5.20
  13 -10   1    3.40    6.70
 -13 -10  -1   13.20    7.30
  13 -10   1    3.50    5.40
 -13 -10  -1   11.50    5.40
 -13 -10  -1    4.30    7.10
 -13 -10  -1    8.90    7.30
  13  10   1   -3.90    5.70
  13  10   1    2.20    5.10
 -13  10  -1    2.10    2.30
  13  10   1    4.70    6.30
 -13  10  -1   11.60    6.40
  13  10   1   -5.50    6.10
 -14 -10  -1  286.57   20.50
  14 -10   1  305.77   18.20
 -14 -10  -1  292.07   17.70
 -14 -10  -1  268.47   19.90
  14 -10   1  280.87   20.30
  14 -10   1  300.57   18.80
  14 -10   1  272.87   17.60
  14  10   1  267.07   19.30
  14  10   1  265.77   19.10
  14  10   1  274.07   16.70
 -14  10  -1  278.07   13.10
 -14  10  -1  277.07   19.20
  15 -10   1    9.00    7.40
  15 -10   1   29.10   10.20
 -15 -10  -1   15.80    6.90
  15 -10   1    9.10    7.90
  15 -10   1    4.10    7.40
  15  10   1    5.20    5.90
  15  10   1   -2.80    8.20
  15  10   1   27.50    9.10
  14 -11  -1   20.30    8.60
  14 -11  -1   23.20    6.90
 -14 -11   1   19.50    6.90
  14 -11  -1   24.40    7.50
  14 -11  -1   31.10    7.30
 -14 -11   1   18.70    8.70
  14  11  -1   28.50    7.90
  14  11  -1   15.80    5.70
  14  11  -1   25.10    8.30
 -14  11   1   19.80    3.80
 -13 -11   1   17.90    5.60
 -13 -11   1   12.20    8.00
  13 -11  -1   16.20    6.10
 -13 -11   1   21.40    7.90
  13 -11  -1   14.50    5.50
  13 -11  -1   17.50    7.50
  13 -11  -1    9.60    4.70
 -13 -11   1    7.60    7.00
 -13  11   1   14.10    3.30
  13  11  -1    6.00    6.50
  13  11  -1   13.60    6.40
  13  11  -1    2.30    6.30
 -13  11   1   20.90    7.30
  12 -11  -1   11.50    6.70
  12 -11  -1   13.00    5.50
  12 -11  -1   21.20    5.40
 -12 -11   1   18.20    5.90
 -12 -11   1   31.50    8.40
  12 -11  -1   15.10    4.40
 -12 -11   1   29.90    7.00
 -12 -11   1   12.60    6.40
  12  11  -1   23.70    6.00
 -12  11   1   22.00    3.40
  12  11  -1   20.40    6.70
  12  11  -1   21.80    6.50
 -12  11   1   16.40    6.20
  11 -11  -1    4.30    4.60
 -11 -11   1   -0.40    5.30
  11 -11  -1   -1.60    5.60
  11 -11  -1   -0.60    4.00
  11 -11  -1   -0.70    3.40
 -11 -11   1    2.20    4.50
 -11 -11   1   -5.80    5.70
 -11 -11   1  -10.40    5.80
  11 -11  -1    4.30    3.30
 -11  11   1   -3.90    4.90
  11  11  -1    5.70    5.20
  11  11  -1   10.00    5.50
  11  11  -1    3.90    5.20
 -11  11   1    8.00    2.60
  10 -11  -1  143.89    8.80
 -10 -11   1  126.09   11.40
  10 -11  -1  148.69   11.20
  10 -11  -1  141.69    9.40
 -10 -11   1  155.18   12.20
 -10 -11   1  159.98   13.80
  10 -11  -1  154.68   13.90
  10 -11  -1  146.59    9.00
 -10 -11   1  149.49   11.00
  10  11  -1  153.48   12.20
 -10  11   1  160.18   11.40
  10  11  -1  143.59   11.30
  10  11  -1  154.58   11.20
   9 -11  -1   90.99    6.80
   9 -11  -1   91.69    9.40
  -9 -11   1   93.79    9.10
  -9 -11   1  113.29    9.90
   9 -11  -1   82.79    6.20
  -9 -11   1   74.89    8.20
  -9 -11   1   97.09   10.80
   9 -11  -1   89.39    8.50
   9 -11  -1   74.99    6.00
   9  11  -1   99.89    8.80
  -9  11   1   87.79    8.50
   9  11  -1   84.09    9.20
   9  11  -1   96.79    8.60
   8 -11  -1    1.50    2.20
   8 -11  -1   -0.50    3.50
  -8 -11   1    9.40    5.00
   8 -11  -1   -3.30    2.80
  -8 -11   1    3.80    3.30
   8 -11  -1   -0.40    2.20
  -8 -11   1    1.10    4.10
  -8 -11   1    0.90    3.50
   8 -11  -1    1.70    2.00
   8  11  -1    2.90    3.60
   8  11  -1   -3.20    3.00
  -8  11   1    0.80    3.60
   8  11  -1    0.90    3.30
   7 -11  -1   14.10    3.50
   7 -11  -1   15.90    2.70
  -7 -11   1   18.60    3.90
  -7 -11   1   17.80    3.90
   7 -11  -1   15.80    3.80
   7 -11  -1   14.70    2.30
   7 -11  -1   20.80    2.10
  -7 -11   1    9.90    4.00
  -7 -11   1    8.60    4.70
   7  11  -1   15.30    4.00
  -7  11   1   18.10    3.70
   7  11  -1   13.80    3.40
   7  11  -1   20.50    3.10
   6 -11  -1  119.59    8.10
   6 -11  -1  122.69    6.60
  -6 -11   1  114.89    7.90
   6 -11  -1  115.79    7.70
   6 -11  -1  111.49    5.50
  -6 -11   1  129.99    8.90
   6 -11  -1  116.49    5.90
  -6 -11   1  120.89    8.00
   6  11  -1  117.09    7.80
   6  11  -1  111.89    8.20
   6  11  -1  121.19    7.60
  -6  11   1  124.19    7.80
   6  11  -1  117.49    6.70
   5 -11  -1   11.40    2.60
  -5 -11   1    9.00    2.80
  -5 -11   1   11.90    3.50
  -5 -11   1   11.00    3.00
   5 -11  -1    9.80    2.10
   5 -11  -1    7.90    2.70
   5  11  -1    6.00    2.60
   5  11  -1    9.90    2.40
   5  11  -1   11.20    2.00
   5  11  -1    8.60    2.90
  -4 -11   1   75.79    6.40
  -4 -11   1   79.09    5.80
  -4 -11   1   73.29    5.40
   4 -11  -1   76.39    5.40
   4 -11  -1   71.49    4.80
   4 -11  -1   73.89    5.60
   4  11  -1   70.59    5.30
   4  11  -1   76.19    5.80
   4  11  -1   74.99    4.50
   4  11  -1   79.69    5.00
  -3 -11   1  183.88   10.30
  -3 -11   1  204.58   10.00
  -3 -11   1  191.38    9.40
   3 -11  -1  204.98    9.60
   3 -11  -1  195.18    9.70
   3 -11  -1  184.48    9.60
   3  11  -1  179.68    9.60
   3  11  -1  182.88    8.80
   3  11  -1  190.98    9.40
  -2 -11   1  186.18    9.80
  -2 -11   1  205.08    9.40
   2 -11  -1  201.28    9.70
   2 -11  -1  192.38    9.60
  -2 -11   1  197.18    9.30
  -2 -11   1  203.68   10.30
   2  11  -1  195.78    9.40
   2  11  -1  200.28    9.10
   2  11  -1  198.58    9.30
   1 -11  -1  335.87   15.00
   1 -11  -1  358.56   15.40
  -1 -11   1  360.96   15.20
  -1 -11   1  352.26   15.30
  -1 -11   1  356.46   15.90
   1 -11  -1  336.57   14.90
  -1 -11   1  316.27   15.50
   1  11  -1  354.36   15.30
   1  11  -1  345.67   14.80
   0 -11  -1  395.06   17.80
   0 -11   1  438.56   18.20
   0 -11  -1  418.76   17.70
   0 -11   1  392.76   17.90
   0 -11  -1  378.96   17.90
   0 -11   1  413.06   17.90
   0  11  -1  408.86   18.00
   0  11   1  423.16   17.70
  -1 -11  -1  930.41   42.20
  -1 -11  -1  969.40   42.00
   1 -11   1  968.00   41.60
  -1 -11  -1  986.40   41.40
   1 -11   1 1049.99   41.60
  -1 -11  -1 1048.40   42.10
   1 -11   1  965.40   42.00
   1 -11   1  990.20   41.70
  -1  11  -1  989.30   42.10
   1  11   1  999.90   41.40
   2 -11   1    3.20    1.50
   2 -11   1    1.50    0.90
  -2 -11  -1    1.80    1.70
   2 -11   1    1.90    1.10
  -2 -11  -1   -1.30    2.10
   2 -11   1    3.00    1.70
  -2 -11  -1    3.90    2.00
   2  11   1    1.10    1.40
   2  11   1    0.40    1.40
   2  11   1    2.00    0.90
  -2  11  -1    3.20    1.90
   3 -11   1  212.18   10.00
  -3 -11  -1  202.58   10.30
   3 -11   1  198.28    9.80
  -3 -11  -1  196.88   10.30
   3 -11   1  204.68    8.90
   3 -11   1  216.68   10.30
   3 -11   1  186.28    8.90
  -3 -11  -1  195.48   10.80
   3  11   1  198.98   10.00
   3  11   1  203.58    8.90
   3  11   1  212.38    9.90
  -3  11  -1  210.08   10.40
   4 -11   1    4.00    2.00
   4 -11   1   -0.30    1.40
   4 -11   1    2.00    1.00
  -4 -11  -1   -2.90    1.90
   4 -11   1    0.90    1.10
  -4 -11  -1   -6.30    2.50
   4 -11   1    2.50    2.00
  -4 -11  -1    2.90    2.40
   4  11   1    0.20    2.00
   4  11   1    1.70    1.10
   4  11   1   -1.00    1.90
  -5 -11  -1   89.39    6.70
  -5 -11  -1   87.99    6.40
   5 -11   1   79.49    4.80
  -5 -11  -1   89.99    7.30
   5 -11   1   85.59    6.20
   5 -11   1   80.29    6.20
   5 -11   1   83.79    4.60
   5 -11   1   80.49    4.30
  -5  11  -1   80.39    5.80
   5  11   1   88.49    6.40
   5  11   1   81.59    6.10
   5  11   1   72.79    6.00
   5  11   1   89.89    4.80
   6 -11   1   18.20    2.00
   6 -11   1   16.10    3.50
   6 -11   1   20.50    2.40
   6 -11   1   16.30    3.30
  -6 -11  -1   19.30    4.40
  -6 -11  -1   17.40    3.70
  -6 -11  -1   14.50    3.70
   6 -11   1   22.20    2.70
   6  11   1   23.00    3.70
   6  11   1   21.20    3.70
   6  11   1   23.40    2.60
   6  11   1   23.60    3.70
  -6  11  -1   16.30    3.20
  -7 -11  -1  177.48   11.50
   7 -11   1  164.78   10.50
  -7 -11  -1  166.58   10.40
   7 -11   1  171.08    8.30
   7 -11   1  176.28    8.80
   7 -11   1  160.98   10.30
  -7 -11  -1  189.18   11.00
   7 -11   1  155.28    8.30
   7  11   1  174.28   10.40
  -7  11  -1  175.08   10.10
   7  11   1  170.08   10.60
   8 -11   1  120.39    8.90
   8 -11   1  108.69    6.50
   8 -11   1  104.59    6.10
   8 -11   1  113.19    9.10
   8 -11   1  107.39    7.00
  -8 -11  -1  112.99    9.40
  -8 -11  -1  102.29    8.70
  -8 -11  -1  114.19   10.00
   8  11   1  107.69    8.50
   8  11   1  112.99    8.70
   8  11   1   98.09    8.60
  -8  11  -1  119.19    8.60
   9 -11   1  288.67   13.90
  -9 -11  -1  318.17   16.50
   9 -11   1  299.17   14.30
  -9 -11  -1  305.97   17.00
   9 -11   1  248.98   17.50
   9 -11   1  293.97   16.80
  -9 -11  -1  309.87   18.80
   9 -11   1  294.67   14.90
  -9 -11  -1  314.17   17.60
   9  11   1  301.77   16.20
   9  11   1  297.97   16.80
  -9  11  -1  322.27   16.50
   9  11   1  311.87   16.60
 -10 -11  -1   35.60    7.90
 -10 -11  -1   39.80    7.50
  10 -11   1   40.90    6.60
  10 -11   1   40.50    5.90
  10 -11   1   53.69    6.40
 -10 -11  -1   43.40    6.20
  10 -11   1   44.80    4.60
  10 -11   1   40.80    4.70
 -10 -11  -1   38.60    6.60
  10  11   1   43.10    4.70
  10  11   1   53.79    6.70
  10  11   1   32.50    6.50
 -10  11  -1   43.20    6.20
  10  11   1   41.10    6.20
  11 -11   1   -5.20    5.10
 -11 -11  -1    2.50    6.60
 -11 -11  -1   -1.00    4.30
  11 -11   1    3.00    4.50
 -11 -11  -1    4.70    5.60
  11 -11   1   -1.10    4.00
 -11 -11  -1   -5.20    5.40
  11 -11   1    1.50    3.50
  11  11   1    8.90    5.30
 -11  11  -1    1.10    5.00
  11  11   1   -2.30    4.90
  11  11   1    0.40    3.20
  11  11   1   -2.40    5.00
  12 -11   1  161.38   12.20
  12 -11   1  148.69   11.60
 -12 -11  -1  147.29   15.00
 -12 -11  -1  130.69   11.60
  12 -11   1  140.99   10.80
 -12 -11  -1  137.89   14.00
 -12 -11  -1  139.59   14.10
  12 -11   1  141.49   13.80
  12  11   1  146.59   12.30
  12  11   1  155.68   13.20
  12  11   1  137.49   12.90
  12  11   1  150.68   10.30
 -12  11  -1  121.99   12.90
 -13 -11  -1   68.29   10.30
  13 -11   1   90.29   10.90
 -13 -11  -1   72.09    8.20
  13 -11   1   69.09    7.90
  13 -11   1   73.59    8.40
  13 -11   1   78.59   10.40
 -13 -11  -1  115.49   13.60
  13  11   1   91.69   10.30
  13  11   1   88.19    9.80
 -13  11  -1   70.79    9.50
  13  11   1   65.99    9.40
 -14 -11  -1    3.50    8.30
  14 -11   1    3.70    6.50
 -14 -11  -1   -5.90    5.80
  14 -11   1  -17.50    7.60
  14 -11   1    1.50    6.60
  14 -11   1    8.30    6.80
 -14 -11  -1  -13.90   12.90
  14  11   1    4.20    7.60
  14  11   1  -16.80    6.80
 -14  11  -1   -0.70    9.10
  14  11   1    0.40    5.20
 -14 -12   1    8.90    8.40
  14 -12  -1   -7.90    8.00
  14 -12  -1   -4.50    6.70
  14 -12  -1    6.10    6.30
  14 -12  -1   13.50    7.00
 -14 -12   1    2.40    6.40
  14  12  -1   -6.50    7.30
  14  12  -1    2.80    5.40
  14  12  -1   28.80    8.10
  13 -12  -1  138.99   16.50
  13 -12  -1  171.48   15.90
  13 -12  -1  161.18   12.40
  13 -12  -1  155.58   13.80
 -13 -12   1  135.39   16.80
 -13 -12   1  149.88   15.60
 -13 -12   1  177.58   13.30
  13 -12  -1  188.48   11.20
 -13  12   1  162.38   14.50
  13  12  -1  166.58   14.80
  13  12  -1  161.38   14.80
  13  12  -1  144.99   17.10
  13  12  -1  173.18   12.40
  12 -12  -1   60.49    7.00
  12 -12  -1   47.20    6.20
  12 -12  -1   46.40    7.00
 -12 -12   1   56.19    7.70
 -12 -12   1   48.60    8.30
 -12 -12   1   57.19    9.40
  12 -12  -1   49.90    6.80
 -12 -12   1   46.10    8.10
  12 -12  -1   52.19    8.50
  12  12  -1   54.39    8.00
 -12  12   1   62.19    8.70
  12  12  -1   41.50    8.00
  12  12  -1   45.20    7.60
 -11 -12   1    0.80    6.70
  11 -12  -1   -3.70    3.10
 -11 -12   1    4.60    4.50
  11 -12  -1    2.30    4.70
 -11 -12   1    7.60    6.10
  11 -12  -1    2.40    3.40
  11 -12  -1  -10.50    5.40
 -11 -12   1    0.30    5.60
  11 -12  -1    5.00    4.20
  11  12  -1    5.80    5.20
  11  12  -1    1.10    4.90
 -11  12   1    4.00    5.10
  11  12  -1   -4.60    4.90
 -10 -12   1  -10.20    6.10
  10 -12  -1    0.10    2.80
  10 -12  -1    3.70    3.40
 -10 -12   1    3.10    5.30
  10 -12  -1   -1.10    2.80
 -10 -12   1    1.50    4.80
  10 -12  -1    2.70    4.20
 -10 -12   1    2.90    4.20
  10  12  -1    0.00    5.00
  10  12  -1    3.90    4.70
 -10  12   1   -0.40    4.40
  10  12  -1   -5.80    4.50
  -9 -12   1  149.39   12.90
   9 -12  -1  124.69    7.60
   9 -12  -1  126.39    8.00
   9 -12  -1  124.69    7.30
  -9 -12   1  128.19   10.10
  -9 -12   1  119.79   11.00
   9 -12  -1  119.79   11.30
   9 -12  -1  110.29   10.60
  -9 -12   1  122.19   10.30
   9  12  -1  135.29   10.10
   9  12  -1  128.89    9.90
   9  12  -1  128.89    8.40
  -9  12   1  119.89    9.70
   9  12  -1  112.19   10.40
   8 -12  -1  157.48    8.30
   8 -12  -1  166.18    8.80
  -8 -12   1  168.68   11.00
   8 -12  -1  177.98   10.70
  -8 -12   1  147.09   13.80
   8 -12  -1  160.58    8.90
  -8 -12   1  182.28   12.10
   8 -12  -1  184.48   11.50
  -8 -12   1  146.19   13.20
   8  12  -1  155.98   10.50
   8  12  -1  158.48   11.30
  -8  12   1  129.09   12.60
   8  12  -1  176.68    9.50
   8  12  -1  179.58   10.80
   7 -12  -1    7.40    3.60
   7 -12  -1   13.10    2.50
  -7 -12   1    4.80    3.40
   7 -12  -1    9.20    3.30
  -7 -12   1    2.70    3.20
   7 -12  -1    8.60    1.80
  -7 -12   1    7.50    4.40
  -7 -12   1   20.30    5.80
   7 -12  -1    9.00    2.10
   7  12  -1   11.70    3.60
  -7  12   1    8.50    3.50
   7  12  -1    8.10    3.70
   7  12  -1    9.50    3.30
   7  12  -1    8.30    2.60
   6 -12  -1   12.00    2.30
  -6 -12   1    9.90    3.30
   6 -12  -1   11.20    1.70
  -6 -12   1   10.40    6.20
   6 -12  -1   11.50    3.50
   6 -12  -1   12.10    1.40
  -6 -12   1    9.80    3.20
   6 -12  -1   10.40    3.10
   6  12  -1   12.70    3.20
   6  12  -1    9.70    2.90
   6  12  -1    7.90    3.30
   6  12  -1   14.70    2.40
  -5 -12   1   30.30    3.70
   5 -12  -1   25.70    3.00
  -5 -12   1   28.10    3.80
   5 -12  -1   31.00    3.90
   5 -12  -1   26.60    3.80
  -5 -12   1   34.10    4.70
   5  12  -1   32.80    4.10
   5  12  -1   32.70    3.30
   5  12  -1   27.50    3.60
   5  12  -1   35.50    4.10
   4 -12  -1   25.40    3.30
   4 -12  -1   20.70    3.10
   4 -12  -1   24.40    2.90
  -4 -12   1   21.90    3.00
  -4 -12   1   17.40    3.10
  -4 -12   1   20.80    3.70
   4  12  -1   22.10    3.40
   4  12  -1   18.00    2.80
   4  12  -1   19.60    2.30
  -3 -12   1  354.96   16.70
   3 -12  -1  342.87   16.30
   3 -12  -1  361.96   16.40
  -3 -12   1  327.97   16.90
   3 -12  -1  387.66   16.60
  -3 -12   1  360.06   16.20
   3  12  -1  352.76   15.60
   3  12  -1  370.66   16.40
   3  12  -1  345.57   16.10
  -2 -12   1   20.20    2.80
   2 -12  -1   20.60    2.70
  -2 -12   1   24.30    2.40
  -2 -12   1   21.40    2.50
   2 -12  -1   20.40    2.70
  -2 -12   1   20.20    3.20
   2  12  -1   23.40    2.50
   2  12  -1   21.90    2.20
   2  12  -1   21.70    2.30
   1 -12  -1  189.78    9.10
  -1 -12   1  205.18    9.50
  -1 -12   1  192.98    9.10
  -1 -12   1  189.48    9.80
   1 -12  -1  191.78    8.70
   1 -12  -1  197.78    8.90
  -1 -12   1  181.08    8.90
   1  12  -1  183.48    9.00
   1  12  -1  188.18    8.20
   0 -12   1 1201.98   54.29
   0 -12   1 1349.77   54.19
   0 -12  -1 1350.96   54.29
   0 -12  -1 1260.17   53.79
   0 -12  -1 1267.57   53.99
   0 -12   1 1277.27   54.09
   0  12  -1 1285.77   54.19
   0  12   1 1296.47   53.89
   1 -12   1    0.90    1.60
   1 -12   1    2.20    1.40
  -1 -12  -1    2.20    1.80
  -1 -12  -1    0.80    2.10
  -1 -12  -1    4.80    1.30
   1 -12   1    2.40    1.40
   1 -12   1    4.20    1.70
  -1 -12  -1    4.50    1.90
   1  12   1    3.30    1.10
  -1  12  -1    3.30    1.70
  -2 -12  -1  218.98   11.40
  -2 -12  -1  219.48   10.90
   2 -12   1  238.58   10.90
   2 -12   1  228.88   10.10
   2 -12   1  220.48   10.50
   2 -12   1  230.08    9.90
  -2 -12  -1  203.98   10.80
   2  12   1  225.58   10.20
   2  12   1  228.68    9.80
  -2  12  -1  221.38   10.90
   2  12   1  217.68   10.20
   3 -12   1    1.80    1.80
   3 -12   1    0.00    1.80
   3 -12   1    0.50    0.90
  -3 -12  -1    1.80    2.60
  -3 -12  -1    1.80    2.00
   3 -12   1   -0.90    1.10
  -3 -12  -1    2.30    2.10
   3  12   1   -1.30    1.60
   3  12   1   -1.80    1.70
   3  12   1    0.40    0.80
  -3  12  -1    0.40    1.90
   4 -12   1    0.20    1.90
   4 -12   1    1.10    1.10
  -4 -12  -1    0.00    2.40
  -4 -12  -1    1.90    2.70
   4 -12   1   -0.80    1.50
   4 -12   1    0.80    1.00
   4 -12   1    0.90    2.20
  -4 -12  -1    2.10    2.30
   4  12   1   -1.10    1.90
   4  12   1   -0.10    1.00
   4  12   1    2.40    2.10
   5 -12   1   10.50    1.90
  -5 -12  -1   15.20    4.00
  -5 -12  -1    9.90    3.00
   5 -12   1    9.20    1.70
   5 -12   1   12.60    3.00
   5 -12   1   11.70    1.50
   5 -12   1   11.40    2.90
  -5 -12  -1   13.10    3.30
   5  12   1    7.50    2.80
   5  12   1   11.20    2.80
   5  12   1   11.90    1.70
   6 -12   1   54.39    5.80
  -6 -12  -1   50.99    6.30
   6 -12   1   58.39    6.00
   6 -12   1   54.59    3.90
   6 -12   1   57.69    3.50
   6 -12   1   52.19    3.90
  -6 -12  -1   43.20    5.00
   6  12   1   48.70    4.00
   6  12   1   43.30    4.80
   6  12   1   50.49    5.70
   6  12   1   46.90    5.30
  -6  12  -1   50.29    5.40
   7 -12   1   15.00    2.30
   7 -12   1   16.80    3.90
  -7 -12  -1   14.90    4.20
  -7 -12  -1   17.70    4.10
   7 -12   1   11.50    2.50
   7 -12   1   13.10    2.20
  -7 -12  -1   11.60    4.70
   7 -12   1   12.80    3.50
   7  12   1   15.90    4.10
  -7  12  -1   13.00    3.70
   7  12   1   15.90    2.70
   7  12   1   15.90    3.70
   7  12   1   19.70    4.20
  -8 -12  -1   49.60    6.50
   8 -12   1   44.40    4.30
   8 -12   1   42.90    4.00
   8 -12   1   47.60    6.30
   8 -12   1   44.00    5.60
  -8 -12  -1   56.49    7.10
   8 -12   1   40.50    4.80
   8  12   1   47.40    5.70
   8  12   1   33.30    5.40
  -8  12  -1   48.20    5.80
   8  12   1   37.50    5.20
  -9 -12  -1    7.10    4.30
   9 -12   1   10.80    4.70
  -9 -12  -1    5.90    5.90
  -9 -12  -1   10.70    5.10
   9 -12   1   14.10    2.60
   9 -12   1    9.10    3.30
  -9 -12  -1    5.90    5.20
   9 -12   1    8.40    2.80
   9 -12   1    9.80    4.30
   9  12   1   13.70    5.40
   9  12   1   10.70    4.30
   9  12   1    6.50    4.00
  -9  12  -1   11.60    4.20
 -10 -12  -1    4.10    5.20
  10 -12   1    2.10    3.60
  10 -12   1    1.50    3.00
 -10 -12  -1   -0.20    5.80
  10 -12   1   -3.00    5.00
 -10 -12  -1   -7.00    5.30
  10 -12   1    5.60    2.50
  10 -12   1   -2.40    4.40
 -10 -12  -1    1.70    4.20
  10  12   1    6.80    2.90
  10  12   1    0.50    4.50
  10  12   1   12.70    5.40
  10  12   1    1.40    5.00
 -10  12  -1    0.30    4.30
  11 -12   1   10.70    4.50
  11 -12   1    7.60    5.90
 -11 -12  -1   20.20    6.40
  11 -12   1    6.00    3.80
 -11 -12  -1   11.00    4.70
 -11 -12  -1    8.40    6.80
 -11 -12  -1    5.80    6.00
  11 -12   1   12.30    5.10
  11  12   1   16.90    5.70
  11  12   1   10.00    3.60
 -11  12  -1    7.80    5.20
  11  12   1   14.70    5.70
  11  12   1    6.00    4.90
 -12 -12  -1   23.90    7.80
  12 -12   1   20.80    7.50
 -12 -12  -1   23.40    6.20
  12 -12   1   28.00    6.70
 -12 -12  -1   24.00    8.00
  12 -12   1   24.00    5.80
  12 -12   1   24.70    5.40
 -12 -12  -1   22.80    8.00
 -12  12  -1   28.60    6.60
  12  12   1   20.30    6.70
  12  12   1   21.40    6.00
  12  12   1   24.20    6.50
  12  12   1   18.60    4.40
 -13 -12  -1  142.19   12.90
 -13 -12  -1  134.19   16.90
 -13 -12  -1  173.18   16.20
  13 -12   1  184.48   14.10
  13 -12   1  158.38   16.00
  13 -12   1  156.08   13.10
  13 -12   1  163.58   12.50
  13  12   1  158.88   14.60
  13  12   1  153.48   11.40
 -13  12  -1  176.38   14.60
  13  12   1  187.88   15.30
  14 -12   1   -1.50    6.70
  14 -12   1   10.00    6.90
  14 -12   1    8.20    6.40
 -14 -12  -1   -1.60    6.50
  14 -12   1   -4.70    8.30
  14  12   1    6.10    8.00
  14  12   1    4.00    7.40
  14  12   1   -0.60    5.20
  14 -13  -1   15.10    6.40
  14 -13  -1   20.90    7.50
 -14 -13   1   -2.40    8.40
  14 -13  -1   26.10    7.50
 -14 -13   1   18.50    6.80
  14 -13  -1    8.30    8.80
  14  13  -1   18.90    8.00
  14  13  -1   13.30    8.30
  14  13  -1   15.80    5.70
  13 -13  -1   16.50    5.70
  13 -13  -1    7.70    4.60
  13 -13  -1   13.60    6.60
 -13 -13   1   16.30    7.70
 -13 -13   1   24.50    6.40
  13 -13  -1   21.80    6.30
  13 -13  -1   11.00    7.70
  13  13  -1   11.40    7.20
  13  13  -1   13.00    7.00
 -13  13   1    6.50    7.00
 -12 -13   1   45.00    8.50
  12 -13  -1   48.90    6.60
  12 -13  -1   49.99    6.10
  12 -13  -1   42.80    8.30
  12 -13  -1   51.79    5.70
 -12 -13   1   53.99    7.40
  12 -13  -1   54.69    7.70
 -12 -13   1   60.29   10.60
 -12 -13   1   37.70    8.00
  12  13  -1   65.79    9.00
  12  13  -1   51.09    7.90
 -12  13   1   42.10    7.60
  12  13  -1   58.89    8.30
  11 -13  -1    6.90    4.80
  11 -13  -1   12.10    4.20
 -11 -13   1  -15.70    5.80
 -11 -13   1    0.50    5.70
 -11 -13   1   11.40    5.20
 -11 -13   1   -6.40    6.60
  11 -13  -1    3.70    5.90
  11 -13  -1    0.50    3.50
  11 -13  -1    5.80    3.60
  11  13  -1   -1.80    4.30
  11  13  -1   -0.70    5.20
  11  13  -1    9.90    5.70
 -11  13   1    2.60    5.00
  11  13  -1    1.20    5.20
 -10 -13   1   32.20    8.10
 -10 -13   1   36.90    6.70
  10 -13  -1   28.70    4.50
  10 -13  -1   40.90    6.90
  10 -13  -1   39.50    4.40
  10 -13  -1   29.60    6.10
 -10 -13   1   33.70    6.20
 -10 -13   1   41.10    7.60
  10 -13  -1   39.60    4.30
  10  13  -1   37.50    6.30
  10  13  -1   29.30    6.10
  10  13  -1   34.30    5.00
 -10  13   1   28.60    6.00
  10  13  -1   30.60    5.90
   9 -13  -1    6.40    4.70
   9 -13  -1    0.50    2.80
   9 -13  -1    8.10    2.80
   9 -13  -1    4.20    2.50
  -9 -13   1   -6.80    5.00
  -9 -13   1    7.90    4.60
  -9 -13   1    0.90    4.00
   9 -13  -1    6.40    4.00
  -9 -13   1    2.00    5.70
   9  13  -1   -1.50    4.00
  -9  13   1    1.50    4.10
   9  13  -1    3.30    4.20
   9  13  -1    4.60    3.20
   8 -13  -1  139.39    8.20
   8 -13  -1  132.09    7.90
  -8 -13   1  131.89   13.30
  -8 -13   1  165.58   11.80
  -8 -13   1  162.28   10.60
  -8 -13   1  149.49   10.40
   8 -13  -1  163.58   10.90
   8 -13  -1  159.38   10.50
   8 -13  -1  130.79    7.40
   8  13  -1  142.59   10.20
   8  13  -1  146.09    8.70
   8  13  -1  150.48   10.80
   8  13  -1  157.58   10.10
   7 -13  -1  315.97   16.60
   7 -13  -1  332.87   16.40
   7 -13  -1  295.57   14.10
  -7 -13   1  328.07   17.40
   7 -13  -1  319.07   14.80
  -7 -13   1  321.47   16.60
   7 -13  -1  302.77   13.80
  -7 -13   1  315.17   16.20
  -7 -13   1  316.67   18.60
   7  13  -1  316.97   14.80
   7  13  -1  307.57   16.10
   7  13  -1  309.57   16.60
   7  13  -1  331.07   16.00
  -6 -13   1   -3.00    3.50
  -6 -13   1    4.00    2.90
   6 -13  -1   -0.40    2.00
   6 -13  -1    1.30    1.20
   6 -13  -1   -2.20    2.90
  -6 -13   1    0.90    3.20
   6 -13  -1    0.40    1.00
   6 -13  -1    0.90    2.50
   6  13  -1    0.10    3.00
   6  13  -1   -2.50    2.60
   6  13  -1   -1.20    2.40
   6  13  -1    2.60    2.00
   5 -13  -1   -2.40    2.30
  -5 -13   1    2.90    2.70
   5 -13  -1    2.70    2.00
   5 -13  -1   -0.90    2.50
  -5 -13   1    4.20    2.90
  -5 -13   1    0.80    3.60
   5  13  -1    0.90    2.40
   5  13  -1    4.30    2.70
   5  13  -1    5.30    1.80
   4 -13  -1  262.27   12.90
  -4 -13   1  254.67   12.70
  -4 -13   1  257.87   13.80
  -4 -13   1  263.67   13.30
   4 -13  -1  261.27   12.60
   4 -13  -1  267.57   13.10
   4  13  -1  268.77   12.60
   4  13  -1  264.87   11.90
   4  13  -1  245.08   12.80
  -3 -13   1   95.49    5.90
   3 -13  -1   88.09    6.00
  -3 -13   1  103.59    7.20
   3 -13  -1   88.09    6.00
   3 -13  -1   89.09    6.00
  -3 -13   1   94.89    6.50
   3  13  -1   96.49    5.90
   3  13  -1   99.89    5.20
   3  13  -1   95.99    5.60
  -2 -13   1   51.59    5.20
   2 -13  -1   45.00    4.10
  -2 -13   1   54.99    4.10
  -2 -13   1   54.69    3.90
   2 -13  -1   55.69    4.40
  -2 -13   1   61.39    4.70
   2 -13  -1   48.90    3.00
   2 -13  -1   58.79    3.30
   2  13  -1   57.49    3.70
   2  13  -1   50.79    3.50
   2  13  -1   57.89    3.80
  -1 -13   1   25.90    3.00
   1 -13  -1   25.60    2.70
   1 -13  -1   27.60    3.00
  -1 -13   1   20.80    3.10
   1 -13  -1   23.70    2.50
  -1 -13   1   24.80    2.60
   1 -13  -1   21.50    2.40
  -1 -13   1   20.90    2.30
   1  13  -1   23.20    2.90
   0 -13   1  788.22   33.60
   0 -13  -1  877.11   34.20
   0 -13  -1  810.42   33.90
   0 -13  -1  794.12   33.70
   0 -13   1  736.13   34.10
   0 -13   1  757.42   33.90
   0 -13   1  785.92   34.00
   0  13  -1  808.42   34.00
   1 -13   1   20.20    2.30
  -1 -13  -1   13.20    2.90
   1 -13   1   21.30    2.60
  -1 -13  -1   16.80    2.60
   1 -13   1   16.50    2.40
   1 -13   1   20.70    2.20
  -1 -13  -1   19.90    2.70
  -1 -13  -1   22.80    2.30
   1  13   1   19.20    1.90
  -1  13  -1   23.40    2.70
  -2 -13  -1   22.80    3.10
   2 -13   1   28.30    2.40
   2 -13   1   26.20    2.80
   2 -13   1   24.20    2.60
   2 -13   1   21.30    2.90
  -2 -13  -1   23.40    3.50
  -2 -13  -1   27.10    3.20
   2  13   1   24.60    2.00
  -2  13  -1   30.90    3.70
   2  13   1   22.60    2.40
   2  13   1   26.40    2.50
  -3 -13  -1   -0.40    2.00
   3 -13   1    1.00    1.20
   3 -13   1   -1.20    1.90
  -3 -13  -1   -0.30    2.60
  -3 -13  -1   -1.00    2.10
   3 -13   1   -1.40    1.00
   3 -13   1   -1.80    1.70
   3  13   1   -0.30    1.80
  -3  13  -1   -2.90    2.00
   3  13   1    0.50    0.80
   3  13   1   -0.40    1.60
  -4 -13  -1   59.59    5.50
   4 -13   1   63.99    3.60
  -4 -13  -1   62.99    5.70
   4 -13   1   60.19    5.40
   4 -13   1   62.09    5.20
   4 -13   1   65.09    4.60
   4 -13   1   67.39    3.60
  -4 -13  -1   58.89    6.60
   4  13   1   65.19    3.50
   4  13   1   59.59    5.10
   4  13   1   67.59    5.10
   5 -13   1    5.10    2.60
  -5 -13  -1    6.90    2.80
   5 -13   1    4.50    1.50
  -5 -13  -1   -2.60    3.10
  -5 -13  -1    1.90    2.80
   5 -13   1    4.20    2.70
   5 -13   1    3.90    1.80
   5 -13   1    6.90    1.40
   5  13   1    3.00    1.40
   5  13   1    7.50    2.50
   5  13   1    7.00    2.80
   6 -13   1  318.17   14.50
   6 -13   1  330.77   15.00
   6 -13   1  321.17   14.80
  -6 -13  -1  332.67   16.90
  -6 -13  -1  338.67   17.70
   6 -13   1  323.27   16.50
  -6 -13  -1  338.37   16.90
   6 -13   1  348.07   16.70
   6  13   1  325.97   16.20
   6  13   1  333.97   16.60
   6  13   1  330.17   16.30
   6  13   1  342.57   14.80
   7 -13   1   90.09    7.80
   7 -13   1   88.89    5.60
  -7 -13  -1   85.69    8.40
   7 -13   1   96.59    7.80
  -7 -13  -1   81.49    9.20
  -7 -13  -1   74.89    7.60
   7 -13   1   84.39    5.40
   7 -13   1   84.19    5.10
   7  13   1   81.29    7.40
   7  13   1   79.59    5.50
   7  13   1   91.59    7.70
   7  13   1   85.19    7.80
  -7  13  -1   85.29    7.20
  -8 -13  -1   -3.60    4.60
   8 -13   1    4.10    4.10
   8 -13   1    2.70    3.70
   8 -13   1    3.80    2.50
   8 -13   1    3.00    2.20
   8 -13   1    5.20    2.20
  -8 -13  -1    4.00    3.90
  -8  13  -1    6.60    4.20
   8  13   1   -0.90    2.30
   8  13   1    4.20    4.00
   8  13   1    6.20    4.00
   8  13   1    4.40    3.60
   9 -13   1    3.50    2.30
   9 -13   1    4.20    3.10
  -9 -13  -1    9.40    6.60
  -9 -13  -1    2.50    4.80
   9 -13   1    4.30    2.50
  -9 -13  -1   -4.70    5.00
  -9 -13  -1    2.50    4.20
   9 -13   1   -1.60    4.00
   9 -13   1    3.90    4.50
   9  13   1    4.70    2.90
  -9  13  -1    2.50    3.90
   9  13   1    1.50    4.30
   9  13   1   -1.10    3.90
 -10 -13  -1   17.90    5.50
  10 -13   1   14.90    2.90
  10 -13   1   15.30    3.70
 -10 -13  -1    7.30    5.80
 -10 -13  -1   15.50    5.90
 -10 -13  -1   10.60    7.10
  10 -13   1   18.20    5.00
  10 -13   1   22.80    4.40
  10  13   1   13.90    5.20
  10  13   1   17.90    5.50
 -10  13  -1   22.20    5.30
  10  13   1   21.00    3.60
  11 -13   1   56.09    5.10
  11 -13   1   34.40    7.50
 -11 -13  -1   42.20    7.90
 -11 -13  -1   46.20    8.00
 -11 -13  -1   37.40    6.30
  11 -13   1   54.09    6.10
  11 -13   1   56.09    7.70
 -11 -13  -1   35.40    8.60
  11 -13   1   49.30    5.50
 -11  13  -1   49.50    7.30
  11  13   1   42.60    7.10
  11  13   1   51.79    6.40
  11  13   1   60.59    7.90
  11  13   1   51.49    7.10
 -12 -13  -1   15.90    7.60
  12 -13   1   49.40    7.70
 -12 -13  -1   35.40    9.80
  12 -13   1   32.40    5.80
  12 -13   1   41.90    8.40
  12 -13   1   44.00    6.80
 -12 -13  -1   37.60    6.60
 -12 -13  -1   44.20    8.60
  12  13   1   42.80    5.40
  12  13   1   44.60    8.10
  12  13   1   47.00    8.00
 -12  13  -1   41.70    7.70
  12  13   1   47.10    7.50
  13 -13   1   21.10    8.00
  13 -13   1   12.20    6.20
  13 -13   1   16.70    6.40
 -13 -13  -1    6.30    5.80
  13 -13   1    9.70    5.60
 -13 -13  -1   -2.60    8.20
  13  13   1   -0.80    6.60
 -13  13  -1    0.50    7.00
  13  13   1    0.00    4.30
  13  13   1   11.50    6.70
 -14 -13  -1   23.90    7.20
  14 -13   1   33.60    8.00
  14 -13   1   20.10    7.50
  14 -13   1   21.50    7.00
  14 -13   1   31.20    9.50
  14  13   1   22.50    8.00
  14  13   1   27.50    6.00
  14  13   1   41.80    8.90
  13 -14  -1   27.30    6.20
  13 -14  -1   21.90    4.90
  13 -14  -1   40.20    7.90
 -13 -14   1   31.90    8.90
  13 -14  -1   38.50    7.00
  13 -14  -1   16.10    8.30
 -13 -14   1   26.90    6.70
  13  14  -1   30.30    8.40
  13  14  -1   17.00    6.00
  13  14  -1    6.60    6.80
 -13  14   1    9.20    7.50
  12 -14  -1    4.00    4.00
  12 -14  -1   -0.40    4.20
  12 -14  -1    2.00    6.60
 -12 -14   1    3.90    7.00
  12 -14  -1    0.80    5.60
  12 -14  -1    0.10    5.00
 -12 -14   1    1.50    5.80
 -12 -14   1  -14.30    8.20
  12  14  -1    3.20    6.30
  12  14  -1    7.90    6.20
  12  14  -1   -4.80    5.80
 -12  14   1   15.10    6.30
  12  14  -1   12.10    4.90
 -11 -14   1   56.39    9.00
  11 -14  -1   58.59    6.60
 -11 -14   1   47.40    8.00
  11 -14  -1   59.59    6.20
 -11 -14   1   66.99    8.30
 -11 -14   1   64.59   10.40
  11 -14  -1   80.09    9.60
  11 -14  -1   47.70    8.40
  11 -14  -1   52.99    5.60
  11  14  -1   59.89    7.60
 -11  14   1   37.60    7.20
  11  14  -1   41.80    7.00
  11  14  -1   56.29    6.20
  11  14  -1   67.19    8.80
  10 -14  -1  280.97   17.40
 -10 -14   1  255.97   19.10
 -10 -14   1  266.77   16.00
  10 -14  -1  256.67   13.50
 -10 -14   1  288.17   18.00
 -10 -14   1  262.17   16.60
  10 -14  -1  285.17   16.30
  10 -14  -1  265.87   13.70
  10 -14  -1  262.97   14.10
  10  14  -1  265.97   16.80
 -10  14   1  286.77   16.30
  10  14  -1  267.97   16.30
  10  14  -1  282.97   14.40
  10  14  -1  293.67   16.30
  -9 -14   1   35.70    6.90
   9 -14  -1   44.00    6.70
   9 -14  -1   43.90    4.50
   9 -14  -1   45.90    4.50
  -9 -14   1   42.80    9.00
  -9 -14   1   37.80    6.20
   9 -14  -1   40.10    5.90
  -9 -14   1   48.90    6.80
   9 -14  -1   41.90    4.70
   9  14  -1   53.09    6.30
   9  14  -1   45.10    4.90
   9  14  -1   40.30    6.80
   9  14  -1   39.90    5.90
  -8 -14   1   59.49    9.00
   8 -14  -1   61.59    7.60
  -8 -14   1   49.70    7.30
   8 -14  -1   60.99    5.40
   8 -14  -1   44.90    4.20
   8 -14  -1   52.99    4.90
  -8 -14   1   49.30    6.10
   8 -14  -1   67.99    8.20
  -8 -14   1   52.49    6.30
   8  14  -1   60.19    5.50
   8  14  -1   53.49    5.80
   8  14  -1   58.19    7.00
   8  14  -1   51.99    6.10
   7 -14  -1    0.50    3.60
   7 -14  -1    1.20    1.80
  -7 -14   1    8.70    4.80
  -7 -14   1    6.60    5.50
   7 -14  -1    3.30    3.30
  -7 -14   1    4.20    3.60
  -7 -14   1   -1.70    3.90
   7 -14  -1   -1.30    2.30
   7 -14  -1   -0.10    1.40
   7  14  -1   -3.00    2.90
   7  14  -1   -6.10    3.30
   7  14  -1   -0.10    2.30
   7  14  -1    0.10    3.20
   6 -14  -1   28.50    4.30
   6 -14  -1   36.70    4.30
  -6 -14   1   36.10    4.50
   6 -14  -1   27.10    2.20
  -6 -14   1   32.90    5.00
   6 -14  -1   28.80    4.50
  -6 -14   1   27.50    5.20
   6  14  -1   32.30    4.10
   6  14  -1   30.80    4.30
   6  14  -1   34.90    3.30
   6  14  -1   36.50    4.80
  -5 -14   1  338.47   17.30
   5 -14  -1  334.47   16.80
   5 -14  -1  350.36   16.20
  -5 -14   1  347.07   18.20
   5 -14  -1  354.26   17.10
  -5 -14   1  350.26   16.70
   5  14  -1  360.76   17.00
   5  14  -1  352.26   16.60
   5  14  -1  348.87   15.60
  -4 -14   1   78.69    6.40
  -4 -14   1   81.19    7.40
  -4 -14   1   80.59    5.90
   4 -14  -1   71.99    5.60
   4 -14  -1   75.79    6.10
   4 -14  -1   81.29    6.00
   4  14  -1   81.89    6.00
   4  14  -1   80.79    5.70
   4  14  -1   73.29    4.70
   3 -14  -1   93.69    6.20
   3 -14  -1   89.39    6.30
   3 -14  -1   93.39    6.20
  -3 -14   1   98.59    6.80
  -3 -14   1  104.49    6.10
  -3 -14   1   94.59    7.40
   3  14  -1   94.89    5.20
   3  14  -1   90.99    5.80
   3  14  -1   91.29    5.60
  -2 -14   1   43.20    3.80
  -2 -14   1   39.40    4.50
   2 -14  -1   42.00    4.10
  -2 -14   1   39.60    4.40
   2 -14  -1   39.00    2.80
  -2 -14   1   46.70    3.70
   2 -14  -1   41.80    3.90
   2 -14  -1   40.90    3.10
   2  14  -1   42.10    3.10
   2  14  -1   41.50    3.00
   2  14  -1   44.30    3.40
  -1 -14   1    9.00    2.70
   1 -14  -1    8.80    2.00
   1 -14  -1   10.60    1.80
  -1 -14   1   10.60    1.90
   1 -14  -1    8.70    2.10
  -1 -14   1    3.80    2.10
   1 -14  -1    8.90    2.20
  -1 -14   1    9.30    2.00
   1  14  -1    6.90    1.80
   0 -14   1  431.16   19.00
   0 -14   1  432.26   18.50
   0 -14  -1  406.86   19.10
   0 -14   1  436.56   18.90
   0 -14   1  423.36   19.30
   0 -14   1  414.56   18.50
   0 -14  -1  417.46   18.80
   0 -14  -1  443.46   18.60
   0  14  -1  423.86   18.90
  -1 -14  -1  267.07   12.20
  -1 -14  -1  245.38   12.60
   1 -14   1  247.08   11.60
   1 -14   1  266.37   12.20
   1 -14   1  259.07   12.00
  -1 -14  -1  231.48   12.20
  -1 -14  -1  261.87   11.40
   1 -14   1  250.07   11.70
   1  14   1  258.87   11.40
  -1  14  -1  262.37   12.30
  -2 -14  -1  191.38   10.90
   2 -14   1  198.18    9.20
  -2 -14  -1  199.48   10.30
  -2 -14  -1  217.68   10.50
   2 -14   1  194.88    9.50
   2 -14   1  204.18   10.30
   2 -14   1  213.08    9.80
   2  14   1  192.98    8.90
   2  14   1  199.28    9.40
  -2  14  -1  207.88   10.30
   2  14   1  203.88    9.00
  -3 -14  -1    4.90    2.70
   3 -14   1    8.90    1.70
   3 -14   1    7.40    2.20
   3 -14   1    9.10    1.50
   3 -14   1    3.70    2.40
  -3 -14  -1    8.00    2.80
  -3 -14  -1   12.70    3.50
  -3  14  -1    5.70    2.50
   3  14   1    6.00    2.00
   3  14   1    9.50    2.10
   3  14   1    8.00    1.10
   4 -14   1   78.69    4.10
   4 -14   1   78.89    5.40
   4 -14   1   76.09    5.80
   4 -14   1   78.39    4.20
  -4 -14  -1   64.59    6.30
  -4 -14  -1   81.89    6.50
  -4 -14  -1   69.49    7.30
   4 -14   1   80.09    6.10
   4  14   1   77.19    5.70
   4  14   1   71.89    5.40
   4  14   1   76.69    3.90
   5 -14   1    5.90    2.80
  -5 -14  -1    5.90    3.30
   5 -14   1    6.10    2.90
  -5 -14  -1    3.80    3.10
  -5 -14  -1    5.00    4.00
   5 -14   1    1.80    1.50
   5 -14   1    6.20    2.00
   5  14   1    1.70    2.60
   5  14   1    3.20    1.30
   5  14   1    0.30    2.70
   6 -14   1  153.18    8.30
   6 -14   1  166.18   10.20
   6 -14   1  150.98    7.90
  -6 -14  -1  139.89   11.30
  -6 -14  -1  165.68   10.50
   6 -14   1  166.68   10.10
   6 -14   1  167.08    7.70
  -6 -14  -1  165.58   10.40
   6  14   1  172.28    7.90
   6  14   1  158.98    9.80
   6  14   1  163.08    9.90
   7 -14   1  147.49    9.90
   7 -14   1  134.79    6.90
  -7 -14  -1  128.89   13.30
   7 -14   1  133.29    9.60
   7 -14   1  126.99    7.30
  -7 -14  -1  126.29   11.10
  -7 -14  -1  132.09   10.10
   7 -14   1  134.69    7.30
   7  14   1  139.89    9.20
   7  14   1  128.19    9.30
   7  14   1  128.69    7.20
   7  14   1  135.39    9.60
   8 -14   1    1.90    4.10
   8 -14   1    3.00    2.20
   8 -14   1   -0.40    5.20
  -8 -14  -1   -1.00    5.00
   8 -14   1    5.20    2.30
  -8 -14  -1    4.90    5.40
  -8 -14  -1    6.10    4.10
   8 -14   1    3.60    2.60
   8  14   1    4.70    3.60
   8  14   1   -3.90    4.00
   8  14   1    4.50    2.60
   8  14   1   -4.50    3.50
  -9 -14  -1   -4.00    4.90
  -9 -14  -1   -0.10    5.60
   9 -14   1    3.50    2.60
   9 -14   1    1.80    4.50
   9 -14   1    1.00    2.20
  -9 -14  -1   -4.20    5.60
  -9 -14  -1    0.10    4.10
   9 -14   1   -3.20    4.40
   9 -14   1    0.20    3.10
   9  14   1    1.80    4.30
   9  14   1    7.60    4.50
  -9  14  -1   -3.50    4.00
   9  14   1   -1.90    2.20
   9  14   1   -0.30    2.80
   9  14   1    3.40    4.60
 -10 -14  -1   22.60    6.60
 -10 -14  -1   28.00    5.70
 -10 -14  -1   28.70    7.10
 -10 -14  -1   28.60    8.70
  10 -14   1   23.90    6.10
  10 -14   1   27.70    4.60
  10 -14   1   26.20    3.90
  10 -14   1   21.30    7.30
  10 -14   1   32.30    3.50
  10  14   1   22.00    6.00
  10  14   1   29.20    4.30
 -10  14  -1   29.10    5.60
  10  14   1   30.90    6.10
  10  14   1   29.30    3.90
  10  14   1   20.10    6.00
 -11 -14  -1    2.20    6.30
 -11 -14  -1    3.00    7.40
 -11 -14  -1    3.10    6.70
  11 -14   1   -2.90    4.50
 -11 -14  -1    2.80    4.60
  11 -14   1    0.20    5.90
  11 -14   1   -4.60    4.90
  11 -14   1   -0.80    3.50
 -11  14  -1    0.20    5.30
  11  14   1    2.20    5.50
  11  14   1    0.10    5.30
  11  14   1    1.70    3.10
  11  14   1   -7.20    3.70
  11  14   1    0.50    5.30
 -12 -14  -1   66.09    9.80
 -12 -14  -1   62.29    8.00
  12 -14   1   75.29   10.90
  12 -14   1   92.39   10.00
  12 -14   1   81.29    9.20
 -12 -14  -1   69.49   11.60
  12 -14   1  108.19   13.20
  12  14   1  100.49   11.80
  12  14   1   69.29    8.00
  12  14   1   83.79    9.80
  12  14   1   63.99    8.80
 -12  14  -1   83.79    9.20
  13 -14   1  -10.20    5.90
  13 -14   1    2.10    6.40
 -13 -14  -1    1.60    5.90
 -13 -14  -1  -10.60    8.00
  13 -14   1   -8.90    7.80
  13 -14   1   -9.80    5.30
  13  14   1    5.30    4.70
  13  14   1   -4.80    6.70
  13  14   1   -4.60    7.30
 -13  14  -1    3.40    7.10
  13 -15  -1  156.78   16.90
 -13 -15   1  159.48   17.10
  13 -15  -1  196.58   15.70
 -13 -15   1  140.99   14.60
  13 -15  -1  178.98   12.80
  13 -15  -1  182.88   13.70
  13  15  -1  175.38   12.20
  13  15  -1  163.88   12.70
  13  15  -1  179.58   15.80
 -13  15   1  141.99   15.60
  13  15  -1  189.88   15.80
  12 -15  -1   31.60    4.90
  12 -15  -1   42.80    8.80
  12 -15  -1   41.80    7.30
 -12 -15   1   46.70    7.90
  12 -15  -1   32.60    5.60
 -12 -15   1   39.90    8.70
  12 -15  -1   32.30    6.10
  12  15  -1   25.20    7.10
  12  15  -1   31.20    5.70
  12  15  -1   34.30    7.60
  12  15  -1   20.30    7.20
  11 -15  -1   24.40    7.20
 -11 -15   1   29.40    6.20
  11 -15  -1   33.40    6.40
  11 -15  -1   30.20    4.80
 -11 -15   1   21.40    9.00
  11 -15  -1   20.40    4.30
  11 -15  -1   23.30    4.80
 -11 -15   1   25.60    7.20
 -11 -15   1   25.60    7.60
  11  15  -1   24.90    6.50
  11  15  -1   24.30    4.70
  11  15  -1   27.60    6.60
  11  15  -1   33.10    6.70
  10 -15  -1   11.90    5.40
 -10 -15   1    3.00    5.70
  10 -15  -1    7.10    3.30
 -10 -15   1   -2.70    7.30
 -10 -15   1   19.80    5.40
  10 -15  -1    6.60    3.80
  10 -15  -1   15.00    6.30
 -10 -15   1   12.40    6.70
  10 -15  -1    9.40    3.50
  10  15  -1    8.70    3.80
  10  15  -1   14.90    5.20
  10  15  -1   14.10    5.40
  10  15  -1    6.40    5.50
   9 -15  -1  151.68    8.60
  -9 -15   1  160.88   12.10
  -9 -15   1  180.18   15.90
   9 -15  -1  166.88    9.40
   9 -15  -1  165.98    9.30
  -9 -15   1  168.48   13.90
   9 -15  -1  171.38   11.90
   9 -15  -1  160.68   12.70
  -9 -15   1  174.28   12.40
   9  15  -1  149.69   12.20
   9  15  -1  165.58   11.50
   9  15  -1  162.58   11.70
   9  15  -1  157.78    9.60
  -8 -15   1  112.79   13.50
  -8 -15   1  123.39   10.10
   8 -15  -1  109.99    6.30
   8 -15  -1  116.99   10.20
   8 -15  -1  115.39    7.00
  -8 -15   1  120.09    9.90
  -8 -15   1  115.79   11.50
   8 -15  -1  118.09    7.60
   8  15  -1  121.49    7.50
   8  15  -1  114.19    9.90
   8  15  -1  121.59    9.00
   8  15  -1  123.09    9.70
   7 -15  -1  188.98   11.40
   7 -15  -1  180.28    8.50
  -7 -15   1  165.68   11.60
  -7 -15   1  178.88   12.80
   7 -15  -1  166.78    8.00
   7 -15  -1  167.18   11.40
  -7 -15   1  162.78   11.00
   7 -15  -1  179.38    9.60
   7  15  -1  170.38   10.80
   7  15  -1  193.18   10.60
   7  15  -1  171.78    9.10
   7  15  -1  168.68   11.20
  -6 -15   1  445.36   20.70
   6 -15  -1  420.96   20.10
  -6 -15   1  396.06   19.80
   6 -15  -1  404.56   19.00
   6 -15  -1  444.76   20.40
  -6 -15   1  425.26   21.30
   6  15  -1  385.86   20.00
   6  15  -1  404.86   18.40
   6  15  -1  413.76   19.70
  -5 -15   1   -2.10    4.00
   5 -15  -1    1.70    2.90
   5 -15  -1    1.20    2.60
   5 -15  -1   -0.50    2.20
  -5 -15   1    2.40    3.30
  -5 -15   1    3.60    2.90
   5  15  -1    4.30    2.70
   5  15  -1    4.70    2.70
   5  15  -1    0.50    1.90
   4 -15  -1   -3.90    2.40
  -4 -15   1    1.90    2.60
  -4 -15   1   -1.20    2.80
  -4 -15   1   -2.80    3.30
   4 -15  -1    4.30    2.40
   4 -15  -1   -1.50    2.50
   4  15  -1   -1.80    1.50
   4  15  -1    0.60    2.20
   4  15  -1   -1.10    2.40
   3 -15  -1   10.10    2.60
   3 -15  -1    9.60    1.60
  -3 -15   1   12.00    2.60
   3 -15  -1   10.00    2.80
  -3 -15   1   17.50    3.40
   3 -15  -1   15.30    3.10
  -3 -15   1    9.50    3.70
   3  15  -1   12.70    2.20
   3  15  -1   11.20    2.20
   3  15  -1   11.90    2.00
   2 -15  -1   -0.20    1.60
  -2 -15   1   -2.00    1.60
   2 -15  -1    0.30    1.30
  -2 -15   1    0.50    1.90
  -2 -15   1    8.10    3.10
  -2 -15   1    4.90    2.50
   2 -15  -1    4.90    2.10
   2 -15  -1    0.90    1.80
   2  15  -1    0.90    1.10
   2  15  -1   -0.40    1.60
  -1 -15   1  236.78   11.40
  -1 -15   1  236.18   11.20
   1 -15  -1  254.67   11.20
   1 -15  -1  245.48   11.60
   1 -15  -1  239.28   11.50
   1 -15  -1  242.98   11.40
  -1 -15   1  256.17   12.40
  -1 -15   1  221.48   11.80
   1  15  -1  234.88   11.30
   0 -15  -1   16.80    2.20
   0 -15   1   17.60    2.60
   0 -15  -1   15.20    2.50
   0 -15  -1   18.50    3.00
   0 -15   1   18.60    2.90
   0 -15   1   17.80    2.30
   0 -15   1   15.20    2.50
   0 -15   1   15.80    2.10
   0  15  -1   15.50    2.40
   1 -15   1   63.79    5.00
   1 -15   1   62.59    4.50
  -1 -15  -1   66.39    5.10
   1 -15   1   64.79    4.40
  -1 -15  -1   66.59    4.10
  -1 -15  -1   62.09    5.80
   1 -15   1   69.79    5.00
  -1 -15  -1   72.29    5.20
  -1  15  -1   69.69    5.10
   2 -15   1    3.10    1.80
   2 -15   1    4.70    2.20
   2 -15   1    5.60    1.70
  -2 -15  -1    5.50    2.50
  -2 -15  -1    5.80    2.50
  -2 -15  -1    3.90    3.10
   2 -15   1    3.10    1.80
  -2  15  -1    9.80    2.50
   2  15   1    4.20    1.20
   3 -15   1    9.50    1.60
   3 -15   1    5.00    2.30
  -3 -15  -1    9.60    3.60
   3 -15   1    7.30    1.90
  -3 -15  -1    8.10    2.80
  -3 -15  -1    6.50    2.90
   3 -15   1   12.00    2.80
   3  15   1    9.30    2.00
   3  15   1    7.70    1.90
   4 -15   1  141.89    8.20
   4 -15   1  127.19    6.20
  -4 -15  -1  110.59    8.30
  -4 -15  -1  124.79    8.30
   4 -15   1  120.89    6.00
  -4 -15  -1  121.59    9.10
   4 -15   1  122.89    7.60
   4 -15   1  119.19    7.20
   4  15   1  115.69    7.20
   4  15   1  117.29    7.10
   5 -15   1    1.40    1.50
   5 -15   1    4.50    2.80
   5 -15   1    3.20    1.50
  -5 -15  -1    1.20    3.40
  -5 -15  -1    1.20    3.10
  -5 -15  -1    6.10    4.10
   5 -15   1    6.70    3.30
   5 -15   1    4.40    2.20
   5  15   1    2.30    1.20
   5  15   1    5.70    2.60
   5  15   1    0.00    2.60
   6 -15   1  227.68   10.80
  -6 -15  -1  237.88   14.50
   6 -15   1  233.58   11.40
  -6 -15  -1  233.78   13.30
  -6 -15  -1  245.58   13.40
   6 -15   1  248.18   13.00
   6 -15   1  233.38   13.10
   6 -15   1  222.88   10.60
   6  15   1  228.58   12.50
   6  15   1  230.48   10.50
   6  15   1  226.88   12.70
   7 -15   1  202.68   12.60
   7 -15   1  206.28    9.80
  -7 -15  -1  215.58   12.80
   7 -15   1  198.48   10.40
   7 -15   1  225.48   12.80
   7 -15   1  202.18   10.20
  -7 -15  -1  222.48   13.10
  -7 -15  -1  229.68   14.50
   7  15   1  197.18   12.00
   7  15   1  191.38   12.30
   7  15   1  211.38   10.00
   8 -15   1   22.30    5.40
  -8 -15  -1   26.70    6.70
   8 -15   1   29.40    3.50
   8 -15   1   27.10    5.20
  -8 -15  -1   27.90    5.60
   8 -15   1   17.40    3.00
   8 -15   1   25.90    3.00
  -8 -15  -1   26.80    5.20
   8  15   1   30.60    5.00
   8  15   1   23.70    5.30
   8  15   1   28.30    5.10
   8  15   1   25.90    3.10
  -9 -15  -1  283.17   19.10
  -9 -15  -1  246.68   17.50
  -9 -15  -1  258.87   15.80
   9 -15   1  283.97   15.70
   9 -15   1  266.77   12.90
   9 -15   1  247.68   13.30
  -9 -15  -1  265.07   16.40
   9 -15   1  255.47   16.10
   9 -15   1  268.97   12.70
   9  15   1  264.77   12.90
  -9  15  -1  257.37   15.40
   9  15   1  291.07   16.10
   9  15   1  259.97   13.10
   9  15   1  253.97   15.40
   9  15   1  271.57   15.50
 -10 -15  -1   15.90    5.40
  10 -15   1   29.30    6.80
 -10 -15  -1    8.00    7.70
  10 -15   1   21.40    3.10
  10 -15   1   23.40    4.40
 -10 -15  -1   26.30    7.00
  10 -15   1   10.30    3.50
 -10 -15  -1   15.80    6.50
  10 -15   1   30.80    5.80
  10  15   1   17.10    5.70
  10  15   1   20.90    3.50
  10  15   1   14.00    5.70
  10  15   1   18.50    3.90
 -10  15  -1   28.70    5.90
  10  15   1   21.30    6.00
 -11 -15  -1   10.90    7.60
 -11 -15  -1   -4.30    8.30
  11 -15   1    7.90    4.00
  11 -15   1    5.60    4.50
 -11 -15  -1    5.90    5.40
  11 -15   1    4.80    6.20
  11 -15   1    8.30    5.40
 -11 -15  -1    2.90    6.60
  11  15   1   19.80    6.50
  11  15   1    6.70    3.30
  11  15   1    3.60    3.90
 -11  15  -1    0.60    5.80
  11  15   1    1.40    5.90
  11  15   1    7.20    5.70
  12 -15   1   87.69   10.70
 -12 -15  -1   98.59   11.10
  12 -15   1  112.89   12.50
 -12 -15  -1  105.09   11.90
  12 -15   1  118.89   10.80
  12  15   1  141.39   13.20
  12  15   1   85.29   10.40
 -12  15  -1  104.89   12.40
  12  15   1   98.09    8.60
  12  15   1  106.39   12.60
  12  15   1  117.09   12.70
  13 -15   1   36.90    9.40
  13 -15   1   32.00    6.90
 -13 -15  -1   29.10    9.60
 -13 -15  -1   43.30    8.10
  13 -15   1   41.30    7.50
  13 -15   1   42.00    8.30
 -13  15  -1   24.90    8.10
  13  15   1   33.70    8.20
  13  15   1   47.50    8.80
  13  15   1   40.50    5.70
  13  15   1   24.00    5.90
 -12 -16   1   23.20    8.00
  12 -16  -1    1.70    4.10
  12 -16  -1    0.90    4.50
  12 -16  -1    3.10    5.20
  12 -16  -1   13.50    7.60
 -12 -16   1   14.00    6.70
  12 -16  -1    2.60    6.00
  12  16  -1   13.70    7.90
  12  16  -1    7.70    4.70
[truncated: 3,860,360 more chars]
