# Supplementary material for: Isolation of a NHC-stabilized heavier nitrile and its conversion into an isonitrile analogue
Source: Nat Chem. 2024 Sep 10;16(12):2009–16. doi: 10.1038/s41557-024-01618-6 (PMC11611736; doi:10.1038/s41557-024-01618-6)
Supplement: Supplementary file 5 — Crystallographic data for compound 4, CCDC 2325630. [file 41557_2024_1618_MOESM5_ESM.cif]

# CIF-file generated for cu_DolMa4_0m     P 21/c       R = 0.04

#==============================================================================
data_global
#==============================================================================

# 0. AUDIT DETAILS

_audit_creation_date                              'Monday, 8 November 2021 '
_audit_creation_method                            'PLATON <TABLE ACC> option'
_audit_update_record
;
24.05.2024 Edited by author J.Y. Liu
;

#===============================================================================

# 1. SUBMISSION DETAILS
 
# Name and address of author for X-ray correspondence

_publ_contact_author_name                    # Name of author for correspondence
;
Prof. Dr. Shigeyoshi Inoue
;
_publ_contact_author_address              # address of author for correspondence
;
Department Chemie
Technische Universit\"at M\"unchen
Lichtenbergstrasse 4
85747 Garching bei M\"unchen
Germany
;
 
_publ_contact_author_email                    s.inoue@tum.de
_publ_contact_author_fax                      '+49(0)89 289 13605'
_publ_contact_author_phone                    '+49(0)89 289 13596'
 
_publ_requested_journal                       'Journal Name'
# Publication choise FI, CI or EI for Inorganic
#                    FM, CM or EM for Metal-organic
#                    FO, CO or EO for Organic
_publ_requested_category                      ?
_publ_requested_coeditor_name                 ?
 
_publ_contact_letter                         # Include date of submission
;
Date of submission: Month Year
;
 
#===============================================================================
 
# 2. PROCESSING SUMMARY (JOURNAL OFFICE ONLY)
 
#===============================================================================
 
# 3. TITLE AND AUTHOR LIST
 
_publ_section_title
;
Isolation of an NHC-Stabilized Heavier Nitrile and 
its Conversion Into an Isonitrile Analogue
;
_publ_section_title_footnote
;
;
 
# The loop structure below should contain the names and adresses of all
# authors, in the required order of publication. Repeat as necessary.
 
 
loop_
_publ_author_name
_publ_author_footnote
_publ_author_address
'Doleschal, M.E.'
;   # author related footnote
?
;
;
	Professur f\"ur Siliciumchemie
	Technische Universitaet Muenchen
	Lichtenbergstrasse 4
	85747 Garching bei Muenchen
	Germany
;

'Kostenko, A.'
;   # author related footnote
?
;
;
	Professur f\"ur Siliciumchemie
	Technische Universitaet Muenchen
	Lichtenbergstrasse 4
	85747 Garching bei Muenchen
	Germany
;

'Liu, J.Y.'
;   # author related footnote
?
;
;
	WACKER-Lehrstuhl f\"ur Makromolekulare Chemie
	Technische Universitaet Muenchen
	Lichtenbergstrasse 4
	85747 Garching bei Muenchen
	Germany
;

'Inoue, S.'
;   # author related footnote
?
;
;
	Professur f\"ur Siliciumchemie
	Technische Universitaet Muenchen
	Lichtenbergstrasse 4
	85747 Garching bei Muenchen
	Germany
;
 
#===============================================================================
 
# 4. TEXT
 
_publ_section_synopsis
;
 ?
;
_publ_section_abstract
;
Nitriles (R C?N) have been investigated since the late 18th 
century and are ubiquitous encounters in organic and 
inorganic syntheses. In contrast, heavier nitriles, 
which contain the heavier analogues of carbon and 
nitrogen, are sparsely investigated species. 
Herein, we report the successful synthesis and 
isolation of a phosphino-silylene featuring an NHCP 
(N-heterocyclic carbene-phosphinidene) and a highly 
sterically demanding silyl-group as ligands. Due to its 
unique structural motif, it can be regarded as a 
Lewis base-stabilised heavier nitrile. The Si-P 
bond displays multiple bond character and a 
trans-bent geometry, the latter indicating 
fundamental differences between heavier and classical 
nitriles.  In solution, a quantitative rearrangement 
to phosphasilenylidene occurs, which is without 
precedence in the literature. However, it is 
consistent with theoretical predictions of rearrangements 
from heavier nitriles to heavier isonitriles. 
Our preliminary reactivity study revealed both 
isomers exhibit a highly nucleophilic silicon 
centre capable of oxidative addition and complex 
formation. 
;
 
# Insert blank lines between paragraphs
 
_publ_section_comment
;
;
_publ_section_exptl_prep
;
 The crystal was fixed on the top of a micro sampler with
 perfluorinated ether and transferred to the diffractometer.
;
_publ_section_exptl_refinement
;
 Solution and refinements with the program APEX (Bruker 2013) 
 and SHELXL2014 (Sheldrick, 2014)in conjunction with SHELXLE (Huebschle, 2011).
 Hydrogen atoms could not be located in the difference Fourier maps and were
 calculated in ideal positions (riding model).
;
 
# Insert blank lines between references
 
_publ_section_references
;
 Allen, F. H.(2004). ENCIFER. J. Applied Cryst. 37, 335-338. 

 Bruker (2015). APEX suite of crystallographic software.
 APEX 3 Version 2015.5-2. Bruker AXS Inc., Madison, Wisconsin, USA.

 Bruker (2014). SAINT, Version 8.34A and SADABS Version 2014/5.
 Bruker AXS Inc., Madison, Wisconsin, USA.

 Flack, H.D. (1983). Acta Cryst. A39, 876-881.
 
 Huebschle, C. B.; Sheldrick, G. M.; Dittrich, B. (2011). SHELXLE. 
 J. Appl. Cryst., 44, (2011) 1281 - 1284.   

 Sheldrick, G. M. (2015). Acta Cryst. A71, 3-8.
 
 Sheldrick, G. M. (2014). SHELXL2014. University of G\"ottingen, Germany.

 Spek, A. L. (2011). PLATON, A Multipurpose Crystallographic Tool, Utrecht
 University, Utrecht, The Netherlands.
  
 Spek, A.L. (2003). J. Appl. Cryst. 36, 7-13.
 
 Wilson, A.J.C. (1992). Ed. International Tables for Crystallography,
 Volume C, Kluwer Academic Publishers, Dordrecht, The Netherlands.
;

_publ_section_acknowledgements
;
;
_publ_section_figure_captions
; View of the title compound with the atom numbering scheme.
Displacement ellipsoids for non-H atoms are drawn at the 50% probability level.
;

#===============================================================================

data_DolMa4_fine

#===============================================================================

# 5. CHEMICAL DATA

_chemical_name_systematic
;
;
_chemical_name_common                             ?
_chemical_melting_point                           ?
_chemical_formula_moiety
'C56 H79 N2 P Si5, C6 H14'
# Ex: 'C12 H16 N2 O6, H2 O' and '(Cd 2+)3, (C6 N6 Cr 3-)2, 2(H2 O)'
_chemical_formula_structural                      ?
_chemical_formula_sum
'C62 H93 N2 P Si5'
_chemical_formula_iupac                           ?
_chemical_formula_weight                            1037.80
_chemical_compound_source                        'see text'

loop_
_atom_type_symbol
_atom_type_description
_atom_type_scat_dispersion_real
_atom_type_scat_dispersion_imag
_atom_type_scat_source
 C   C    0.0181    0.0091
' International Tables Vol C Tables 4.2.6.8 and 6.1.1.4'
 H   H    0.0000    0.0000
' International Tables Vol C Tables 4.2.6.8 and 6.1.1.4'
 N   N    0.0311    0.0180
' International Tables Vol C Tables 4.2.6.8 and 6.1.1.4'
 P   P    0.2955    0.4335
' International Tables Vol C Tables 4.2.6.8 and 6.1.1.4'
Si  Si    0.2541    0.3302
' International Tables Vol C Tables 4.2.6.8 and 6.1.1.4'

#===============================================================================

# 6. CRYSTAL DATA

_symmetry_cell_setting                              monoclinic
_symmetry_space_group_name_Hall                   '-P 2ybc'
_symmetry_space_group_name_H-M                    'P 21/c'
_symmetry_Int_Tables_number                              14

loop_
_space_group_symop_id
_space_group_symop_operation_xyz
   1 x,y,z
   2 -x,1/2+y,1/2-z
   3 -x,-y,-z
   4 x,1/2-y,1/2+z

_cell_length_a                                       13.7643(4)
_cell_length_b                                       21.3586(6)
_cell_length_c                                       21.1733(6)
_cell_angle_alpha                                            90
_cell_angle_beta                                      95.956(1)
_cell_angle_gamma                                            90
_cell_volume                                          6191.1(3)
_cell_formula_units_Z                                 4
_cell_measurement_temperature                       100
_cell_measurement_reflns_used                     9765
_cell_measurement_theta_min                       2.9468
_cell_measurement_theta_max                       68.3107
_cell_special_details
;
;

_exptl_crystal_description                       'fragment'
_exptl_crystal_colour                            'clear brown'

_exptl_crystal_size_max                               0.356
_exptl_crystal_size_mid                               0.280
_exptl_crystal_size_min                               0.226
_exptl_crystal_size_rad                           ?
_exptl_crystal_density_meas                       ?
_exptl_crystal_density_diffrn                         1.113
_exptl_crystal_density_method                    'Not Measured'
_exptl_crystal_F_000                                   2256
_exptl_absorpt_coefficient_mu                         1.597
_exptl_crystal_density_meas_temp                  ?

# Permitted for _exptl_absorpt_correction_type :
# analytical     'analytical from crystal shape'
#                Example: de Meulenaer&Tompa: ABST
# cylinder       'cylindrical'
# gaussian       'Gaussian from crystal shape'
#                Example: PLATON/ABSG
# integration    'integration from crystal shape'
# multi-scan     'symmetry-related measurements'
#                Example: SADABS, MULABS
# none           'no absorption corr. applied'
# numerical      'numerical from crystal shape'
# psi-scan       'psi-scan corrections'
#                Example: PLATON/ABSP
# refdelf        'refined from delta-F'
#                Example: SHELXA,
# sphere         'spherical'
#                Example: PLATON/ABSS
_exptl_absorpt_correction_type                   'multi-scan'
# Example: '(North et al., 1968)'
_exptl_absorpt_process_details                    'SADABS 2016/2, Bruker, 2016'
_exptl_absorpt_correction_T_min                   0.5609
_exptl_absorpt_correction_T_max                   0.7531

#===============================================================================

# 7. EXPERIMENTAL DATA

_exptl_special_details
;
Diffractometer operator             F. Hanusch
scanspeed                           3
dx                                  40
5866 frames measured in 20 data sets
phi-scans with delta_phi = 0.5
omega-scans with delta_omega = 0.5
;
_diffrn_ambient_temperature                         100
_diffrn_radiation_wavelength                        1.54178
_diffrn_radiation_probe                           'x-ray'
_diffrn_radiation_type                            'CuK\a'
_diffrn_radiation_source                          'IMS microsource'
_diffrn_radiation_monochromator                   'Helios optic'

_diffrn_measurement_device                        '\k-geometry diffractometer'
_diffrn_measurement_device_type                   'Bruker Photon CMOS'
_diffrn_measurement_method                        'phi- and omega-rotation'
_diffrn_detector                                  'CMOS plate'
_diffrn_detector_area_resol_mean                  16

# number of measured reflections (redundant set)
_diffrn_reflns_number                            130990
_diffrn_reflns_av_R_equivalents                    0.0357
_diffrn_reflns_av_unetI/netI                       0.0153
_diffrn_reflns_limit_h_min                          -16
_diffrn_reflns_limit_h_max                           16
_diffrn_reflns_limit_k_min                          -25
_diffrn_reflns_limit_k_max                           25
_diffrn_reflns_limit_l_min                          -25
_diffrn_reflns_limit_l_max                           25
_diffrn_reflns_theta_min                           2.95
_diffrn_reflns_theta_max                          68.24
_diffrn_reflns_theta_full                         67.68
_diffrn_measured_fraction_theta_max               1.000
_diffrn_measured_fraction_theta_full              1.000
_diffrn_reflns_reduction_process
;
;

# number of unique reflections
_reflns_number_total                                11324
# number of observed reflections (> n sig(I))
_reflns_number_gt                                   10548
_reflns_threshold_expression                      I>2\s(I)

_computing_data_collection           'APEX III Control Software (Bruker, 2016)'
_computing_cell_refinement                        'SAINT (Bruker, 2017)'
_computing_data_reduction                         'SAINT (Bruker, 2017)'
_computing_structure_solution                     'SHELXT (Sheldrick, 2015)'
_computing_structure_refinement                 'SHELXL-201n (Sheldrick, 2014)'
_computing_molecular_graphics                     'PLATON (Spek, 2011)'
_computing_publication_material                   'PLATON (Spek, 2003)'

#===============================================================================

# 8. REFINEMENT DATA

_refine_special_details
;
 Refinement on F^2^ for ALL reflections except those
 flagged by the user for potential systematic errors.
 Weighted R-factors wR and all goodnesses of fit S
 are based on F^2^, conventional R-factors R are based
 on F, with F set to zero for negative F^2^. The
 observed criterion of F^2^ > 2sigma(F^2^) is used only
 for calculating -R-factor-obs etc. and is not
 relevant to the choice of reflections for refinement.
 R-factors based on F^2^ are statistically about twice
 as large as those based on F, and R-factors based on
 ALL data will be even larger.
;
_refine_ls_structure_factor_coef                  Fsqd
_refine_ls_matrix_type                            full
_refine_ls_weighting_scheme                       'calc'
_refine_ls_weighting_details
'W=1/[\S^2^(FO^2^)+(0.0680P)^2^+4.8225P] WHERE P=(FO^2^+2FC^2^)/3'
_atom_sites_solution_primary                     '?'
_atom_sites_solution_secondary                   '?'
_atom_sites_solution_hydrogens                   'geom'


# Permitted for _refine_ls_hydrogen_treatment :
# refall            - refined all H-atom parameters
# refxyz            - refined H-atom coordinates only
# refU              - refined H-atom U only
# noref             - no refinement of H-atom parameters
# constr            - H-atom parameters constrained
# hetero            - H-atom parameters constrained for H on C,
#                     all H-atom parameters refined for H on
#                     heteroatoms
# heteroxyz         - H-atom parameters constrained for H on C,
#                     refined H-atom coordinates only for H
#                     on heteroatoms
# heteroU           - H-atom parameters constrained for H on C,
#                     refined H-atom U's only for H on
#                     heteroatoms
# heteronoref       - H-atom parameters constrained for H on C,
#                     no refinement of H-atom parameters for
#                     H on heteroatoms
# hetero-mixed      - H-atom parameters constrained for H on C
#                     and some heteroatoms, all H-atom
#                     parameters refined for H on remaining
#                     heteroatoms.
# heteroxyz-mixed   - H-atom parameters constrained for H on C
#                     and some heteroatoms, refined H-atom
#                     coordinates only for H on remaining
#                     heteroatoms.
# heteroU-mixed     - H-atom parameters constrained for H on C
#                     and some heteroatoms, refined H-atom
#                     U's only for H on remaining heteroatoms
# heteronoref-mixed - H-atom parameters constrained for H on C
#                     and some heteroatoms, no refinement of
#                     H-atom parameters for H on remaining
#                     heteroatoms
# mixed   - some constrained, some independent
# undef   - H-atom parameters not defined
_refine_ls_hydrogen_treatment                    'constr'

_refine_ls_extinction_method                      'none'
_refine_ls_abs_structure_details                  ?
_refine_ls_abs_structure_Flack                   .
_refine_ls_number_reflns                              11324
_refine_ls_number_parameters                            737
_refine_ls_number_restraints                            255
_refine_ls_number_constraints                     ?
_refine_ls_R_factor_all                              0.0449
_refine_ls_R_factor_gt                               0.0423
_refine_ls_wR_factor_ref                             0.1207
_refine_ls_wR_factor_gt                              0.1181
_refine_ls_goodness_of_fit_ref                        1.021
_refine_ls_restrained_S_all                           1.028
_refine_ls_shift/su_max                               0.001
_refine_ls_shift/su_mean                              0.000
_refine_diff_density_max                              0.818
_refine_diff_density_min                             -0.571
_refine_diff_density_rms                              0.051

#===============================================================================

# 9. ATOMIC COORDINATES AND DISPLACEMENT PARAMETERS

loop_
_atom_site_label
_atom_site_type_symbol
_atom_site_thermal_displace_type
_atom_site_fract_x
_atom_site_fract_y
_atom_site_fract_z
_atom_site_occupancy
_atom_site_U_iso_or_equiv
_atom_site_calc_flag
_atom_site_refinement_flags
_atom_site_disorder_assembly
_atom_site_disorder_group
P1 P Uani 0.38886(3) 0.46595(2) 0.74838(3) 1.000 0.0293(1) d U . .
Si1 Si Uani 0.22852(3) 0.46779(2) 0.72794(2) 1.000 0.0244(1) d U . .
Si2 Si Uani 0.19938(3) 0.55469(2) 0.66158(2) 1.000 0.0198(1) d U . .
Si3 Si Uani 0.30235(3) 0.64035(2) 0.69107(2) 1.000 0.0199(1) d . . .
Si4 Si Uani 0.21850(3) 0.51829(2) 0.55870(2) 1.000 0.0236(1) d . . .
Si5 Si Uani 0.03605(3) 0.58877(3) 0.66411(2) 0.945(2) 0.0209(2) d DUP A 1
Si5D Si Uani 0.0537(6) 0.5567(5) 0.6860(4) 0.055(2) 0.0301(17) d DUP A 2
N1 N Uani 0.40759(10) 0.33633(6) 0.79806(7) 1.000 0.0197(4) d . . .
N2 N Uani 0.53937(10) 0.38923(7) 0.79092(7) 1.000 0.0215(4) d . . .
C1 C Uani 0.43978(12) 0.39359(8) 0.77960(8) 1.000 0.0203(5) d . . .
C2 C Uani 0.48584(12) 0.29853(8) 0.82113(8) 1.000 0.0233(5) d . . .
C3 C Uani 0.56754(13) 0.33146(8) 0.81654(8) 1.000 0.0235(5) d . . .
C4 C Uani 0.30864(12) 0.31450(7) 0.79856(8) 1.000 0.0214(5) d . . .
C5 C Uani 0.26966(13) 0.27646(8) 0.74828(9) 1.000 0.0244(5) d . . .
C6 C Uani 0.17618(14) 0.25256(9) 0.75263(10) 1.000 0.0322(6) d . . .
C7 C Uani 0.12546(14) 0.26592(9) 0.80422(11) 1.000 0.0357(6) d . . .
C8 C Uani 0.16729(14) 0.30177(9) 0.85366(10) 1.000 0.0344(6) d . . .
C9 C Uani 0.26107(14) 0.32648(9) 0.85242(9) 1.000 0.0284(5) d . . .
C10 C Uani 0.32573(14) 0.26222(9) 0.69178(9) 1.000 0.0282(5) d . . .
C11 C Uani 0.3020(2) 0.30972(11) 0.63831(11) 1.000 0.0487(8) d . . .
C12 C Uani 0.30906(18) 0.19569(10) 0.66716(11) 1.000 0.0411(7) d . . .
C13 C Uani 0.31074(16) 0.36073(10) 0.91001(10) 1.000 0.0376(7) d . . .
C14 C Uani 0.2533(3) 0.41783(14) 0.92820(14) 1.000 0.0700(10) d . . .
C15 C Uani 0.3278(2) 0.31650(13) 0.96618(12) 1.000 0.0544(8) d . . .
C16 C Uani 0.60940(12) 0.43791(8) 0.78121(9) 1.000 0.0247(5) d . . .
C17 C Uani 0.63761(12) 0.47807(8) 0.83123(9) 1.000 0.0254(5) d . . .
C18 C Uani 0.71353(14) 0.52049(9) 0.82333(10) 1.000 0.0319(6) d . . .
C19 C Uani 0.75851(14) 0.52070(10) 0.76808(11) 1.000 0.0388(7) d . . .
C20 C Uani 0.72737(15) 0.48179(12) 0.71914(11) 1.000 0.0434(7) d . . .
C21 C Uani 0.65069(15) 0.43985(11) 0.72373(10) 1.000 0.0377(6) d . . .
C22 C Uani 0.59217(14) 0.47682(9) 0.89349(9) 1.000 0.0291(5) d . . .
C23 C Uani 0.66872(17) 0.45679(11) 0.94750(10) 1.000 0.0394(7) d . . .
C24 C Uani 0.54617(17) 0.53983(11) 0.90721(12) 1.000 0.0426(7) d . . .
C25 C Uani 0.61402(18) 0.40079(14) 0.66661(11) 1.000 0.0541(9) d . . .
C26 C Uani 0.6916(2) 0.35357(12) 0.65017(12) 1.000 0.0578(9) d . . .
C27 C Uani 0.5856(2) 0.44399(16) 0.60839(13) 1.000 0.0619(10) d . . .
C28 C Uani 0.42150(12) 0.63825(8) 0.65370(8) 1.000 0.0221(5) d . . .
C29 C Uani 0.43004(13) 0.65534(10) 0.59087(9) 1.000 0.0310(6) d . . .
C30 C Uani 0.51946(14) 0.65587(10) 0.56556(9) 1.000 0.0320(6) d . . .
C31 C Uani 0.60445(13) 0.63964(8) 0.60219(9) 1.000 0.0275(5) d . . .
C32 C Uani 0.59682(14) 0.62123(10) 0.66416(10) 1.000 0.0346(6) d . . .
C33 C Uani 0.50766(14) 0.61962(9) 0.68926(9) 1.000 0.0300(6) d . . .
C34 C Uani 0.70269(15) 0.64162(10) 0.57645(11) 1.000 0.0382(7) d . . .
C35 C Uani 0.23519(12) 0.71628(8) 0.66829(8) 1.000 0.0232(5) d . . .
C36 C Uani 0.21948(14) 0.74016(9) 0.60648(9) 1.000 0.0285(5) d . . .
C37 C Uani 0.17209(14) 0.79705(9) 0.59327(9) 1.000 0.0304(6) d . . .
C38 C Uani 0.13646(13) 0.83225(9) 0.64093(10) 1.000 0.0293(5) d . . .
C39 C Uani 0.14942(14) 0.80843(9) 0.70218(10) 1.000 0.0318(6) d . . .
C40 C Uani 0.19757(13) 0.75217(9) 0.71546(9) 1.000 0.0285(5) d . . .
C41 C Uani 0.08688(15) 0.89448(10) 0.62741(11) 1.000 0.0371(6) d . . .
C42 C Uani 0.33358(12) 0.64761(8) 0.77964(8) 1.000 0.0224(5) d . . .
C43 C Uani 0.40462(14) 0.69122(9) 0.80248(9) 1.000 0.0290(5) d . . .
C44 C Uani 0.42329(15) 0.70445(9) 0.86653(9) 1.000 0.0324(6) d . . .
C45 C Uani 0.37104(14) 0.67532(9) 0.91089(9) 1.000 0.0302(6) d . . .
C46 C Uani 0.30094(14) 0.63130(9) 0.88895(9) 1.000 0.0299(5) d . . .
C47 C Uani 0.28309(13) 0.61719(9) 0.82464(9) 1.000 0.0257(5) d . . .
C48 C Uani 0.39072(19) 0.69134(12) 0.98060(10) 1.000 0.0478(8) d . . .
C49 C Uani 0.34594(14) 0.48948(10) 0.55420(10) 1.000 0.0326(6) d . . .
C50 C Uani 0.13333(15) 0.45054(10) 0.54012(10) 1.000 0.0336(6) d . . .
C51 C Uani 0.18856(16) 0.57973(10) 0.49638(9) 1.000 0.0357(6) d . . .
C52 C Uani -0.05387(14) 0.52334(10) 0.64668(10) 0.945(2) 0.0301(6) d DUP A 1
C52D C Uani -0.0264(16) 0.4854(7) 0.6772(11) 0.055(2) 0.036(4) d DUP A 2
C53 C Uani 0.00098(14) 0.65069(10) 0.60268(10) 0.945(2) 0.0285(6) d DUP A 1
C53D C Uani -0.0006(19) 0.6138(8) 0.6244(8) 0.055(2) 0.029(3) d DUP A 2
C54 C Uani 0.01661(14) 0.62133(10) 0.74426(9) 0.945(2) 0.0275(6) d DUP A 1
C54D C Uani 0.042(2) 0.5908(10) 0.7666(6) 0.055(2) 0.030(4) d DUP A 2
C55 C Uani 0.12583(14) 0.41090(9) 0.71438(11) 1.000 0.0355(6) d . . .
C56 C Uani 0.12261(15) 0.45202(10) 0.77492(10) 1.000 0.0355(6) d . . .
C57 C Uani 0.9510(3) 0.04803(18) 0.5710(4) 0.800(4) 0.0519(13) d DUP B 1
C58 C Uani 1.0515(2) 0.07811(19) 0.57072(18) 0.800(4) 0.0561(10) d DUP B 1
C59 C Uani 1.0490(2) 0.14681(16) 0.54892(14) 0.800(4) 0.0509(9) d DUP B 1
C60 C Uani 0.9936(2) 0.19018(15) 0.58880(13) 0.800(4) 0.0450(9) d DUP B 1
C61 C Uani 0.9972(3) 0.25989(18) 0.57209(18) 0.800(4) 0.0617(11) d DUP B 1
C62 C Uani 0.9440(5) 0.3005(2) 0.6148(2) 0.800(4) 0.0728(16) d DUP B 1
C57D C Uani 0.9488(12) 0.0386(4) 0.5614(18) 0.200(4) 0.055(3) d DUP B 2
C58D C Uani 1.0174(9) 0.0948(4) 0.5697(8) 0.200(4) 0.0549(17) d DUP B 2
C59D C Uani 0.9653(7) 0.1581(4) 0.5744(6) 0.200(4) 0.0517(17) d DUP B 2
C60D C Uani 1.0263(7) 0.2145(4) 0.5611(6) 0.200(4) 0.0553(14) d DUP B 2
C61D C Uani 0.9770(12) 0.2783(4) 0.5670(6) 0.200(4) 0.0566(17) d DUP B 2
C62D C Uani 0.941(2) 0.2887(9) 0.6306(8) 0.200(4) 0.062(3) d DUP B 2
H2 H Uiso 0.48194 0.25715 0.83713 1.000 0.0280 c RU . .
H3 H Uiso 0.63254 0.31783 0.82855 1.000 0.0280 c RU . .
H6 H Uiso 0.14675 0.22662 0.71956 1.000 0.0390 c RU . .
H7 H Uiso 0.06115 0.25014 0.80542 1.000 0.0430 c RU . .
H8 H Uiso 0.13207 0.30983 0.88907 1.000 0.0410 c RU . .
H10 H Uiso 0.39686 0.26640 0.70648 1.000 0.0340 c RU . .
H11A H Uiso 0.33980 0.29974 0.60285 1.000 0.0730 c RU . .
H11B H Uiso 0.31898 0.35189 0.65402 1.000 0.0730 c RU . .
H11C H Uiso 0.23211 0.30795 0.62381 1.000 0.0730 c RU . .
H12A H Uiso 0.24105 0.19105 0.64890 1.000 0.0620 c RU . .
H12B H Uiso 0.32266 0.16603 0.70228 1.000 0.0620 c RU . .
H12C H Uiso 0.35274 0.18718 0.63446 1.000 0.0620 c RU . .
H13 H Uiso 0.37593 0.37549 0.89917 1.000 0.0450 c RU . .
H14A H Uiso 0.24421 0.44667 0.89207 1.000 0.1050 c RU . .
H14B H Uiso 0.28942 0.43903 0.96440 1.000 0.1050 c RU . .
H14C H Uiso 0.18941 0.40449 0.93983 1.000 0.1050 c RU . .
H15A H Uiso 0.36350 0.27953 0.95383 1.000 0.0820 c RU . .
H15B H Uiso 0.26475 0.30353 0.97958 1.000 0.0820 c RU . .
H15C H Uiso 0.36603 0.33787 1.00140 1.000 0.0820 c RU . .
H18 H Uiso 0.73401 0.54922 0.85631 1.000 0.0380 c RU . .
H19 H Uiso 0.81172 0.54825 0.76411 1.000 0.0470 c RU . .
H20 H Uiso 0.75846 0.48324 0.68115 1.000 0.0520 c RU . .
H22 H Uiso 0.53912 0.44463 0.88975 1.000 0.0350 c RU . .
H23A H Uiso 0.69543 0.41583 0.93759 1.000 0.0590 c RU . .
H23B H Uiso 0.63813 0.45400 0.98719 1.000 0.0590 c RU . .
H23C H Uiso 0.72154 0.48774 0.95225 1.000 0.0590 c RU . .
H24A H Uiso 0.59671 0.57233 0.91072 1.000 0.0640 c RU . .
H24B H Uiso 0.51628 0.53721 0.94717 1.000 0.0640 c RU . .
H24C H Uiso 0.49602 0.55036 0.87256 1.000 0.0640 c RU . .
H25 H Uiso 0.55465 0.37728 0.67656 1.000 0.0650 c RU . .
H26A H Uiso 0.66771 0.33095 0.61136 1.000 0.0870 c RU . .
H26B H Uiso 0.70470 0.32374 0.68519 1.000 0.0870 c RU . .
H26C H Uiso 0.75190 0.37586 0.64346 1.000 0.0870 c RU . .
H27A H Uiso 0.55229 0.41921 0.57368 1.000 0.0930 c RU . .
H27B H Uiso 0.64470 0.46278 0.59443 1.000 0.0930 c RU . .
H27C H Uiso 0.54190 0.47716 0.62042 1.000 0.0930 c RU . .
H29 H Uiso 0.37286 0.66701 0.56448 1.000 0.0370 c RU . .
H30 H Uiso 0.52195 0.66758 0.52247 1.000 0.0380 c RU . .
H32 H Uiso 0.65422 0.60936 0.69023 1.000 0.0420 c RU . .
H33 H Uiso 0.50522 0.60552 0.73162 1.000 0.0360 c RU . .
H34A H Uiso 0.69363 0.65110 0.53093 1.000 0.0570 c RU . .
H34B H Uiso 0.73497 0.60091 0.58306 1.000 0.0570 c RU . .
H34C H Uiso 0.74323 0.67414 0.59865 1.000 0.0570 c RU . .
H36 H Uiso 0.24178 0.71690 0.57256 1.000 0.0340 c RU . .
H37 H Uiso 0.16400 0.81203 0.55080 1.000 0.0370 c RU . .
H39 H Uiso 0.12483 0.83110 0.73569 1.000 0.0380 c RU . .
H40 H Uiso 0.20528 0.73747 0.75803 1.000 0.0340 c RU . .
H41A H Uiso 0.06522 0.89767 0.58195 1.000 0.0560 c RU . .
H41B H Uiso 0.13292 0.92839 0.63977 1.000 0.0560 c RU . .
H41C H Uiso 0.03026 0.89782 0.65171 1.000 0.0560 c RU . .
H43 H Uiso 0.44099 0.71229 0.77318 1.000 0.0350 c RU . .
H44 H Uiso 0.47264 0.73393 0.88038 1.000 0.0390 c RU . .
H46 H Uiso 0.26460 0.61049 0.91845 1.000 0.0360 c RU . .
H47 H Uiso 0.23573 0.58634 0.81110 1.000 0.0310 c RU . .
H48A H Uiso 0.41999 0.73313 0.98520 1.000 0.0720 c RU . .
H48B H Uiso 0.43573 0.66048 1.00169 1.000 0.0720 c RU . .
H48C H Uiso 0.32918 0.69080 1.00009 1.000 0.0720 c RU . .
H49A H Uiso 0.35211 0.47349 0.51142 1.000 0.0490 c RU . .
H49B H Uiso 0.36041 0.45585 0.58524 1.000 0.0490 c RU . .
H49C H Uiso 0.39207 0.52401 0.56359 1.000 0.0490 c RU . .
H50A H Uiso 0.14326 0.43347 0.49831 1.000 0.0500 c RU . .
H50B H Uiso 0.06564 0.46483 0.53990 1.000 0.0500 c RU . .
H50C H Uiso 0.14665 0.41796 0.57245 1.000 0.0500 c RU . .
H51A H Uiso 0.19017 0.56113 0.45419 1.000 0.0540 c RU . .
H51B H Uiso 0.23666 0.61362 0.50210 1.000 0.0540 c RU . .
H51C H Uiso 0.12320 0.59654 0.50029 1.000 0.0540 c RU . .
H52A H Uiso -0.12036 0.54035 0.64203 0.945(2) 0.0450 c RUP A 1
H52B H Uiso -0.04720 0.49312 0.68169 0.945(2) 0.0450 c RUP A 1
H52C H Uiso -0.04099 0.50240 0.60722 0.945(2) 0.0450 c RUP A 1
H52D H Uiso -0.04975 0.47933 0.63231 0.055(2) 0.0540 c RUP A 2
H52E H Uiso -0.08242 0.49111 0.70170 0.055(2) 0.0540 c RUP A 2
H52F H Uiso 0.01106 0.44864 0.69306 0.055(2) 0.0540 c RUP A 2
H53A H Uiso 0.00697 0.63371 0.56026 0.945(2) 0.0430 c RUP A 1
H53B H Uiso 0.04439 0.68688 0.61022 0.945(2) 0.0430 c RUP A 1
H53C H Uiso -0.06668 0.66371 0.60558 0.945(2) 0.0430 c RUP A 1
H53D H Uiso 0.03937 0.61478 0.58869 0.055(2) 0.0440 c RUP A 2
H53E H Uiso -0.00223 0.65568 0.64323 0.055(2) 0.0440 c RUP A 2
H53F H Uiso -0.06719 0.60076 0.60918 0.055(2) 0.0440 c RUP A 2
H54A H Uiso 0.05878 0.65790 0.75324 0.945(2) 0.0410 c RUP A 1
H54B H Uiso 0.03279 0.58930 0.77680 0.945(2) 0.0410 c RUP A 1
H54C H Uiso -0.05187 0.63377 0.74456 0.945(2) 0.0410 c RUP A 1
H54D H Uiso 0.09530 0.62077 0.77739 0.055(2) 0.0440 c RUP A 2
H54E H Uiso 0.04606 0.55719 0.79826 0.055(2) 0.0440 c RUP A 2
H54F H Uiso -0.02075 0.61233 0.76632 0.055(2) 0.0440 c RUP A 2
H55A H Uiso 0.07586 0.41930 0.67829 1.000 0.0430 c RU . .
H55B H Uiso 0.14180 0.36602 0.72089 1.000 0.0430 c RU . .
H56A H Uiso 0.13700 0.43109 0.81655 1.000 0.0430 c RU . .
H56B H Uiso 0.07101 0.48440 0.77391 1.000 0.0430 c RU . .
H57A H Uiso 0.91420 0.05302 0.52917 0.800(4) 0.0770 c RUP B 1
H57B H Uiso 0.91552 0.06838 0.60323 0.800(4) 0.0770 c RUP B 1
H57C H Uiso 0.95863 0.00337 0.58095 0.800(4) 0.0770 c RUP B 1
H58A H Uiso 1.08983 0.05355 0.54236 0.800(4) 0.0670 c RUP B 1
H58B H Uiso 1.08583 0.07577 0.61411 0.800(4) 0.0670 c RUP B 1
H59A H Uiso 1.11696 0.16214 0.54960 0.800(4) 0.0610 c RUP B 1
H59B H Uiso 1.01882 0.14876 0.50444 0.800(4) 0.0610 c RUP B 1
H60A H Uiso 1.01987 0.18497 0.63382 0.800(4) 0.0540 c RUP B 1
H60B H Uiso 0.92438 0.17683 0.58494 0.800(4) 0.0540 c RUP B 1
H61A H Uiso 1.06627 0.27342 0.57467 0.800(4) 0.0740 c RUP B 1
H61B H Uiso 0.96822 0.26584 0.52772 0.800(4) 0.0740 c RUP B 1
H62A H Uiso 0.94922 0.34441 0.60201 0.800(4) 0.1090 c RUP B 1
H62B H Uiso 0.97292 0.29547 0.65875 0.800(4) 0.1090 c RUP B 1
H62C H Uiso 0.87502 0.28832 0.61149 0.800(4) 0.1090 c RUP B 1
H57D H Uiso 0.90894 0.04163 0.52037 0.200(4) 0.0820 c RUP B 2
H57E H Uiso 0.90608 0.03823 0.59566 0.200(4) 0.0820 c RUP B 2
H57F H Uiso 0.98726 -0.00004 0.56283 0.200(4) 0.0820 c RUP B 2
H58C H Uiso 1.05701 0.09635 0.53326 0.200(4) 0.0660 c RUP B 2
H58D H Uiso 1.06273 0.08868 0.60863 0.200(4) 0.0660 c RUP B 2
H59C H Uiso 0.90552 0.15803 0.54403 0.200(4) 0.0620 c RUP B 2
H59D H Uiso 0.94465 0.16220 0.61763 0.200(4) 0.0620 c RUP B 2
H60C H Uiso 1.04555 0.21059 0.51750 0.200(4) 0.0660 c RUP B 2
H60D H Uiso 1.08681 0.21365 0.59071 0.200(4) 0.0660 c RUP B 2
H61C H Uiso 1.02411 0.31170 0.55927 0.200(4) 0.0680 c RUP B 2
H61D H Uiso 0.92104 0.28162 0.53379 0.200(4) 0.0680 c RUP B 2
H62D H Uiso 0.92866 0.33336 0.63631 0.200(4) 0.0930 c RUP B 2
H62E H Uiso 0.99084 0.27436 0.66404 0.200(4) 0.0930 c RUP B 2
H62F H Uiso 0.88067 0.26504 0.63315 0.200(4) 0.0930 c RUP B 2

loop_
_atom_site_aniso_label
_atom_site_aniso_U_11
_atom_site_aniso_U_22
_atom_site_aniso_U_33
_atom_site_aniso_U_23
_atom_site_aniso_U_13
_atom_site_aniso_U_12
P1 0.0186(2) 0.0221(2) 0.0466(3) 0.0079(2) 0.0010(2) -0.0013(2)
Si1 0.0206(2) 0.0236(2) 0.0289(3) 0.0047(2) 0.0025(2) -0.0034(2)
Si2 0.0190(2) 0.0199(2) 0.0208(2) -0.0015(2) 0.0036(2) -0.0037(2)
Si3 0.0178(2) 0.0203(2) 0.0215(2) 0.0002(2) 0.0021(2) -0.0043(2)
Si4 0.0224(2) 0.0275(2) 0.0212(2) -0.0030(2) 0.0035(2) 0.0002(2)
Si5 0.0160(2) 0.0236(3) 0.0235(3) -0.0009(2) 0.0035(2) -0.0013(2)
Si5D 0.028(3) 0.034(3) 0.028(3) -0.002(3) 0.002(3) -0.009(3)
N1 0.0166(7) 0.0163(6) 0.0261(7) -0.0013(5) 0.0025(5) -0.0002(5)
N2 0.0171(7) 0.0202(7) 0.0274(7) 0.0005(6) 0.0031(6) -0.0006(5)
C1 0.0182(8) 0.0196(8) 0.0232(8) -0.0018(6) 0.0028(6) -0.0024(6)
C2 0.0231(8) 0.0181(8) 0.0285(9) -0.0012(7) 0.0014(7) 0.0037(7)
C3 0.0202(8) 0.0224(8) 0.0280(9) -0.0017(7) 0.0026(7) 0.0041(7)
C4 0.0184(8) 0.0153(8) 0.0305(9) 0.0007(7) 0.0029(7) -0.0018(6)
C5 0.0247(9) 0.0160(8) 0.0315(9) 0.0009(7) -0.0011(7) -0.0006(7)
C6 0.0280(10) 0.0241(9) 0.0431(11) -0.0020(8) -0.0035(8) -0.0072(7)
C7 0.0238(9) 0.0291(10) 0.0542(13) 0.0043(9) 0.0043(9) -0.0075(8)
C8 0.0293(10) 0.0321(10) 0.0441(11) 0.0005(9) 0.0146(9) -0.0022(8)
C9 0.0276(9) 0.0233(9) 0.0354(10) -0.0029(7) 0.0080(8) -0.0025(7)
C10 0.0312(9) 0.0244(9) 0.0283(9) -0.0030(7) -0.0005(7) 0.0007(7)
C11 0.0748(17) 0.0346(12) 0.0389(12) 0.0061(9) 0.0159(11) 0.0105(11)
C12 0.0518(13) 0.0262(10) 0.0449(12) -0.0089(9) 0.0034(10) 0.0032(9)
C13 0.0383(11) 0.0407(12) 0.0358(11) -0.0125(9) 0.0128(9) -0.0086(9)
C14 0.102(2) 0.0519(16) 0.0522(16) -0.0236(13) -0.0101(15) 0.0208(16)
C15 0.0578(15) 0.0573(15) 0.0460(14) -0.0053(12) -0.0052(12) -0.0014(12)
C16 0.0153(8) 0.0262(9) 0.0326(9) 0.0057(7) 0.0025(7) -0.0027(7)
C17 0.0181(8) 0.0218(8) 0.0358(10) 0.0052(7) 0.0010(7) 0.0002(7)
C18 0.0235(9) 0.0254(9) 0.0459(12) 0.0051(8) -0.0010(8) -0.0044(7)
C19 0.0219(9) 0.0416(12) 0.0525(13) 0.0182(10) 0.0018(9) -0.0096(8)
C20 0.0286(10) 0.0642(15) 0.0385(12) 0.0122(11) 0.0085(9) -0.0120(10)
C21 0.0259(10) 0.0546(13) 0.0333(10) 0.0016(9) 0.0060(8) -0.0086(9)
C22 0.0270(9) 0.0259(9) 0.0345(10) -0.0030(7) 0.0041(8) -0.0050(7)
C23 0.0442(12) 0.0393(11) 0.0345(11) 0.0007(9) 0.0036(9) 0.0025(9)
C24 0.0406(12) 0.0383(12) 0.0497(13) -0.0067(10) 0.0079(10) 0.0077(9)
C25 0.0414(13) 0.0858(19) 0.0377(12) -0.0136(12) 0.0171(10) -0.0242(13)
C26 0.091(2) 0.0392(13) 0.0412(13) 0.0080(10) -0.0033(13) -0.0036(13)
C27 0.0516(15) 0.087(2) 0.0455(14) -0.0088(14) -0.0029(12) 0.0222(14)
C28 0.0202(8) 0.0183(8) 0.0280(9) -0.0020(6) 0.0038(7) -0.0054(6)
C29 0.0207(9) 0.0440(11) 0.0279(9) 0.0030(8) 0.0003(7) -0.0027(8)
C30 0.0279(10) 0.0411(11) 0.0278(9) 0.0017(8) 0.0071(8) -0.0039(8)
C31 0.0222(9) 0.0239(9) 0.0372(10) -0.0053(7) 0.0068(7) -0.0015(7)
C32 0.0233(9) 0.0403(11) 0.0401(11) 0.0053(9) 0.0022(8) 0.0084(8)
C33 0.0280(9) 0.0311(10) 0.0312(10) 0.0070(8) 0.0050(8) 0.0037(8)
C34 0.0254(10) 0.0416(12) 0.0494(12) -0.0043(9) 0.0120(9) 0.0024(8)
C35 0.0177(8) 0.0221(8) 0.0294(9) -0.0008(7) 0.0010(7) -0.0054(6)
C36 0.0294(9) 0.0274(9) 0.0284(9) -0.0020(7) 0.0015(7) -0.0009(7)
C37 0.0296(9) 0.0291(10) 0.0317(10) 0.0043(8) -0.0008(8) -0.0008(8)
C38 0.0189(8) 0.0272(9) 0.0410(11) 0.0012(8) -0.0003(7) -0.0012(7)
C39 0.0275(9) 0.0328(10) 0.0361(10) -0.0037(8) 0.0077(8) 0.0021(8)
C40 0.0255(9) 0.0302(10) 0.0303(9) 0.0019(7) 0.0060(7) -0.0014(7)
C41 0.0308(10) 0.0316(10) 0.0483(12) 0.0018(9) 0.0017(9) 0.0053(8)
C42 0.0212(8) 0.0220(8) 0.0238(8) -0.0008(7) 0.0017(7) -0.0003(7)
C43 0.0328(10) 0.0278(9) 0.0268(9) -0.0012(7) 0.0053(8) -0.0101(8)
C44 0.0342(10) 0.0309(10) 0.0320(10) -0.0072(8) 0.0027(8) -0.0109(8)
C45 0.0328(10) 0.0317(10) 0.0262(9) -0.0061(8) 0.0038(8) -0.0005(8)
C46 0.0276(9) 0.0353(10) 0.0280(9) 0.0007(8) 0.0080(7) -0.0037(8)
C47 0.0218(8) 0.0268(9) 0.0285(9) -0.0014(7) 0.0020(7) -0.0046(7)
C48 0.0582(15) 0.0565(14) 0.0302(11) -0.0137(10) 0.0115(10) -0.0191(12)
C49 0.0291(10) 0.0350(10) 0.0351(10) -0.0023(8) 0.0094(8) 0.0035(8)
C50 0.0323(10) 0.0371(11) 0.0314(10) -0.0112(8) 0.0032(8) -0.0051(8)
C51 0.0417(11) 0.0405(11) 0.0252(9) 0.0038(8) 0.0043(8) 0.0041(9)
C52 0.0195(9) 0.0347(11) 0.0362(11) -0.0020(8) 0.0028(8) -0.0045(8)
C52D 0.029(7) 0.039(7) 0.039(7) -0.006(7) 0.003(7) -0.007(7)
C53 0.0203(9) 0.0340(11) 0.0310(10) 0.0035(8) 0.0016(7) 0.0031(8)
C53D 0.025(6) 0.037(6) 0.024(6) 0.001(6) -0.001(6) 0.001(6)
C54 0.0259(10) 0.0296(10) 0.0281(10) -0.0027(8) 0.0085(8) 0.0008(8)
C54D 0.028(7) 0.033(7) 0.028(7) 0.000(7) 0.004(7) -0.004(7)
C55 0.0275(10) 0.0237(9) 0.0543(13) 0.0060(9) 0.0002(9) -0.0024(7)
C56 0.0297(10) 0.0342(10) 0.0441(12) 0.0120(9) 0.0105(9) 0.0025(8)
C57 0.061(2) 0.0449(17) 0.049(3) -0.0097(17) 0.0018(17) 0.0122(16)
C58 0.0400(16) 0.078(2) 0.0501(16) -0.0173(15) 0.0039(14) 0.0185(15)
C59 0.0383(13) 0.0763(18) 0.0384(13) -0.0060(13) 0.0052(11) -0.0123(13)
C60 0.0426(14) 0.0565(17) 0.0347(13) 0.0054(12) -0.0015(11) -0.0121(12)
C61 0.068(2) 0.059(2) 0.0545(17) 0.0119(15) -0.0107(15) -0.0163(17)
C62 0.093(3) 0.044(2) 0.076(3) 0.006(2) -0.017(3) 0.004(2)
C57D 0.050(5) 0.062(5) 0.052(6) -0.014(5) 0.004(5) 0.011(5)
C58D 0.048(3) 0.071(3) 0.045(3) -0.008(3) 0.001(3) 0.004(3)
C59D 0.046(3) 0.068(3) 0.040(3) -0.001(3) -0.001(2) -0.005(3)
C60D 0.052(2) 0.066(3) 0.046(2) -0.001(2) -0.004(2) -0.008(2)
C61D 0.059(3) 0.060(3) 0.049(3) 0.008(3) -0.003(3) -0.008(3)
C62D 0.073(5) 0.055(6) 0.057(5) 0.011(5) 0.004(5) -0.002(5)

#===============================================================================

# 10. MOLECULAR GEOMETRY

_geom_special_details
;
 Bond distances, angles etc. have been calculated using the
 rounded fractional coordinates. All su's are estimated
 from the variances of the (full) variance-covariance matrix.
 The cell esds are taken into account in the estimation of
 distances, angles and torsion angles
;

loop_
_geom_bond_atom_site_label_1
_geom_bond_atom_site_label_2
_geom_bond_distance
_geom_bond_site_symmetry_1
_geom_bond_site_symmetry_2
_geom_bond_publ_flag
 P1      Si1       2.2048(6)                     .       .                   yes
 P1      C1       1.7946(18)                     .       .                   yes
 Si1     Si2       2.3373(6)                     .       .                   yes
 Si1     C55        1.864(2)                     .       .                   yes
 Si1     C56        1.879(2)                     .       .                   yes
 Si2     Si3       2.3585(6)                     .       .                   yes
 Si2     Si4       2.3532(6)                     .       .                   yes
 Si2     Si5       2.3689(6)                     .       .                   yes
 Si2     Si5D       2.123(8)                     .       .                   yes
 Si3     C28      1.8940(17)                     .       .                   yes
 Si3     C35      1.9039(18)                     .       .                   yes
 Si3     C42      1.8864(17)                     .       .                   yes
 Si4     C49        1.871(2)                     .       .                   yes
 Si4     C50        1.878(2)                     .       .                   yes
 Si4     C51        1.876(2)                     .       .                   yes
 Si5     C52        1.878(2)                     .       .                   yes
 Si5     C53        1.882(2)                     .       .                   yes
 Si5     C54        1.879(2)                     .       .                   yes
 Si5D    C52D        1.88(2)                     .       .                   yes
 Si5D    C53D        1.88(2)                     .       .                   yes
 Si5D    C54D      1.878(17)                     .       .                   yes
 N1      C1         1.371(2)                     .       .                   yes
 N1      C2         1.393(2)                     .       .                   yes
 N1      C4         1.441(2)                     .       .                   yes
 N2      C1         1.370(2)                     .       .                   yes
 N2      C3         1.387(2)                     .       .                   yes
 N2      C16        1.447(2)                     .       .                   yes
 C2      C3         1.338(2)                     .       .                   no
 C4      C5         1.401(2)                     .       .                   no
 C4      C9         1.396(3)                     .       .                   no
 C5      C6         1.396(3)                     .       .                   no
 C5      C10        1.520(3)                     .       .                   no
 C6      C7         1.386(3)                     .       .                   no
 C7      C8         1.374(3)                     .       .                   no
 C8      C9         1.397(3)                     .       .                   no
 C9      C13        1.522(3)                     .       .                   no
 C10     C11        1.530(3)                     .       .                   no
 C10     C12        1.523(3)                     .       .                   no
 C13     C14        1.525(4)                     .       .                   no
 C13     C15        1.518(3)                     .       .                   no
 C16     C17        1.387(3)                     .       .                   no
 C16     C21        1.396(3)                     .       .                   no
 C17     C18        1.406(3)                     .       .                   no
 C17     C22        1.517(3)                     .       .                   no
 C18     C19        1.379(3)                     .       .                   no
 C19     C20        1.362(3)                     .       .                   no
 C20     C21        1.395(3)                     .       .                   no
 C21     C25        1.512(3)                     .       .                   no
 C22     C23        1.533(3)                     .       .                   no
 C22     C24        1.528(3)                     .       .                   no
 C25     C26        1.535(4)                     .       .                   no
 C25     C27        1.557(4)                     .       .                   no
 C28     C29        1.396(3)                     .       .                   no
 C28     C33        1.395(3)                     .       .                   no
 C29     C30        1.393(3)                     .       .                   no
 C30     C31        1.379(3)                     .       .                   no
 C31     C32        1.384(3)                     .       .                   no
 C31     C34        1.510(3)                     .       .                   no
 C32     C33        1.388(3)                     .       .                   no
 C35     C36        1.400(3)                     .       .                   no
 C35     C40        1.400(3)                     .       .                   no
 C36     C37        1.394(3)                     .       .                   no
 C37     C38        1.388(3)                     .       .                   no
 C38     C39        1.387(3)                     .       .                   no
 C38     C41        1.508(3)                     .       .                   no
 C39     C40        1.387(3)                     .       .                   no
 C42     C43        1.400(3)                     .       .                   no
 C42     C47        1.397(3)                     .       .                   no
 C43     C44        1.383(3)                     .       .                   no
 C44     C45        1.388(3)                     .       .                   no
 C45     C46        1.392(3)                     .       .                   no
 C45     C48        1.512(3)                     .       .                   no
 C46     C47        1.391(3)                     .       .                   no
 C55     C56        1.558(3)                     .       .                   no
 C2      H2           0.9500                     .       .                   no
 C3      H3           0.9500                     .       .                   no
 C6      H6           0.9500                     .       .                   no
 C7      H7           0.9500                     .       .                   no
 C8      H8           0.9500                     .       .                   no
 C10     H10          1.0000                     .       .                   no
 C11     H11A         0.9800                     .       .                   no
 C11     H11B         0.9800                     .       .                   no
 C11     H11C         0.9800                     .       .                   no
 C12     H12A         0.9800                     .       .                   no
 C12     H12B         0.9800                     .       .                   no
 C12     H12C         0.9800                     .       .                   no
 C13     H13          1.0000                     .       .                   no
 C14     H14A         0.9800                     .       .                   no
 C14     H14B         0.9800                     .       .                   no
 C14     H14C         0.9800                     .       .                   no
 C15     H15A         0.9800                     .       .                   no
 C15     H15B         0.9800                     .       .                   no
 C15     H15C         0.9800                     .       .                   no
 C18     H18          0.9500                     .       .                   no
 C19     H19          0.9500                     .       .                   no
 C20     H20          0.9500                     .       .                   no
 C22     H22          1.0000                     .       .                   no
 C23     H23A         0.9800                     .       .                   no
 C23     H23B         0.9800                     .       .                   no
 C23     H23C         0.9800                     .       .                   no
 C24     H24A         0.9800                     .       .                   no
 C24     H24B         0.9800                     .       .                   no
 C24     H24C         0.9800                     .       .                   no
 C25     H25          1.0000                     .       .                   no
 C26     H26A         0.9800                     .       .                   no
 C26     H26B         0.9800                     .       .                   no
 C26     H26C         0.9800                     .       .                   no
 C27     H27A         0.9800                     .       .                   no
 C27     H27B         0.9800                     .       .                   no
 C27     H27C         0.9800                     .       .                   no
 C29     H29          0.9500                     .       .                   no
 C30     H30          0.9500                     .       .                   no
 C32     H32          0.9500                     .       .                   no
 C33     H33          0.9500                     .       .                   no
 C34     H34A         0.9800                     .       .                   no
 C34     H34B         0.9800                     .       .                   no
 C34     H34C         0.9800                     .       .                   no
 C36     H36          0.9500                     .       .                   no
 C37     H37          0.9500                     .       .                   no
 C39     H39          0.9500                     .       .                   no
 C40     H40          0.9500                     .       .                   no
 C41     H41A         0.9800                     .       .                   no
 C41     H41B         0.9800                     .       .                   no
 C41     H41C         0.9800                     .       .                   no
 C43     H43          0.9500                     .       .                   no
 C44     H44          0.9500                     .       .                   no
 C46     H46          0.9500                     .       .                   no
 C47     H47          0.9500                     .       .                   no
 C48     H48A         0.9800                     .       .                   no
 C48     H48B         0.9800                     .       .                   no
 C48     H48C         0.9800                     .       .                   no
 C49     H49A         0.9800                     .       .                   no
 C49     H49B         0.9800                     .       .                   no
 C49     H49C         0.9800                     .       .                   no
 C50     H50A         0.9800                     .       .                   no
 C50     H50B         0.9800                     .       .                   no
 C50     H50C         0.9800                     .       .                   no
 C51     H51A         0.9800                     .       .                   no
 C51     H51B         0.9800                     .       .                   no
 C51     H51C         0.9800                     .       .                   no
 C52     H52A         0.9800                     .       .                   no
 C52     H52B         0.9800                     .       .                   no
 C52     H52C         0.9800                     .       .                   no
 C52D    H52D         0.9800                     .       .                   no
 C52D    H52E         0.9800                     .       .                   no
 C52D    H52F         0.9800                     .       .                   no
 C53     H53A         0.9800                     .       .                   no
 C53     H53B         0.9800                     .       .                   no
 C53     H53C         0.9800                     .       .                   no
 C53D    H53D         0.9800                     .       .                   no
 C53D    H53E         0.9800                     .       .                   no
 C53D    H53F         0.9800                     .       .                   no
 C54     H54C         0.9800                     .       .                   no
 C54     H54A         0.9800                     .       .                   no
 C54     H54B         0.9800                     .       .                   no
 C54D    H54D         0.9800                     .       .                   no
 C54D    H54E         0.9800                     .       .                   no
 C54D    H54F         0.9800                     .       .                   no
 C55     H55A         0.9900                     .       .                   no
 C55     H55B         0.9900                     .       .                   no
 C56     H56B         0.9900                     .       .                   no
 C56     H56A         0.9900                     .       .                   no
 C57     C58        1.526(5)                     .       .                   no
 C58     C59        1.538(5)                     .       .                   no
 C59     C60        1.512(4)                     .       .                   no
 C60     C61        1.532(5)                     .       .                   no
 C61     C62        1.498(7)                     .       .                   no
 C57     H57A         0.9800                     .       .                   no
 C57     H57B         0.9800                     .       .                   no
 C57     H57C         0.9800                     .       .                   no
 C58     H58A         0.9900                     .       .                   no
 C58     H58B         0.9900                     .       .                   no
 C59     H59A         0.9900                     .       .                   no
 C59     H59B         0.9900                     .       .                   no
 C60     H60A         0.9900                     .       .                   no
 C60     H60B         0.9900                     .       .                   no
 C61     H61A         0.9900                     .       .                   no
 C61     H61B         0.9900                     .       .                   no
 C62     H62A         0.9800                     .       .                   no
 C62     H62B         0.9800                     .       .                   no
 C62     H62C         0.9800                     .       .                   no
 C57D    C58D      1.526(17)                     .       .                   no
 C58D    C59D      1.539(13)                     .       .                   no
 C59D    C60D      1.511(13)                     .       .                   no
 C60D    C61D      1.533(14)                     .       .                   no
 C61D    C62D        1.50(2)                     .       .                   no
 C57D    H57D         0.9800                     .       .                   no
 C57D    H57E         0.9800                     .       .                   no
 C57D    H57F         0.9800                     .       .                   no
 C58D    H58C         0.9900                     .       .                   no
 C58D    H58D         0.9900                     .       .                   no
 C59D    H59C         0.9900                     .       .                   no
 C59D    H59D         0.9900                     .       .                   no
 C60D    H60C         0.9900                     .       .                   no
 C60D    H60D         0.9900                     .       .                   no
 C61D    H61C         0.9900                     .       .                   no
 C61D    H61D         0.9900                     .       .                   no
 C62D    H62D         0.9800                     .       .                   no
 C62D    H62E         0.9800                     .       .                   no
 C62D    H62F         0.9800                     .       .                   no

loop_
_geom_angle_atom_site_label_1
_geom_angle_atom_site_label_2
_geom_angle_atom_site_label_3
_geom_angle
_geom_angle_site_symmetry_1
_geom_angle_site_symmetry_2
_geom_angle_site_symmetry_3
_geom_angle_publ_flag
 Si1     P1      C1        115.62(6)             .       .       .           yes
 P1      Si1     Si2       103.77(2)             .       .       .           yes
 P1      Si1     C55       138.28(6)             .       .       .           yes
 P1      Si1     C56       135.14(7)             .       .       .           yes
 Si2     Si1     C55       110.19(7)             .       .       .           yes
 Si2     Si1     C56       111.50(7)             .       .       .           yes
 C55     Si1     C56        49.22(9)             .       .       .           yes
 Si1     Si2     Si3       113.33(2)             .       .       .           yes
 Si1     Si2     Si4       105.39(2)             .       .       .           yes
 Si1     Si2     Si5       109.54(2)             .       .       .           yes
 Si1     Si2     Si5D        88.7(3)             .       .       .           yes
 Si3     Si2     Si4       112.30(2)             .       .       .           yes
 Si3     Si2     Si5       107.54(2)             .       .       .           yes
 Si3     Si2     Si5D       118.5(3)             .       .       .           yes
 Si4     Si2     Si5       108.66(2)             .       .       .           yes
 Si4     Si2     Si5D       115.6(2)             .       .       .           yes
 Si2     Si3     C28       113.18(6)             .       .       .           yes
 Si2     Si3     C35       109.33(5)             .       .       .           yes
 Si2     Si3     C42       113.31(6)             .       .       .           yes
 C28     Si3     C35       109.46(7)             .       .       .           yes
 C28     Si3     C42       107.42(7)             .       .       .           yes
 C35     Si3     C42       103.67(8)             .       .       .           yes
 Si2     Si4     C49       110.57(7)             .       .       .           yes
 Si2     Si4     C50       108.73(7)             .       .       .           yes
 Si2     Si4     C51       112.49(7)             .       .       .           yes
 C49     Si4     C50       107.71(9)             .       .       .           yes
 C49     Si4     C51      109.45(10)             .       .       .           yes
 C50     Si4     C51       107.75(9)             .       .       .           yes
 Si2     Si5     C52       112.00(7)             .       .       .           yes
 Si2     Si5     C53       112.10(6)             .       .       .           yes
 Si2     Si5     C54       111.02(6)             .       .       .           yes
 C52     Si5     C53       105.70(9)             .       .       .           yes
 C52     Si5     C54       107.47(9)             .       .       .           yes
 C53     Si5     C54      108.28(10)             .       .       .           yes
 Si2     Si5D    C52D       121.3(8)             .       .       .           yes
 Si2     Si5D    C53D        99.3(9)             .       .       .           yes
 Si2     Si5D    C54D       113.7(9)             .       .       .           yes
 C52D    Si5D    C53D      105.7(10)             .       .       .           yes
 C52D    Si5D    C54D      107.5(11)             .       .       .           yes
 C53D    Si5D    C54D      108.2(10)             .       .       .           yes
 C1      N1      C2       110.84(14)             .       .       .           yes
 C1      N1      C4       128.64(14)             .       .       .           yes
 C2      N1      C4       120.46(13)             .       .       .           yes
 C1      N2      C3       111.28(14)             .       .       .           yes
 C1      N2      C16      126.55(15)             .       .       .           yes
 C3      N2      C16      122.11(14)             .       .       .           yes
 P1      C1      N1       138.38(13)             .       .       .           yes
 P1      C1      N2       117.93(12)             .       .       .           yes
 N1      C1      N2       103.68(14)             .       .       .           yes
 N1      C2      C3       107.15(15)             .       .       .           yes
 N2      C3      C2       107.04(15)             .       .       .           yes
 N1      C4      C5       118.03(15)             .       .       .           yes
 N1      C4      C9       118.07(15)             .       .       .           yes
 C5      C4      C9       123.49(16)             .       .       .           no
 C4      C5      C6       116.41(17)             .       .       .           no
 C4      C5      C10      121.89(16)             .       .       .           no
 C6      C5      C10      121.69(17)             .       .       .           no
 C5      C6      C7       121.32(18)             .       .       .           no
 C6      C7      C8       120.64(18)             .       .       .           no
 C7      C8      C9       120.73(19)             .       .       .           no
 C4      C9      C8       117.29(17)             .       .       .           no
 C4      C9      C13      122.19(17)             .       .       .           no
 C8      C9      C13      120.37(18)             .       .       .           no
 C5      C10     C11      111.27(17)             .       .       .           no
 C5      C10     C12      112.67(16)             .       .       .           no
 C11     C10     C12      110.64(17)             .       .       .           no
 C9      C13     C14        112.7(2)             .       .       .           no
 C9      C13     C15      110.41(18)             .       .       .           no
 C14     C13     C15        110.0(2)             .       .       .           no
 N2      C16     C17      118.29(16)             .       .       .           yes
 N2      C16     C21      118.86(17)             .       .       .           yes
 C17     C16     C21      122.71(17)             .       .       .           no
 C16     C17     C18      117.41(17)             .       .       .           no
 C16     C17     C22      123.01(16)             .       .       .           no
 C18     C17     C22      119.56(17)             .       .       .           no
 C17     C18     C19      120.50(19)             .       .       .           no
 C18     C19     C20      120.64(19)             .       .       .           no
 C19     C20     C21        121.3(2)             .       .       .           no
 C16     C21     C20      117.32(19)             .       .       .           no
 C16     C21     C25      123.26(19)             .       .       .           no
 C20     C21     C25        119.4(2)             .       .       .           no
 C17     C22     C23      109.86(16)             .       .       .           no
 C17     C22     C24      111.48(16)             .       .       .           no
 C23     C22     C24      111.73(17)             .       .       .           no
 C21     C25     C26        111.2(2)             .       .       .           no
 C21     C25     C27        110.0(2)             .       .       .           no
 C26     C25     C27        109.5(2)             .       .       .           no
 Si3     C28     C29      123.65(13)             .       .       .           yes
 Si3     C28     C33      120.38(13)             .       .       .           yes
 C29     C28     C33      115.97(16)             .       .       .           no
 C28     C29     C30      122.28(17)             .       .       .           no
 C29     C30     C31      120.90(18)             .       .       .           no
 C30     C31     C32      117.46(17)             .       .       .           no
 C30     C31     C34      121.94(18)             .       .       .           no
 C32     C31     C34      120.59(17)             .       .       .           no
 C31     C32     C33      121.82(18)             .       .       .           no
 C28     C33     C32      121.49(18)             .       .       .           no
 Si3     C35     C36      124.81(13)             .       .       .           yes
 Si3     C35     C40      119.43(13)             .       .       .           yes
 C36     C35     C40      115.76(16)             .       .       .           no
 C35     C36     C37      121.92(17)             .       .       .           no
 C36     C37     C38      121.31(18)             .       .       .           no
 C37     C38     C39      117.40(18)             .       .       .           no
 C37     C38     C41      121.77(19)             .       .       .           no
 C39     C38     C41      120.83(18)             .       .       .           no
 C38     C39     C40      121.31(18)             .       .       .           no
 C35     C40     C39      122.28(18)             .       .       .           no
 Si3     C42     C43      118.50(13)             .       .       .           yes
 Si3     C42     C47      124.18(13)             .       .       .           yes
 C43     C42     C47      116.94(16)             .       .       .           no
 C42     C43     C44      121.79(18)             .       .       .           no
 C43     C44     C45      121.02(18)             .       .       .           no
 C44     C45     C46      117.83(17)             .       .       .           no
 C44     C45     C48      120.41(18)             .       .       .           no
 C46     C45     C48      121.76(18)             .       .       .           no
 C45     C46     C47      121.25(18)             .       .       .           no
 C42     C47     C46      121.14(17)             .       .       .           no
 Si1     C55     C56       65.90(11)             .       .       .           yes
 Si1     C56     C55       64.89(11)             .       .       .           yes
 N1      C2      H2           126.00             .       .       .           no
 C3      C2      H2           126.00             .       .       .           no
 N2      C3      H3           126.00             .       .       .           no
 C2      C3      H3           126.00             .       .       .           no
 C5      C6      H6           119.00             .       .       .           no
 C7      C6      H6           119.00             .       .       .           no
 C6      C7      H7           120.00             .       .       .           no
 C8      C7      H7           120.00             .       .       .           no
 C7      C8      H8           120.00             .       .       .           no
 C9      C8      H8           120.00             .       .       .           no
 C5      C10     H10          107.00             .       .       .           no
 C11     C10     H10          107.00             .       .       .           no
 C12     C10     H10          107.00             .       .       .           no
 C10     C11     H11A         109.00             .       .       .           no
 C10     C11     H11B         109.00             .       .       .           no
 C10     C11     H11C         109.00             .       .       .           no
 H11A    C11     H11B         109.00             .       .       .           no
 H11A    C11     H11C         109.00             .       .       .           no
 H11B    C11     H11C         110.00             .       .       .           no
 C10     C12     H12A         109.00             .       .       .           no
 C10     C12     H12B         109.00             .       .       .           no
 C10     C12     H12C         109.00             .       .       .           no
 H12A    C12     H12B         109.00             .       .       .           no
 H12A    C12     H12C         109.00             .       .       .           no
 H12B    C12     H12C         109.00             .       .       .           no
 C9      C13     H13          108.00             .       .       .           no
 C14     C13     H13          108.00             .       .       .           no
 C15     C13     H13          108.00             .       .       .           no
 C13     C14     H14A         109.00             .       .       .           no
 C13     C14     H14B         109.00             .       .       .           no
 C13     C14     H14C         109.00             .       .       .           no
 H14A    C14     H14B         109.00             .       .       .           no
 H14A    C14     H14C         109.00             .       .       .           no
 H14B    C14     H14C         109.00             .       .       .           no
 C13     C15     H15A         109.00             .       .       .           no
 C13     C15     H15B         109.00             .       .       .           no
 C13     C15     H15C         109.00             .       .       .           no
 H15A    C15     H15B         109.00             .       .       .           no
 H15A    C15     H15C         110.00             .       .       .           no
 H15B    C15     H15C         109.00             .       .       .           no
 C17     C18     H18          120.00             .       .       .           no
 C19     C18     H18          120.00             .       .       .           no
 C18     C19     H19          120.00             .       .       .           no
 C20     C19     H19          120.00             .       .       .           no
 C19     C20     H20          119.00             .       .       .           no
 C21     C20     H20          119.00             .       .       .           no
 C17     C22     H22          108.00             .       .       .           no
 C23     C22     H22          108.00             .       .       .           no
 C24     C22     H22          108.00             .       .       .           no
 C22     C23     H23A         109.00             .       .       .           no
 C22     C23     H23B         109.00             .       .       .           no
 C22     C23     H23C         109.00             .       .       .           no
 H23A    C23     H23B         109.00             .       .       .           no
 H23A    C23     H23C         109.00             .       .       .           no
 H23B    C23     H23C         109.00             .       .       .           no
 C22     C24     H24A         109.00             .       .       .           no
 C22     C24     H24B         109.00             .       .       .           no
 C22     C24     H24C         109.00             .       .       .           no
 H24A    C24     H24B         109.00             .       .       .           no
 H24A    C24     H24C         109.00             .       .       .           no
 H24B    C24     H24C         109.00             .       .       .           no
 C21     C25     H25          109.00             .       .       .           no
 C26     C25     H25          109.00             .       .       .           no
 C27     C25     H25          109.00             .       .       .           no
 C25     C26     H26A         109.00             .       .       .           no
 C25     C26     H26B         109.00             .       .       .           no
 C25     C26     H26C         109.00             .       .       .           no
 H26A    C26     H26B         109.00             .       .       .           no
 H26A    C26     H26C         109.00             .       .       .           no
 H26B    C26     H26C         109.00             .       .       .           no
 C25     C27     H27A         109.00             .       .       .           no
 C25     C27     H27B         109.00             .       .       .           no
 C25     C27     H27C         109.00             .       .       .           no
 H27A    C27     H27B         109.00             .       .       .           no
 H27A    C27     H27C         109.00             .       .       .           no
 H27B    C27     H27C         109.00             .       .       .           no
 C28     C29     H29          119.00             .       .       .           no
 C30     C29     H29          119.00             .       .       .           no
 C29     C30     H30          120.00             .       .       .           no
 C31     C30     H30          120.00             .       .       .           no
 C31     C32     H32          119.00             .       .       .           no
 C33     C32     H32          119.00             .       .       .           no
 C28     C33     H33          119.00             .       .       .           no
 C32     C33     H33          119.00             .       .       .           no
 C31     C34     H34A         109.00             .       .       .           no
 C31     C34     H34B         109.00             .       .       .           no
 C31     C34     H34C         109.00             .       .       .           no
 H34A    C34     H34B         109.00             .       .       .           no
 H34A    C34     H34C         109.00             .       .       .           no
 H34B    C34     H34C         109.00             .       .       .           no
 C35     C36     H36          119.00             .       .       .           no
 C37     C36     H36          119.00             .       .       .           no
 C36     C37     H37          119.00             .       .       .           no
 C38     C37     H37          119.00             .       .       .           no
 C38     C39     H39          119.00             .       .       .           no
 C40     C39     H39          119.00             .       .       .           no
 C35     C40     H40          119.00             .       .       .           no
 C39     C40     H40          119.00             .       .       .           no
 C38     C41     H41A         109.00             .       .       .           no
 C38     C41     H41B         109.00             .       .       .           no
 C38     C41     H41C         109.00             .       .       .           no
 H41A    C41     H41B         109.00             .       .       .           no
 H41A    C41     H41C         109.00             .       .       .           no
 H41B    C41     H41C         109.00             .       .       .           no
 C42     C43     H43          119.00             .       .       .           no
 C44     C43     H43          119.00             .       .       .           no
 C43     C44     H44          119.00             .       .       .           no
 C45     C44     H44          119.00             .       .       .           no
 C45     C46     H46          119.00             .       .       .           no
 C47     C46     H46          119.00             .       .       .           no
 C42     C47     H47          119.00             .       .       .           no
 C46     C47     H47          119.00             .       .       .           no
 C45     C48     H48A         109.00             .       .       .           no
 C45     C48     H48B         109.00             .       .       .           no
 C45     C48     H48C         109.00             .       .       .           no
 H48A    C48     H48B         109.00             .       .       .           no
 H48A    C48     H48C         109.00             .       .       .           no
 H48B    C48     H48C         109.00             .       .       .           no
 Si4     C49     H49A         109.00             .       .       .           no
 Si4     C49     H49B         109.00             .       .       .           no
 Si4     C49     H49C         109.00             .       .       .           no
 H49A    C49     H49B         109.00             .       .       .           no
 H49A    C49     H49C         109.00             .       .       .           no
 H49B    C49     H49C         109.00             .       .       .           no
 Si4     C50     H50A         109.00             .       .       .           no
 Si4     C50     H50B         109.00             .       .       .           no
 Si4     C50     H50C         109.00             .       .       .           no
 H50A    C50     H50B         109.00             .       .       .           no
 H50A    C50     H50C         109.00             .       .       .           no
 H50B    C50     H50C         109.00             .       .       .           no
 Si4     C51     H51A         109.00             .       .       .           no
 Si4     C51     H51B         109.00             .       .       .           no
 Si4     C51     H51C         109.00             .       .       .           no
 H51A    C51     H51B         109.00             .       .       .           no
 H51A    C51     H51C         109.00             .       .       .           no
 H51B    C51     H51C         109.00             .       .       .           no
 Si5     C52     H52A         109.00             .       .       .           no
 Si5     C52     H52B         109.00             .       .       .           no
 Si5     C52     H52C         109.00             .       .       .           no
 H52A    C52     H52B         109.00             .       .       .           no
 H52A    C52     H52C         109.00             .       .       .           no
 H52B    C52     H52C         109.00             .       .       .           no
 Si5D    C52D    H52D         109.00             .       .       .           no
 Si5D    C52D    H52E         109.00             .       .       .           no
 Si5D    C52D    H52F         109.00             .       .       .           no
 H52D    C52D    H52E         109.00             .       .       .           no
 H52D    C52D    H52F         110.00             .       .       .           no
 H52E    C52D    H52F         109.00             .       .       .           no
 Si5     C53     H53C         109.00             .       .       .           no
 Si5     C53     H53A         109.00             .       .       .           no
 Si5     C53     H53B         109.00             .       .       .           no
 H53B    C53     H53C         109.00             .       .       .           no
 H53A    C53     H53B         109.00             .       .       .           no
 H53A    C53     H53C         109.00             .       .       .           no
 Si5D    C53D    H53D         110.00             .       .       .           no
 H53D    C53D    H53E         109.00             .       .       .           no
 Si5D    C53D    H53E         109.00             .       .       .           no
 Si5D    C53D    H53F         110.00             .       .       .           no
 H53D    C53D    H53F         109.00             .       .       .           no
 H53E    C53D    H53F         109.00             .       .       .           no
 Si5     C54     H54A         109.00             .       .       .           no
 H54B    C54     H54C         109.00             .       .       .           no
 Si5     C54     H54C         109.00             .       .       .           no
 H54A    C54     H54B         109.00             .       .       .           no
 Si5     C54     H54B         109.00             .       .       .           no
 H54A    C54     H54C         109.00             .       .       .           no
 Si5D    C54D    H54E         109.00             .       .       .           no
 Si5D    C54D    H54F         110.00             .       .       .           no
 Si5D    C54D    H54D         109.00             .       .       .           no
 H54D    C54D    H54E         109.00             .       .       .           no
 H54D    C54D    H54F         109.00             .       .       .           no
 H54E    C54D    H54F         110.00             .       .       .           no
 Si1     C55     H55A         117.00             .       .       .           no
 Si1     C55     H55B         117.00             .       .       .           no
 C56     C55     H55A         117.00             .       .       .           no
 C56     C55     H55B         117.00             .       .       .           no
 H55A    C55     H55B         114.00             .       .       .           no
 Si1     C56     H56B         117.00             .       .       .           no
 H56A    C56     H56B         114.00             .       .       .           no
 C55     C56     H56A         117.00             .       .       .           no
 C55     C56     H56B         117.00             .       .       .           no
 Si1     C56     H56A         117.00             .       .       .           no
 C57     C58     C59        114.3(3)             .       .       .           no
 C58     C59     C60        114.5(3)             .       .       .           no
 C59     C60     C61        115.9(3)             .       .       .           no
 C60     C61     C62        113.2(3)             .       .       .           no
 C58     C57     H57A         110.00             .       .       .           no
 C58     C57     H57B         109.00             .       .       .           no
 C58     C57     H57C         109.00             .       .       .           no
 H57A    C57     H57B         109.00             .       .       .           no
 H57A    C57     H57C         110.00             .       .       .           no
 H57B    C57     H57C         109.00             .       .       .           no
 C57     C58     H58A         109.00             .       .       .           no
 C57     C58     H58B         109.00             .       .       .           no
 C59     C58     H58A         109.00             .       .       .           no
 C59     C58     H58B         109.00             .       .       .           no
 H58A    C58     H58B         108.00             .       .       .           no
 C58     C59     H59A         109.00             .       .       .           no
 C58     C59     H59B         109.00             .       .       .           no
 C60     C59     H59A         109.00             .       .       .           no
 C60     C59     H59B         109.00             .       .       .           no
 H59A    C59     H59B         108.00             .       .       .           no
 C59     C60     H60A         108.00             .       .       .           no
 C59     C60     H60B         108.00             .       .       .           no
 C61     C60     H60A         108.00             .       .       .           no
 C61     C60     H60B         108.00             .       .       .           no
 H60A    C60     H60B         107.00             .       .       .           no
 C60     C61     H61A         109.00             .       .       .           no
 C60     C61     H61B         109.00             .       .       .           no
 C62     C61     H61A         109.00             .       .       .           no
 C62     C61     H61B         109.00             .       .       .           no
 H61A    C61     H61B         108.00             .       .       .           no
 C61     C62     H62A         109.00             .       .       .           no
 C61     C62     H62B         110.00             .       .       .           no
 C61     C62     H62C         110.00             .       .       .           no
 H62A    C62     H62B         109.00             .       .       .           no
 H62A    C62     H62C         109.00             .       .       .           no
 H62B    C62     H62C         110.00             .       .       .           no
 C57D    C58D    C59D      114.3(10)             .       .       .           no
 C58D    C59D    C60D       114.6(8)             .       .       .           no
 C59D    C60D    C61D       115.7(9)             .       .       .           no
 C60D    C61D    C62D      113.3(11)             .       .       .           no
 C58D    C57D    H57D         109.00             .       .       .           no
 C58D    C57D    H57E         109.00             .       .       .           no
 C58D    C57D    H57F         109.00             .       .       .           no
 H57D    C57D    H57E         109.00             .       .       .           no
 H57D    C57D    H57F         110.00             .       .       .           no
 H57E    C57D    H57F         110.00             .       .       .           no
 C57D    C58D    H58C         109.00             .       .       .           no
 C57D    C58D    H58D         109.00             .       .       .           no
 C59D    C58D    H58C         109.00             .       .       .           no
 C59D    C58D    H58D         109.00             .       .       .           no
 H58C    C58D    H58D         108.00             .       .       .           no
 C58D    C59D    H59C         109.00             .       .       .           no
 C58D    C59D    H59D         109.00             .       .       .           no
 C60D    C59D    H59C         109.00             .       .       .           no
 C60D    C59D    H59D         109.00             .       .       .           no
 H59C    C59D    H59D         108.00             .       .       .           no
 C59D    C60D    H60C         108.00             .       .       .           no
 C59D    C60D    H60D         108.00             .       .       .           no
 C61D    C60D    H60C         108.00             .       .       .           no
 C61D    C60D    H60D         108.00             .       .       .           no
 H60C    C60D    H60D         107.00             .       .       .           no
 C60D    C61D    H61C         109.00             .       .       .           no
 C60D    C61D    H61D         109.00             .       .       .           no
 C62D    C61D    H61C         109.00             .       .       .           no
 C62D    C61D    H61D         109.00             .       .       .           no
 H61C    C61D    H61D         108.00             .       .       .           no
 C61D    C62D    H62D         109.00             .       .       .           no
 C61D    C62D    H62E         109.00             .       .       .           no
 C61D    C62D    H62F         110.00             .       .       .           no
 H62D    C62D    H62E         109.00             .       .       .           no
 H62D    C62D    H62F         110.00             .       .       .           no
 H62E    C62D    H62F         109.00             .       .       .           no

loop_
_geom_torsion_atom_site_label_1
_geom_torsion_atom_site_label_2
_geom_torsion_atom_site_label_3
_geom_torsion_atom_site_label_4
_geom_torsion
_geom_torsion_site_symmetry_1
_geom_torsion_site_symmetry_2
_geom_torsion_site_symmetry_3
_geom_torsion_site_symmetry_4
_geom_torsion_publ_flag
 C1      P1      Si1     Si2      -163.22(7)     .       .       .       .   no
 C1      P1      Si1     C55      -19.25(14)     .       .       .       .   no
 C1      P1      Si1     C56       55.41(12)     .       .       .       .   no
 Si1     P1      C1      N2       177.65(11)     .       .       .       .   no
 Si1     P1      C1      N1          -3.4(2)     .       .       .       .   no
 P1      Si1     Si2     Si4        84.29(3)     .       .       .       .   no
 P1      Si1     Si2     Si3       -38.90(3)     .       .       .       .   no
 C55     Si1     Si2     Si4       -71.06(7)     .       .       .       .   no
 P1      Si1     Si2     Si5      -158.97(3)     .       .       .       .   no
 C55     Si1     Si2     Si3       165.76(7)     .       .       .       .   no
 C56     Si1     Si2     Si4      -123.96(7)     .       .       .       .   no
 C56     Si1     Si2     Si5        -7.22(8)     .       .       .       .   no
 P1      Si1     C55     C56      116.05(12)     .       .       .       .   no
 Si2     Si1     C55     C56     -101.45(11)     .       .       .       .   no
 P1      Si1     C56     C55     -122.05(11)     .       .       .       .   no
 C55     Si1     Si2     Si5        45.68(8)     .       .       .       .   no
 C56     Si1     Si2     Si3       112.85(7)     .       .       .       .   no
 Si2     Si1     C56     C55       98.63(10)     .       .       .       .   no
 Si1     Si2     Si3     C42       -34.36(6)     .       .       .       .   no
 Si4     Si2     Si3     C28       -31.03(6)     .       .       .       .   no
 Si1     Si2     Si3     C35      -149.44(6)     .       .       .       .   no
 Si4     Si2     Si3     C42      -153.65(6)     .       .       .       .   no
 Si5     Si2     Si3     C28      -150.52(6)     .       .       .       .   no
 Si4     Si2     Si3     C35        91.26(6)     .       .       .       .   no
 Si5     Si2     Si3     C42        86.86(6)     .       .       .       .   no
 Si1     Si2     Si4     C49       -61.76(7)     .       .       .       .   no
 Si1     Si2     Si4     C50        56.29(7)     .       .       .       .   no
 Si1     Si2     Si4     C51       175.55(8)     .       .       .       .   no
 Si3     Si2     Si4     C49        62.08(8)     .       .       .       .   no
 Si3     Si2     Si4     C50      -179.87(7)     .       .       .       .   no
 Si5     Si2     Si3     C35       -28.23(6)     .       .       .       .   no
 Si1     Si2     Si3     C28        88.27(6)     .       .       .       .   no
 Si5     Si2     Si4     C50       -61.04(7)     .       .       .       .   no
 Si5     Si2     Si4     C51        58.22(8)     .       .       .       .   no
 Si1     Si2     Si5     C52       -52.69(8)     .       .       .       .   no
 Si1     Si2     Si5     C53      -171.31(7)     .       .       .       .   no
 Si1     Si2     Si5     C54        67.45(8)     .       .       .       .   no
 Si3     Si2     Si5     C52      -176.25(7)     .       .       .       .   no
 Si3     Si2     Si5     C53        65.14(8)     .       .       .       .   no
 Si3     Si2     Si5     C54       -56.11(8)     .       .       .       .   no
 Si4     Si2     Si5     C52        61.96(8)     .       .       .       .   no
 Si4     Si2     Si5     C53       -56.65(8)     .       .       .       .   no
 Si4     Si2     Si5     C54      -177.90(7)     .       .       .       .   no
 Si3     Si2     Si4     C51       -60.62(8)     .       .       .       .   no
 Si5     Si2     Si4     C49      -179.09(7)     .       .       .       .   no
 C35     Si3     C28     C29      -44.28(18)     .       .       .       .   no
 Si2     Si3     C28     C29       77.94(16)     .       .       .       .   no
 Si2     Si3     C28     C33     -102.85(14)     .       .       .       .   no
 C42     Si3     C28     C33       22.99(17)     .       .       .       .   no
 Si2     Si3     C35     C36      -76.25(16)     .       .       .       .   no
 Si2     Si3     C35     C40      103.68(14)     .       .       .       .   no
 C28     Si3     C35     C36       48.25(17)     .       .       .       .   no
 C28     Si3     C35     C40     -131.83(14)     .       .       .       .   no
 C42     Si3     C35     C36      162.63(15)     .       .       .       .   no
 C42     Si3     C35     C40      -17.45(16)     .       .       .       .   no
 Si2     Si3     C42     C43      171.35(12)     .       .       .       .   no
 Si2     Si3     C42     C47      -15.95(17)     .       .       .       .   no
 C28     Si3     C42     C43       45.58(16)     .       .       .       .   no
 C28     Si3     C42     C47     -141.72(15)     .       .       .       .   no
 C35     Si3     C42     C43      -70.24(15)     .       .       .       .   no
 C35     Si3     C42     C47      102.46(16)     .       .       .       .   no
 C35     Si3     C28     C33      134.93(15)     .       .       .       .   no
 C42     Si3     C28     C29     -156.22(16)     .       .       .       .   no
 C2      N1      C1      P1      -177.98(16)     .       .       .       .   no
 C4      N1      C1      P1          -0.9(3)     .       .       .       .   no
 C2      N1      C1      N2         1.06(18)     .       .       .       .   no
 C4      N1      C1      N2       178.10(15)     .       .       .       .   no
 C2      N1      C4      C5         -83.5(2)     .       .       .       .   no
 C1      N1      C2      C3        -0.78(19)     .       .       .       .   no
 C1      N1      C4      C5          99.8(2)     .       .       .       .   no
 C2      N1      C4      C9        89.42(19)     .       .       .       .   no
 C4      N1      C2      C3      -178.10(15)     .       .       .       .   no
 C1      N1      C4      C9         -87.4(2)     .       .       .       .   no
 C16     N2      C1      P1           1.1(2)     .       .       .       .   no
 C3      N2      C1      P1       178.31(12)     .       .       .       .   no
 C1      N2      C3      C2           0.5(2)     .       .       .       .   no
 C1      N2      C16     C21        -94.0(2)     .       .       .       .   no
 C16     N2      C1      N1      -178.20(16)     .       .       .       .   no
 C16     N2      C3      C2       177.91(15)     .       .       .       .   no
 C3      N2      C1      N1        -0.97(18)     .       .       .       .   no
 C1      N2      C16     C17         90.4(2)     .       .       .       .   no
 C3      N2      C16     C17        -86.5(2)     .       .       .       .   no
 C3      N2      C16     C21         89.1(2)     .       .       .       .   no
 N1      C2      C3      N2         0.15(19)     .       .       .       .   no
 N1      C4      C9      C8      -176.29(16)     .       .       .       .   no
 N1      C4      C9      C13         -0.8(3)     .       .       .       .   no
 C5      C4      C9      C8          -3.8(3)     .       .       .       .   no
 N1      C4      C5      C6       175.59(15)     .       .       .       .   no
 N1      C4      C5      C10         -4.8(2)     .       .       .       .   no
 C9      C4      C5      C6           3.1(3)     .       .       .       .   no
 C9      C4      C5      C10     -177.23(17)     .       .       .       .   no
 C5      C4      C9      C13      171.68(17)     .       .       .       .   no
 C4      C5      C10     C12      143.52(18)     .       .       .       .   no
 C6      C5      C10     C12        -36.9(3)     .       .       .       .   no
 C10     C5      C6      C7      -179.81(18)     .       .       .       .   no
 C6      C5      C10     C11         88.1(2)     .       .       .       .   no
 C4      C5      C6      C7          -0.2(3)     .       .       .       .   no
 C4      C5      C10     C11        -91.6(2)     .       .       .       .   no
 C5      C6      C7      C8          -1.9(3)     .       .       .       .   no
 C6      C7      C8      C9           1.2(3)     .       .       .       .   no
 C7      C8      C9      C4           1.6(3)     .       .       .       .   no
 C7      C8      C9      C13     -174.03(19)     .       .       .       .   no
 C4      C9      C13     C15       -111.7(2)     .       .       .       .   no
 C8      C9      C13     C14        -59.7(3)     .       .       .       .   no
 C8      C9      C13     C15         63.7(3)     .       .       .       .   no
 C4      C9      C13     C14        124.9(2)     .       .       .       .   no
 N2      C16     C17     C18      173.09(16)     .       .       .       .   no
 N2      C16     C17     C22         -5.4(3)     .       .       .       .   no
 C21     C16     C17     C18         -2.4(3)     .       .       .       .   no
 C21     C16     C17     C22      179.17(18)     .       .       .       .   no
 N2      C16     C21     C20     -171.48(18)     .       .       .       .   no
 N2      C16     C21     C25         10.8(3)     .       .       .       .   no
 C17     C16     C21     C20          4.0(3)     .       .       .       .   no
 C17     C16     C21     C25       -173.8(2)     .       .       .       .   no
 C16     C17     C18     C19         -1.1(3)     .       .       .       .   no
 C22     C17     C18     C19      177.40(18)     .       .       .       .   no
 C16     C17     C22     C23        114.6(2)     .       .       .       .   no
 C16     C17     C22     C24       -121.0(2)     .       .       .       .   no
 C18     C17     C22     C23        -63.8(2)     .       .       .       .   no
 C18     C17     C22     C24         60.6(2)     .       .       .       .   no
 C17     C18     C19     C20          2.9(3)     .       .       .       .   no
 C18     C19     C20     C21         -1.3(3)     .       .       .       .   no
 C19     C20     C21     C16         -2.1(3)     .       .       .       .   no
 C19     C20     C21     C25        175.8(2)     .       .       .       .   no
 C16     C21     C25     C26       -115.5(2)     .       .       .       .   no
 C16     C21     C25     C27        123.1(2)     .       .       .       .   no
 C20     C21     C25     C26         66.8(3)     .       .       .       .   no
 C20     C21     C25     C27        -54.7(3)     .       .       .       .   no
 Si3     C28     C29     C30      177.16(16)     .       .       .       .   no
 C33     C28     C29     C30         -2.1(3)     .       .       .       .   no
 Si3     C28     C33     C32     -176.11(15)     .       .       .       .   no
 C29     C28     C33     C32          3.2(3)     .       .       .       .   no
 C28     C29     C30     C31         -0.4(3)     .       .       .       .   no
 C29     C30     C31     C32          1.8(3)     .       .       .       .   no
 C29     C30     C31     C34     -178.21(19)     .       .       .       .   no
 C30     C31     C32     C33         -0.7(3)     .       .       .       .   no
 C34     C31     C32     C33      179.29(19)     .       .       .       .   no
 C31     C32     C33     C28         -1.9(3)     .       .       .       .   no
 Si3     C35     C36     C37     -178.12(15)     .       .       .       .   no
 C40     C35     C36     C37          2.0(3)     .       .       .       .   no
 Si3     C35     C40     C39      178.87(15)     .       .       .       .   no
 C36     C35     C40     C39         -1.2(3)     .       .       .       .   no
 C35     C36     C37     C38         -1.3(3)     .       .       .       .   no
 C36     C37     C38     C39         -0.3(3)     .       .       .       .   no
 C36     C37     C38     C41      178.74(18)     .       .       .       .   no
 C37     C38     C39     C40          1.1(3)     .       .       .       .   no
 C41     C38     C39     C40     -178.00(18)     .       .       .       .   no
 C38     C39     C40     C35         -0.3(3)     .       .       .       .   no
 Si3     C42     C43     C44      172.31(15)     .       .       .       .   no
 C47     C42     C43     C44         -0.9(3)     .       .       .       .   no
 Si3     C42     C47     C46     -170.87(14)     .       .       .       .   no
 C43     C42     C47     C46          1.9(3)     .       .       .       .   no
 C42     C43     C44     C45         -0.8(3)     .       .       .       .   no
 C43     C44     C45     C46          1.5(3)     .       .       .       .   no
 C43     C44     C45     C48       -178.6(2)     .       .       .       .   no
 C44     C45     C46     C47         -0.5(3)     .       .       .       .   no
 C48     C45     C46     C47      179.64(19)     .       .       .       .   no
 C45     C46     C47     C42         -1.3(3)     .       .       .       .   no
 C57     C58     C59     C60         59.3(5)     .       .       .       .   no
 C58     C59     C60     C61        174.8(3)     .       .       .       .   no
 C59     C60     C61     C62       -177.9(3)     .       .       .       .   no

loop_
_geom_hbond_atom_site_label_D
_geom_hbond_atom_site_label_H
_geom_hbond_atom_site_label_A
_geom_hbond_distance_DH
_geom_hbond_distance_HA
_geom_hbond_distance_DA
_geom_hbond_angle_DHA
_geom_hbond_site_symmetry_A
_geom_hbond_publ_flag
#
#D   H   A   D - H  H...A   D...A    D - H...A  symm(A)
#
C10     H10     N1          1.0000     2.4400   2.883(2)     106.00     .   yes
C13     H13     N1          1.0000     2.3800   2.885(3)     110.00     .   yes
C22     H22     N2          1.0000     2.4000   2.901(2)     110.00     .   yes
C25     H25     N2          1.0000     2.4700   2.934(3)     108.00     .   yes

# Loop Mechanism for Extra Tables(s)

#loop_
#_publ_manuscript_incl_extra_item
#'_geom_extra_tableA_col_1'
#'_geom_extra_tableA_col_2'
#'_geom_extra_tableA_col_3'
#'_geom_extra_table_head_A'
#'_geom_table_footnote_A'
#'_geom_extra_tableB_col_1'
#'_geom_extra_tableB_col_2'
#'_geom_extra_tableB_col_3'
#'_geom_extra_table_head_B'
#'_geom_table_footnote_B'


#
#loop_
#_geom_extra_tableA_col_1
#_geom_extra_tableA_col_2
#_geom_extra_tableA_col_3
# ? ? ?


#
#loop_
#_geom_extra_tableB_col_1
#_geom_extra_tableB_col_2
#_geom_extra_tableB_col_3
# ? ? ?


#
#_geom_table_footnote_A
#;
# ?
#;


#
#_geom_table_footnote_B
#;
# ?
#;


#
#_geom_table_footnote_A
#;
# ?
#;


#
#_geom_table_footnote_B
#;
# ?
#;

_shelx_res_file
;
TITL cu_DolMa4_0m_a.res in P2(1)/c
    cu_DolMa4_0m.res
    created by SHELXL-2018/3 at 13:53:31 on 08-Nov-2021
CELL 1.54178 13.7643 21.3586 21.1733 90.000 95.956 90.000
ZERR 4.00 0.0004 0.0006 0.0006 0.000 0.001 0.000
LATT 1
SYMM -x, y+1/2, -z+1/2
SFAC C H N P Si
UNIT 248 372 8 4 20
LIST 4
TEMP -173.150
SIZE 0.226 0.280 0.356
ACTA
L.S. 4
FMAP 2
PLAN 5
HTAB
BOND $H
CONF
WGHT    0.068000    4.822500
FVAR       0.34173   0.94465   0.80002
Part 1 21.000
SIMU 0.005 Si5D C52D > C54D Si5 C52 > C54
SAME 0.001 Si5D C52D > C54D Si5 C52 > C54
SI5   5    0.036046    0.588774    0.664110    21.00000    0.01597    0.02358 =
         0.02353   -0.00091    0.00346   -0.00134
C52   1   -0.053873    0.523342    0.646680    21.00000    0.01946    0.03473 =
         0.03624   -0.00201    0.00278   -0.00448
AFIX 133
H52A  2   -0.120356    0.540353    0.642034    21.00000   -1.50000
H52B  2   -0.047201    0.493125    0.681692    21.00000   -1.50000
H52C  2   -0.040989    0.502400    0.607217    21.00000   -1.50000
AFIX   0
C53   1    0.000980    0.650690    0.602680    21.00000    0.02027    0.03400 =
         0.03100    0.00345    0.00164    0.00308
AFIX 133
H53A  2    0.006974    0.633709    0.560261    21.00000   -1.50000
H53B  2    0.044395    0.686884    0.610220    21.00000   -1.50000
H53C  2   -0.066684    0.663711    0.605578    21.00000   -1.50000
AFIX   0
C54   1    0.016610    0.621329    0.744261    21.00000    0.02593    0.02956 =
         0.02813   -0.00269    0.00849    0.00080
AFIX 133
H54A  2    0.058778    0.657904    0.753242    21.00000   -1.50000
H54B  2    0.032786    0.589296    0.776796    21.00000   -1.50000
H54C  2   -0.051873    0.633769    0.744556    21.00000   -1.50000
AFIX   0
Part 2 -21.000
SI5D  5    0.053678    0.556719    0.685961   -21.00000    0.02790    0.03407 =
         0.02775   -0.00228    0.00246   -0.00885
C52D  1   -0.026436    0.485428    0.677212   -21.00000    0.02935    0.03923 =
         0.03882   -0.00573    0.00257   -0.00735
AFIX 133
H52D  2   -0.049754    0.479329    0.632314   -21.00000   -1.50000
H52E  2   -0.082425    0.491112    0.701701   -21.00000   -1.50000
H52F  2    0.011062    0.448640    0.693057   -21.00000   -1.50000
AFIX   0
C53D  1   -0.000598    0.613832    0.624386   -21.00000    0.02514    0.03700 =
         0.02435    0.00139   -0.00069    0.00118
AFIX 133
H53D  2    0.039366    0.614783    0.588694   -21.00000   -1.50000
H53E  2   -0.002227    0.655681    0.643225   -21.00000   -1.50000
H53F  2   -0.067190    0.600764    0.609185   -21.00000   -1.50000
AFIX   0
C54D  1    0.042198    0.590833    0.766628   -21.00000    0.02768    0.03323 =
         0.02775    0.00006    0.00444   -0.00356
AFIX 133
H54D  2    0.095298    0.620771    0.777386   -21.00000   -1.50000
H54E  2    0.046056    0.557191    0.798263   -21.00000   -1.50000
H54F  2   -0.020748    0.612333    0.766317   -21.00000   -1.50000
AFIX   0
Part 0

Part 1 31.000
SIMU 0.005 C57D > C62D C57 > C62
SAME 0.001 C57D > C62D C57 > C62
C57   1    0.950963    0.048027    0.571047    31.00000    0.06054    0.04489 =
         0.04858   -0.00969    0.00177    0.01217
AFIX 133
H57A  2    0.914197    0.053015    0.529173    31.00000   -1.50000
H57B  2    0.915521    0.068380    0.603234    31.00000   -1.50000
H57C  2    0.958625    0.003365    0.580947    31.00000   -1.50000
AFIX   0
C58   1    1.051473    0.078111    0.570716    31.00000    0.03996    0.07785 =
         0.05012   -0.01730    0.00389    0.01855
AFIX  23
H58A  2    1.089828    0.053550    0.542362    31.00000   -1.20000
H58B  2    1.085828    0.075768    0.614109    31.00000   -1.20000
AFIX   0
C59   1    1.048984    0.146811    0.548922    31.00000    0.03828    0.07634 =
         0.03838   -0.00597    0.00516   -0.01231
AFIX  23
H59A  2    1.116961    0.162141    0.549596    31.00000   -1.20000
H59B  2    1.018822    0.148759    0.504437    31.00000   -1.20000
AFIX   0
C60   1    0.993624    0.190176    0.588799    31.00000    0.04257    0.05649 =
         0.03466    0.00544   -0.00151   -0.01205
AFIX  23
H60A  2    1.019874    0.184969    0.633820    31.00000   -1.20000
H60B  2    0.924381    0.176831    0.584937    31.00000   -1.20000
AFIX   0
C61   1    0.997178    0.259893    0.572091    31.00000    0.06815    0.05910 =
         0.05454    0.01192   -0.01071   -0.01634
AFIX  23
H61A  2    1.066269    0.273423    0.574672    31.00000   -1.20000
H61B  2    0.968218    0.265839    0.527716    31.00000   -1.20000
AFIX   0
C62   1    0.943986    0.300538    0.614775    31.00000    0.09313    0.04390 =
         0.07558    0.00635   -0.01688    0.00399
AFIX 133
H62A  2    0.949219    0.344413    0.602014    31.00000   -1.50000
H62B  2    0.972922    0.295470    0.658752    31.00000   -1.50000
H62C  2    0.875016    0.288323    0.611485    31.00000   -1.50000
AFIX   0
Part 2 -31.000
C57D  1    0.948781    0.038635    0.561392   -31.00000    0.05038    0.06178 =
         0.05214   -0.01382    0.00402    0.01114
AFIX 133
H57D  2    0.908942    0.041625    0.520369   -31.00000   -1.50000
H57E  2    0.906080    0.038232    0.595658   -31.00000   -1.50000
H57F  2    0.987261   -0.000038    0.562829   -31.00000   -1.50000
AFIX   0
C58D  1    1.017395    0.094832    0.569679   -31.00000    0.04764    0.07130 =
         0.04506   -0.00801    0.00123    0.00365
AFIX  23
H58C  2    1.057013    0.096346    0.533265   -31.00000   -1.20000
H58D  2    1.062731    0.088682    0.608632   -31.00000   -1.20000
AFIX   0
C59D  1    0.965273    0.158056    0.574401   -31.00000    0.04580    0.06759 =
         0.04021   -0.00091   -0.00107   -0.00543
AFIX  23
H59C  2    0.905521    0.158033    0.544033   -31.00000   -1.20000
H59D  2    0.944648    0.162199    0.617629   -31.00000   -1.20000
AFIX   0
C60D  1    1.026256    0.214481    0.561086   -31.00000    0.05158    0.06571 =
         0.04595   -0.00107   -0.00350   -0.00827
AFIX  23
H60C  2    1.045554    0.210589    0.517498   -31.00000   -1.20000
H60D  2    1.086812    0.213650    0.590715   -31.00000   -1.20000
AFIX   0
C61D  1    0.976963    0.278266    0.567011   -31.00000    0.05925    0.05963 =
         0.04893    0.00837   -0.00296   -0.00814
AFIX  23
H61C  2    1.024106    0.311705    0.559267   -31.00000   -1.20000
H61D  2    0.921039    0.281622    0.533789   -31.00000   -1.20000
AFIX   0
C62D  1    0.941193    0.288656    0.630626   -31.00000    0.07331    0.05472 =
         0.05725    0.01059    0.00414   -0.00194
AFIX 133
H62D  2    0.928656    0.333363    0.636312   -31.00000   -1.50000
H62E  2    0.990844    0.274362    0.664038   -31.00000   -1.50000
H62F  2    0.880674    0.265039    0.633148   -31.00000   -1.50000
AFIX   0
Part 0

C1    1    0.439780    0.393590    0.779602    11.00000    0.01820    0.01956 =
         0.02324   -0.00181    0.00279   -0.00237
C2    1    0.485840    0.298529    0.821135    11.00000    0.02310    0.01808 =
         0.02853   -0.00119    0.00138    0.00369
AFIX  43
H2    2    0.481937    0.257148    0.837128    11.00000   -1.20000
AFIX   0
C3    1    0.567540    0.331458    0.816536    11.00000    0.02023    0.02239 =
         0.02797   -0.00165    0.00257    0.00410
AFIX  43
H3    2    0.632536    0.317833    0.828547    11.00000   -1.20000
AFIX   0
C4    1    0.308645    0.314500    0.798556    11.00000    0.01835    0.01529 =
         0.03046    0.00066    0.00294   -0.00177
C5    1    0.269656    0.276463    0.748276    11.00000    0.02468    0.01597 =
         0.03153    0.00089   -0.00105   -0.00061
C6    1    0.176175    0.252560    0.752626    11.00000    0.02803    0.02407 =
         0.04314   -0.00203   -0.00352   -0.00718
AFIX  43
H6    2    0.146749    0.226618    0.719555    11.00000   -1.20000
AFIX   0
C7    1    0.125458    0.265917    0.804218    11.00000    0.02380    0.02907 =
         0.05425    0.00429    0.00428   -0.00746
AFIX  43
H7    2    0.061145    0.250140    0.805422    11.00000   -1.20000
AFIX   0
C8    1    0.167295    0.301765    0.853657    11.00000    0.02934    0.03210 =
         0.04413    0.00047    0.01459   -0.00218
AFIX  43
H8    2    0.132068    0.309833    0.889071    11.00000   -1.20000
AFIX   0
C9    1    0.261067    0.326479    0.852416    11.00000    0.02765    0.02326 =
         0.03538   -0.00288    0.00802   -0.00246
C10   1    0.325733    0.262216    0.691781    11.00000    0.03118    0.02435 =
         0.02828   -0.00298   -0.00051    0.00075
AFIX  13
H10   2    0.396857    0.266398    0.706481    11.00000   -1.20000
AFIX   0
C11   1    0.302026    0.309716    0.638310    11.00000    0.07480    0.03457 =
         0.03893    0.00607    0.01594    0.01045
AFIX 137
H11A  2    0.339796    0.299737    0.602851    11.00000   -1.50000
H11B  2    0.318984    0.351889    0.654021    11.00000   -1.50000
H11C  2    0.232113    0.307946    0.623811    11.00000   -1.50000
AFIX   0
C12   1    0.309060    0.195690    0.667162    11.00000    0.05183    0.02617 =
         0.04491   -0.00885    0.00343    0.00321
AFIX 137
H12A  2    0.241054    0.191048    0.648902    11.00000   -1.50000
H12B  2    0.322656    0.166030    0.702282    11.00000   -1.50000
H12C  2    0.352737    0.187175    0.634458    11.00000   -1.50000
AFIX   0
C13   1    0.310737    0.360727    0.910009    11.00000    0.03832    0.04067 =
         0.03582   -0.01249    0.01281   -0.00860
AFIX  13
H13   2    0.375928    0.375490    0.899169    11.00000   -1.20000
AFIX   0
C14   1    0.253320    0.417827    0.928200    11.00000    0.10207    0.05187 =
         0.05216   -0.02359   -0.01007    0.02082
AFIX 137
H14A  2    0.244214    0.446667    0.892072    11.00000   -1.50000
H14B  2    0.289418    0.439034    0.964398    11.00000   -1.50000
H14C  2    0.189414    0.404491    0.939826    11.00000   -1.50000
AFIX   0
C15   1    0.327763    0.316497    0.966183    11.00000    0.05778    0.05725 =
         0.04596   -0.00530   -0.00524   -0.00137
AFIX 137
H15A  2    0.363496    0.279529    0.953834    11.00000   -1.50000
H15B  2    0.264753    0.303534    0.979582    11.00000   -1.50000
H15C  2    0.366033    0.337873    1.001400    11.00000   -1.50000
AFIX   0
C16   1    0.609399    0.437909    0.781212    11.00000    0.01534    0.02618 =
         0.03262    0.00572    0.00250   -0.00275
C17   1    0.637609    0.478071    0.831230    11.00000    0.01809    0.02185 =
         0.03584    0.00524    0.00100    0.00022
C18   1    0.713534    0.520491    0.823333    11.00000    0.02353    0.02536 =
         0.04593    0.00512   -0.00095   -0.00438
AFIX  43
H18   2    0.734006    0.549221    0.856305    11.00000   -1.20000
AFIX   0
C19   1    0.758505    0.520702    0.768080    11.00000    0.02190    0.04161 =
         0.05247    0.01824    0.00177   -0.00957
AFIX  43
H19   2    0.811716    0.548252    0.764109    11.00000   -1.20000
AFIX   0
C20   1    0.727369    0.481790    0.719137    11.00000    0.02858    0.06422 =
         0.03848    0.01220    0.00848   -0.01205
AFIX  43
H20   2    0.758460    0.483237    0.681149    11.00000   -1.20000
AFIX   0
C21   1    0.650688    0.439850    0.723733    11.00000    0.02587    0.05461 =
         0.03328    0.00161    0.00595   -0.00860
C22   1    0.592172    0.476816    0.893488    11.00000    0.02697    0.02594 =
         0.03451   -0.00302    0.00407   -0.00495
AFIX  13
H22   2    0.539120    0.444632    0.889751    11.00000   -1.20000
AFIX   0
C23   1    0.668723    0.456790    0.947500    11.00000    0.04422    0.03929 =
         0.03450    0.00066    0.00360    0.00254
AFIX 137
H23A  2    0.695431    0.415833    0.937591    11.00000   -1.50000
H23B  2    0.638129    0.453996    0.987186    11.00000   -1.50000
H23C  2    0.721537    0.487741    0.952246    11.00000   -1.50000
AFIX   0
C24   1    0.546169    0.539830    0.907214    11.00000    0.04057    0.03832 =
         0.04967   -0.00673    0.00787    0.00772
AFIX 137
H24A  2    0.596706    0.572327    0.910718    11.00000   -1.50000
H24B  2    0.516276    0.537214    0.947170    11.00000   -1.50000
H24C  2    0.496024    0.550364    0.872556    11.00000   -1.50000
AFIX   0
C25   1    0.614017    0.400786    0.666611    11.00000    0.04137    0.08583 =
         0.03767   -0.01363    0.01713   -0.02423
AFIX  13
H25   2    0.554650    0.377276    0.676563    11.00000   -1.20000
AFIX   0
C26   1    0.691592    0.353565    0.650170    11.00000    0.09056    0.03921 =
         0.04115    0.00799   -0.00331   -0.00359
AFIX 137
H26A  2    0.667713    0.330951    0.611363    11.00000   -1.50000
H26B  2    0.704697    0.323738    0.685188    11.00000   -1.50000
H26C  2    0.751901    0.375856    0.643460    11.00000   -1.50000
AFIX   0
C27   1    0.585593    0.443985    0.608391    11.00000    0.05163    0.08666 =
         0.04554   -0.00878   -0.00293    0.02216
AFIX 137
H27A  2    0.552288    0.419209    0.573680    11.00000   -1.50000
H27B  2    0.644703    0.462779    0.594428    11.00000   -1.50000
H27C  2    0.541898    0.477160    0.620417    11.00000   -1.50000
AFIX   0
C28   1    0.421502    0.638254    0.653701    11.00000    0.02022    0.01832 =
         0.02799   -0.00201    0.00382   -0.00537
C29   1    0.430036    0.655340    0.590873    11.00000    0.02070    0.04400 =
         0.02788    0.00305    0.00030   -0.00265
AFIX  43
H29   2    0.372861    0.667007    0.564476    11.00000   -1.20000
AFIX   0
C30   1    0.519457    0.655873    0.565557    11.00000    0.02788    0.04109 =
         0.02780    0.00168    0.00715   -0.00390
AFIX  43
H30   2    0.521947    0.667575    0.522468    11.00000   -1.20000
AFIX   0
C31   1    0.604449    0.639645    0.602189    11.00000    0.02224    0.02390 =
         0.03722   -0.00532    0.00681   -0.00153
C32   1    0.596819    0.621227    0.664161    11.00000    0.02334    0.04032 =
         0.04006    0.00532    0.00217    0.00836
AFIX  43
H32   2    0.654216    0.609356    0.690225    11.00000   -1.20000
AFIX   0
C33   1    0.507657    0.619624    0.689262    11.00000    0.02797    0.03113 =
         0.03123    0.00701    0.00495    0.00374
AFIX  43
H33   2    0.505223    0.605521    0.731622    11.00000   -1.20000
AFIX   0
C34   1    0.702689    0.641622    0.576449    11.00000    0.02536    0.04163 =
         0.04944   -0.00427    0.01198    0.00241
AFIX 137
H34A  2    0.693626    0.651099    0.530932    11.00000   -1.50000
H34B  2    0.734971    0.600906    0.583061    11.00000   -1.50000
H34C  2    0.743228    0.674145    0.598649    11.00000   -1.50000
AFIX   0
C35   1    0.235187    0.716283    0.668289    11.00000    0.01771    0.02207 =
         0.02943   -0.00085    0.00103   -0.00543
C36   1    0.219478    0.740161    0.606476    11.00000    0.02939    0.02739 =
         0.02839   -0.00200    0.00153   -0.00094
AFIX  43
H36   2    0.241777    0.716903    0.572557    11.00000   -1.20000
AFIX   0
C37   1    0.172088    0.797047    0.593270    11.00000    0.02960    0.02913 =
         0.03175    0.00432   -0.00078   -0.00079
AFIX  43
H37   2    0.164005    0.812033    0.550804    11.00000   -1.20000
AFIX   0
C38   1    0.136457    0.832252    0.640935    11.00000    0.01895    0.02722 =
         0.04096    0.00125   -0.00027   -0.00122
C39   1    0.149420    0.808426    0.702180    11.00000    0.02755    0.03280 =
         0.03607   -0.00373    0.00766    0.00214
AFIX  43
H39   2    0.124828    0.831100    0.735694    11.00000   -1.20000
AFIX   0
C40   1    0.197565    0.752166    0.715461    11.00000    0.02550    0.03016 =
         0.03029    0.00192    0.00598   -0.00140
AFIX  43
H40   2    0.205284    0.737468    0.758033    11.00000   -1.20000
AFIX   0
C41   1    0.086878    0.894479    0.627407    11.00000    0.03079    0.03157 =
         0.04830    0.00178    0.00165    0.00529
AFIX 137
H41A  2    0.065225    0.897667    0.581947    11.00000   -1.50000
H41B  2    0.132923    0.928391    0.639770    11.00000   -1.50000
H41C  2    0.030263    0.897821    0.651712    11.00000   -1.50000
AFIX   0
C42   1    0.333576    0.647610    0.779644    11.00000    0.02122    0.02204 =
         0.02380   -0.00080    0.00171   -0.00032
C43   1    0.404618    0.691216    0.802476    11.00000    0.03279    0.02779 =
         0.02675   -0.00119    0.00531   -0.01008
AFIX  43
H43   2    0.440994    0.712292    0.773181    11.00000   -1.20000
AFIX   0
C44   1    0.423295    0.704452    0.866530    11.00000    0.03417    0.03091 =
         0.03203   -0.00717    0.00271   -0.01093
AFIX  43
H44   2    0.472641    0.733934    0.880380    11.00000   -1.20000
AFIX   0
C45   1    0.371041    0.675319    0.910888    11.00000    0.03279    0.03172 =
         0.02619   -0.00610    0.00378   -0.00049
C46   1    0.300938    0.631297    0.888955    11.00000    0.02763    0.03531 =
         0.02796    0.00070    0.00799   -0.00366
AFIX  43
H46   2    0.264601    0.610493    0.918452    11.00000   -1.20000
AFIX   0
C47   1    0.283087    0.617193    0.824637    11.00000    0.02184    0.02679 =
         0.02845   -0.00143    0.00200   -0.00455
AFIX  43
H47   2    0.235733    0.586339    0.811102    11.00000   -1.20000
AFIX   0
C48   1    0.390715    0.691340    0.980602    11.00000    0.05823    0.05655 =
         0.03024   -0.01369    0.01155   -0.01909
AFIX 137
H48A  2    0.419988    0.733130    0.985204    11.00000   -1.50000
H48B  2    0.435730    0.660478    1.001692    11.00000   -1.50000
H48C  2    0.329179    0.690795    1.000092    11.00000   -1.50000
AFIX   0
C49   1    0.345944    0.489482    0.554205    11.00000    0.02914    0.03499 =
         0.03506   -0.00226    0.00944    0.00347
AFIX 137
H49A  2    0.352112    0.473490    0.511422    11.00000   -1.50000
H49B  2    0.360413    0.455851    0.585244    11.00000   -1.50000
H49C  2    0.392071    0.524014    0.563591    11.00000   -1.50000
AFIX   0
C50   1    0.133329    0.450539    0.540119    11.00000    0.03234    0.03709 =
         0.03141   -0.01125    0.00321   -0.00511
AFIX 137
H50A  2    0.143260    0.433472    0.498308    11.00000   -1.50000
H50B  2    0.065641    0.464835    0.539904    11.00000   -1.50000
H50C  2    0.146648    0.417958    0.572449    11.00000   -1.50000
AFIX   0
C51   1    0.188558    0.579733    0.496377    11.00000    0.04170    0.04051 =
         0.02518    0.00376    0.00429    0.00414
AFIX 137
H51A  2    0.190172    0.561126    0.454191    11.00000   -1.50000
H51B  2    0.236664    0.613622    0.502102    11.00000   -1.50000
H51C  2    0.123203    0.596540    0.500286    11.00000   -1.50000
AFIX   0
C55   1    0.125834    0.410901    0.714377    11.00000    0.02749    0.02372 =
         0.05430    0.00603    0.00023   -0.00236
AFIX  23
H55A  2    0.075861    0.419297    0.678288    11.00000   -1.20000
H55B  2    0.141805    0.366017    0.720893    11.00000   -1.20000
AFIX   0
C56   1    0.122605    0.452019    0.774915    11.00000    0.02972    0.03422 =
         0.04408    0.01202    0.01054    0.00247
AFIX  23
H56A  2    0.137003    0.431086    0.816551    11.00000   -1.20000
H56B  2    0.071011    0.484404    0.773915    11.00000   -1.20000
AFIX   0
N1    3    0.407593    0.336328    0.798063    11.00000    0.01657    0.01627 =
         0.02611   -0.00126    0.00250   -0.00021
N2    3    0.539371    0.389229    0.790923    11.00000    0.01714    0.02024 =
         0.02744    0.00049    0.00314   -0.00059
RIGU 0.005 P1 Si1 Si2
DELU 0.005 P1 Si1 Si2
P1    4    0.388862    0.465954    0.748379    11.00000    0.01855    0.02215 =
         0.04662    0.00785    0.00103   -0.00125
SI1   5    0.228524    0.467785    0.727937    11.00000    0.02057    0.02356 =
         0.02889    0.00470    0.00246   -0.00342
SI2   5    0.199382    0.554687    0.661575    11.00000    0.01900    0.01993 =
         0.02075   -0.00152    0.00358   -0.00365
SI3   5    0.302351    0.640346    0.691067    11.00000    0.01777    0.02025 =
         0.02152    0.00015    0.00210   -0.00425
SI4   5    0.218496    0.518292    0.558703    11.00000    0.02236    0.02747 =
         0.02118   -0.00304    0.00352    0.00022
HKLF 4 1 1 0 0 0 1 0 0 0 1


REM  cu_DolMa4_0m_a.res in P2(1)/c
REM wR2 = 0.1207, GooF = S = 1.021, Restrained GooF = 1.028 for all data
REM R1 = 0.0423 for 10548 Fo > 4sig(Fo) and 0.0449 for all 11324 data
REM 737 parameters refined using 255 restraints

END

WGHT      0.0596      5.1754

REM No hydrogen bonds found for HTAB generation

REM Highest difference peak  0.818,  deepest hole -0.571,  1-sigma level  0.051
Q1    1   0.5482  0.3926  0.6307  11.00000  0.05    0.82
Q2    1   0.3409  0.4618  0.7836  11.00000  0.05    0.79
Q3    1   0.3588  0.4877  0.6911  11.00000  0.05    0.69
Q4    1   0.6331  0.3603  0.6796  11.00000  0.05    0.64
Q5    1   0.2574  0.4405  0.7085  11.00000  0.05    0.60
;
_shelx_res_checksum                                   65218
_shelx_hkl_file
;
   1   0   0 2767.42   77.09
   2   0   0 2277.47   63.49
  -2   0   0 2379.76   64.39
  -3   0   0 6302.67  174.68
   3   0   0 6099.79  174.78
  -4   0   0   83.59    3.30
   4   0   0   78.89    3.20
   4   0   0   87.29    4.00
  -4   0   0   79.29    4.00
  -4   0   0   77.79    3.00
  -5   0   0 1898.21   51.79
  -5   0   0 1703.23   48.50
   5   0   0 1698.83   49.00
  -5   0   0 1718.93   48.90
   6   0   0   34.10    3.30
   6   0   0   33.00    2.50
  -6   0   0   32.60    2.10
  -6   0   0   37.00    2.40
   7   0   0  217.98    9.40
   7   0   0  205.08    6.90
  -7   0   0  214.88    7.30
  -7   0   0  221.68    8.30
  -8   0   0  123.69    6.10
   8   0   0  140.39    7.50
  -9   0   0   24.00    4.50
   9   0   0   26.50    2.70
  -9   0   0   33.70    3.80
   9   0   0   24.90    3.90
  -9   0   0   24.60    3.40
   9   0   0   27.30    2.90
  -9   0   0   36.40    3.90
   9   0   0   28.60    3.10
 -10   0   0  635.74   21.00
  10   0   0  594.34   19.80
  10   0   0  632.14   23.60
 -10   0   0  655.93   22.60
 -10   0   0  674.93   21.30
 -10   0   0  640.94   20.40
  10   0   0  651.83   20.50
 -10   0   0  616.14   20.50
 -10   0   0  638.64   21.10
  10   0   0  644.44   19.90
 -10   0   0  622.04   20.80
 -11   0   0 1505.35   46.30
 -11   0   0 1503.05   44.40
 -11   0   0 1467.95   45.10
  11   0   0 1467.85   44.90
 -11   0   0 1433.06   44.40
 -11   0   0 1505.05   43.80
  11   0   0 1516.65   43.30
 -11   0   0 1511.25   44.80
  12   0   0  562.14   18.10
  12   0   0  563.34   18.80
 -12   0   0  558.74   18.40
 -12   0   0  550.54   18.90
 -12   0   0  539.75   18.80
 -12   0   0  558.64   19.10
 -12   0   0  547.45   20.70
  13   0   0   47.40    4.70
 -13   0   0   65.79    8.90
 -13   0   0   55.79    5.50
 -13   0   0   55.29    5.00
  13   0   0   57.19    5.10
 -13   0   0   54.49    5.10
 -14   0   0    0.30    1.40
  14   0   0    1.10    1.50
 -14   0   0    0.30    1.60
 -14   0   0    2.10    2.30
  14   0   0   -0.10    1.20
 -14   0   0    0.20    2.20
 -14   0   0    2.30    1.50
 -15   0   0    4.40    1.90
 -15   0   0    4.30    1.40
 -15   0   0    0.50    2.00
  15   0   0    3.20    1.30
 -15   0   0    4.90    1.50
 -16   0   0    1.80    1.60
 -16   0   0    2.30    1.70
 -16   0   0    2.10    1.50
  16   0   0    1.10    1.00
  16   0   0    1.60    1.30
   0  -1   0    0.40    0.50
   0   1   0   -0.50    0.50
   1  -1   0  334.47    9.60
  -1  -1   0  337.77    9.50
   1  -1   0  340.37    9.70
  -1  -1   0  336.87    9.30
   1   1   0  347.37    9.50
   1   1   0  332.77    9.70
  -1   1   0  334.17    9.70
  -1   1   0  323.97    9.60
   1   1   0  354.36    9.30
  -2  -1   0    1.40    0.30
   2  -1   0    0.90    0.30
   2  -1   0    1.10    0.50
  -2  -1   0    2.90    0.50
  -2  -1   0    1.10    0.40
   2   1   0    1.90    0.30
   2   1   0    1.40    0.40
  -2   1   0    2.20    0.50
  -2   1   0    3.40    0.80
   2   1   0    1.30    0.50
  -3  -1   0 1009.30   27.00
   3  -1   0  940.51   26.50
   3  -1   0  961.00   27.30
  -3  -1   0  960.80   27.10
  -3  -1   0  960.60   27.80
   3  -1   0 1001.90   27.90
  -3   1   0  974.00   28.00
   3   1   0  961.80   27.00
  -3   1   0  971.00   26.90
   3   1   0  986.50   27.90
   3   1   0  971.90   27.00
  -3   1   0  960.30   27.30
   4  -1   0 1003.70   28.70
  -4  -1   0 1035.00   29.40
  -4  -1   0 1017.80   30.50
   4  -1   0 1101.69   30.50
   4  -1   0 1050.79   29.80
  -4  -1   0 1056.29   29.40
  -4   1   0 1019.90   30.60
   4   1   0 1050.79   30.50
   4   1   0 1046.90   29.40
   4   1   0 1060.69   29.30
  -4   1   0 1092.99   29.80
  -4   1   0 1050.79   29.10
  -5  -1   0  293.37    9.40
  -5  -1   0  307.77    9.50
   5  -1   0  307.67   11.50
   5  -1   0  285.17    9.80
   5  -1   0  291.37    8.60
  -5   1   0  312.27    9.90
   5   1   0  294.67    9.50
  -5   1   0  319.57    9.40
   6  -1   0 1191.48   35.50
  -6  -1   0 1251.37   34.00
   6  -1   0 1126.29   34.40
  -6  -1   0 1178.38   33.80
   6   1   0 1210.18   35.80
  -6   1   0 1222.68   35.20
  -6   1   0 1185.58   33.40
   6   1   0 1158.88   34.00
  -7  -1   0   88.59    4.70
  -7  -1   0   85.89    4.10
   7  -1   0   85.89    5.30
  -7   1   0   84.39    4.50
   7   1   0   87.29    4.40
  -7   1   0   69.89    3.30
   7   1   0   92.29    5.50
   8  -1   0    2.10    1.60
   8  -1   0    3.60    1.60
  -8  -1   0    7.20    1.70
  -8  -1   0   -1.20    1.60
  -8   1   0    6.70    1.80
   8   1   0    1.70    0.90
   8   1   0    5.30    1.90
  -9  -1   0   69.79    6.80
  -9  -1   0   55.19    6.40
   9  -1   0   78.49    4.50
  -9  -1   0   81.69    6.00
  -9  -1   0   74.69    4.80
   9  -1   0   75.29    4.40
   9  -1   0   68.09    5.70
  -9  -1   0   70.49    5.30
   9  -1   0   77.49    4.70
  -9  -1   0   83.09    5.40
   9   1   0   81.19    6.20
  -9   1   0   71.29    4.70
   9   1   0   75.79    4.40
  -9   1   0   92.29    7.00
   9   1   0   79.29    4.70
  -9   1   0   75.89    5.20
  -9   1   0   64.19    5.20
  -9   1   0   70.89    4.70
 -10  -1   0  139.19    7.20
  10  -1   0  132.89    6.60
 -10  -1   0  132.59    7.40
 -10  -1   0  144.19    7.20
  10  -1   0  136.39    8.80
  10  -1   0  142.79    6.30
  10  -1   0  134.39    6.60
 -10  -1   0  143.79    8.30
 -10  -1   0  140.09    7.10
 -10  -1   0  133.49    6.60
 -10   1   0  147.19    7.20
 -10   1   0  146.09    7.60
 -10   1   0  151.18    7.30
 -10   1   0  136.09    7.20
 -10   1   0  146.89    7.20
  10   1   0  137.29    9.20
 -10   1   0  136.39    6.70
  10   1   0  152.38    6.90
  10   1   0  147.29    6.40
  11  -1   0   15.60    2.90
  11  -1   0   14.60    2.40
 -11  -1   0   13.40    2.60
 -11  -1   0   13.00    2.70
 -11  -1   0   16.90    2.70
 -11  -1   0   18.70    4.10
  11  -1   0   13.20    2.10
 -11  -1   0    8.60    2.90
  11   1   0   12.00    2.70
 -11   1   0   14.70    3.40
 -11   1   0   14.40    2.90
 -11   1   0   10.80    2.20
  11   1   0   12.90    2.10
 -11   1   0   12.80    2.60
 -11   1   0   19.20    3.10
 -12  -1   0  118.69    6.70
 -12  -1   0  124.59    6.30
  12  -1   0  122.39    6.00
 -12  -1   0  110.29    7.80
  12  -1   0  115.49    6.30
 -12  -1   0  126.59    6.80
 -12  -1   0  110.19    6.70
 -12   1   0  117.59    6.40
 -12   1   0  118.79    7.10
 -12   1   0  123.59    6.90
 -12   1   0  121.19    6.70
 -12   1   0  122.29    8.20
  12   1   0  120.09    6.50
  12   1   0  127.89    6.20
 -13  -1   0  150.38    7.60
 -13  -1   0  136.19    7.30
 -13  -1   0  161.58   10.30
  13  -1   0  145.09    7.50
  13  -1   0  150.88    7.70
 -13  -1   0  154.58    7.70
  13   1   0  149.79    7.40
  13   1   0  157.98    7.70
 -13   1   0  143.69   11.00
 -13   1   0  167.08   10.10
 -13   1   0  140.89    7.40
 -13   1   0  151.98    7.40
 -14  -1   0   97.19    6.70
 -14  -1   0   97.49    5.20
  14  -1   0   94.89    5.00
 -14  -1   0   98.69    5.60
 -14  -1   0   92.79    5.80
 -14  -1   0   94.09    6.40
  14  -1   0   91.99    5.40
 -14   1   0   95.19    5.30
 -14   1   0   96.29    5.20
  14   1   0   92.79    5.10
 -14   1   0  102.39    5.80
 -14   1   0   95.59    6.70
  14   1   0   99.39    5.60
 -14   1   0  101.49    5.70
 -15  -1   0   49.00    4.80
 -15  -1   0   47.70    3.20
 -15  -1   0   43.80    6.00
  15  -1   0   49.50    3.30
 -15  -1   0   50.69    3.50
 -15  -1   0   46.50    4.70
  15  -1   0   59.39    5.00
 -15   1   0   55.69    3.80
 -15   1   0   52.49    3.80
  15   1   0   56.29    3.60
  15   1   0   57.39    4.30
  16  -1   0   -0.10    0.90
 -16  -1   0   -0.10    1.20
 -16  -1   0    0.70    1.60
  16  -1   0    2.60    1.40
 -16  -1   0    0.30    1.60
 -16   1   0    1.20    1.40
  16   1   0    0.70    1.00
  16   1   0   -1.60    1.20
 -16   1   0   -0.70    1.60
 -16   1   0   -1.00    1.30
   0  -2   0  373.26   10.80
   0  -2   0  376.56   10.60
   0  -2   0  377.56   10.60
   0  -2   0  396.56   10.70
   0   2   0  377.56   10.60
   0   2   0  377.26   10.70
  -1  -2   0    1.20    0.20
   1  -2   0    1.20    0.20
   1  -2   0    1.50    0.30
  -1  -2   0    0.80    0.20
   1  -2   0    0.90    0.30
  -1   2   0    1.00    0.30
   1   2   0    1.40    0.30
  -1   2   0    1.40    0.40
  -1   2   0    1.10    0.30
   2  -2   0  123.69    3.50
   2  -2   0  127.29    4.20
  -2  -2   0  121.69    4.10
  -2  -2   0  127.99    3.60
  -2   2   0  121.69    4.40
   2   2   0  124.59    3.60
   2   2   0  123.09    4.10
  -2   2   0  116.39    4.20
   2   2   0  125.39    4.40
   3  -2   0    9.20    1.00
   3  -2   0   11.40    1.40
  -3  -2   0    7.60    1.00
   3   2   0    9.40    1.40
   3   2   0    9.80    0.70
  -3   2   0   11.00    1.10
  -3   2   0    8.60    1.30
   3   2   0    8.70    1.00
  -4  -2   0    2.50    0.50
  -4  -2   0    2.00    0.70
   4  -2   0    5.40    1.30
   4  -2   0    4.20    0.90
   4   2   0    2.90    0.60
  -4   2   0    2.80    0.60
   4   2   0    2.30    0.90
  -4   2   0    1.50    0.70
  -4   2   0    2.40    1.00
   4   2   0    4.50    0.80
  -5  -2   0  859.11   23.60
   5  -2   0  872.41   25.20
  -5  -2   0  809.12   24.00
   5  -2   0  793.62   24.40
   5   2   0  819.12   23.60
   5   2   0  807.62   23.70
  -5   2   0  841.72   24.40
  -6  -2   0 1392.16   41.00
   6  -2   0 1502.85   42.50
   6   2   0 1415.06   42.60
  -6   2   0 1430.66   40.10
  -6   2   0 1504.15   41.50
   6   2   0 1424.16   40.60
   7  -2   0 2088.49   59.79
  -7  -2   0 1993.00   58.29
  -7  -2   0 2032.90   57.89
   7   2   0 2108.89   60.29
   7   2   0 2023.10   57.69
  -7   2   0 2102.99   58.49
   8  -2   0  190.68    7.50
  -8  -2   0  196.68    8.20
   8  -2   0  204.68    9.30
  -8   2   0  200.58    8.20
   8   2   0  196.18    9.60
   8   2   0  197.08    8.00
  -9  -2   0   33.50    3.40
   9  -2   0   33.00    4.20
  -9  -2   0   34.90    3.50
   9  -2   0   30.80    3.30
   9  -2   0   32.60    3.40
   9  -2   0   31.20    3.10
  -9  -2   0   38.90    4.60
  -9  -2   0   34.40    3.90
   9   2   0   35.40    4.50
  -9   2   0   35.50    3.50
  -9   2   0   40.70    4.10
   9   2   0   36.00    3.60
  -9   2   0   36.20    3.70
  -9   2   0   34.40    3.40
   9   2   0   26.40    2.40
   9   2   0   32.40    3.00
  -9   2   0   26.70    3.60
 -10  -2   0   19.90    2.60
  10  -2   0   22.90    2.60
  10  -2   0   21.10    2.80
 -10  -2   0   22.80    3.30
 -10  -2   0   30.30    4.00
  10  -2   0   20.30    3.90
 -10  -2   0   25.60    3.20
 -10  -2   0   24.60    4.30
  10  -2   0   19.30    2.70
  10   2   0   22.60    2.50
 -10   2   0   25.30    3.40
 -10   2   0   16.70    3.40
 -10   2   0   22.60    3.40
 -10   2   0   19.60    2.80
 -10   2   0   20.50    3.30
 -10   2   0   31.30    3.70
  10   2   0   18.90    2.70
  10   2   0   24.50    4.50
 -11  -2   0   58.09    5.00
  11  -2   0   51.39    4.20
 -11  -2   0   66.89    6.20
 -11  -2   0   52.79    4.30
  11  -2   0   52.39    4.50
 -11  -2   0   60.79    4.80
  11  -2   0   55.39    3.80
  11   2   0   51.69    3.80
 -11   2   0   50.59    4.60
  11   2   0   50.29    4.20
 -11   2   0   52.49    4.30
 -11   2   0   56.79    4.60
 -11   2   0   59.29    5.40
 -12  -2   0  588.94   19.60
 -12  -2   0  622.74   22.00
 -12  -2   0  615.54   20.40
  12  -2   0  559.34   19.10
  12  -2   0  589.94   19.80
 -12  -2   0  629.64   20.40
  12  -2   0  589.64   19.30
 -12  -2   0  579.14   20.10
 -12   2   0  608.14   20.10
  12   2   0  621.44   19.50
 -12   2   0  628.94   20.90
 -12   2   0  612.54   20.40
 -12   2   0  586.84   20.10
 -12   2   0  587.74   19.70
 -12   2   0  619.94   22.30
  12   2   0  599.44   20.00
 -13  -2   0   -1.20    2.00
 -13  -2   0   -1.70    1.40
 -13  -2   0    0.80    2.50
  13  -2   0   -1.20    1.20
 -13  -2   0    0.30    1.50
 -13  -2   0    3.40    2.00
  13  -2   0    1.40    1.50
 -13   2   0   -0.20    2.20
 -13   2   0    0.90    1.50
  13   2   0   -0.20    1.60
 -13   2   0   -2.20    2.00
  13   2   0    2.10    1.40
 -13   2   0    0.70    1.80
 -13   2   0   -1.30    2.10
 -14  -2   0    0.20    1.40
 -14  -2   0    0.40    2.00
  14  -2   0    1.20    1.20
 -14  -2   0    0.80    2.10
 -14  -2   0    4.70    2.10
 -14  -2   0    1.80    1.50
  14  -2   0   -0.10    1.40
 -14  -2   0    2.00    1.50
 -14   2   0   -3.90    2.40
 -14   2   0   -1.40    2.00
  14   2   0    1.80    1.20
  14   2   0    1.10    1.60
 -14   2   0    1.80    1.40
 -14   2   0    0.80    1.50
 -14   2   0   -0.40    1.70
  15  -2   0   14.60    2.00
 -15  -2   0   13.30    1.80
 -15  -2   0   13.20    2.50
 -15  -2   0   15.10    2.40
 -15  -2   0   14.80    2.20
 -15  -2   0   13.00    2.80
 -15   2   0   16.00    3.00
  15   2   0   15.60    2.20
 -15   2   0   13.80    2.10
 -15   2   0   18.00    2.30
 -16  -2   0   95.39    4.90
  16  -2   0   99.59    4.20
 -16  -2   0   99.59    5.50
 -16  -2   0   93.19    4.60
  16  -2   0   92.29    4.60
 -16   2   0   92.89    5.00
  16   2   0   95.49    4.40
 -16   2   0  100.19    5.30
  16   2   0   96.99    4.70
   0  -3   0    0.80    0.30
   0  -3   0    0.40    0.20
   0   3   0    0.40    0.20
   0   3   0    0.40    0.20
   0   3   0    0.40    0.30
  -1  -3   0  897.11   26.20
  -1  -3   0  939.01   25.60
   1  -3   0  930.21   25.90
  -1  -3   0  910.11   25.90
   1  -3   0  941.71   26.10
   1  -3   0  922.31   25.70
  -1   3   0  922.91   26.20
   1   3   0  955.70   26.20
   1   3   0  938.01   26.00
  -1   3   0  973.70   26.10
  -1   3   0  941.91   25.90
  -1   3   0  955.00   26.10
   2  -3   0  543.75   15.30
   2  -3   0  526.55   15.60
   2  -3   0  524.65   14.70
  -2  -3   0  515.75   15.50
  -2   3   0  552.54   15.20
  -2   3   0  528.55   15.70
  -2   3   0  515.55   15.40
   2   3   0  544.75   15.40
   3  -3   0   63.49    3.00
   3  -3   0   68.89    3.20
  -3  -3   0   65.79    2.90
  -3  -3   0   64.89    2.10
  -3   3   0   71.79    3.50
  -3   3   0   63.69    2.90
  -3   3   0   67.69    2.50
   3   3   0   60.39    2.80
   3   3   0   66.99    2.80
   3   3   0   66.39    3.20
  -4  -3   0 1486.65   40.70
   4  -3   0 1544.75   42.30
   4  -3   0 1450.95   42.00
  -4  -3   0 1430.66   41.70
   4   3   0 1478.35   41.40
   4   3   0 1505.35   42.00
   4   3   0 1479.95   42.50
   4   3   0 1502.55   40.70
  -4   3   0 1454.05   42.70
  -4   3   0 1496.95   41.90
   5  -3   0   43.00    3.20
  -5  -3   0   41.00    2.60
   5  -3   0   39.80    3.00
   5   3   0   39.10    3.10
   5   3   0   42.60    2.40
  -5   3   0   41.00    2.00
   6  -3   0    2.20    1.50
  -6  -3   0    1.80    1.30
  -6  -3   0   -0.20    1.30
  -6   3   0    1.30    0.60
  -6   3   0    0.70    0.90
   6   3   0    0.30    1.20
  -6   3   0    0.30    0.70
  -6   3   0    0.50    1.50
   6   3   0    1.10    0.60
   6   3   0    0.80    0.90
  -7  -3   0 1815.02   54.19
   7  -3   0 1858.61   53.69
  -7  -3   0 1921.41   54.39
   7  -3   0 1933.21   55.69
   7   3   0 1966.60   53.29
   7   3   0 1943.41   56.29
  -7   3   0 1921.11   54.39
   8  -3   0   17.20    2.40
   8  -3   0    8.60    2.10
  -8   3   0   18.50    2.70
   8   3   0   10.00    2.40
  -9  -3   0  118.99    6.60
   9  -3   0  134.29    6.80
  -9  -3   0  130.89    6.60
   9  -3   0  126.79    5.90
   9  -3   0  111.19    7.80
   9  -3   0  126.49    7.60
  -9  -3   0  116.09    5.80
  -9  -3   0  107.69    6.80
   9   3   0  123.69    8.00
  -9   3   0  123.79    6.30
  -9   3   0  122.99    6.00
  -9   3   0  122.09    6.50
  -9   3   0  117.39    8.70
   9   3   0  120.79    5.20
   9   3   0  127.79    6.30
   9   3   0  126.79    5.90
  10  -3   0    5.00    1.90
 -10  -3   0    8.80    2.90
 -10  -3   0    7.90    2.60
 -10  -3   0    6.40    1.90
 -10  -3   0   12.20    2.40
  10  -3   0    6.20    1.80
  10  -3   0   11.00    1.80
 -10  -3   0    6.10    2.20
  10  -3   0   10.50    3.50
 -10   3   0   10.70    2.80
  10   3   0    7.10    3.40
 -10   3   0   -1.30    3.20
 -10   3   0   12.50    2.80
  10   3   0   15.70    2.70
  10   3   0    9.20    2.00
 -10   3   0   11.60    2.60
 -10   3   0    9.10    2.80
 -10   3   0    7.20    2.00
 -10   3   0    8.80    2.50
 -11  -3   0  151.38    7.70
  11  -3   0  157.88    7.20
 -11  -3   0  144.59    6.90
 -11  -3   0  155.98    8.80
 -11  -3   0  158.38    7.70
 -11  -3   0  148.79    7.80
  11  -3   0  149.69    7.00
  11  -3   0  142.09    6.60
 -11   3   0  136.99    7.10
  11   3   0  157.78    6.90
 -11   3   0  162.58    7.80
  11   3   0  148.69    7.40
 -11   3   0  154.58    7.80
 -12  -3   0  310.47   12.20
  12  -3   0  293.17   11.30
  12  -3   0  317.57   11.90
 -12  -3   0  315.77   13.70
 -12  -3   0  316.47   12.10
  12  -3   0  303.67   11.20
 -12  -3   0  318.37   12.30
 -12  -3   0  301.07   11.40
 -12   3   0  305.87   11.90
 -12   3   0  316.07   12.60
  12   3   0  301.67   11.80
  12   3   0  302.07   11.30
 -12   3   0  314.07   11.80
 -12   3   0  309.27   12.20
 -12   3   0  292.77   12.00
  13  -3   0   13.30    2.10
 -13  -3   0   11.70    2.60
 -13  -3   0   11.40    3.20
 -13  -3   0   12.50    2.60
 -13  -3   0    9.20    2.50
 -13  -3   0   13.70    2.30
  13  -3   0   11.80    2.40
 -13   3   0   12.50    2.40
 -13   3   0   14.30    2.90
 -13   3   0   14.40    2.70
 -13   3   0   10.30    2.60
  13   3   0   12.40    2.40
  13   3   0   12.00    2.20
 -13   3   0    4.00    2.50
  14  -3   0   29.10    3.20
 -14  -3   0   28.70    3.90
 -14  -3   0   24.90    3.10
 -14  -3   0   34.00    3.40
 -14  -3   0   28.20    3.30
 -14  -3   0   23.70    3.50
  14  -3   0   29.80    2.80
 -14  -3   0   27.60    2.90
 -14   3   0   28.20    3.00
  14   3   0   31.70    3.00
 -14   3   0   23.70    3.00
 -14   3   0   29.10    3.20
  14   3   0   29.20    3.50
 -14   3   0   22.40    3.70
 -15  -3   0    7.50    1.60
 -15  -3   0    3.60    3.20
 -15  -3   0    5.00    1.50
  15  -3   0    5.80    1.90
 -15  -3   0    8.70    2.20
 -15  -3   0    5.90    2.20
  15  -3   0    3.30    1.30
 -15   3   0    4.40    1.60
  15   3   0    2.40    1.70
  15   3   0    6.50    1.50
 -15   3   0    5.00    2.90
 -15   3   0    7.20    2.40
 -15   3   0    4.60    1.60
  16  -3   0    1.80    0.90
 -16  -3   0    5.40    1.90
 -16  -3   0    3.50    1.50
  16  -3   0    3.20    1.30
 -16   3   0    1.80    2.20
  16   3   0    2.80    1.20
  16   3   0    2.00    1.40
 -16   3   0    2.10    1.50
   0  -4   0   89.49    2.90
   0  -4   0   74.79    2.80
   0  -4   0   76.69    3.10
   0   4   0   80.19    2.80
   0   4   0   78.29    2.90
   0   4   0   79.29    3.10
  -1  -4   0 1184.18   33.90
   1  -4   0 1201.68   33.70
   1  -4   0 1228.78   33.50
   1  -4   0 1182.88   33.20
   1  -4   0 1193.38   33.70
  -1  -4   0 1196.28   33.10
  -1  -4   0 1237.28   33.50
  -1   4   0 1242.88   33.70
   1   4   0 1224.68   33.60
   1   4   0 1239.28   33.90
  -1   4   0 1191.88   33.60
  -1   4   0 1171.88   33.40
  -2  -4   0 4495.65  124.29
   2   4   0 4587.14  123.89
   3  -4   0 2023.20   54.49
   3  -4   0 1976.30   53.99
  -3  -4   0 1913.81   54.29
   3  -4   0 1928.51   52.89
   3  -4   0 1930.21   54.29
   3   4   0 1882.21   53.99
  -3   4   0 1878.21   54.59
  -3   4   0 1998.40   53.69
   3   4   0 1990.80   54.59
  -3   4   0 1925.61   54.19
   3   4   0 1949.70   53.99
  -4  -4   0    2.20    0.90
   4  -4   0    1.70    0.80
  -4   4   0    2.80    0.70
  -4   4   0    1.90    0.90
   4   4   0    2.70    0.80
   4   4   0    1.70    0.80
   4   4   0    2.40    1.00
  -4   4   0    2.70    0.80
   5  -4   0 2165.68   60.59
  -5   4   0 2192.78   58.89
   5   4   0 2084.99   60.79
  -5   4   0 2124.79   59.99
   5   4   0 2100.09   59.59
  -6  -4   0  125.49    6.10
   6   4   0  140.49    5.80
  -6   4   0  142.09    4.90
  -6   4   0  142.49    6.20
  -6   4   0  148.19    4.90
  -6   4   0  138.59    6.20
   6   4   0  148.59    7.10
   7  -4   0 2492.75   69.29
   7  -4   0 2401.26   67.19
   7   4   0 2375.86   69.69
  -7   4   0 2351.76   67.69
   7   4   0 2375.66   67.19
   8  -4   0  505.75   18.00
   8  -4   0  491.45   15.90
  -8   4   0  494.05   16.50
  -8   4   0  486.55   16.80
   8   4   0  507.85   18.80
  -9  -4   0  137.59    6.90
   9  -4   0  134.19    5.90
  -9  -4   0  128.49    6.10
  -9  -4   0  120.89    7.80
  -9  -4   0  134.69    6.80
   9  -4   0  128.19    7.80
   9  -4   0  131.49    6.10
   9   4   0  127.99    6.50
   9   4   0  132.09    8.60
  -9   4   0  129.99    6.50
  -9   4   0  130.39    6.40
  -9   4   0  124.59    6.70
  -9   4   0  118.19    6.60
   9   4   0  129.19    6.00
  -9   4   0  128.29    5.90
  -9   4   0  123.29    7.40
 -10  -4   0  119.49    6.10
 -10  -4   0  123.09    6.80
  10  -4   0  120.39    6.00
 -10  -4   0  120.49    7.70
  10  -4   0  127.29    8.40
 -10  -4   0  122.69    6.60
  10  -4   0  121.09    6.00
 -10  -4   0  131.79    6.90
  10  -4   0  122.89    5.70
 -10   4   0  122.79    7.00
  10   4   0  124.19    6.00
  10   4   0  136.39    6.60
 -10   4   0  120.09    6.60
 -10   4   0  126.59    7.30
 -10   4   0  113.79    6.50
 -10   4   0  117.39    6.70
 -10   4   0  117.79    6.20
 -11  -4   0    2.60    2.70
  11  -4   0    2.50    1.60
  11  -4   0    1.70    1.20
  11  -4   0    4.20    2.00
 -11  -4   0    0.60    1.80
 -11  -4   0    0.60    1.80
 -11  -4   0    0.30    2.20
 -11  -4   0    1.50    1.50
 -11   4   0    1.90    1.80
  11   4   0    3.50    1.60
 -11   4   0    1.70    2.60
  11   4   0    4.30    2.00
 -11   4   0    2.20    1.80
 -11   4   0    0.00    2.40
  12  -4   0    2.40    1.40
 -12  -4   0    1.50    2.20
 -12  -4   0    0.50    1.80
 -12  -4   0    0.30    2.50
 -12  -4   0    0.90    1.70
  12  -4   0    4.50    1.90
  12  -4   0    1.60    2.10
 -12  -4   0    0.70    1.60
 -12   4   0   -0.60    1.50
 -12   4   0    4.50    2.70
 -12   4   0   -0.40    1.60
  12   4   0    0.30    1.80
 -12   4   0    1.40    1.90
 -12   4   0   -2.00    2.30
  12   4   0    1.00    1.30
 -13  -4   0    6.60    1.90
 -13  -4   0    5.20    1.90
 -13  -4   0    4.90    2.00
 -13  -4   0    3.50    2.40
  13  -4   0    4.80    1.80
 -13  -4   0   -3.30    4.30
 -13  -4   0    3.80    2.10
  13  -4   0    3.80    1.40
 -13  -4   0   10.40    3.00
  13  -4   0    5.40    2.70
  13   4   0    8.90    2.30
 -13   4   0    4.00    1.60
  13   4   0    4.00    1.60
 -13   4   0    3.40    2.20
 -13   4   0    4.90    2.70
 -13   4   0    5.40    2.20
 -13   4   0    6.20    2.60
 -13   4   0    4.00    1.80
 -14  -4   0   17.40    2.20
 -14  -4   0   15.40    3.30
 -14  -4   0   14.80    2.50
  14  -4   0   15.60    2.50
  14  -4   0   15.90    2.30
 -14  -4   0   11.50    2.90
 -14  -4   0   17.70    2.60
 -14  -4   0   16.40    2.50
  14   4   0   12.30    2.00
 -14   4   0   10.60    3.40
 -14   4   0   17.90    2.50
  14   4   0   13.30    2.50
 -14   4   0   13.90    3.10
 -14   4   0   15.90    2.40
 -15  -4   0   73.09    3.40
 -15  -4   0   67.89    4.90
 -15  -4   0   73.09    4.30
 -15  -4   0   68.09    4.20
  15  -4   0   71.09    4.20
  15  -4   0   74.09    4.40
 -15   4   0   74.99    5.20
 -15   4   0   70.79    3.90
  15   4   0   80.29    5.40
 -15   4   0   71.99    5.20
  15   4   0   74.29    4.60
 -16  -4   0   47.30    3.10
  16  -4   0   40.50    2.80
 -16  -4   0   43.90    3.60
  16  -4   0   44.30    2.50
 -16  -4   0   41.70    3.60
  16   4   0   42.60    2.90
 -16   4   0   38.50    3.70
 -16   4   0   42.60    3.60
  16   4   0   46.70    3.90
   0  -5   0    1.30    0.50
   0  -5   0    1.60    0.50
   0  -5   0    0.30    0.60
   0   5   0    0.90    0.50
   0   5   0    0.50    0.40
  -1  -5   0  274.97    8.20
  -1  -5   0  293.97    8.50
   1  -5   0  269.77    8.80
   1  -5   0  285.77    8.60
  -1  -5   0  270.87    9.00
   1  -5   0  277.77    8.80
  -1   5   0  278.47    8.50
  -1   5   0  283.17    8.70
   1   5   0  277.57    8.70
  -1   5   0  270.37    8.90
   1   5   0  284.87    9.00
  -1   5   0  290.47    8.90
   2  -5   0   13.80    1.40
   2  -5   0   15.80    1.50
   2  -5   0   19.30    1.40
  -2  -5   0   15.10    1.50
  -2  -5   0   14.90    1.20
  -2   5   0   12.20    1.40
  -2   5   0   16.80    1.40
   2   5   0   14.50    1.40
  -2   5   0   17.00    1.40
   3  -5   0  325.97   11.00
   3  -5   0  340.57   10.50
   3  -5   0  335.27   11.00
  -3  -5   0  331.27   11.10
  -3   5   0  349.07   10.80
   3   5   0  333.47   10.70
   3   5   0  339.97   10.70
  -3   5   0  342.47   10.40
   4  -5   0  499.45   15.50
  -4  -5   0  464.85   15.80
   4  -5   0  528.65   16.10
   4   5   0  506.75   15.50
  -4   5   0  526.15   15.10
   4   5   0  502.75   16.30
  -4   5   0  511.55   15.80
   5  -5   0  116.59    5.10
   5  -5   0  109.69    5.40
  -5  -5   0  107.09    5.20
   5   5   0  102.29    5.50
  -5   5   0  106.09    5.10
  -5   5   0  109.99    4.20
   5   5   0  108.79    4.80
   6  -5   0 2819.52   77.79
   6  -5   0 2830.32   77.19
   6  -5   0 2722.33   76.29
  -6   5   0 2767.72   75.39
  -6   5   0 2649.03   75.39
  -6   5   0 2556.74   76.99
   6   5   0 2758.82   76.59
   6   5   0 2748.63   78.29
  -6   5   0 2806.72   77.29
   7  -5   0  118.89    6.50
   7  -5   0  124.19    6.20
   7  -5   0  118.09    5.50
   7   5   0  120.99    5.60
   7   5   0  124.09    7.20
  -7   5   0  120.59    5.80
   8  -5   0  226.48    9.70
  -8  -5   0  185.38    8.50
   8  -5   0  216.58    8.50
   8  -5   0  230.28    8.20
  -8  -5   0  218.68    9.10
   8  -5   0  228.68   10.10
  -8  -5   0  212.88    8.40
   8  -5   0  216.38    8.40
   8   5   0  221.38   10.80
  -8   5   0  212.28    8.80
  -8   5   0  229.48    9.00
  -8   5   0  227.18    9.20
  -9  -5   0  166.38    7.30
   9  -5   0  170.58    7.40
  -9  -5   0  176.58    8.00
  -9  -5   0  180.98    8.20
   9  -5   0  175.88    9.00
  -9  -5   0  174.08    8.30
   9  -5   0  181.38    7.20
   9  -5   0  180.18    7.50
  -9  -5   0  171.08    9.10
   9  -5   0  172.38    9.30
  -9   5   0  164.38    8.00
   9   5   0  170.58    7.40
  -9   5   0  180.28    8.10
   9   5   0  185.28   10.40
  -9   5   0  168.48    8.70
   9   5   0  174.58    7.90
  -9   5   0  173.78    8.00
  -9   5   0  174.98    7.90
  -9   5   0  169.58    7.10
  10  -5   0   33.20    2.90
 -10  -5   0   34.50    3.80
 -10  -5   0   28.50    3.70
  10  -5   0   33.10    3.30
  10  -5   0   33.20    3.30
 -10  -5   0   32.00    3.80
 -10  -5   0   30.50    3.40
 -10  -5   0   36.20    4.70
 -10   5   0   32.50    3.90
 -10   5   0   26.20    3.70
  10   5   0   39.50    4.20
 -10   5   0   33.10    3.90
 -10   5   0   33.40    3.10
 -10   5   0   25.30    3.20
  10   5   0   31.10    3.40
 -10   5   0   24.80    3.50
 -10   5   0   35.10    3.80
 -11  -5   0   56.99    4.80
 -11  -5   0   56.59    4.80
 -11  -5   0   49.60    4.40
  11  -5   0   54.29    4.30
  11  -5   0   60.69    4.40
 -11  -5   0   61.79    6.10
  11  -5   0   52.89    3.80
 -11  -5   0   58.89    4.50
  11   5   0   56.09    4.10
 -11   5   0   68.69    5.20
 -11   5   0   61.09    5.50
 -11   5   0   56.09    4.40
 -11   5   0   57.69    4.80
 -11   5   0   61.39    5.00
  11   5   0   57.69    4.80
  12  -5   0   71.79    4.40
 -12  -5   0   70.09    5.10
 -12  -5   0   58.19    5.80
 -12  -5   0   74.09    5.40
 -12  -5   0   73.89    5.20
  12  -5   0   68.99    4.80
 -12  -5   0   66.79    4.70
  12  -5   0   67.49    4.80
 -12   5   0   62.79    5.20
 -12   5   0   72.29    5.70
 -12   5   0   90.19    8.90
 -12   5   0   63.39    4.80
 -12   5   0   71.29    5.30
  12   5   0   69.49    4.50
  12   5   0   73.89    5.20
 -13  -5   0   33.20    3.90
 -13  -5   0   33.60    4.80
  13  -5   0   33.70    3.50
 -13  -5   0   32.70    4.30
 -13  -5   0   39.00    3.50
  13  -5   0   36.70    3.10
 -13  -5   0   30.80    3.60
  13  -5   0   38.20    4.30
 -13  -5   0   31.40    3.50
 -13   5   0   35.30    3.90
  13   5   0   33.60    3.40
 -13   5   0   37.30    4.00
 -13   5   0   36.40    3.80
 -13   5   0   40.70    4.20
 -13   5   0   27.30    4.20
 -13   5   0   30.20    3.50
  13   5   0   35.50    3.90
 -14  -5   0  364.36   14.70
  14  -5   0  389.36   13.40
  14  -5   0  382.96   12.70
 -14  -5   0  352.06   14.00
 -14  -5   0  384.96   13.00
 -14  -5   0  360.36   12.30
 -14  -5   0  375.56   13.20
  14   5   0  367.66   13.00
 -14   5   0  368.46   14.90
  14   5   0  374.56   13.60
 -14   5   0  390.86   13.30
 -14   5   0  380.56   13.10
  15  -5   0   59.49    3.80
 -15  -5   0   58.99    3.80
  15  -5   0   60.69    3.40
 -15  -5   0   49.10    3.70
 -15  -5   0   56.09    4.80
 -15  -5   0   55.79    4.50
 -15   5   0   61.29    4.80
 -15   5   0   60.59    4.70
  15   5   0   66.59    4.30
 -15   5   0   58.49    3.50
  15   5   0   61.59    3.80
 -16  -5   0   22.10    2.90
 -16  -5   0   35.70    3.20
 -16  -5   0   32.50    3.10
  16  -5   0   28.40    2.00
  16  -5   0   30.10    2.40
 -16   5   0   25.70    2.80
  16   5   0   28.70    2.40
  16   5   0   33.70    2.70
 -16   5   0   30.00    2.40
 -16   5   0   32.50    3.20
   0  -6   0 2856.81   81.49
   0  -6   0 3152.58   80.89
   0  -6   0 2915.51   80.89
   0   6   0 2986.10   81.39
   0   6   0 2826.92   80.89
   1  -6   0 4524.65  120.99
  -1  -6   0 4376.76  121.39
   1  -6   0 4390.56  121.09
  -1  -6   0 4275.27  120.69
  -1   6   0 4437.76  121.29
  -1   6   0 4264.47  120.59
   1   6   0 4633.04  121.19
   1   6   0 4421.66  120.89
   2  -6   0  669.13   19.50
  -2  -6   0  676.63   19.40
  -2  -6   0  667.93   18.60
  -2  -6   0  638.34   20.60
   2  -6   0  663.53   19.90
  -2   6   0  655.43   20.20
  -2   6   0  709.53   19.70
  -2   6   0  693.63   19.70
   2   6   0  663.43   19.90
   2   6   0  650.13   19.70
   3  -6   0 2820.12   76.89
  -3  -6   0 2646.54   77.59
   3  -6   0 2700.93   77.39
   3  -6   0 2848.52   77.49
  -3   6   0 2831.52   77.19
   3   6   0 2677.23   77.59
  -3   6   0 2882.21   76.89
  -3   6   0 2731.13   77.79
   3   6   0 2881.91   77.29
  -4  -6   0   36.10    3.30
   4  -6   0   39.30    2.60
   4  -6   0   42.30    3.00
  -4   6   0   36.70    2.70
  -4   6   0   40.60    2.30
   4   6   0   34.90    2.90
   5  -6   0  173.98    7.30
   5  -6   0  159.18    6.60
   5  -6   0  164.08    6.70
   5   6   0  161.68    6.60
  -5   6   0  169.68    6.90
   5   6   0  160.18    7.40
  -5   6   0  161.28    5.90
   6  -6   0   67.89    3.80
   6  -6   0   69.49    4.60
   6  -6   0   68.19    4.20
   6   6   0   68.29    4.00
  -6   6   0   68.79    3.20
  -6   6   0   65.99    4.20
  -6   6   0   70.49    4.30
   7  -6   0  248.58   10.40
   7  -6   0  235.98    9.60
   7  -6   0  232.58    8.80
  -7  -6   0  229.88    8.90
   7   6   0  244.48   10.80
  -7   6   0  231.68    9.20
   7   6   0  242.68    9.30
   8  -6   0    3.80    1.70
  -8  -6   0    5.50    2.30
  -8  -6   0    2.10    3.00
   8  -6   0    4.00    1.70
   8  -6   0    4.10    1.40
  -8  -6   0    6.10    2.30
  -8  -6   0    5.50    1.80
  -8  -6   0    1.80    3.00
   8  -6   0    5.60    1.80
   8  -6   0    5.80    1.70
  -8   6   0    4.80    1.90
   8   6   0    2.70    2.10
  -8   6   0    4.50    3.30
  -8   6   0    4.70    2.30
  -8   6   0    3.90    1.90
  -8   6   0    3.60    1.90
   8   6   0    9.50    2.00
   9  -6   0    1.90    2.10
   9  -6   0    0.90    1.30
   9  -6   0    1.70    1.40
   9  -6   0    0.30    2.10
  -9  -6   0    2.50    3.20
  -9  -6   0   -1.60    2.50
  -9  -6   0   -2.00    2.20
  -9  -6   0    3.00    1.70
  -9  -6   0    0.00    2.10
  -9  -6   0    2.30    2.00
   9  -6   0    1.20    1.20
  -9   6   0    0.30    1.90
  -9   6   0    0.00    1.60
   9   6   0    2.10    1.80
   9   6   0   -1.70    2.70
  -9   6   0   -0.30    1.50
  -9   6   0    1.70    1.50
  -9   6   0    1.30    2.00
   9   6   0    6.90    2.30
 -10  -6   0   68.59    5.20
 -10  -6   0   73.19    5.80
  10  -6   0   74.09    4.60
 -10  -6   0   68.99    6.00
 -10  -6   0   61.19    4.80
  10  -6   0   73.79    4.70
  10   6   0   73.19    4.60
 -10   6   0   64.99    5.00
 -10   6   0   62.59    4.90
 -10   6   0   70.49    5.90
 -10   6   0   48.60    5.70
 -10   6   0   64.09    4.20
  10   6   0   75.89    5.20
 -10   6   0   70.79    6.40
 -11  -6   0  146.49    7.60
 -11  -6   0  149.79    7.10
 -11  -6   0  159.78    7.90
 -11  -6   0  151.08    7.30
  11  -6   0  155.08    6.70
 -11  -6   0  160.38    8.80
  11  -6   0  165.58    7.40
  11  -6   0  156.78    7.40
 -11   6   0  135.39    7.80
  11   6   0  153.88    7.00
 -11   6   0  146.59    7.70
  11   6   0  146.89    7.60
 -11   6   0  160.18    8.10
 -11   6   0  155.18    7.60
 -11   6   0  145.99    7.40
 -12  -6   0   81.69    6.60
  12  -6   0   76.09    4.40
  12  -6   0   74.39    4.80
 -12  -6   0   72.59    5.30
 -12  -6   0   72.19    5.30
 -12  -6   0   82.29    6.20
  12  -6   0   66.59    4.90
 -12  -6   0   74.19    4.70
 -12  -6   0   70.19    5.00
 -12   6   0   74.59    5.90
  12   6   0   71.59    4.70
 -12   6   0   61.49    5.50
  12   6   0   65.69    5.10
 -12   6   0   71.39    5.10
 -12   6   0   72.99    5.10
 -12   6   0   76.29    5.60
 -13  -6   0  388.16   15.70
 -13  -6   0  395.96   14.10
 -13  -6   0  393.66   13.70
  13  -6   0  383.16   13.10
 -13  -6   0  360.46   14.70
  13  -6   0  386.66   13.80
 -13  -6   0  377.86   13.00
 -13  -6   0  384.26   13.70
  13   6   0  375.96   13.50
  13   6   0  396.76   14.30
 -13   6   0  390.66   13.80
 -13   6   0  381.86   14.50
 -13   6   0  357.96   13.40
 -13   6   0  385.36   13.80
 -14  -6   0  209.68    9.00
  14  -6   0  212.78    9.10
 -14  -6   0  208.28    7.70
 -14  -6   0  217.08   10.10
 -14  -6   0  229.28    9.10
  14  -6   0  223.58    8.90
  14  -6   0  222.28    8.20
 -14  -6   0  203.28    9.50
 -14   6   0  213.68    8.70
 -14   6   0  222.78    8.70
  14   6   0  217.38    9.20
  14   6   0  202.18    8.50
 -14   6   0  219.48   10.40
  15  -6   0   26.90    2.20
  15  -6   0   28.70    2.80
 -15  -6   0   27.40    2.80
 -15  -6   0   25.10    3.00
 -15  -6   0   21.10    2.90
 -15   6   0   29.50    2.60
 -15   6   0   27.10    3.30
  15   6   0   24.20    2.80
  15   6   0   31.40    2.80
 -15   6   0   31.00    3.80
 -16  -6   0    1.60    1.50
  16  -6   0    2.50    1.00
  16  -6   0    0.60    1.00
 -16  -6   0    2.80    2.50
 -16  -6   0    1.00    1.60
  16   6   0    1.10    1.10
  16   6   0    3.00    1.40
 -16   6   0   -0.90    0.90
   0  -7   0    0.80    0.50
   0  -7   0    0.80    0.70
   0  -7   0    0.80    0.50
   0   7   0    0.20    0.70
   0   7   0    0.50    0.60
   0   7   0    0.10    0.50
   1  -7   0  247.88    8.70
   1  -7   0  274.57    8.60
  -1  -7   0  260.77    8.20
  -1  -7   0  269.97    9.40
  -1  -7   0  280.67    8.40
   1  -7   0  262.67    9.10
   1   7   0  249.28    8.60
  -1   7   0  253.77    9.10
  -1   7   0  251.67    8.40
   1   7   0  265.67    9.00
  -1   7   0  275.17    8.90
   2  -7   0    1.70    0.80
  -2  -7   0    2.40    1.10
   2  -7   0    2.60    0.80
  -2  -7   0    1.10    0.50
  -2  -7   0    2.20    0.50
   2   7   0    1.70    0.80
  -2   7   0    1.70    0.90
  -2   7   0    1.50    0.70
  -2   7   0    1.50    0.70
   2   7   0    3.30    1.00
   3  -7   0  815.32   24.20
   3  -7   0  814.22   24.80
   3   7   0  849.52   24.70
   3   7   0  789.62   24.50
  -3   7   0  863.31   24.40
  -3   7   0  831.22   24.50
   4  -7   0  893.11   26.60
   4  -7   0  888.31   27.20
  -4   7   0  927.21   27.00
  -4   7   0  905.51   26.30
   4   7   0  899.61   26.80
   4   7   0  901.61   27.70
   5  -7   0  938.01   28.40
   5  -7   0  968.30   28.90
   5  -7   0  955.70   29.60
  -5   7   0 1022.20   29.40
   5   7   0  990.60   29.00
   5   7   0  964.40   30.00
  -5   7   0  916.61   28.60
  -5   7   0 1001.70   28.20
   6  -7   0   53.09    3.40
   6  -7   0   53.89    3.80
   6  -7   0   60.59    4.40
  -6  -7   0   52.89    3.60
   6   7   0   55.99    4.60
   6   7   0   57.59    3.80
  -6   7   0   49.80    3.80
  -6   7   0   51.49    3.00
  -7  -7   0    3.30    1.70
   7  -7   0    1.90    1.50
   7  -7   0    1.90    1.30
   7  -7   0    0.50    1.30
   7   7   0    1.90    1.50
  -7   7   0    0.80    1.40
   7   7   0    2.80    1.90
   8  -7   0    2.90    1.80
   8  -7   0    0.00    1.30
  -8  -7   0   -1.20    1.70
  -8  -7   0   -1.20    1.60
   8  -7   0   -0.40    1.80
  -8  -7   0    0.20    2.00
   8  -7   0    1.00    1.10
  -8  -7   0    0.50    2.30
   8  -7   0    3.80    1.40
  -8  -7   0    0.40    2.70
  -8   7   0    1.50    1.50
  -8   7   0    0.20    1.70
   8   7   0    1.40    2.30
   8   7   0    2.20    1.90
  -8   7   0   -0.40    1.70
  -8   7   0    0.70    1.60
  -8   7   0    3.20    2.10
   9  -7   0  155.08    6.40
  -9  -7   0  134.39    6.60
   9  -7   0  137.39    8.80
   9  -7   0  150.58    6.70
  -9  -7   0  147.49    7.50
  -9  -7   0  148.29    7.00
   9  -7   0  129.19    9.10
   9  -7   0  150.98    6.90
   9  -7   0  146.49    8.40
  -9  -7   0  151.68    7.40
  -9  -7   0  151.28    8.30
  -9   7   0  141.99    7.30
   9   7   0  155.48    7.40
  -9   7   0  152.38    7.40
  -9   7   0  137.39    7.20
   9   7   0  147.49    9.90
  -9   7   0  146.39    7.20
  -9   7   0  148.19    7.90
  -9   7   0  143.99    6.30
   9   7   0  151.68    6.90
  10  -7   0    7.20    2.00
 -10  -7   0    9.40    2.40
 -10  -7   0    9.00    3.40
  10  -7   0    8.50    1.60
 -10  -7   0    6.80    2.20
 -10  -7   0    9.60    2.60
 -10  -7   0   13.70    3.50
  10  -7   0    9.30    2.10
  10  -7   0   10.90    4.40
 -10   7   0   13.00    3.20
 -10   7   0    8.30    1.90
  10   7   0    7.50    2.40
  10   7   0    6.40    2.20
 -10   7   0    7.80    2.20
 -10   7   0   10.80    2.50
 -10   7   0    5.40    2.20
  11  -7   0  253.07    9.50
 -11  -7   0  238.78   12.00
  11  -7   0  247.78   10.00
 -11  -7   0  223.88   11.00
 -11  -7   0  242.38    9.70
  11  -7   0  249.68   10.10
 -11  -7   0  244.48   10.50
 -11  -7   0  246.78    9.90
 -11  -7   0  256.27   10.60
  11   7   0  242.28    9.90
 -11   7   0  252.07   10.70
 -11   7   0  228.58   10.50
  11   7   0  264.17   10.70
 -11   7   0  254.17   10.30
 -11   7   0  253.17   10.40
 -12  -7   0  202.08    8.20
  12  -7   0  183.28    8.40
 -12  -7   0  191.28    9.80
 -12  -7   0  195.68    8.90
  12  -7   0  202.78    8.60
 -12  -7   0  192.78    8.90
  12  -7   0  191.08    7.90
 -12  -7   0  195.38   10.50
 -12  -7   0  201.18    8.90
  12   7   0  192.08    8.30
 -12   7   0  200.28    8.70
  12   7   0  180.58    8.90
 -12   7   0  190.08    9.10
 -12   7   0  196.68    8.80
 -13  -7   0   73.79    4.90
  13  -7   0   71.09    4.10
 -13  -7   0   76.19    5.70
  13  -7   0   69.89    4.70
  13  -7   0   76.89    4.90
 -13  -7   0   76.99    5.00
 -13  -7   0   69.39    4.40
 -13  -7   0   70.59    6.20
  13   7   0   74.49    5.10
 -13   7   0   67.39    5.20
  13   7   0   69.89    4.80
 -13   7   0   79.29    5.80
 -13   7   0   69.69    4.70
 -13   7   0   75.79    4.70
  14  -7   0  214.08    8.60
  14  -7   0  201.48    9.20
 -14  -7   0  216.98   10.00
  14  -7   0  211.88    7.90
 -14  -7   0  199.88    9.10
 -14  -7   0  226.38    8.90
 -14  -7   0  193.88    8.80
 -14   7   0  218.88    8.50
  14   7   0  211.38    8.50
 -14   7   0  208.98   10.00
 -14   7   0  213.08    9.10
  14   7   0  208.58    9.00
 -14   7   0  215.38    8.50
 -15  -7   0   55.39    4.30
 -15  -7   0   56.89    4.10
 -15  -7   0   50.19    3.50
 -15  -7   0   57.09    3.60
  15  -7   0   53.59    3.00
  15  -7   0   56.89    3.50
  15   7   0   58.49    3.70
  15   7   0   54.19    3.70
 -15   7   0   53.89    3.30
 -15   7   0   61.09    6.30
 -15   7   0   51.69    4.40
   0  -8   0  322.57   10.80
   0  -8   0  346.07   10.60
   0   8   0  381.26   12.70
   0   8   0  313.47   10.70
  -1  -8   0  104.89    4.10
   1  -8   0   98.69    4.50
   1  -8   0   99.59    4.80
   1  -8   0  106.59    4.30
  -1  -8   0  100.89    4.00
  -1   8   0  103.29    4.20
  -1   8   0  108.59    4.70
   1   8   0  108.29    4.80
   1   8   0   97.89    4.40
   2  -8   0   41.10    2.50
  -2  -8   0   35.80    1.70
  -2  -8   0   39.70    2.30
  -2   8   0   38.80    2.70
   2   8   0   31.90    2.60
   2   8   0   38.10    2.80
   3  -8   0  306.27   10.40
  -3   8   0  323.27   10.60
   3   8   0  310.97   10.90
   4  -8   0 1248.28   37.20
   4  -8   0 1324.97   38.40
   4  -8   0 1342.77   37.70
  -4   8   0 1234.58   37.30
  -4   8   0 1346.57   37.40
   4   8   0 1298.17   38.00
   5  -8   0  308.47   10.80
   5  -8   0  305.57   11.10
  -5  -8   0  305.87   11.00
   5  -8   0  313.77   11.90
   5   8   0  320.97   11.40
   5   8   0  324.37   12.50
  -5   8   0  326.47   10.70
  -5   8   0  320.37   11.10
   6  -8   0   10.00    1.90
   6  -8   0   11.60    2.40
   6  -8   0   11.70    2.10
  -6  -8   0   17.40    2.30
  -6   8   0   11.20    2.20
   6   8   0    9.50    1.90
   6   8   0    5.80    3.20
   7  -8   0    5.10    1.50
  -7  -8   0    6.40    2.00
  -7  -8   0    7.20    3.00
  -7  -8   0    4.20    2.00
   7  -8   0    9.30    1.70
  -7  -8   0    6.10    2.30
  -7  -8   0    5.30    1.80
   7  -8   0    3.50    1.60
   7  -8   0    6.00    1.40
   7  -8   0    7.90    2.20
  -7   8   0    6.80    2.10
  -7   8   0    4.00    1.60
  -7   8   0    9.20    2.40
   7   8   0    5.70    2.00
   7   8   0    7.60    2.50
  -7   8   0    6.90    1.90
   8  -8   0   36.30    3.20
   8  -8   0   36.40    4.40
  -8  -8   0   32.50    3.70
  -8  -8   0   40.30    5.20
  -8  -8   0   33.60    3.50
  -8  -8   0   31.80    3.70
  -8  -8   0   36.00    4.00
   8  -8   0   36.30    3.00
  -8  -8   0   37.70    4.50
   8  -8   0   35.90    4.40
   8  -8   0   35.20    3.20
   8  -8   0   32.30    4.00
  -8  -8   0   38.70    3.70
   8   8   0   38.90    4.00
  -8   8   0   34.10    3.20
  -8   8   0   36.60    3.90
  -8   8   0   39.00    4.80
   8   8   0   41.90    4.10
  -8   8   0   27.50    3.30
   8   8   0   41.20    5.60
  -8   8   0   30.90    3.50
  -8   8   0   40.80    3.80
   8   8   0   34.40    4.40
   9  -8   0   76.29    6.80
  -9  -8   0   79.19    5.50
   9  -8   0   90.29    6.90
  -9  -8   0   88.59    5.60
   9  -8   0   89.29    4.60
  -9  -8   0   92.69    5.70
  -9  -8   0   88.39    5.10
  -9  -8   0   86.29    6.60
   9  -8   0   93.69    5.10
   9  -8   0   85.89    5.10
  -9  -8   0   72.49    6.40
   9   8   0   88.39    5.80
  -9   8   0   88.39    4.90
  -9   8   0   88.29    5.60
   9   8   0   91.79    5.30
  -9   8   0   80.29    6.40
  -9   8   0   94.29    5.80
  -9   8   0   94.59    5.70
  -9   8   0   90.59    5.60
  10  -8   0   81.09    4.50
 -10  -8   0   78.09    5.10
  10  -8   0   78.09    4.80
 -10  -8   0   82.69    5.50
 -10  -8   0   79.09    5.50
 -10  -8   0   80.79    6.70
 -10  -8   0   75.59    4.90
  10  -8   0   68.29    4.90
 -10  -8   0   76.29    6.40
  10  -8   0   64.59    6.30
 -10   8   0   74.29    4.60
 -10   8   0   82.79    5.60
  10   8   0   78.09    4.90
 -10   8   0   76.99    5.40
  10   8   0   74.29    5.50
 -10   8   0   72.89    6.10
 -10   8   0   76.79    5.20
  11  -8   0    2.60    4.00
 -11  -8   0    2.00    2.50
 -11  -8   0    3.60    2.20
 -11  -8   0   -0.50    1.70
  11  -8   0    5.30    2.10
 -11  -8   0    1.40    1.90
 -11  -8   0   -0.30    2.60
 -11  -8   0    6.60    2.00
  11  -8   0    3.80    1.50
  11  -8   0    2.90    1.60
 -11   8   0    4.40    2.10
 -11   8   0    3.50    1.90
  11   8   0    5.10    2.40
  11   8   0    4.70    1.90
 -11   8   0    5.20    2.60
 -11   8   0    4.30    1.90
 -11   8   0    3.60    2.00
 -12  -8   0   10.70    2.80
 -12  -8   0   10.90    4.10
 -12  -8   0    7.60    2.10
  12  -8   0    9.10    2.10
 -12  -8   0    8.70    2.10
  12  -8   0   12.50    2.20
  12  -8   0   10.60    2.60
 -12  -8   0    5.70    2.70
 -12   8   0   11.50    2.90
  12   8   0    7.90    2.40
 -12   8   0    7.10    2.20
 -12   8   0   11.00    2.40
  12   8   0    9.70    2.20
 -12   8   0    8.50    2.60
 -13  -8   0   92.49    4.90
  13  -8   0  107.19    5.60
  13  -8   0  101.99    5.00
 -13  -8   0  102.09    7.10
 -13  -8   0  107.79    5.90
  13  -8   0   93.69    5.60
 -13  -8   0   92.49    5.60
 -13  -8   0   99.29    5.90
 -13  -8   0  100.49    6.60
  13   8   0  102.99    6.20
 -13   8   0  103.79    5.70
  13   8   0   96.79    5.60
 -13   8   0   98.89    6.50
 -13   8   0  103.89    5.50
 -14  -8   0   66.59    5.40
 -14  -8   0   62.39    3.30
  14  -8   0   70.39    3.70
 -14  -8   0   70.19    4.30
 -14  -8   0   67.79    4.90
 -14  -8   0   67.99    4.50
  14  -8   0   62.19    4.10
 -14   8   0   63.89    4.60
  14   8   0   71.69    4.80
 -14   8   0   70.19    5.50
 -14   8   0   74.99    4.40
  14   8   0   68.69    4.40
 -15  -8   0   64.09    4.50
  15  -8   0   60.29    3.10
  15  -8   0   67.69    3.70
 -15  -8   0   61.59    4.40
 -15  -8   0   62.09    3.50
 -15  -8   0   63.19    3.70
 -15   8   0   59.29    5.00
  15   8   0   66.19    4.00
  15   8   0   62.99    3.80
 -15   8   0   60.59    3.30
 -15   8   0   61.79    4.60
   0   9   0    4.60    1.20
   0   9   0    6.90    1.60
  -1  -9   0    1.50    0.60
   1  -9   0    1.60    0.70
   1  -9   0    3.20    1.20
  -1  -9   0    1.70    0.80
  -1   9   0    5.00    1.50
  -1   9   0    2.80    0.90
   1   9   0    1.60    0.90
   1   9   0    1.70    1.10
  -2  -9   0  130.89    5.60
  -2  -9   0  126.49    4.50
   2  -9   0  133.59    5.40
  -2   9   0  128.89    5.70
   2   9   0  121.99    5.70
   3  -9   0 2654.33   70.79
  -3  -9   0 2484.55   70.69
   3  -9   0 2522.35   70.59
   3   9   0 2474.45   71.19
  -3   9   0 2425.96   70.29
  -3   9   0 2569.04   70.89
  -4  -9   0  391.26   13.30
   4  -9   0  377.46   13.10
   4  -9   0  387.56   13.10
  -4   9   0  397.56   13.10
  -4   9   0  400.06   13.50
   4   9   0  390.06   13.50
   5  -9   0   23.00    2.40
  -5  -9   0   26.30    2.60
   5  -9   0   20.00    2.60
   5  -9   0   28.10    3.00
   5   9   0   25.60    2.80
   5   9   0   23.90    3.30
  -5   9   0   24.40    2.50
  -5   9   0   27.00    3.10
   6  -9   0 1173.08   36.00
  -6  -9   0 1139.79   34.50
   6  -9   0 1151.48   34.90
   6  -9   0 1189.58   34.30
   6   9   0 1142.09   35.10
  -6   9   0 1149.29   34.50
   6   9   0 1178.58   36.90
   7  -9   0  293.87   12.40
  -7  -9   0  280.27   10.80
  -7  -9   0  266.07   11.90
   7  -9   0  275.27   11.40
  -7  -9   0  293.57   11.90
   7  -9   0  290.77   10.70
   7  -9   0  296.97   10.60
   7  -9   0  292.17   10.00
  -7   9   0  290.07   11.20
   7   9   0  293.77   13.30
  -7   9   0  285.87   11.30
   7   9   0  280.67   11.50
  -7   9   0  278.87   10.90
   8  -9   0  291.47   12.40
  -8  -9   0  300.67   12.70
   8  -9   0  302.67   11.00
   8  -9   0  323.37   10.60
  -8  -9   0  297.37   11.50
  -8  -9   0  288.57   11.30
  -8  -9   0  282.37   11.00
   8  -9   0  287.07   13.20
  -8  -9   0  297.97   11.60
  -8  -9   0  293.57   10.90
  -8  -9   0  291.47   12.50
   8  -9   0  306.87   11.30
  -8   9   0  289.67   12.00
   8   9   0  306.57   14.40
  -8   9   0  299.87   11.70
   8   9   0  303.37   11.10
   8   9   0  281.57   12.20
  -8   9   0  296.47   11.50
  -8   9   0  294.57   10.80
   8   9   0  316.07   11.70
  -8   9   0  303.47   11.70
   9  -9   0  520.55   19.80
  -9  -9   0  479.85   17.00
   9  -9   0  517.25   18.50
  -9  -9   0  516.95   17.90
   9  -9   0  541.95   17.80
   9  -9   0  506.05   21.20
  -9  -9   0  514.05   17.40
  -9  -9   0  538.45   18.90
  -9   9   0  527.05   17.00
  -9   9   0  511.65   18.30
   9   9   0  533.75   17.50
   9   9   0  536.15   18.00
  -9   9   0  560.34   18.40
  -9   9   0  503.75   17.50
  10  -9   0   67.69    4.10
 -10  -9   0   72.99    5.20
 -10  -9   0   63.69    5.90
 -10  -9   0   60.39    4.90
 -10  -9   0   69.29    5.10
 -10  -9   0   77.99    6.40
  10  -9   0   67.89    6.40
 -10  -9   0   66.49    4.60
  10  -9   0   70.59    4.90
  10  -9   0   71.39    4.60
 -10   9   0   67.69    5.00
  10   9   0   70.19    5.30
 -10   9   0   70.39    4.40
  10   9   0   67.69    4.70
 -10   9   0   68.99    5.10
 -10   9   0   69.79    5.90
 -10   9   0   69.19    5.20
 -11  -9   0    0.60    1.80
 -11  -9   0    3.70    2.50
 -11  -9   0    3.40    2.00
  11  -9   0    4.10    3.50
 -11  -9   0    5.40    2.90
  11  -9   0    2.20    1.50
  11  -9   0    2.30    1.30
  11  -9   0    0.80    1.60
 -11  -9   0    4.60    1.80
 -11   9   0    0.90    1.70
 -11   9   0    3.90    2.00
 -11   9   0    2.00    1.70
 -11   9   0    2.50    2.60
  11   9   0    2.90    1.90
 -11   9   0    3.00    1.90
  11   9   0    3.80    2.40
  12  -9   0   55.69    5.70
 -12  -9   0   51.69    4.10
 -12  -9   0   51.49    4.90
 -12  -9   0   51.79    5.60
 -12  -9   0   66.49    4.70
  12  -9   0   54.39    4.30
  12  -9   0   56.59    3.70
 -12  -9   0   54.19    5.20
 -12  -9   0   61.79    4.70
  12  -9   0   52.49    4.10
  12   9   0   49.30    4.30
 -12   9   0   55.89    4.50
 -12   9   0   55.09    4.80
 -12   9   0   54.69    5.20
 -12   9   0   55.99    4.20
  12   9   0   54.79    4.80
 -13  -9   0  129.69    7.30
  13  -9   0  130.39    6.60
 -13  -9   0  148.39    7.00
 -13  -9   0  130.59    5.80
 -13  -9   0  132.79    6.60
 -13  -9   0  135.59    6.70
  13  -9   0  137.79    5.90
 -13  -9   0  132.79    7.80
  13  -9   0  128.69    6.40
 -13   9   0  134.49    6.30
  13   9   0  143.99    6.70
 -13   9   0  138.59    7.10
 -13   9   0  133.59    6.60
  13   9   0  140.69    7.10
 -14  -9   0    0.00    1.20
 -14  -9   0    0.80    1.90
  14  -9   0    0.00    1.30
  14  -9   0   -4.50    1.90
 -14  -9   0    1.80    2.20
  14  -9   0    2.00    1.30
 -14  -9   0   -1.10    1.70
 -14  -9   0    2.10    1.60
 -14   9   0    0.00    1.50
  14   9   0   -1.20    1.70
  14   9   0   -0.30    1.90
 -14   9   0    1.00    1.20
 -14   9   0    0.10    1.90
  15  -9   0  121.99    4.40
 -15  -9   0  124.59    5.30
 -15  -9   0  129.39    6.20
 -15  -9   0  106.89    5.30
 -15  -9   0  118.89    4.80
  15  -9   0  129.59    5.30
  15   9   0  110.99    6.10
  15   9   0  121.49    5.30
 -15   9   0  116.89    4.90
 -15   9   0  122.39    6.10
   0 -10   0  758.52   23.50
   0 -10   0  769.02   23.50
   0 -10   0  833.42   23.20
   0  10   0  811.22   24.20
   0  10   0  747.23   23.40
  -1 -10   0  181.78    7.10
   1 -10   0  189.78    6.80
  -1 -10   0  182.78    6.70
  -1  10   0  185.08    7.60
  -1  10   0  173.98    6.90
   1  10   0  172.68    7.20
   1  10   0  189.58    7.60
  -2 -10   0  486.05   16.00
  -2 -10   0  480.95   14.80
  -2 -10   0  511.05   15.60
   2 -10   0  519.95   15.90
   2  10   0  499.05   16.60
  -2  10   0  514.15   16.50
   3 -10   0   32.00    3.00
  -3 -10   0   32.70    2.80
   3 -10   0   36.20    2.80
  -3  10   0   33.20    2.90
  -3  10   0   31.50    2.90
   3  10   0   32.80    3.10
   4 -10   0  199.38    8.10
  -4 -10   0  206.48    8.30
   4 -10   0  193.48    7.70
   4  10   0  209.38    8.70
  -4  10   0  207.68    8.00
  -4  10   0  212.58    8.20
   5 -10   0   81.09    4.40
  -5 -10   0   68.69    4.60
   5 -10   0   78.29    4.70
   5  10   0   81.79    5.20
  -5  10   0   81.59    4.60
  -5  10   0   85.89    4.60
   5  10   0   85.89    5.80
   6 -10   0   24.50    2.50
   6 -10   0   22.30    3.50
  -6 -10   0   22.40    2.60
  -6 -10   0   22.90    3.10
   6 -10   0   28.60    3.10
  -6 -10   0   23.90    3.00
  -6 -10   0   24.40    3.00
  -6 -10   0   28.10    4.00
   6 -10   0   26.40    3.20
  -6 -10   0   35.40    6.20
  -6  10   0   26.80    3.60
   6  10   0   16.70    2.60
  -6  10   0   20.50    2.40
  -6  10   0   25.60    2.50
   6  10   0   23.90    4.00
  -6  10   0   26.00    3.50
  -7 -10   0    2.90    1.70
   7 -10   0    0.00    1.80
   7 -10   0    3.10    1.20
   7 -10   0    2.30    1.80
  -7 -10   0    5.40    2.00
  -7 -10   0    2.90    2.10
  -7 -10   0    5.00    1.90
   7 -10   0    0.80    1.10
   7 -10   0   -0.90    2.20
  -7 -10   0    1.60    2.70
   7 -10   0    3.20    1.40
  -7 -10   0    2.30    2.50
   7  10   0    2.40    2.20
  -7  10   0    0.60    1.90
   7  10   0    1.40    2.20
  -7  10   0    5.70    1.70
  -7  10   0    2.20    1.40
  -7  10   0    2.60    2.00
  -7  10   0    2.80    1.70
   7  10   0    6.50    3.00
   7  10   0    3.10    2.50
  -7  10   0    2.40    2.20
  -8 -10   0   92.19    6.70
   8 -10   0   99.29    5.50
   8 -10   0   94.79    6.70
   8 -10   0   90.59    5.10
  -8 -10   0   87.49    5.70
  -8 -10   0   90.29    5.50
  -8 -10   0   89.09    5.30
  -8 -10   0   90.79    6.50
   8 -10   0   87.19    6.40
   8 -10   0   93.09    4.60
  -8 -10   0   92.69    5.50
   8  10   0   90.09    5.60
   8  10   0   89.29    6.10
  -8  10   0   95.09    5.90
  -8  10   0   93.79    6.50
  -8  10   0   91.19    5.00
   8  10   0   88.09    7.10
   8  10   0   93.89    8.50
  -8  10   0   95.69    6.00
  -8  10   0   89.49    5.70
  -9 -10   0   98.89    5.80
  -9 -10   0   89.09    6.80
  -9 -10   0   87.19    5.40
  -9 -10   0   86.39    5.80
   9 -10   0   94.59    5.60
   9 -10   0   87.99    6.50
   9 -10   0   96.39    5.30
  -9 -10   0   94.19    6.70
   9 -10   0   87.89    4.70
  -9  10   0   89.99    6.40
  -9  10   0   89.39    5.90
  -9  10   0   90.69    5.70
  -9  10   0   93.89    4.90
  -9  10   0   93.39    5.90
   9  10   0   78.29    7.80
   9  10   0   90.49    6.40
  -9  10   0   90.69    5.90
  10 -10   0  503.85   16.30
  10 -10   0  518.95   17.10
 -10 -10   0  491.65   17.40
 -10 -10   0  493.75   17.40
  10 -10   0  482.05   18.10
 -10 -10   0  507.05   18.40
 -10 -10   0  491.15   16.60
 -10 -10   0  519.95   19.20
  10 -10   0  522.75   17.50
 -10  10   0  512.55   17.70
  10  10   0  480.95   17.10
 -10  10   0  476.95   17.50
 -10  10   0  476.05   16.80
  10  10   0  503.05   17.60
 -10  10   0  520.95   18.00
 -10  10   0  489.25   16.20
 -11 -10   0   33.50    4.60
 -11 -10   0   42.40    4.10
  11 -10   0   39.50    3.60
 -11 -10   0   35.50    3.80
 -11 -10   0   44.40    5.10
 -11 -10   0   37.20    4.20
  11 -10   0   33.00    4.30
  11 -10   0   42.50    3.90
  11 -10   0   34.10    3.00
  11  10   0   38.40    3.90
 -11  10   0   41.50    4.30
  11  10   0   35.80    4.20
 -11  10   0   37.80    3.80
 -11  10   0   35.80    4.10
 -11  10   0   36.70    4.00
 -12 -10   0   40.30    3.50
 -12 -10   0   47.20    4.60
  12 -10   0   46.40    3.80
  12 -10   0   45.00    5.10
  12 -10   0   44.40    3.20
 -12 -10   0   44.50    5.40
  12 -10   0   47.10    4.00
 -12 -10   0   44.50    4.20
 -12 -10   0   39.50    4.70
 -12 -10   0   40.70    3.90
 -12  10   0   41.70    4.50
  12  10   0   43.30    4.50
  12  10   0   37.10    3.90
 -12  10   0   41.30    4.30
 -12  10   0   46.20    4.10
 -12  10   0   45.50    3.70
  13 -10   0    4.80    1.90
 -13 -10   0    6.20    2.20
 -13 -10   0    3.80    2.30
 -13 -10   0    6.60    2.20
  13 -10   0    6.30    1.60
 -13 -10   0    6.40    1.60
 -13 -10   0    7.60    1.90
 -13 -10   0    8.00    2.10
  13 -10   0    6.40    1.30
  13  10   0    6.30    1.90
 -13  10   0    6.30    1.70
  13  10   0    4.20    2.00
 -13  10   0    4.80    2.00
 -14 -10   0    2.50    1.40
 -14 -10   0    6.70    1.60
 -14 -10   0    2.40    1.80
 -14 -10   0   -1.70    1.90
  14 -10   0    3.50    1.20
 -14 -10   0    6.10    2.00
  14 -10   0    1.20    1.00
  14 -10   0    3.40    2.00
  14  10   0    2.90    1.60
  14  10   0    1.30    1.80
 -14  10   0    3.50    1.60
 -14  10   0    1.80    1.30
 -14  10   0    2.80    2.00
 -15 -10   0  125.29    5.30
  15 -10   0  138.09    5.30
 -15 -10   0  129.89    5.90
 -15 -10   0  123.79    6.00
 -15  10   0  129.29    6.20
  15  10   0  132.09    5.50
  15  10   0  121.89    5.40
 -15  10   0  128.49    5.00
   0 -11   0   -0.70    1.10
   0 -11   0    0.90    0.70
   0  11   0    0.00    1.10
   1 -11   0  148.49    5.90
  -1 -11   0  144.49    6.40
  -1 -11   0  155.58    6.00
   1 -11   0  150.78    6.60
   1  11   0  142.69    6.80
  -1  11   0  147.79    6.80
   2 -11   0  164.48    6.50
   2 -11   0  150.58    6.40
   2 -11   0  151.58    6.50
  -2 -11   0  157.38    6.70
   2  11   0  156.48    7.20
  -2  11   0  161.38    7.10
  -3 -11   0   29.10    2.80
   3 -11   0   32.60    2.80
   3 -11   0   24.70    2.70
   3  11   0   28.40    3.00
  -3  11   0   31.40    2.90
  -3  11   0   32.10    3.10
   4 -11   0   17.70    2.50
   4 -11   0   13.70    2.00
  -4 -11   0   19.40    2.70
  -4  11   0   15.60    2.30
  -4  11   0   16.50    2.40
   4  11   0   11.30    2.00
   5 -11   0   28.00    2.90
   5 -11   0   31.80    2.90
   5 -11   0   35.30    3.40
  -5 -11   0   31.00    3.40
   5 -11   0   36.50    2.70
  -5 -11   0   39.70    3.90
  -5 -11   0   35.80    3.20
  -5  11   0   32.10    3.20
   5  11   0   32.10    4.10
  -5  11   0   30.50    3.10
   5  11   0   28.10    3.30
  -5  11   0   33.70    3.00
  -5  11   0   31.60    2.90
  -6 -11   0   62.19    4.40
  -6 -11   0   73.19    7.50
  -6 -11   0   64.39    4.80
  -6 -11   0   70.59    8.70
  -6 -11   0   63.39    4.70
   6 -11   0   68.19    4.20
   6 -11   0   62.49    3.70
   6 -11   0   64.49    4.10
  -6 -11   0   63.69    4.50
   6 -11   0   75.09    5.70
  -6  11   0   65.69    4.50
   6  11   0   59.19    4.90
  -6  11   0   62.79    5.20
   6  11   0   62.39    5.00
  -6  11   0   56.69    4.80
  -6  11   0   66.69    4.20
   6  11   0   68.09    6.20
   6  11   0   61.89    5.00
   7 -11   0   31.30    3.90
  -7 -11   0   37.80    5.00
  -7 -11   0   27.60    3.30
   7 -11   0   32.30    3.00
   7 -11   0   28.90    2.70
  -7 -11   0   29.70    3.40
   7 -11   0   26.40    3.60
  -7 -11   0   31.50    3.70
  -7 -11   0   33.10    4.50
   7 -11   0   30.30    3.20
  -7 -11   0   34.70    3.70
  -7  11   0   35.40    4.00
  -7  11   0   26.10    3.30
   7  11   0   24.00    3.70
   7  11   0   31.40    5.50
  -7  11   0   31.10    3.00
   7  11   0   30.80    3.40
   7  11   0   32.80    3.80
  -7  11   0   32.80    4.00
  -7  11   0   33.90    3.30
   8 -11   0   19.00    3.20
  -8 -11   0   26.30    4.50
  -8 -11   0   21.40    3.40
  -8 -11   0   19.40    3.10
   8 -11   0   20.90    3.10
   8 -11   0   19.60    4.00
  -8 -11   0   17.30    3.30
   8 -11   0   21.30    2.60
  -8 -11   0   23.90    3.10
   8 -11   0   24.00    4.20
  -8 -11   0   22.20    4.30
  -8  11   0   19.10    2.50
   8  11   0   18.20    3.10
  -8  11   0   15.70    2.80
  -8  11   0   30.70    3.80
  -8  11   0   20.80    3.00
   8  11   0   19.10    2.80
   8  11   0   10.70    4.60
  -9 -11   0   50.79    4.60
   9 -11   0   55.69    3.60
  -9 -11   0   54.79    5.50
   9 -11   0   48.30    5.40
   9 -11   0   49.40    4.20
  -9 -11   0   51.89    4.80
  -9 -11   0   52.49    4.50
   9 -11   0   51.79    3.90
  -9 -11   0   50.69    4.20
  -9 -11   0   55.19    5.40
  -9  11   0   53.19    4.60
   9  11   0   58.29    4.80
   9  11   0   52.69    4.50
  -9  11   0   45.20    4.70
  -9  11   0   42.00    4.90
  -9  11   0   52.09    3.90
  -9  11   0   46.10    5.10
 -10 -11   0    6.50    2.70
 -10 -11   0    7.90    2.40
  10 -11   0    5.70    1.50
 -10 -11   0    8.70    2.10
 -10 -11   0    6.00    2.80
 -10 -11   0    7.30    2.50
  10 -11   0    3.50    1.80
  10 -11   0    8.80    2.90
  10 -11   0    8.30    2.10
 -10 -11   0    5.80    2.50
 -10  11   0    1.80    2.50
 -10  11   0    5.60    2.10
  10  11   0    8.50    2.40
  10  11   0   12.40    2.90
 -10  11   0    7.80    1.90
 -10  11   0    6.80    2.40
 -10  11   0    6.60    2.40
  11 -11   0   16.60    2.90
 -11 -11   0   11.80    2.50
 -11 -11   0   14.10    3.50
  11 -11   0   13.60    2.00
 -11 -11   0   17.90    3.50
 -11 -11   0   13.60    2.40
  11 -11   0   11.60    3.30
 -11 -11   0   11.80    2.60
  11 -11   0   14.50    2.30
  11  11   0   13.20    2.80
 -11  11   0   11.20    2.40
 -11  11   0   14.50    3.10
 -11  11   0   19.50    3.40
  11  11   0   15.40    2.80
 -11  11   0   15.00    3.20
 -12 -11   0    5.80    1.70
 -12 -11   0    4.30    1.70
 -12 -11   0    4.00    2.10
  12 -11   0    5.10    2.00
  12 -11   0    6.40    3.20
  12 -11   0    4.90    1.40
 -12 -11   0    4.70    2.20
 -12 -11   0    6.20    2.40
  12 -11   0    3.50    1.50
 -12 -11   0    6.80    2.10
  12  11   0    5.30    2.20
 -12  11   0    4.20    2.00
  12  11   0    6.60    2.10
 -12  11   0    2.90    1.90
  13 -11   0   25.60    2.70
 -13 -11   0   21.20    2.90
 -13 -11   0   17.00    3.10
  13 -11   0   21.30    2.10
 -13 -11   0   25.80    4.20
 -13 -11   0   21.10    3.50
  13 -11   0   25.30    3.20
  13 -11   0   27.20    4.20
 -13 -11   0   21.80    2.80
  13  11   0   17.50    2.70
  13  11   0   22.50    3.10
 -13  11   0   19.90    2.80
 -13  11   0   23.80    2.90
  14 -11   0    0.90    1.10
 -14 -11   0   -0.40    1.30
  14 -11   0   -0.20    1.60
 -14 -11   0    3.80    1.70
 -14 -11   0    1.50    1.20
  14 -11   0    1.30    1.00
 -14 -11   0    1.40    1.70
 -14 -11   0    0.40    1.70
 -14  11   0    0.00    1.50
  14  11   0   -4.20    1.70
  14  11   0    0.60    1.40
 -14  11   0   -0.30    1.10
   0 -12   0  668.63   20.20
   0 -12   0  667.63   20.90
   0  12   0  661.03   21.70
  -1 -12   0  633.84   20.00
   1 -12   0  645.54   19.90
  -1 -12   0  658.23   19.50
   1 -12   0  648.94   19.40
  -1 -12   0  586.64   19.60
   1 -12   0  597.74   19.40
  -1  12   0  651.63   20.80
   1  12   0  644.94   21.00
   2 -12   0   99.09    4.80
  -2 -12   0   97.49    5.20
   2 -12   0   94.99    4.90
  -2  12   0   99.49    5.50
   2  12   0   95.99    5.70
   3 -12   0    2.80    1.10
  -3 -12   0    2.40    1.30
   3 -12   0   -0.40    1.40
  -3  12   0    2.90    1.50
  -3  12   0    3.50    1.70
   3  12   0    2.30    1.60
   4 -12   0    2.50    1.30
   4 -12   0    1.70    1.20
  -4 -12   0   -0.70    1.60
   4 -12   0    1.80    1.30
   4 -12   0    0.80    1.30
   4 -12   0    0.30    2.00
  -4 -12   0    0.80    1.80
   4 -12   0    0.60    1.70
  -4 -12   0    0.20    1.20
  -4  12   0    1.40    1.40
  -4  12   0    0.20    1.40
  -4  12   0   -2.60    1.30
  -4  12   0    3.50    1.30
   4  12   0    1.60    1.50
   5 -12   0    8.50    1.90
  -5 -12   0    7.00    2.30
  -5 -12   0    6.10    1.90
   5 -12   0    7.30    1.80
   5 -12   0    9.10    2.20
   5 -12   0    4.60    2.10
  -5 -12   0    9.70    2.70
  -5 -12   0    6.90    2.70
  -5 -12   0   11.40    2.50
   5 -12   0    8.10    1.50
  -5 -12   0    8.90    2.00
  -5  12   0    9.60    2.10
   5  12   0   10.80    2.70
   5  12   0    7.10    2.40
   5  12   0    9.30    3.00
   5  12   0   11.50    2.40
  -5  12   0    6.40    1.80
  -5  12   0   11.00    2.00
  -5  12   0   10.40    2.50
  -5  12   0    8.30    1.50
  -5  12   0    7.80    2.60
   6 -12   0   22.10    2.40
  -6 -12   0   19.70    3.00
  -6 -12   0   20.30    3.80
   6 -12   0   19.20    3.00
   6 -12   0   14.00    2.70
   6 -12   0   21.50    2.80
   6 -12   0   20.10    2.50
  -6 -12   0   21.50    2.90
   6 -12   0   12.40    2.90
  -6 -12   0   19.30    3.00
  -6 -12   0   23.40    3.50
  -6 -12   0   20.40    2.60
   6  12   0   24.50    3.00
  -6  12   0   19.30    2.30
  -6  12   0   22.30    3.50
  -6  12   0   15.00    2.90
  -6  12   0   23.30    2.70
  -6  12   0   23.60    3.30
   6  12   0   24.00    3.30
   6  12   0   20.30    3.70
  -7 -12   0    6.20    2.10
   7 -12   0    4.50    1.70
   7 -12   0    7.70    1.50
   7 -12   0    2.40    2.20
  -7 -12   0    5.00    2.10
   7 -12   0    5.00    1.50
   7 -12   0   -2.10    2.70
  -7 -12   0    2.20    2.30
  -7 -12   0    3.40    2.50
  -7 -12   0    4.50    2.00
  -7 -12   0    0.00    1.60
  -7  12   0    3.90    1.60
  -7  12   0    2.00    2.20
   7  12   0    2.80    2.10
   7  12   0   10.40    3.20
  -7  12   0    5.20    1.60
   7  12   0    1.80    2.20
  -7  12   0    7.90    2.40
  -7  12   0    1.50    2.10
   8 -12   0    8.50    1.70
  -8 -12   0    7.30    2.70
  -8 -12   0    9.70    2.40
  -8 -12   0    6.20    2.40
  -8 -12   0    8.20    2.60
   8 -12   0    8.90    2.00
  -8 -12   0   10.90    2.30
   8 -12   0    8.20    1.90
  -8 -12   0    9.00    2.30
   8  12   0    9.20    2.30
  -8  12   0    6.60    2.10
  -8  12   0    8.20    2.70
  -8  12   0    7.10    1.90
  -9 -12   0   21.80    3.30
  -9 -12   0   20.70    3.40
  -9 -12   0   21.50    3.90
   9 -12   0   27.00    3.60
   9 -12   0   26.70    2.60
   9 -12   0   22.50    3.50
  -9 -12   0   19.30    2.80
   9 -12   0   19.20    2.70
  -9 -12   0   23.80    3.50
  -9 -12   0   17.70    3.10
   9  12   0   20.50    3.20
  -9  12   0   28.80    4.20
  -9  12   0   23.80    3.80
  -9  12   0   24.30    3.50
  -9  12   0   23.60    3.60
  -9  12   0   22.40    2.60
   9  12   0   23.10    3.30
  10 -12   0  230.18    8.60
 -10 -12   0  229.88   10.40
 -10 -12   0  231.38    9.70
  10 -12   0  220.48    9.70
  10 -12   0  242.58    9.50
 -10 -12   0  223.48   11.00
 -10 -12   0  219.38    9.00
 -10 -12   0  240.18   10.00
  10 -12   0  222.18   10.40
  10  12   0  219.78    9.70
 -10  12   0  205.88    9.60
 -10  12   0  228.98   10.00
 -10  12   0  213.98    8.90
 -10  12   0  222.68    8.70
 -10  12   0  224.98   10.00
  10  12   0  216.18    9.90
 -11 -12   0   14.10    2.70
  11 -12   0    7.90    3.00
  11 -12   0   13.00    2.20
 -11 -12   0   12.20    3.10
 -11 -12   0   12.10    2.50
  11 -12   0   13.40    2.00
 -11 -12   0   10.70    2.80
  11 -12   0   15.70    2.80
 -11 -12   0   13.90    3.10
 -11 -12   0   13.50    2.30
  11  12   0   13.30    2.80
  11  12   0    9.20    2.20
 -11  12   0   14.40    2.90
 -11  12   0    7.80    2.90
 -11  12   0   11.80    2.50
 -11  12   0   13.20    2.70
  12 -12   0    1.70    4.60
 -12 -12   0    0.70    1.40
  12 -12   0    2.20    1.50
 -12 -12   0    1.30    2.10
 -12 -12   0   -0.60    1.50
 -12 -12   0    1.10    1.90
 -12 -12   0   -0.70    2.00
  12 -12   0    0.90    1.20
  12 -12   0    0.00    1.00
 -12 -12   0   -0.60    1.50
 -12  12   0    1.90    1.60
  12  12   0   -3.70    2.00
 -12  12   0    1.10    1.70
  12  12   0    1.30    1.70
 -13 -12   0  316.47   11.50
 -13 -12   0  314.07   11.10
 -13 -12   0  327.57   11.60
 -13 -12   0  323.67   11.40
  13 -12   0  307.47   10.10
  13 -12   0  326.07   13.40
  13 -12   0  313.57   11.50
  13 -12   0  318.67   11.20
 -13 -12   0  326.37   13.50
  13  12   0  339.47   12.80
 -13  12   0  319.17   11.50
 -13  12   0  317.87   11.80
  13  12   0  305.77   11.70
  14 -12   0   -0.50    1.60
 -14 -12   0   -3.30    1.70
 -14 -12   0   -0.30    1.00
  14 -12   0    0.10    1.00
 -14 -12   0    1.30    1.70
 -14 -12   0    1.40    1.40
 -14 -12   0    1.90    1.60
  14  12   0    0.20    1.40
  14  12   0    3.80    2.40
 -14  12   0    0.00    1.40
 -14  12   0    1.50    1.60
 -14  12   0   -1.00    1.00
   0 -13   0   -1.60    2.10
   0 -13   0    0.30    1.10
   0 -13   0    0.90    0.90
   0  13   0   -0.10    1.20
  -1 -13   0  442.56   15.30
   1 -13   0  417.26   14.60
  -1 -13   0  439.86   15.00
   1 -13   0  412.56   14.20
  -1 -13   0  441.26   14.30
   1 -13   0  440.16   14.30
   1 -13   0  463.35   18.90
  -1  13   0  442.56   15.70
   1  13   0  431.86   15.80
   2 -13   0  203.18    7.80
  -2 -13   0  216.18    8.50
   2 -13   0  184.78    8.60
  -2 -13   0  195.78    8.20
   2 -13   0  198.18    7.80
  -2 -13   0  195.08    8.10
   2 -13   0  181.68    8.40
  -2  13   0  198.38    8.90
  -2  13   0  197.68    8.00
   2  13   0  203.98    9.20
   3 -13   0  183.68    8.30
  -3 -13   0  154.98    9.10
   3 -13   0  189.58    7.70
   3 -13   0  189.58    7.50
  -3 -13   0  187.48    8.20
   3 -13   0  171.98    8.20
  -3 -13   0  178.88    8.50
  -3 -13   0  192.78    8.20
  -3  13   0  196.38    7.40
   3  13   0  185.58    8.80
   3  13   0  202.68    8.80
  -3  13   0  186.88    7.70
  -3  13   0  187.58    8.50
   3  13   0  186.68   10.80
   4 -13   0   33.40    3.70
   4 -13   0   32.90    3.90
  -4 -13   0   36.70    3.90
   4 -13   0   34.20    3.10
   4 -13   0   33.10    2.60
  -4 -13   0   36.00    3.50
  -4 -13   0   35.80    4.30
   4 -13   0   35.50    3.30
  -4 -13   0   36.00    3.90
  -4 -13   0   33.30    3.40
   4  13   0   34.70    3.70
  -4  13   0   31.10    3.10
   4  13   0   37.90    4.10
  -4  13   0   31.40    3.40
  -4  13   0   36.00    4.40
  -4  13   0   33.20    3.70
  -4  13   0   37.60    2.90
   4  13   0   30.20    3.20
   5 -13   0   13.00    1.70
  -5 -13   0   13.00    3.10
  -5 -13   0   13.80    2.50
  -5 -13   0   11.40    2.30
   5 -13   0   13.70    2.70
  -5 -13   0   10.80    2.20
  -5 -13   0   11.10    3.00
   5 -13   0   11.70    2.00
   5 -13   0   13.00    2.50
  -5 -13   0    9.50    2.20
   5  13   0   12.30    2.90
  -5  13   0    9.50    2.00
  -5  13   0   17.00    3.20
  -5  13   0   10.50    1.70
  -5  13   0   13.90    2.50
  -5  13   0    9.50    2.60
   5  13   0   18.90    4.90
  -5  13   0   12.80    3.30
   5  13   0    7.80    2.30
  -6 -13   0   25.50    3.00
  -6 -13   0   23.90    3.50
   6 -13   0   31.80    3.80
  -6 -13   0   26.10    3.20
   6 -13   0   30.50    2.70
  -6 -13   0   36.60    4.20
   6 -13   0   35.40    4.30
  -6 -13   0   32.80    4.40
  -6 -13   0   28.80    3.40
   6 -13   0   35.20    3.20
   6 -13   0   25.70    3.10
  -6  13   0   31.30    3.50
   6  13   0   29.40    3.70
   6  13   0   27.90    4.50
  -6  13   0   29.00    3.80
   6  13   0   33.30    6.00
  -6  13   0   29.10    3.00
  -6  13   0   31.70    3.00
   6  13   0   24.90    2.90
   7 -13   0   47.80    4.80
  -7 -13   0   51.09    4.20
   7 -13   0   49.20    4.00
  -7 -13   0   53.69    4.50
  -7 -13   0   56.79    4.60
  -7 -13   0   54.29    6.60
   7 -13   0   53.49    3.90
   7 -13   0   49.99    3.30
   7  13   0   58.89    4.70
  -7  13   0   48.10    4.50
   7  13   0   48.20    4.40
  -7  13   0   51.29    3.50
  -7  13   0   48.70    3.80
  -8 -13   0    4.40    2.10
   8 -13   0    1.40    1.50
   8 -13   0    0.40    2.20
  -8 -13   0   -1.70    2.70
   8 -13   0    0.50    1.30
  -8 -13   0    1.50    2.30
  -8 -13   0    3.50    2.60
   8 -13   0    1.00    1.10
  -8 -13   0    1.40    1.70
  -8 -13   0    2.00    1.80
  -8  13   0    2.40    2.10
  -8  13   0    0.70    1.70
  -8  13   0   -1.60    1.30
   8  13   0    0.80    2.00
   8  13   0    0.50    2.00
   9 -13   0  301.87   12.40
  -9 -13   0  305.27   11.80
  -9 -13   0  326.37   12.30
   9 -13   0  307.27   10.70
  -9 -13   0  314.37   13.30
  -9 -13   0  306.17   11.40
   9 -13   0  305.47   11.60
  -9 -13   0  290.27   12.00
   9 -13   0  306.47   12.10
  -9 -13   0  301.07   12.60
  -9  13   0  303.07   12.30
   9  13   0  307.97   12.40
  -9  13   0  303.87   11.20
  -9  13   0  320.67   12.60
  -9  13   0  277.77   12.10
   9  13   0  311.47   12.20
 -10 -13   0    6.00    2.90
  10 -13   0    0.90    1.40
 -10 -13   0    1.30    2.20
  10 -13   0    1.50    2.50
  10 -13   0    1.00    1.10
 -10 -13   0    5.40    2.50
 -10 -13   0    2.20    2.40
 -10 -13   0    6.30    4.70
  10 -13   0    0.90    1.60
 -10 -13   0   -2.40    2.00
 -10 -13   0   -0.80    1.60
 -10  13   0    0.60    1.40
  10  13   0   -1.10    2.10
 -10  13   0    2.40    1.90
 -10  13   0    5.40    2.80
  10  13   0   -0.20    1.90
 -10  13   0    2.30    2.20
 -11 -13   0   27.90    3.70
 -11 -13   0   21.80    3.50
 -11 -13   0   27.90    3.60
 -11 -13   0   29.70    3.00
 -11 -13   0   25.80    3.30
  11 -13   0   26.30    2.40
  11 -13   0   25.10    3.20
  11 -13   0   29.00    3.00
  11 -13   0   29.90    4.20
 -11 -13   0   32.70    3.60
 -11  13   0   24.10    3.40
  11  13   0   28.90    3.50
  11  13   0   27.30    3.50
 -11  13   0   31.10    3.90
 -11  13   0   33.00    3.80
  12 -13   0    4.00    1.20
  12 -13   0    4.40    2.80
  12 -13   0    6.20    1.60
 -12 -13   0    6.20    2.10
 -12 -13   0    3.20    1.70
 -12 -13   0    6.30    2.10
 -12 -13   0    5.80    1.80
 -12 -13   0    3.80    2.00
  12 -13   0    2.90    1.60
 -12 -13   0    4.70    2.30
 -12  13   0    4.50    1.70
  12  13   0    4.10    2.30
  12  13   0    3.60    1.80
 -12  13   0    3.60    1.80
  13 -13   0   11.70    1.40
 -13 -13   0   12.90    2.10
  13 -13   0   14.10    1.90
  13 -13   0   14.60    3.40
 -13 -13   0   13.10    2.20
 -13 -13   0    9.30    2.40
 -13 -13   0   12.00    2.10
  13 -13   0   10.60    1.90
 -13 -13   0    9.90    1.80
  13  13   0   13.60    2.40
 -13  13   0   11.20    1.80
 -13  13   0   11.00    2.20
  13  13   0   15.40    2.30
 -14 -13   0    1.00    1.40
  14 -13   0   -0.30    0.90
 -14 -13   0    1.90    1.20
 -14 -13   0    0.80    1.40
  14  13   0    1.10    1.70
 -14  13   0    1.60    1.50
  14  13   0   -0.30    1.20
 -14  13   0    0.30    0.90
 -14  13   0   -1.00    1.30
   0 -14   0  687.23   24.00
   0 -14   0  552.24   19.20
   0 -14   0  602.54   19.30
   0 -14   0  613.94   19.90
   0 -14   0  575.74   19.10
   0  14   0  565.04   18.50
   0  14   0  543.15   20.10
   0  14   0  563.54   18.70
   1 -14   0   48.50    3.80
   1 -14   0   42.20    3.50
  -1 -14   0   46.80    3.90
   1 -14   0   39.60    4.20
  -1 -14   0   45.80    4.50
   1 -14   0   49.80    4.30
   1 -14   0   49.30    4.10
  -1 -14   0   42.90    3.60
   1  14   0   45.00    3.70
  -1  14   0   44.40    4.30
   1  14   0   45.80    4.40
   1  14   0   46.80    3.80
  -1  14   0   49.60    3.80
   2 -14   0   32.10    3.80
  -2 -14   0   29.20    3.40
  -2 -14   0   23.50    2.90
   2 -14   0   26.60    3.00
  -2 -14   0   26.10    3.20
   2 -14   0   24.50    3.40
  -2 -14   0   35.10    3.70
   2  14   0   26.40    3.70
  -2  14   0   29.20    3.10
  -2  14   0   28.30    2.80
   2  14   0   31.90    3.40
   2  14   0   28.30    3.80
  -2  14   0   26.50    3.60
   3 -14   0  231.68    9.70
   3 -14   0  222.38    9.50
   3 -14   0  226.48    7.90
  -3 -14   0  226.48    9.20
  -3 -14   0  235.88   10.00
  -3 -14   0  232.78    9.70
  -3 -14   0  221.98    9.80
   3 -14   0  227.88    8.80
  -3 -14   0  220.88    9.20
  -3 -14   0  217.48    9.50
   3 -14   0  227.48    9.00
  -3  14   0  219.08   10.30
  -3  14   0  236.08    8.60
   3  14   0  238.88    9.50
  -3  14   0  235.68   10.40
  -3  14   0  229.08    9.20
   3  14   0  230.48    9.20
  -3  14   0  232.08    9.00
   3  14   0  224.78   10.60
   4 -14   0   40.50    4.30
   4 -14   0   36.80    3.90
  -4 -14   0   39.70    3.60
  -4 -14   0   43.80    4.60
   4 -14   0   42.00    3.40
  -4 -14   0   37.30    4.20
   4 -14   0   41.20    3.50
  -4 -14   0   41.80    4.00
  -4 -14   0   40.20    4.70
  -4 -14   0   41.30    3.80
   4 -14   0   43.40    3.00
   4  14   0   43.50    5.00
  -4  14   0   43.30    3.50
  -4  14   0   45.20    4.70
  -4  14   0   41.90    3.80
  -4  14   0   43.60    4.90
   4  14   0   41.70    4.10
   4  14   0   43.60    4.10
  -4  14   0   42.00    3.20
  -5 -14   0  368.06   13.60
  -5 -14   0  387.66   14.30
  -5 -14   0  356.76   14.10
  -5 -14   0  378.86   13.30
  -5 -14   0  366.56   13.30
   5 -14   0  367.26   14.00
   5 -14   0  367.06   12.20
   5 -14   0  384.16   13.20
  -5 -14   0  353.86   14.20
   5 -14   0  380.66   13.60
  -5  14   0  383.86   13.30
   5  14   0  387.46   13.70
  -5  14   0  381.86   14.30
  -5  14   0  381.36   13.80
   5  14   0  383.26   13.90
   5  14   0  430.36   18.20
   5  14   0  354.26   15.50
  -5  14   0  380.96   12.70
   6 -14   0  164.38    7.10
   6 -14   0  154.38    6.30
   6 -14   0  165.78    8.30
  -6 -14   0  157.08    8.20
  -6 -14   0  152.78    7.70
   6 -14   0  155.98    7.40
  -6 -14   0  161.28    8.30
  -6 -14   0  150.18    7.90
  -6 -14   0  150.18    7.20
  -6  14   0  159.78    8.40
  -6  14   0  155.38    6.60
  -6  14   0  151.98    7.00
   6  14   0  161.28    7.90
  -6  14   0  165.98    7.90
   6  14   0  154.88    7.60
   7 -14   0  155.08    9.10
   7 -14   0  151.98    6.20
  -7 -14   0  155.28    8.40
  -7 -14   0  150.68    7.20
  -7 -14   0  146.59    8.10
   7 -14   0  148.09    7.90
   7 -14   0  154.88    7.10
  -7 -14   0  145.79    8.20
  -7 -14   0  149.49    7.60
  -7 -14   0  154.68    7.30
   7  14   0  156.28    7.80
  -7  14   0  153.98    8.10
  -7  14   0  150.38    6.20
  -7  14   0  158.78    7.20
   7  14   0  148.49    7.60
  -8 -14   0  254.97   10.00
   8 -14   0  255.57   10.60
  -8 -14   0  258.67   11.40
  -8 -14   0  251.47   10.90
   8 -14   0  246.58   10.90
  -8 -14   0  244.08   10.10
   8 -14   0  242.78    9.00
  -8 -14   0  247.08   10.50
  -8 -14   0  242.78   11.00
   8 -14   0  258.37   10.10
   8  14   0  261.17   10.90
  -8  14   0  254.17    9.90
  -8  14   0  243.38   10.80
   8  14   0  258.67   10.60
  -8  14   0  257.47   10.90
  -9 -14   0   20.50    3.30
  -9 -14   0   16.40    2.80
  -9 -14   0   16.80    3.00
   9 -14   0   20.70    3.20
  -9 -14   0   25.60    3.90
  -9 -14   0   22.20    2.80
  -9 -14   0   27.50    4.10
   9 -14   0   18.10    2.40
   9 -14   0   24.10    2.40
   9 -14   0   29.20    3.90
  -9 -14   0   23.60    3.50
   9  14   0   21.40    3.40
  -9  14   0   19.50    2.50
  -9  14   0   16.00    2.80
  -9  14   0   20.90    3.10
  -9  14   0   18.90    3.30
   9  14   0   34.40    3.90
 -10 -14   0   43.60    5.00
  10 -14   0   34.20    4.30
 -10 -14   0   41.10    4.70
 -10 -14   0   25.60    3.20
 -10 -14   0   32.20    4.20
 -10 -14   0   33.30    3.50
 -10 -14   0   32.10    3.80
  10 -14   0   35.60    2.70
  10 -14   0   32.20    3.60
  10 -14   0   37.80    3.30
  10  14   0   37.40    4.00
  10  14   0   32.80    3.90
 -10  14   0   35.60    4.00
 -10  14   0   39.90    4.50
 -10  14   0   33.00    3.10
 -10  14   0   37.70    4.10
 -11 -14   0    0.80    1.40
  11 -14   0   -1.70    2.20
 -11 -14   0    0.60    2.10
 -11 -14   0    1.40    1.50
  11 -14   0   -0.60    1.40
 -11 -14   0    0.80    1.60
  11 -14   0   -0.20    1.10
  11 -14   0    1.30    1.10
 -11 -14   0   -1.00    1.90
 -11 -14   0   -0.20    1.70
 -11  14   0    1.90    1.50
  11  14   0    2.50    1.90
 -11  14   0   -0.60    1.60
  11  14   0    4.10    2.10
 -11  14   0   -0.10    1.70
  12 -14   0    8.00    1.60
 -12 -14   0   15.50    3.20
 -12 -14   0   10.90    2.10
  12 -14   0    9.60    1.30
 -12 -14   0   11.20    2.60
 -12 -14   0   10.80    2.20
 -12 -14   0   14.90    2.50
  12 -14   0   10.60    2.60
  12 -14   0   10.00    2.10
 -12  14   0   10.90    2.10
  12  14   0   10.50    2.10
 -12  14   0    7.70    2.10
  12  14   0    8.40    2.30
 -13 -14   0   75.59    3.80
  13 -14   0   77.19    3.80
  13 -14   0   71.89    5.60
  13 -14   0   76.69    4.30
 -13 -14   0   63.79    4.10
 -13 -14   0   73.39    4.60
 -13 -14   0   71.29    4.10
  13  14   0   69.29    4.10
  13  14   0   70.89    4.30
 -13  14   0   75.79    4.50
 -13  14   0   71.39    4.00
   0 -15   0   -1.20    2.40
   0 -15   0    1.40    1.60
   0 -15   0    3.10    2.10
   0 -15   0    1.30    1.90
   0 -15   0   -0.40    1.50
   0 -15   0   -2.50    1.40
   0 -15   0    0.90    2.00
   0 -15   0    2.80    1.30
   0  15   0    2.50    1.80
   0  15   0    1.10    2.10
   0  15   0    0.00    1.30
   1 -15   0   35.20    4.10
  -1 -15   0   41.20    3.70
   1 -15   0   44.90    4.20
  -1 -15   0   38.50    3.80
  -1 -15   0   43.10    4.20
   1 -15   0   34.00    3.70
  -1 -15   0   44.10    4.30
   1 -15   0   40.10    3.30
  -1 -15   0   42.40    3.70
  -1 -15   0   37.50    3.70
  -1 -15   0   30.10    3.70
  -1  15   0   40.20    3.30
   1  15   0   42.10    4.90
   1  15   0   41.20    3.70
  -1  15   0   37.50    4.30
   1  15   0   44.50    3.70
  -1  15   0   40.20    3.50
  -1  15   0   41.60    5.70
  -2 -15   0   25.80    2.90
  -2 -15   0   26.00    3.10
  -2 -15   0   25.80    3.60
   2 -15   0   23.50    3.10
  -2 -15   0   26.50    3.20
  -2 -15   0   29.00    3.50
   2 -15   0   24.90    3.00
   2 -15   0   27.80    3.60
  -2 -15   0   24.00    3.00
   2 -15   0   30.70    3.20
  -2  15   0   24.60    3.60
   2  15   0   30.20    4.30
   2  15   0   24.00    2.90
   2  15   0   30.20    3.40
  -2  15   0   23.90    2.80
  -2  15   0   29.80    2.90
   3 -15   0    7.00    2.00
  -3 -15   0    5.90    1.70
   3 -15   0    0.70    1.70
  -3 -15   0    7.50    2.40
  -3 -15   0   13.70    3.10
   3 -15   0    9.10    2.30
  -3 -15   0    2.00    2.30
  -3 -15   0    8.00    2.20
  -3 -15   0    4.10    1.80
   3 -15   0    8.50    2.10
   3 -15   0    7.20    1.70
  -3  15   0    8.90    2.10
  -3  15   0    5.60    3.10
   3  15   0    9.20    2.10
  -3  15   0    6.10    1.40
  -3  15   0    5.40    2.40
   3  15   0    8.70    2.90
  -3  15   0    8.70    2.30
   3  15   0    9.90    2.40
  -4 -15   0   41.30    3.80
  -4 -15   0   36.80    4.60
   4 -15   0   34.60    2.80
   4 -15   0   36.90    3.90
   4 -15   0   43.20    3.80
   4 -15   0   36.70    3.20
   4 -15   0   38.40    3.90
  -4 -15   0   34.80    3.50
  -4 -15   0   33.10    3.80
  -4 -15   0   42.30    4.60
  -4 -15   0   39.00    4.00
   4  15   0   37.70    3.80
  -4  15   0   38.70    3.20
  -4  15   0   39.50    4.00
   4  15   0   29.40    3.40
  -4  15   0   36.80    3.40
   5 -15   0   -0.60    1.30
  -5 -15   0    2.70    1.90
   5 -15   0    1.10    1.60
  -5 -15   0   -1.20    2.10
  -5 -15   0   -0.80    1.30
  -5 -15   0   -1.80    2.10
   5 -15   0    1.40    1.30
  -5 -15   0    0.50    1.70
  -5 -15   0   -0.10    2.20
  -5  15   0   -2.10    6.30
  -5  15   0    1.30    1.70
  -5  15   0   -0.40    1.20
   5  15   0    0.20    1.70
  -5  15   0    1.10    1.50
  -5  15   0   -0.30    2.20
   5  15   0    1.10    1.90
  -6 -15   0   40.00    5.40
  -6 -15   0   43.00    4.80
   6 -15   0   41.70    2.90
  -6 -15   0   41.30    3.90
   6 -15   0   40.30    3.40
  -6 -15   0   45.10    4.80
  -6 -15   0   43.20    4.30
  -6 -15   0   40.20    4.80
   6 -15   0   31.00    5.30
   6 -15   0   39.80    4.20
  -6 -15   0   42.60    4.00
  -6  15   0   48.00    4.80
   6  15   0   41.40    4.30
   6  15   0   43.00    4.20
  -6  15   0   41.60    3.50
  -6  15   0   44.10    3.40
  -7 -15   0   27.40    3.70
  -7 -15   0   31.70    4.50
  -7 -15   0   24.00    3.40
  -7 -15   0   27.00    4.10
   7 -15   0   21.40    2.90
  -7 -15   0   26.40    3.40
   7 -15   0   22.70    2.80
   7 -15   0   26.40    3.90
  -7 -15   0   22.90    3.60
  -7 -15   0   20.20    3.20
   7 -15   0   22.00    2.30
  -7  15   0   22.10    2.30
   7  15   0   22.50    3.30
   7  15   0   23.30    3.30
  -7  15   0   23.50    2.90
  -7  15   0   18.20    3.20
  -7  15   0   26.90    4.00
  -8 -15   0   25.50    4.00
  -8 -15   0   22.60    3.70
   8 -15   0   19.60    2.70
  -8 -15   0   21.90    3.50
   8 -15   0   22.20    2.30
  -8 -15   0   21.30    3.40
   8 -15   0   30.80    4.30
   8 -15   0   15.60    2.80
  -8 -15   0   17.60    2.70
  -8 -15   0   17.10    2.80
  -8 -15   0   22.20    3.30
  -8  15   0   23.90    2.90
   8  15   0   26.70    3.60
  -8  15   0   28.20    4.00
  -8  15   0   23.70    3.70
   8  15   0   19.60    2.80
   9 -15   0    1.70    2.10
   9 -15   0    4.10    1.50
  -9 -15   0    5.20    2.30
  -9 -15   0    1.80    1.80
  -9 -15   0    4.20    2.20
  -9 -15   0    5.00    2.30
   9 -15   0    4.90    1.30
  -9 -15   0    5.50    2.10
   9 -15   0    4.60    1.70
  -9 -15   0    0.30    1.50
  -9 -15   0    3.70    2.20
   9  15   0   -0.60    1.90
   9  15   0    1.60    2.00
  -9  15   0   -3.00    2.20
  -9  15   0    2.90    1.90
  -9  15   0    1.20    1.80
  -9  15   0    2.10    1.40
  10 -15   0  263.97   10.80
  10 -15   0  248.18    9.80
 -10 -15   0  261.17   10.30
 -10 -15   0  256.27   11.20
 -10 -15   0  246.38   10.10
 -10 -15   0  258.47    9.40
 -10 -15   0  253.67   10.50
 -10 -15   0  265.97   11.10
  10 -15   0  266.27   12.30
  10  15   0  256.07   10.70
  10  15   0  260.57   10.60
 -10  15   0  255.47   10.30
 -10  15   0  252.77   10.60
 -10  15   0  255.17    9.30
 -11 -15   0    1.60    1.60
 -11 -15   0    7.10    2.30
 -11 -15   0    3.90    1.80
  11 -15   0    4.30    1.30
  11 -15   0    7.70    2.10
  11 -15   0    3.10    2.30
  11 -15   0   -0.70    1.10
 -11 -15   0    5.20    1.90
 -11 -15   0    4.60    2.30
 -11  15   0   -0.70    1.50
  11  15   0    2.40    1.80
 -11  15   0    6.00    2.00
 -11  15   0    4.50    1.90
  11  15   0    4.40    2.10
 -12 -15   0   15.80    2.80
 -12 -15   0   11.40    2.20
  12 -15   0   16.30    2.30
  12 -15   0   17.60    2.80
 -12 -15   0   10.60    2.00
 -12 -15   0   14.90    2.10
  12 -15   0   15.40    1.90
  12  15   0   16.10    2.40
  12  15   0   16.50    2.30
 -12  15   0   13.60    2.40
 -12  15   0   18.00    2.50
 -13 -15   0    5.50    1.30
  13 -15   0    8.00    1.70
  13 -15   0   -2.50    3.00
  13 -15   0    6.50    1.20
 -13 -15   0    4.30    1.50
 -13 -15   0    5.50    1.70
  13  15   0   -0.10    1.70
 -13  15   0    5.70    1.80
 -13  15   0    6.30    1.40
  13  15   0   10.10    1.80
   0 -16   0  112.79    5.60
   0 -16   0  115.39    7.20
   0 -16   0  121.29    6.20
   0 -16   0  115.39    6.20
   0 -16   0  123.29    6.70
   0 -16   0  125.39    6.40
   0  16   0  124.29    8.10
   0  16   0  121.49    6.20
   0  16   0  117.59    5.80
  -1 -16   0    5.80    2.40
  -1 -16   0    2.50    1.40
  -1 -16   0    0.30    1.70
  -1 -16   0    1.20    1.90
  -1 -16   0    3.40    2.00
  -1 -16   0    3.10    1.60
   1 -16   0    2.30    1.80
   1 -16   0    3.80    1.90
   1 -16   0    2.30    1.50
  -1 -16   0    1.50    1.90
   1 -16   0    3.00    1.90
   1  16   0    1.80    1.50
  -1  16   0    2.90    3.80
  -1  16   0    3.40    3.00
  -1  16   0    3.30    1.60
  -1  16   0    2.90    1.50
   1  16   0    2.40    1.50
   1  16   0    2.20    4.30
  -2 -16   0   79.69    5.60
   2 -16   0   73.09    4.90
   2 -16   0   75.99    4.50
   2 -16   0   82.49    5.50
  -2 -16   0   72.09    5.80
  -2 -16   0   81.49    5.10
  -2 -16   0   74.99    5.00
  -2 -16   0   72.09    5.00
   2 -16   0   78.39    5.30
  -2 -16   0   87.29    5.50
  -2  16   0   90.19    7.20
  -2  16   0   80.19    4.90
  -2  16   0   83.79    6.70
   2  16   0   80.09    5.10
   2  16   0   90.79    5.00
  -2  16   0   81.69    4.60
   3 -16   0   29.10    3.40
   3 -16   0   33.40    5.10
  -3 -16   0   35.70    4.00
   3 -16   0   39.50    6.10
  -3 -16   0   27.80    3.60
   3 -16   0   30.50    3.10
  -3 -16   0   34.70    4.00
  -3 -16   0   24.10    3.40
   3  16   0   30.30    3.60
  -3  16   0   26.30    4.10
  -3  16   0   36.70    3.60
   3  16   0   31.40    3.50
  -4 -16   0   44.10    4.70
  -4 -16   0   43.80    4.20
  -4 -16   0   38.50    4.20
   4 -16   0   45.40    4.00
  -4 -16   0   47.40    4.10
  -4 -16   0   48.00    4.00
  -4 -16   0   47.30    5.10
   4 -16   0   51.49    4.50
   4 -16   0   48.10    3.70
  -4  16   0   41.10    5.80
  -4  16   0   48.90    3.80
  -4  16   0   50.39    4.40
   4  16   0   45.10    4.20
  -4  16   0   45.60    3.50
   4  16   0   44.90    4.00
  -5 -16   0   63.89    5.30
  -5 -16   0   63.59    5.20
  -5 -16   0   66.49    4.90
  -5 -16   0   57.59    4.80
  -5 -16   0   59.39    4.70
   5 -16   0   57.69    4.90
  -5 -16   0   65.09    4.60
   5 -16   0   58.39    4.10
  -5  16   0   74.69    6.80
  -5  16   0   63.09    4.30
   5  16   0   55.79    4.90
  -5  16   0   61.69    4.00
   5  16   0   68.59    4.90
  -5  16   0   62.39    5.50
  -6 -16   0  582.84   19.20
  -6 -16   0  587.44   19.60
  -6 -16   0  569.74   19.90
  -6 -16   0  584.74   20.30
  -6 -16   0  581.04   19.90
   6 -16   0  581.34   19.70
   6 -16   0  574.54   19.00
  -6 -16   0  592.34   20.40
   6 -16   0  579.44   20.00
   6  16   0  597.44   19.70
   6  16   0  564.24   19.70
  -6  16   0  563.04   20.20
  -6  16   0  576.74   20.00
  -6  16   0  582.14   19.10
  -6  16   0  582.74   18.10
  -7 -16   0   31.20    3.50
   7 -16   0   37.20    4.20
  -7 -16   0   32.10    4.10
   7 -16   0   27.80    3.50
  -7 -16   0   32.40    3.90
  -7 -16   0   33.20    3.60
  -7 -16   0   32.00    4.00
  -7 -16   0   28.60    3.90
   7 -16   0   35.80    3.20
  -7 -16   0   35.40    3.90
   7  16   0   32.20    3.70
   7  16   0   27.90    3.50
  -7  16   0   30.00    3.70
  -7  16   0   31.10    4.10
  -7  16   0   35.20    3.30
  -8 -16   0  234.98   10.40
   8 -16   0  232.88   10.00
  -8 -16   0  242.18   11.60
  -8 -16   0  229.98   13.50
  -8 -16   0  248.28   10.90
  -8 -16   0  236.78   13.50
  -8 -16   0  258.57   11.30
   8 -16   0  224.18   10.90
   8 -16   0  248.78   10.70
  -8 -16   0  232.58    9.80
  -8  16   0  266.37   12.20
  -8  16   0  233.78   10.50
   8  16   0  236.68   10.80
   8  16   0  235.08   10.30
  -8  16   0  221.98    9.60
  -9 -16   0    5.00    1.90
  -9 -16   0    7.40    2.00
   9 -16   0    7.70    1.90
  -9 -16   0    7.10    2.00
  -9 -16   0    8.10    2.50
   9 -16   0    3.20    1.40
  -9 -16   0    3.30    2.10
   9 -16   0    3.00    2.00
  -9 -16   0    7.60    2.50
  -9  16   0    5.30    1.60
  -9  16   0    6.40    2.10
   9  16   0    7.20    2.50
  -9  16   0    5.70    2.50
  -9  16   0    5.40    1.90
   9  16   0    5.80    2.30
 -10 -16   0  154.58    7.60
 -10 -16   0  139.59    5.90
  10 -16   0  144.69    7.40
 -10 -16   0  137.19    7.20
 -10 -16   0  140.19    7.00
  10 -16   0  146.19    6.50
  10 -16   0  143.99    7.00
 -10 -16   0  145.99    7.00
 -10  16   0  134.19    5.80
 -10  16   0  138.09    7.30
  10  16   0  135.99    7.10
 -10  16   0  150.18    7.30
  10  16   0  152.28    7.20
 -10  16   0  143.09    7.20
 -11 -16   0  109.69    6.00
 -11 -16   0  114.99    5.80
 -11 -16   0  119.79    6.20
  11 -16   0  121.39    6.00
 -11 -16   0  137.29    7.60
  11 -16   0  117.39    5.40
  11 -16   0  114.19    6.20
 -11  16   0  111.79    5.90
 -11  16   0  122.39    6.20
  11  16   0  122.69    6.00
  11  16   0  101.89    5.90
 -12 -16   0   15.60    2.20
 -12 -16   0   16.70    2.20
 -12 -16   0   16.10    2.00
  12 -16   0   19.20    2.60
 -12 -16   0   19.60    2.50
  12 -16   0   13.60    1.70
  12 -16   0   19.90    2.70
 -12  16   0   15.50    2.30
 -12  16   0   16.40    2.20
  12  16   0   15.90    2.30
  12  16   0   14.90    2.20
   0 -17   0    5.10    1.90
   0 -17   0    0.30    1.60
   0 -17   0    1.30    2.50
   0 -17   0    5.20    2.00
   0 -17   0   -1.30    2.00
   0  17   0    0.70    1.50
   0  17   0   -8.70    5.80
   0  17   0   -0.20    1.30
  -1 -17   0   72.79    5.00
  -1 -17   0   66.19    5.60
  -1 -17   0   82.39    5.80
  -1 -17   0   79.69    5.00
   1 -17   0   75.79    5.30
   1 -17   0   66.39    4.40
  -1 -17   0   69.89    4.90
   1 -17   0   66.69    5.00
   1  17   0   84.99    4.70
   1  17   0   77.29    5.10
  -1  17   0   81.89    7.70
  -1  17   0   72.09    4.50
  -1  17   0   74.09    4.70
   2 -17   0   19.00    3.10
   2 -17   0   32.10    3.70
  -2 -17   0   22.50    2.90
  -2 -17   0   32.70    3.90
  -2 -17   0   26.00    3.30
  -2 -17   0   25.20    3.40
   2 -17   0   26.40    3.70
   2 -17   0   29.10    3.10
  -2 -17   0   32.30    4.10
  -2 -17   0   31.40    3.70
   2  17   0   28.10    3.40
  -2  17   0   35.00    3.30
  -2  17   0   25.60    3.20
  -2  17   0   35.50    4.90
   2  17   0   33.30    3.30
  -2  17   0   30.50    2.90
   3 -17   0    4.60    1.50
  -3 -17   0    1.90    1.60
   3 -17   0   -1.40    1.50
  -3 -17   0    0.80    1.80
  -3 -17   0    0.60    2.10
   3 -17   0   -0.80    1.50
  -3 -17   0   -0.90    1.80
   3 -17   0    0.90    1.70
  -3  17   0    1.60    1.50
   3  17   0   -0.30    1.50
   3  17   0   -0.70    1.50
  -3  17   0   -0.40    1.30
  -3  17   0    0.40    3.00
  -4 -17   0  219.98    9.60
   4 -17   0  219.98    8.80
  -4 -17   0  201.28    9.40
  -4 -17   0  208.78    9.70
  -4 -17   0  220.38    9.30
   4 -17   0  227.38    9.80
  -4 -17   0  220.18    9.30
   4 -17   0  225.08    9.60
  -4 -17   0  211.28    9.90
   4  17   0  225.18    9.40
  -4  17   0  226.98    9.20
  -4  17   0  219.68    8.50
  -4  17   0  220.48    9.60
  -4  17   0  205.18   10.00
   4  17   0  218.78    9.50
  -5 -17   0    9.00    2.50
   5 -17   0   10.10    2.20
  -5 -17   0    8.10    2.10
  -5 -17   0   11.40    2.50
   5 -17   0   12.70    2.50
  -5 -17   0   15.60    2.90
  -5 -17   0   12.20    2.70
  -5 -17   0   11.40    2.60
   5 -17   0   10.90    2.10
  -5  17   0   11.50    2.20
  -5  17   0   13.80    3.40
   5  17   0   12.30    2.70
  -5  17   0    8.30    2.30
   5  17   0   13.10    2.60
  -5  17   0   11.30    1.70
  -6 -17   0    9.90    2.50
  -6 -17   0    8.40    2.40
  -6 -17   0    6.90    2.50
   6 -17   0    8.20    2.30
  -6 -17   0    5.90    2.30
  -6 -17   0    9.50    2.20
  -6 -17   0   11.80    2.90
   6 -17   0    4.90    1.90
   6 -17   0    8.80    1.80
  -6  17   0   10.80    2.20
  -6  17   0    9.60    1.80
   6  17   0   10.50    2.40
   6  17   0    9.70    2.60
  -6  17   0   12.50    3.10
  -6  17   0   10.00    2.60
  -7 -17   0  207.78   11.50
  -7 -17   0  191.68   11.80
  -7 -17   0  172.48    8.80
   7 -17   0  172.38    8.30
  -7  17   0  185.28    8.90
   7  17   0  188.68   10.80
   7  17   0  187.38   11.10
  -7  17   0  182.48   10.70
  -8 -17   0   14.70    2.80
  -8 -17   0   15.20    2.40
   8 -17   0   11.00    2.30
   8 -17   0   13.30    2.10
  -8 -17   0   19.00    3.30
   8 -17   0   21.50    3.20
  -8 -17   0   13.20    2.90
  -8 -17   0   20.30    3.10
  -8  17   0   11.70    2.50
   8  17   0   17.70    3.10
  -8  17   0   15.70    2.90
  -8  17   0   14.90    2.20
   8  17   0   14.10    2.80
   9 -17   0    0.40    1.20
  -9 -17   0    0.70    1.50
  -9 -17   0    3.40    2.10
   9 -17   0    0.30    1.30
   9 -17   0    1.40    1.80
  -9 -17   0    1.50    1.70
  -9 -17   0    0.20    1.80
  -9 -17   0    1.00    1.60
   9  17   0    0.80    1.90
  -9  17   0   -0.90    1.60
   9  17   0   -0.60    1.70
  -9  17   0   -0.50    1.10
  -9  17   0    0.90    2.40
  -9  17   0    2.20    1.80
 -10 -17   0   14.40    2.50
  10 -17   0   16.00    2.40
  10 -17   0   18.20    3.10
 -10 -17   0   13.60    2.20
 -10 -17   0   11.60    2.30
 -10 -17   0   12.60    1.70
 -10 -17   0   17.70    2.90
  10 -17   0   16.60    2.20
 -10  17   0   15.20    2.80
 -10  17   0   13.00    1.80
  10  17   0   13.60    2.40
 -10  17   0   14.40    2.60
  10  17   0   18.10    3.30
 -11 -17   0   56.09    4.40
 -11 -17   0   60.99    3.80
  11 -17   0   57.09    4.20
  11 -17   0   60.69    4.00
 -11 -17   0   65.69    4.20
  11 -17   0   56.89    3.40
 -11 -17   0   68.09    4.30
  11  17   0   63.59    4.10
 -11  17   0   61.49    4.30
 -11  17   0   63.49    4.20
  11  17   0   60.39    4.10
  12 -17   0    2.90    1.30
 -12 -17   0    5.90    1.50
  12 -17   0    6.90    2.20
  12 -17   0    9.10    1.30
 -12 -17   0    7.60    1.40
 -12 -17   0   12.00    3.20
 -12  17   0    6.70    1.70
 -12  17   0    5.50    1.40
  12  17   0    5.20    1.50
  12  17   0    7.60    1.80
   0 -18   0 1024.90   32.00
   0 -18   0 1084.89   33.10
   0 -18   0 1067.69   33.00
   0  18   0 1078.19   32.80
   0  18   0 1099.39   32.40
  -1 -18   0    4.10    1.90
   1 -18   0   -2.10    2.90
  -1 -18   0    3.60    2.60
   1 -18   0    0.80    1.70
  -1 -18   0    2.30    2.00
  -1 -18   0   -0.20    1.70
   1 -18   0    4.20    1.60
  -1 -18   0    3.90    1.80
   1 -18   0    2.10    1.70
  -1  18   0   -7.10    3.90
  -1  18   0    2.70    1.50
  -1  18   0    1.30    1.20
   1  18   0    1.00    1.50
   1  18   0    2.30    1.50
  -2 -18   0  198.38    8.80
  -2 -18   0  203.48    8.90
  -2 -18   0  205.28    9.00
  -2 -18   0  205.88    9.20
   2 -18   0  203.08    9.30
   2 -18   0  200.88    9.10
  -2 -18   0  209.38    8.90
   2 -18   0  198.28    8.10
  -2  18   0  214.48    8.90
   2  18   0  206.58    9.00
   2  18   0  198.68    8.60
  -2  18   0  206.38    9.10
  -2  18   0  197.68   10.40
  -2  18   0  204.18    8.20
  -3 -18   0  444.16   16.20
   3 -18   0  450.25   15.80
   3 -18   0  435.66   15.60
  -3 -18   0  397.16   14.80
  -3 -18   0  432.86   15.30
  -3 -18   0  421.56   15.50
  -3 -18   0  430.36   15.20
   3 -18   0  421.86   14.40
  -3 -18   0  414.06   15.30
   3 -18   0  417.16   15.00
   3  18   0  439.26   15.20
  -3  18   0  437.66   14.50
  -3  18   0  404.26   16.00
  -3  18   0  429.16   15.50
   3  18   0  432.76   15.40
  -3  18   0  446.46   15.20
  -4 -18   0   10.20    2.20
  -4 -18   0   11.80    2.80
   4 -18   0   12.80    2.20
  -4 -18   0   10.00    2.70
   4 -18   0   11.80    2.70
   4 -18   0    6.80    1.90
  -4 -18   0   11.60    2.60
  -4 -18   0   16.30    2.90
  -4 -18   0   11.10    2.30
  -4  18   0   12.50    2.80
  -4  18   0   16.70    3.10
   4  18   0   10.70    2.20
  -4  18   0    8.60    1.80
   4  18   0    7.10    2.00
  -4  18   0    8.30    1.70
   5 -18   0    5.00    2.00
  -5 -18   0    6.70    2.20
   5 -18   0    2.10    1.80
  -5 -18   0    1.60    2.20
   5 -18   0    3.10    1.40
  -5 -18   0    2.90    2.00
  -5 -18   0    3.30    2.10
  -5 -18   0    2.30    1.70
  -5 -18   0    4.00    1.90
   5  18   0    5.10    2.10
   5  18   0    1.60    1.80
  -5  18   0    3.40    2.10
  -5  18   0    2.00    1.40
  -5  18   0    5.60    2.50
  -5  18   0    3.30    1.40
  -6 -18   0   26.20    3.90
   6 -18   0   27.50    3.00
  -6 -18   0   24.00    3.50
  -6 -18   0   19.60    3.10
  -6 -18   0   36.50    4.90
   6 -18   0   27.50    5.00
   6 -18   0   22.60    3.10
   6  18   0   27.90    3.60
  -6  18   0   24.20    4.40
  -6  18   0   24.30    3.60
  -6  18   0   27.70    4.00
   6  18   0   30.90    4.50
  -6  18   0   25.30    2.70
   7 -18   0   -0.70    1.40
   7 -18   0    0.60    1.60
  -7 -18   0    1.60    2.10
  -7 -18   0    3.10    1.90
   7 -18   0    2.90    1.30
  -7 -18   0    0.10    1.50
  -7 -18   0   -0.10    1.40
  -7 -18   0    2.80    2.10
  -7  18   0   -0.10    1.20
  -7  18   0    3.70    2.10
   7  18   0    3.60    2.10
  -7  18   0    1.90    1.90
   7  18   0    1.00    1.60
  -8 -18   0   34.20    3.20
  -8 -18   0   36.50    4.00
   8 -18   0   37.80    3.90
  -8 -18   0   38.40    4.10
  -8 -18   0   37.70    4.00
   8 -18   0   36.50    3.00
   8 -18   0   38.20    3.60
  -8 -18   0   35.10    3.70
  -8  18   0   37.90    4.20
   8  18   0   33.30    3.90
  -8  18   0   34.00    3.10
  -8  18   0   31.50    3.80
   8  18   0   38.00    3.90
  -9 -18   0   68.49    4.80
   9 -18   0   66.39    4.50
  -9 -18   0   61.89    3.80
   9 -18   0   65.09    4.80
  -9 -18   0   73.39    4.80
  -9 -18   0   67.09    4.50
   9 -18   0   68.89    3.90
  -9  18   0   62.69    3.70
  -9  18   0   57.09    4.70
  -9  18   0   65.09    4.80
  -9  18   0   49.40    5.00
   9  18   0   65.89    4.60
   9  18   0   66.89    4.70
  10 -18   0   83.29    4.20
 -10 -18   0   80.49    4.60
  10 -18   0   83.39    4.70
 -10 -18   0   86.19    5.00
  10 -18   0   83.19    5.00
 -10 -18   0   80.29    4.70
 -10 -18   0   92.49    6.00
 -10  18   0   79.79    3.80
  10  18   0   90.39    4.90
  10  18   0   73.09    4.80
 -10  18   0   86.39    5.00
 -10  18   0   85.19    5.00
  11 -18   0  304.47    9.80
  11 -18   0  311.37   12.30
 -11 -18   0  291.07   10.00
 -11 -18   0  281.17    9.60
  11 -18   0  303.47   10.50
 -11 -18   0  298.27   10.60
 -11 -18   0  303.87   10.20
 -11  18   0  311.87   10.60
 -11  18   0  308.77   10.60
  11  18   0  266.17   10.20
  11  18   0  300.57   10.40
   0 -19   0   -1.20    2.00
   0 -19   0   -3.00    2.00
   0 -19   0   -2.30    1.40
   0 -19   0    1.60    1.90
   0  19   0   -0.30    1.50
   0  19   0    2.70    1.70
  -1 -19   0   75.29    5.10
  -1 -19   0   87.99    5.60
  -1 -19   0   69.09    5.70
  -1 -19   0   84.09    5.50
   1 -19   0   91.79    5.80
   1 -19   0   84.89    5.50
  -1  19   0   98.19    5.60
  -1  19   0   87.89    5.70
   1  19   0   86.69    5.40
  -1  19   0   86.49    5.00
  -1  19   0   84.29    7.70
   1  19   0   82.99    5.00
  -2 -19   0    5.40    2.40
  -2 -19   0    2.20    1.90
  -2 -19   0    5.80    1.90
   2 -19   0    2.40    1.80
  -2 -19   0    3.90    1.90
   2 -19   0    1.30    1.70
   2 -19   0    1.10    2.30
  -2 -19   0    5.40    1.90
   2 -19   0    2.10    1.50
  -2  19   0    3.90    1.60
   2  19   0    2.60    1.70
   2  19   0    4.80    1.70
  -2  19   0    0.40    1.40
  -2  19   0    3.70    2.10
  -3 -19   0    5.10    1.80
  -3 -19   0    5.50    2.10
  -3 -19   0    4.80    1.80
   3 -19   0    6.90    1.80
  -3 -19   0    1.90    2.20
  -3 -19   0    6.10    2.10
   3 -19   0   -3.00    1.90
   3 -19   0    5.10    2.10
  -3  19   0    8.00    2.90
  -3  19   0    4.60    1.50
  -3  19   0    1.20    1.50
  -3  19   0    2.70    1.90
   3  19   0    3.80    1.70
   3  19   0    3.10    1.70
  -4 -19   0  365.56   13.60
   4 -19   0  380.26   14.20
   4 -19   0  370.46   13.50
  -4 -19   0  367.86   14.10
  -4 -19   0  387.26   14.00
   4 -19   0  358.06   12.90
  -4 -19   0  365.06   13.50
  -4  19   0  379.36   17.00
  -4  19   0  385.66   14.20
  -4  19   0  374.56   13.50
  -4  19   0  369.86   12.70
   4  19   0  377.46   13.60
   4  19   0  380.06   13.90
  -5 -19   0   13.20    2.70
   5 -19   0    7.90    1.90
  -5 -19   0   12.10    2.20
  -5 -19   0   11.20    2.70
  -5 -19   0    8.50    2.10
   5 -19   0   14.20    2.20
   5 -19   0   10.40    2.30
  -5 -19   0    9.10    2.30
   5  19   0   10.00    2.10
  -5  19   0   16.20    3.30
  -5  19   0   12.90    2.80
  -5  19   0   12.80    2.40
  -5  19   0   12.70    2.10
   5  19   0   10.10    2.10
  -6 -19   0   24.60    3.20
   6 -19   0   19.30    2.50
   6 -19   0   25.60    3.20
  -6 -19   0   20.50    3.10
  -6 -19   0   24.60    3.20
   6 -19   0   24.60    3.60
  -6 -19   0   20.10    2.90
  -6 -19   0   24.90    3.20
  -6  19   0   28.00    3.00
   6  19   0   20.90    2.90
  -6  19   0   24.60    3.60
  -6  19   0   22.60    3.50
   6  19   0   26.30    3.40
  -7 -19   0  121.69    6.10
  -7 -19   0  107.79    5.40
   7 -19   0  113.79    6.20
  -7 -19   0  124.79    6.60
   7 -19   0  105.89    5.20
  -7 -19   0  108.79    6.10
  -7 -19   0  104.59    6.00
   7 -19   0  114.39    6.40
  -7  19   0  108.29    6.70
   7  19   0  115.09    6.10
   7  19   0  108.89    6.20
  -7  19   0  112.29    6.50
  -7  19   0  109.99    5.50
   8 -19   0  136.39    6.90
  -8 -19   0  144.79    7.20
  -8 -19   0  148.09    6.70
   8 -19   0  149.49    7.00
  -8 -19   0  143.09    6.00
   8 -19   0  137.69    6.00
  -8 -19   0  132.19    7.00
  -8 -19   0  145.89    8.80
  -8  19   0  141.79    6.10
  -8  19   0  136.99    6.90
  -8  19   0  149.79    7.40
  -8  19   0  147.89    7.30
   8  19   0  138.89    7.00
   8  19   0  141.99    6.90
   9 -19   0   14.80    2.20
  -9 -19   0   15.80    2.50
   9 -19   0   21.90    2.90
   9 -19   0   20.40    2.10
  -9 -19   0   14.40    2.30
  -9 -19   0   12.50    1.60
  -9 -19   0   14.50    2.30
  -9 -19   0   15.20    2.40
  -9  19   0   13.10    2.40
   9  19   0   15.70    2.50
  -9  19   0   14.70    1.80
   9  19   0   13.80    2.50
  -9  19   0   14.10    2.40
 -10 -19   0    5.00    1.70
 -10 -19   0    4.10    1.70
 -10 -19   0    7.30    1.60
 -10 -19   0    4.20    1.40
  10 -19   0    5.10    1.10
  10 -19   0    2.30    1.60
  10 -19   0    4.30    1.50
 -10  19   0    7.00    1.80
  10  19   0    2.00    1.70
  10  19   0    5.10    1.60
 -10  19   0    3.80    1.50
 -10  19   0    5.00    1.90
 -11 -19   0   46.30    2.80
  11 -19   0   40.90    2.30
  11 -19   0   42.90    3.20
 -11 -19   0   39.30    3.10
  11 -19   0   37.70    3.00
 -11 -19   0   40.30    2.50
  11  19   0   45.50    2.90
  11  19   0   36.40    3.00
 -11  19   0   44.90    3.00
   0 -20   0   26.00    3.30
   0 -20   0   35.00    3.70
   0  20   0   36.30    3.70
   0  20   0   30.80    3.20
   1 -20   0   26.60    3.80
  -1 -20   0   16.60    2.90
   1 -20   0   24.40    3.40
  -1 -20   0   22.30    3.00
   1  20   0   23.50    3.30
  -1  20   0   21.90    3.10
  -1  20   0   20.90    3.00
  -1  20   0   20.60    2.60
   1  20   0   20.00    2.80
  -2 -20   0   67.09    4.60
  -2 -20   0   62.79    7.30
  -2  20   0   66.59    6.30
  -2  20   0   82.29    6.50
   2  20   0   73.09    7.10
  -2  20   0   72.59    5.20
  -3 -20   0   44.30    3.90
   3 -20   0   44.40    4.10
   3 -20   0   35.30    3.10
  -3 -20   0   48.10    4.10
  -3 -20   0   49.20    4.00
  -3 -20   0   46.30    4.30
  -3 -20   0   44.80    4.20
  -3  20   0   44.80    3.80
  -3  20   0   42.90    3.40
   3  20   0   41.00    3.70
   3  20   0   42.70    4.10
  -3  20   0   40.90    4.90
  -3  20   0   37.60    4.30
  -4 -20   0   32.80    3.80
  -4 -20   0   30.90    3.30
  -4 -20   0   34.60    3.70
  -4 -20   0   29.90    3.40
   4 -20   0   34.90    3.00
   4 -20   0   30.90    3.50
   4 -20   0   33.40    3.90
  -4 -20   0   33.90    3.70
  -4  20   0   31.60    2.90
   4  20   0   34.40    3.60
  -4  20   0   29.10    3.20
  -4  20   0   23.20    3.40
  -4  20   0   23.30    3.20
   4  20   0   26.20    3.40
   5 -20   0   12.00    2.50
  -5 -20   0   12.10    2.20
   5 -20   0   11.40    1.80
  -5 -20   0   11.20    2.50
  -5 -20   0   11.80    2.20
   5 -20   0   12.80    2.40
  -5 -20   0    7.90    2.40
  -5 -20   0   13.50    2.50
   5  20   0   12.10    2.60
   5  20   0   14.80    2.50
  -5  20   0   11.80    3.00
  -5  20   0   11.70    2.90
  -5  20   0   10.40    1.70
  -5  20   0   10.30    2.00
  -6 -20   0  305.87   11.30
   6 -20   0  297.77   11.40
  -6 -20   0  300.07   11.70
  -6 -20   0  306.57   11.30
  -6 -20   0  305.67   10.90
   6 -20   0  296.17   11.60
  -6 -20   0  296.47   11.10
   6 -20   0  295.17   10.40
   6  20   0  319.57   11.80
  -6  20   0  295.97   12.00
  -6  20   0  299.27   11.90
  -6  20   0  293.17   11.00
   6  20   0  301.17   11.40
   7 -20   0   14.60    2.60
  -7 -20   0   15.10    2.50
  -7 -20   0   12.40    2.30
   7 -20   0   16.90    2.60
  -7 -20   0   14.60    2.00
  -7 -20   0   13.80    2.50
  -7 -20   0   16.50    2.50
   7 -20   0   15.00    2.00
  -7  20   0   13.20    2.00
   7  20   0   16.90    2.60
  -7  20   0   11.70    2.40
   7  20   0   17.20    2.80
  -7  20   0   13.20    2.60
  -8 -20   0  259.67    9.40
   8 -20   0  250.57    8.60
  -8 -20   0  251.07    9.20
  -8 -20   0  244.78    8.10
   8 -20   0  241.78    9.40
  -8 -20   0  263.77   10.10
   8 -20   0  247.28    9.70
  -8 -20   0  228.08    8.90
  -8  20   0  247.08    8.80
  -8  20   0  261.77   10.00
   8  20   0  250.17    9.50
  -8  20   0  248.08    9.80
   8  20   0  233.48    9.60
  -8  20   0  227.48   10.10
   9 -20   0    6.50    1.30
  -9 -20   0    4.90    2.20
  -9 -20   0    5.70    1.70
   9 -20   0    4.00    1.50
   9 -20   0    6.10    1.70
  -9 -20   0    6.30    1.60
  -9  20   0    4.20    1.70
  -9  20   0    5.00    1.20
   9  20   0    5.70    1.70
  -9  20   0    8.50    2.00
   9  20   0    5.00    1.60
 -10 -20   0   21.30    2.40
  10 -20   0   24.00    2.60
 -10 -20   0   24.50    2.20
  10 -20   0   21.90    1.80
 -10  20   0   24.20    2.60
 -10  20   0   35.40    2.90
  10  20   0   21.50    2.20
  10  20   0   26.10    2.70
   0 -21   0    0.00    1.40
   0 -21   0    0.30    1.60
   0  21   0   -0.50    1.30
   0  21   0    2.00    1.30
   0  21   0    1.80    1.80
  -1 -21   0  441.86   15.10
  -1 -21   0  429.26   15.10
   1 -21   0  414.86   15.10
  -1 -21   0  404.16   14.10
   1 -21   0  426.86   15.10
  -1  21   0  435.86   15.10
   1  21   0  427.86   14.60
  -1  21   0  430.66   14.40
  -1  21   0  434.96   15.40
   1  21   0  436.76   15.20
  -1  21   0  403.06   16.30
  -2 -21   0    3.50    1.70
  -2 -21   0    2.10    1.70
   2 -21   0    1.10    1.50
  -2 -21   0    5.80    1.80
   2  21   0    1.20    1.40
   2  21   0    2.70    1.60
  -2  21   0    2.00    1.40
  -2  21   0    2.70    3.00
  -2  21   0    2.30    1.90
  -2  21   0    2.40    1.40
  -3 -21   0   21.40    2.90
  -3 -21   0   16.50    2.60
  -3 -21   0   21.40    2.80
   3 -21   0   17.60    2.70
  -3  21   0   21.60    3.80
  -3  21   0   21.30    2.80
   3  21   0   17.80    2.50
   3  21   0   18.90    2.70
  -3  21   0   20.40    3.80
  -3  21   0   17.80    2.20
  -4 -21   0  171.78    7.60
  -4 -21   0  177.78    7.80
  -4 -21   0  171.88    7.50
   4 -21   0  170.28    7.90
  -4 -21   0  166.28    7.50
  -4  21   0  167.28    7.40
   4  21   0  180.58    7.90
  -4  21   0  171.58    8.20
  -4  21   0  157.08    6.50
   4  21   0  164.98    7.50
  -4  21   0  174.08    8.90
   5 -21   0    9.80    1.70
   5 -21   0   10.80    2.30
  -5 -21   0   12.00    2.20
  -5 -21   0    9.80    2.40
   5 -21   0   10.00    2.20
  -5 -21   0   14.60    2.40
  -5 -21   0   12.10    2.00
  -5 -21   0   11.80    2.20
   5  21   0    9.10    2.10
  -5  21   0    7.10    2.30
  -5  21   0    7.10    1.70
   5  21   0   12.90    2.40
  -5  21   0   10.40    2.50
   6 -21   0  135.29    6.50
  -6 -21   0  132.89    5.70
   6 -21   0  135.09    6.30
  -6 -21   0  122.59    5.90
  -6 -21   0  124.99    6.10
  -6 -21   0  132.39    6.40
   6 -21   0  122.09    5.20
  -6  21   0  127.39    6.60
   6  21   0  129.79    6.20
  -6  21   0  123.79    5.80
   6  21   0  135.69    6.60
  -7 -21   0  235.98    9.40
  -7 -21   0  233.78    8.40
   7 -21   0  231.58    8.90
  -7 -21   0  229.88    7.90
  -7 -21   0  243.78    9.60
   7 -21   0  236.98    9.20
  -7 -21   0  223.38    8.50
   7 -21   0  224.28    7.80
  -7  21   0  224.78    8.40
  -7  21   0  232.68    9.40
   7  21   0  224.38    9.10
   7  21   0  226.78    9.20
  -7  21   0  231.78    9.30
  -8 -21   0   59.59    4.00
   8 -21   0   58.89    2.90
   8 -21   0   63.29    3.90
  -8 -21   0   64.29    3.80
   8 -21   0   60.59    4.00
  -8 -21   0   63.19    4.00
  -8  21   0   58.99    4.00
   8  21   0   60.29    3.70
  -8  21   0   50.39    3.10
  -8  21   0   61.39    4.20
   8  21   0   59.69    4.00
   9 -21   0   19.30    2.20
   9 -21   0   17.40    2.20
   9 -21   0   20.80    1.90
  -9 -21   0   22.50    2.20
  -9 -21   0   16.50    2.00
  -9  21   0   17.80    1.70
   9  21   0   16.90    2.00
  -9  21   0   16.40    2.30
  -9  21   0   20.20    2.30
   9  21   0   20.40    2.80
   0 -22   0    2.00    1.40
   0 -22   0   -0.40    1.30
   0  22   0   -1.80    1.20
   0  22   0    1.20    1.30
   0  22   0    1.00    1.90
   1 -22   0   46.20    3.70
  -1 -22   0   42.00    3.80
  -1 -22   0   49.90    4.80
  -1 -22   0   46.20    3.70
  -1  22   0   43.10    3.30
  -1  22   0   43.80    3.60
   1  22   0   38.10    3.60
  -1  22   0   37.60    5.50
   1  22   0   48.80    3.50
  -1  22   0   42.90    4.30
   1  22   0   46.30    4.40
   2 -22   0    6.10    2.00
  -2 -22   0    6.70    1.80
  -2 -22   0    8.00    2.20
  -2 -22   0   10.70    2.30
   2  22   0    6.40    1.80
  -2  22   0    6.90    1.80
  -2  22   0    8.50    1.60
  -2  22   0    7.60    4.40
   2  22   0    8.80    1.80
  -2  22   0    7.20    2.30
  -3 -22   0  274.07   10.00
  -3 -22   0  280.27   10.40
   3 -22   0  272.17   10.70
  -3 -22   0  282.37   10.30
  -3  22   0  267.87   10.40
  -3  22   0  286.67   12.00
   3  22   0  279.67   10.30
  -3  22   0  281.77   11.10
  -3  22   0  262.67    9.40
   3  22   0  278.07   10.70
  -4 -22   0   30.60    2.90
  -4 -22   0   31.60    3.10
   4 -22   0   24.70    3.20
  -4 -22   0   31.20    3.20
  -4  22   0   25.40    3.20
  -4  22   0   28.40    3.90
   4  22   0   29.10    3.30
  -4  22   0   28.00    2.80
  -4  22   0   30.90    2.70
   4  22   0   30.20    2.90
  -5 -22   0  168.28    7.90
  -5 -22   0  173.48    7.20
   5 -22   0  179.88    7.60
  -5 -22   0  170.48    7.30
   5  22   0  172.38    7.60
   5  22   0  168.88    7.20
  -5  22   0  164.38    7.90
  -5  22   0  175.58    7.80
  -5  22   0  172.38    7.10
   6 -22   0   26.60    2.90
  -6 -22   0   23.80    2.40
   6 -22   0   26.00    2.90
  -6 -22   0   28.20    2.80
  -6 -22   0   22.00    2.40
  -6  22   0   21.20    2.40
   6  22   0   22.80    2.50
  -6  22   0   23.90    3.00
   6  22   0   26.40    2.90
  -6  22   0   21.60    2.90
   7 -22   0  111.69    5.30
  -7 -22   0   97.59    5.10
   7 -22   0   99.09    4.90
  -7 -22   0  106.89    5.00
  -7  22   0  100.29    5.20
   7  22   0   97.89    4.70
  -7  22   0  103.79    5.40
  -7  22   0  100.89    4.50
   7  22   0   99.69    5.10
   8 -22   0    7.20    1.50
   8 -22   0   12.30    2.80
  -8 -22   0    9.00    1.60
  -8  22   0    6.50    1.20
   8  22   0    7.50    1.40
   8  22   0    9.20    1.80
  -8  22   0    7.80    1.80
   0 -23   0   -0.20    1.10
   0  23   0    0.20    1.30
   0  23   0   -0.70    1.90
   0  23   0    1.40    1.20
  -1 -23   0  201.38    8.20
   1 -23   0  199.28    8.30
  -1 -23   0  207.68    8.20
   1  23   0  207.18    8.40
  -1  23   0  202.28    7.50
  -1  23   0  184.48    8.60
  -1  23   0  207.68    8.30
   1  23   0  196.38    7.70
   1  23   0  196.98    8.70
  -2 -23   0   35.10    4.60
   2 -23   0   29.40    3.10
  -2 -23   0   27.50    2.80
  -2 -23   0   27.40    2.70
   2  23   0   28.30    2.70
  -2  23   0   31.00    3.50
  -2  23   0   27.80    2.60
   2  23   0   25.20    3.20
  -2  23   0   22.50    4.30
   2  23   0   27.50    3.10
  -2  23   0   27.30    2.80
  -3 -23   0    1.10    1.30
  -3 -23   0    3.20    1.60
  -3 -23   0    2.50    1.30
   3 -23   0    1.30    1.20
  -3  23   0    1.00    0.90
   3  23   0    0.00    1.10
  -3  23   0    2.70    1.80
  -3  23   0    2.10    1.20
   3  23   0    0.80    1.40
  -3  23   0    6.20    2.80
  -4 -23   0   84.29    4.60
   4 -23   0   94.09    5.20
  -4 -23   0   90.69    4.40
  -4 -23   0   93.49    4.50
  -4  23   0   91.09    5.30
  -4  23   0  100.79    6.00
   4  23   0   92.79    5.10
  -4  23   0   88.39    4.80
   4  23   0   88.59    4.90
  -5 -23   0   30.20    2.80
  -5 -23   0   33.90    2.70
  -5 -23   0   32.30    2.40
   5 -23   0   33.70    3.00
   5  23   0   30.30    2.60
  -5  23   0   36.20    3.90
  -5  23   0   32.10    3.60
   5  23   0   39.40    3.10
  -5  23   0   32.40    2.70
   6 -23   0  289.57   10.00
  -6 -23   0  283.47    9.60
  -6 -23   0  263.67    9.10
   6  23   0  267.67    9.90
  -6  23   0  284.17    9.50
  -6  23   0  300.57   12.70
   6  23   0  287.67    9.70
  -6  23   0  285.37   10.10
  -7 -23   0   10.50    1.70
   7 -23   0    9.30    1.50
  -7  23   0   11.10    1.50
  -7  23   0    9.70    2.00
  -7  23   0    7.10    2.30
   7  23   0   11.80    2.40
   7  23   0   12.20    1.60
   0 -24   0   81.59    4.40
   0  24   0   77.49    4.90
   0  24   0   74.69    3.80
   0  24   0   88.19    4.60
  -1 -24   0   30.20    2.70
   1 -24   0   30.30    2.80
  -1  24   0   34.60    3.70
  -1  24   0   27.40    2.30
   1  24   0   32.10    3.10
   1  24   0   30.30    2.50
  -1  24   0   32.60    2.80
   1  24   0   29.00    3.20
  -2 -24   0  156.28    6.10
   2 -24   0  157.48    6.50
  -2  24   0  139.89    6.10
   2  24   0  150.98    5.90
  -2  24   0  135.89    5.20
   2  24   0  149.59    6.40
  -2  24   0  134.49    9.30
  -3 -24   0   74.99    3.80
   3 -24   0   73.29    4.10
  -3 -24   0   74.09    3.70
  -3 -24   0   75.99    3.80
  -3  24   0   70.99    4.50
  -3  24   0   67.29    3.70
   3  24   0   75.19    4.20
   3  24   0   70.99    4.50
  -3  24   0   65.19    6.00
   3  24   0   74.29    3.80
  -4 -24   0    0.70    1.10
   4 -24   0    2.30    1.30
  -4 -24   0    1.60    1.40
  -4 -24   0    4.10    1.30
   4  24   0    2.30    1.30
   4  24   0    2.40    1.10
  -4  24   0    1.00    2.40
  -4  24   0    6.70    1.80
  -4  24   0    2.30    1.10
   4  24   0    2.00    1.80
  -5 -24   0   35.60    2.00
  -5 -24   0   32.70    2.40
   5 -24   0   35.70    2.70
   5  24   0   30.40    2.60
  -5  24   0   31.30    3.30
  -5  24   0   32.90    3.40
  -5  24   0   32.00    2.40
   5  24   0   36.70    2.50
   5  24   0   44.20    3.60
   0 -25   0    0.10    1.00
   0  25   0   -0.20    1.80
   0  25   0    2.10    1.10
   0  25   0   -0.20    0.90
   1 -25   0  148.79    5.80
  -1 -25   0  150.68    5.60
   1  25   0  140.29    5.10
  -1  25   0  136.49    6.20
  -1  25   0  149.29    5.90
   1  25   0  143.69    5.90
  -1  25   0  126.69    4.70
   1  25   0  138.39    6.30
   2 -25   0   -0.30    0.90
  -2 -25   0   -0.60    0.90
  -2  25   0   -0.30    0.80
   2  25   0   -1.50    1.70
   2  25   0    1.90    1.20
  -2  25   0    1.30    1.90
   2  25   0   -1.80    1.00
   3 -25   0   21.80    2.10
   3  25   0   18.00    2.50
   3  25   0   23.10    2.20
   3  25   0   18.90    1.80
  -3  25   0   21.60    2.10
  -3  25   0   18.10    2.90
  16   0  -1    0.60    1.00
 -16   0   1   -0.80    1.10
 -16   0   1    1.00    1.60
 -16   0   1    1.10    1.70
  16   0  -1   -0.60    1.20
 -16   0   1   -1.00    1.60
  15   0  -1   -0.70    1.00
 -15   0   1   -0.50    2.00
 -15   0   1   -1.50    1.20
  15   0  -1   -0.70    1.40
 -15   0   1   -0.10    1.50
  14   0  -1   -0.90    1.50
 -14   0   1    0.20    1.40
 -14   0   1   -0.10    1.40
 -14   0   1   -1.40    2.50
 -14   0   1    0.60    2.10
  14   0  -1    0.00    1.20
 -14   0   1    0.80    1.70
 -13   0   1    0.20    2.60
 -13   0   1    1.00    2.40
 -13   0   1   -0.90    2.30
  13   0  -1    2.20    1.80
 -13   0   1    3.50    2.40
  12   0  -1   -0.40    1.50
 -12   0   1    5.70    2.50
 -12   0   1    3.50    1.70
  12   0  -1    1.60    1.40
 -12   0   1    1.90    2.10
 -12   0   1    0.00    1.80
 -12   0   1    0.90    1.90
 -11   0   1    2.00    1.90
  11   0  -1   -0.30    1.20
  11   0  -1   -1.80    1.50
 -11   0   1    2.90    2.60
 -11   0   1   -1.90    2.20
 -11   0   1    1.50    1.60
 -11   0   1    2.30    2.00
  10   0  -1    1.00    2.60
 -10   0   1    0.90    1.40
 -10   0   1   -0.10    1.50
  10   0  -1    0.40    1.50
 -10   0   1    2.50    1.90
 -10   0   1    0.90    2.00
  10   0  -1   -0.30    2.10
  10   0  -1    0.00    1.30
   9   0  -1   -0.30    1.30
   9   0  -1    1.30    1.50
  -9   0   1   -0.50    2.10
  -9   0   1    3.60    1.60
   9   0  -1    2.60    1.80
   9   0  -1    2.10    1.60
  -8   0   1    2.60    1.80
  -8   0   1   -0.10    1.30
   8   0  -1    0.70    1.40
   8   0  -1    0.30    0.70
  -7   0   1    0.30    0.80
  -7   0   1    0.30    1.10
   7   0  -1   -0.20    1.20
   7   0  -1    4.40    0.80
  -7   0   1    2.60    1.40
  -6   0   1    1.40    0.90
   6   0  -1    0.00    1.30
  -6   0   1    0.70    0.70
   6   0  -1    0.30    0.90
   6   0  -1    1.90    0.60
  -5   0   1    0.90    0.60
   5   0  -1    0.80    0.60
  -5   0   1    2.90    0.80
   5   0  -1    0.20    1.20
  -5   0   1   -0.40    0.80
  -4   0   1    1.00    0.90
   4   0  -1    2.30    0.70
  -4   0   1    1.40    0.60
   4   0  -1    0.20    0.70
  -4   0   1    0.50    0.50
  -3   0   1    0.50    0.40
   3   0  -1    0.30    0.40
   3   0  -1    1.00    0.70
  -3   0   1    0.50    0.60
  -3   0   1    0.70    0.40
   2   0  -1    0.50    0.30
  -2   0   1    0.30    0.30
  -2   0   1    0.20    0.40
  -2   0   1    0.60    0.30
   2   0  -1    0.60    0.50
  -1   0   1    1.30    0.20
   1   0  -1    0.20    0.10
  -1   0   1    0.50    0.20
   1   0  -1    0.60    0.20
  -1   0   1    0.60    0.20
   0   0  -1    0.00    0.30
   0   0   1    0.10    0.30
  -2   0  -1    1.10    0.20
   2   0   1    0.80    0.30
   2   0   1    0.30    0.40
   2   0   1    1.00    0.20
  -3   0  -1    0.40    0.30
   3   0   1    0.30    0.70
   3   0   1    2.80    0.60
  -3   0  -1    0.20    0.40
  -3   0  -1    1.40    0.50
  -4   0  -1    1.00    0.40
  -4   0  -1    0.30    0.60
   4   0   1    1.40    0.50
   4   0   1    0.80    0.80
  -5   0  -1    0.40    0.40
   5   0   1    0.60    0.90
   5   0   1    1.90    0.80
   6   0   1    0.50    0.90
   6   0   1    0.20    1.00
  -6   0  -1    1.40    0.60
   7   0   1   -0.60    1.40
  -7   0  -1    0.50    1.50
   8   0   1    1.50    1.50
  -8   0  -1    4.80    1.70
   9   0   1   -1.70    2.20
  -9   0  -1   -0.80    2.30
  -9   0  -1    1.20    2.20
  -9   0  -1    0.20    1.60
   9   0   1    1.60    2.00
   9   0   1    0.20    2.00
  -9   0  -1   -1.50    2.00
   9   0   1    0.60    2.20
  -9   0  -1   -0.10    1.50
 -10   0  -1   -0.40    2.30
 -10   0  -1    4.50    2.30
 -10   0  -1    3.00    2.40
 -10   0  -1    1.50    1.60
  10   0   1    3.10    1.40
  10   0   1    3.60    1.90
 -10   0  -1    0.10    1.50
 -10   0  -1   -0.80    2.20
  10   0   1    1.60    2.70
 -10   0  -1    0.00    1.70
 -11   0  -1   -2.80    2.40
  11   0   1    2.10    1.40
 -11   0  -1    2.00    1.90
  11   0   1   -1.20    1.70
 -11   0  -1    0.30    1.90
 -11   0  -1    1.70    3.10
 -11   0  -1   -0.20    1.60
 -12   0  -1    0.50    1.60
  12   0   1   -3.30    1.70
  12   0   1    0.10    1.40
 -12   0  -1   -0.40    1.80
 -12   0  -1   -0.20    2.40
 -12   0  -1   -0.40    1.50
 -12   0  -1   -3.40    2.10
 -13   0  -1   -0.70    1.40
 -13   0  -1   -0.70    1.80
 -13   0  -1    2.40    1.80
  13   0   1   -0.20    1.60
 -13   0  -1   -1.30    2.40
 -13   0  -1   -0.90    2.00
  13   0   1    2.10    1.40
 -14   0  -1   -2.10    2.00
  14   0   1    0.20    1.20
 -14   0  -1   -1.40    1.20
 -14   0  -1    0.90    1.30
 -14   0  -1    1.60    2.10
  14   0   1   -0.30    1.50
 -14   0  -1    0.30    1.60
 -14   0  -1    1.70    2.40
  15   0   1   -1.80    1.40
 -15   0  -1   -1.90    1.10
 -15   0  -1   -1.80    1.20
  15   0   1    1.00    1.00
 -15   0  -1    0.00    2.40
 -15   0  -1   -0.90    1.20
 -16   0  -1    2.20    1.80
  16   0   1    0.30    1.30
 -16   0  -1   -0.10    1.40
  16   0   1   -0.70    0.90
 -16   0  -1    0.30    1.30
  16  -1  -1   19.00    2.20
 -16  -1   1   12.30    1.80
  16  -1  -1   10.70    1.50
 -16  -1   1   13.50    2.10
 -16  -1   1   14.70    2.50
 -16   1   1   15.10    2.30
  16   1  -1   16.10    2.10
  16   1  -1   13.10    1.70
 -16   1   1   13.40    2.30
 -16   1   1   14.10    1.60
 -15  -1   1   15.40    2.80
 -15  -1   1    7.80    2.70
  15  -1  -1   16.30    2.30
  15  -1  -1   12.20    1.80
 -15  -1   1   10.60    2.00
 -15  -1   1   14.20    2.30
 -15   1   1   10.30    1.90
  15   1  -1   13.80    2.40
  15   1  -1   11.90    2.00
 -15   1   1   13.70    2.10
 -14  -1   1  149.88    8.30
  14  -1  -1  167.28    6.90
 -14  -1   1  157.98    7.20
  14  -1  -1  162.28    7.50
 -14  -1   1  155.98    7.40
 -14  -1   1  169.48    7.70
 -14  -1   1  159.28    7.00
 -14   1   1  145.69    8.30
 -14   1   1  157.88    7.00
  14   1  -1  160.18    7.50
 -14   1   1  164.28    7.20
  14   1  -1  162.38    7.00
 -14   1   1  158.88    7.50
 -14   1   1  152.88    8.40
  13  -1  -1   70.89    5.70
 -13  -1   1   60.59    5.90
 -13  -1   1   68.49    5.10
 -13   1   1   61.49    6.10
  13   1  -1   64.89    6.20
  13   1  -1   64.69    5.40
 -13   1   1   61.69    5.10
 -12  -1   1  294.67   11.40
  12  -1  -1  305.17   11.10
  12  -1  -1  298.27   11.60
 -12  -1   1  322.57   13.60
 -12  -1   1  289.87   11.70
 -12  -1   1  311.97   12.00
 -12  -1   1  294.97   11.80
 -12   1   1  315.67   13.70
 -12   1   1  299.07   11.60
 -12   1   1  295.87   11.70
 -12   1   1  299.27   11.70
  12   1  -1  301.27   11.20
  12   1  -1  292.37   11.50
 -12   1   1  316.87   12.10
 -12   1   1  290.97   12.20
 -11  -1   1  104.29    8.00
 -11  -1   1  107.99    5.90
  11  -1  -1  112.49    6.00
  11  -1  -1  106.39    6.10
  11  -1  -1  109.69    5.50
 -11  -1   1  128.79    6.60
 -11  -1   1  110.19    8.00
 -11  -1   1  104.49    6.60
  11   1  -1  111.39    6.30
 -11   1   1  133.79    9.60
  11   1  -1  119.09    5.70
 -11   1   1  114.99    6.50
 -11   1   1  108.19    6.40
 -11   1   1  108.89    6.90
 -11   1   1  118.89    6.20
 -11   1   1  114.29    7.70
 -10  -1   1 1314.57   40.30
  10  -1  -1 1342.57   40.30
 -10  -1   1 1354.16   42.30
  10  -1  -1 1417.76   39.90
  10  -1  -1 1356.86   43.70
 -10  -1   1 1389.66   40.90
  10  -1  -1 1403.26   40.40
 -10  -1   1 1391.96   41.00
 -10  -1   1 1433.56   41.20
 -10  -1   1 1365.86   40.90
 -10   1   1 1389.96   40.90
  10   1  -1 1353.36   39.80
 -10   1   1 1360.66   40.50
  10   1  -1 1362.56   43.90
  10   1  -1 1369.36   40.30
 -10   1   1 1346.97   40.70
 -10   1   1 1358.76   40.80
 -10   1   1 1370.86   41.10
  -9  -1   1    5.00    2.30
   9  -1  -1    1.00    1.70
   9  -1  -1    3.40    1.70
  -9  -1   1   -1.10    2.70
   9  -1  -1    4.00    2.00
   9  -1  -1    2.10    1.30
  -9  -1   1    1.60    1.50
  -9  -1   1   -1.00    2.70
   9   1  -1    0.50    1.50
   9   1  -1   -0.20    1.00
   9   1  -1   -0.30    1.60
   9   1  -1   -0.80    1.40
  -9   1   1   -1.20    3.00
  -9   1   1    3.10    2.10
  -9   1   1   -2.10    1.40
  -9   1   1   -2.80    2.30
   8  -1  -1    2.30    1.50
   8  -1  -1    3.60    1.90
  -8  -1   1    3.40    1.50
  -8  -1   1   -1.60    1.90
   8   1  -1    4.30    1.00
   8   1  -1    4.50    1.70
  -8   1   1    1.80    1.10
  -8   1   1    3.60    1.50
  -8   1   1   -1.60    1.50
  -7  -1   1  138.69    6.10
  -7  -1   1  138.29    5.90
   7  -1  -1  143.39    4.60
  -7  -1   1  151.08    6.40
   7  -1  -1  145.39    7.10
  -7   1   1  141.29    6.20
   7   1  -1  137.29    6.10
  -7   1   1  152.28    6.20
   7   1  -1  142.39    7.30
  -7   1   1  137.59    5.50
   7   1  -1  138.49    5.00
  -6  -1   1  749.62   23.20
   6  -1  -1  849.12   24.90
  -6  -1   1  839.62   23.30
   6  -1  -1  824.52   24.80
   6  -1  -1  780.72   22.10
  -6   1   1  774.12   22.90
   6   1  -1  739.43   23.30
   6   1  -1  790.12   24.90
  -5  -1   1 1305.27   37.50
   5  -1  -1 1399.36   42.10
  -5  -1   1 1339.67   39.20
   5  -1  -1 1334.07   36.60
   5  -1  -1 1294.17   37.80
  -5  -1   1 1345.67   37.40
   5   1  -1 1298.37   37.50
  -5   1   1 1295.77   37.20
  -5   1   1 1249.77   40.00
  -5   1   1 1440.26   37.90
  -4  -1   1   11.70    1.10
  -4  -1   1    8.20    1.30
   4  -1  -1   10.50    1.60
   4  -1  -1    9.40    0.70
  -4  -1   1   11.50    1.10
   4  -1  -1    9.20    1.20
  -4   1   1   10.10    1.20
  -4   1   1   10.30    1.00
  -4   1   1    7.80    1.30
   4   1  -1    9.60    1.00
  -3  -1   1 2793.02   74.49
  -3  -1   1 2734.13   75.19
   3  -1  -1 2731.53   74.79
   3  -1  -1 2592.54   73.99
  -3  -1   1 2665.23   74.59
   3   1  -1 2763.72   74.49
   3   1  -1 2783.12   74.59
   3   1  -1 2762.62   75.19
  -3   1   1 2693.33   74.69
  -3   1   1 2660.53   74.49
  -3   1   1 2778.72   75.39
   2  -1  -1   56.69    1.90
   2  -1  -1   59.99    2.60
   2  -1  -1   61.99    2.50
  -2  -1   1   60.09    2.30
  -2  -1   1   58.79    2.30
  -2   1   1   55.09    2.70
   2   1  -1   56.39    2.30
  -2   1   1   59.19    2.30
   2   1  -1   60.79    2.30
   2   1  -1   60.89    2.50
   2   1  -1   63.79    2.10
   1  -1  -1 2826.42   81.09
  -1  -1   1 2928.41   81.29
  -1   1   1 2922.11   81.29
   1   1  -1 2852.61   81.39
   0  -1  -1  159.58    4.30
   0  -1   1  153.38    4.40
   0   1   1  133.39    4.30
  -1  -1  -1 1099.39   30.50
  -1  -1  -1 1097.29   30.50
   1  -1   1 1096.39   30.30
   1  -1   1 1113.59   30.60
   1  -1   1 1087.09   30.70
   1   1   1 1112.79   30.50
  -1   1  -1 1081.79   30.70
  -1   1  -1 1102.39   30.30
  -1   1  -1 1234.48   30.30
   2  -1   1 1900.51   50.59
  -2  -1  -1 1797.32   50.59
   2  -1   1 1804.92   50.49
  -2  -1  -1 1789.62   49.99
   2   1   1 1853.31   49.99
  -2   1  -1 1861.11   50.29
  -2   1  -1 1840.32   50.69
   2   1   1 1794.12   49.90
   2   1   1 1840.22   50.59
   3  -1   1   13.50    1.10
  -3  -1  -1    9.80    1.20
  -3  -1  -1   10.10    0.90
   3  -1   1   10.50    1.40
   3   1   1   10.90    1.40
  -3   1  -1   10.30    1.40
   3   1   1    9.20    0.80
  -3   1  -1   11.30    1.10
   3   1   1   10.00    0.80
  -4  -1  -1  363.96   11.90
   4  -1   1  336.57   11.00
   4  -1   1  370.06   11.80
  -4  -1  -1  362.16   10.60
  -4   1  -1  348.07   11.90
   4   1   1  365.16   11.90
   4   1   1  365.06   10.70
  -4   1  -1  375.36   11.10
   4   1   1  349.96   10.50
  -4   1  -1  361.06   10.20
   5  -1   1  639.04   19.90
   5  -1   1  713.63   21.00
  -5  -1  -1  688.53   19.40
   5   1   1  674.03   21.00
   5   1   1  652.73   19.50
   6  -1   1  277.17   10.40
   6  -1   1  261.77    9.50
  -6  -1  -1  268.07    8.60
   6   1   1  286.87   10.70
   6   1   1  267.17    9.00
  -7  -1  -1  251.57    9.40
   7  -1   1  254.97   10.50
   7   1   1  265.57   10.80
  -7   1  -1  256.87    9.50
   7   1   1  241.68    9.00
   8  -1   1    8.80    2.00
  -8  -1  -1    9.20    1.90
   8  -1   1    7.80    2.10
   8   1   1    7.40    2.20
   8   1   1    9.90    1.20
  -8   1  -1    8.40    2.20
  -9  -1  -1  410.26   14.60
  -9  -1  -1  413.26   14.60
   9  -1   1  422.56   16.40
  -9  -1  -1  468.45   17.50
   9  -1   1  414.36   13.70
  -9  -1  -1  409.46   14.30
  -9  -1  -1  404.26   14.80
   9  -1   1  398.46   13.60
   9  -1   1  402.66   13.90
  -9   1  -1  391.76   14.60
  -9   1  -1  393.76   13.80
   9   1   1  424.06   16.70
  -9   1  -1  418.96   14.60
  -9   1  -1  418.26   14.70
  -9   1  -1  403.76   14.40
  -9   1  -1  408.96   14.90
 -10  -1  -1  218.18    9.60
 -10  -1  -1  208.68    9.60
  10  -1   1  221.88    9.00
  10  -1   1  216.98   11.40
  10  -1   1  209.98    8.50
 -10  -1  -1  230.28    9.60
 -10  -1  -1  214.88    9.50
 -10  -1  -1  215.68    8.80
  10  -1   1  223.08    9.00
 -10  -1  -1  229.28   10.90
 -10   1  -1  221.58    9.60
 -10   1  -1  220.18    9.20
  10   1   1  227.28    9.10
 -10   1  -1  231.38    9.60
  10   1   1  224.98    8.60
  10   1   1  220.78   11.90
 -10   1  -1  220.38    8.90
 -10   1  -1  221.08    9.60
 -10   1  -1  217.58    9.70
 -11  -1  -1 1021.40   31.70
 -11  -1  -1 1061.49   33.60
  11  -1   1  995.30   30.50
 -11  -1  -1 1007.60   30.70
  11  -1   1 1022.30   31.10
  11  -1   1  967.90   30.30
 -11  -1  -1 1049.99   31.80
 -11  -1  -1  998.40   32.00
 -11   1  -1 1043.70   32.10
 -11   1  -1 1031.70   34.70
 -11   1  -1 1025.20   33.50
 -11   1  -1  998.30   30.90
 -11   1  -1 1031.10   31.70
  11   1   1 1018.60   30.50
  11   1   1 1015.30   31.70
 -11   1  -1 1013.80   31.60
 -12  -1  -1    7.60    2.40
 -12  -1  -1    6.80    1.90
  12  -1   1    6.60    2.20
  12  -1   1    6.50    1.80
 -12  -1  -1    7.40    2.30
 -12  -1  -1    5.70    2.30
 -12  -1  -1    3.60    2.90
 -12   1  -1    4.90    1.90
 -12   1  -1    4.10    2.20
  12   1   1    2.60    1.40
 -12   1  -1    4.30    2.50
 -12   1  -1    1.70    2.30
  12   1   1    5.10    2.20
 -12   1  -1    6.10    1.90
 -13  -1  -1    0.60    1.60
  13  -1   1    0.70    1.70
 -13  -1  -1    0.00    2.10
 -13  -1  -1    1.40    1.70
  13  -1   1    0.90    1.30
 -13  -1  -1    1.60    2.20
 -13  -1  -1    0.80    1.50
 -13   1  -1    2.00    1.50
 -13   1  -1    2.80    2.10
 -13   1  -1   -1.10    2.00
 -13   1  -1    0.70    1.50
 -13   1  -1   -1.00    1.80
  13   1   1   -0.60    1.30
  13   1   1    1.40    1.70
  14  -1   1    1.70    1.60
 -14  -1  -1    1.40    1.50
  14  -1   1    0.70    1.20
 -14  -1  -1    0.90    1.30
 -14  -1  -1   -0.90    1.90
 -14  -1  -1    0.90    1.60
 -14  -1  -1   -1.40    2.00
 -14  -1  -1    2.60    2.50
 -14   1  -1   -0.90    1.90
  14   1   1   -1.10    1.10
 -14   1  -1   -1.70    1.60
 -14   1  -1   -0.10    1.30
 -14   1  -1    1.70    1.50
  14   1   1    1.00    1.70
 -14   1  -1    5.60    2.20
 -15  -1  -1    9.90    1.50
 -15  -1  -1    8.80    3.90
 -15  -1  -1   12.50    2.10
  15  -1   1   10.90    1.80
  15  -1   1   10.20    2.00
 -15  -1  -1   12.40    1.90
 -15  -1  -1   13.90    2.20
 -15  -1  -1    5.30    3.40
 -15   1  -1   10.80    1.90
  15   1   1   10.00    1.80
 -15   1  -1   14.30    2.30
 -15   1  -1    6.50    2.50
 -15   1  -1    9.90    1.70
  15   1   1    9.20    2.10
 -16  -1  -1   14.80    1.60
  16  -1   1   13.80    1.90
 -16  -1  -1   12.20    2.00
  16  -1   1   12.40    1.60
 -16  -1  -1   14.80    2.20
  16   1   1   13.20    1.80
  16   1   1   12.30    2.00
 -16   1  -1   14.50    2.30
 -16   1  -1   14.30    2.30
  16  -2  -1   -0.80    1.00
 -16  -2   1   -0.80    1.20
 -16  -2   1    1.20    1.60
  16  -2  -1    0.00    1.10
 -16  -2   1    1.00    1.20
 -16   2   1    1.30    1.50
 -16   2   1    1.10    1.10
 -16   2   1    0.40    1.60
  16   2  -1   -0.10    1.20
  16   2  -1   -0.30    1.00
 -15  -2   1   13.50    2.70
 -15  -2   1    8.10    2.60
  15  -2  -1    7.80    1.50
  15  -2  -1   10.40    2.00
 -15  -2   1    7.40    1.80
 -15  -2   1    8.80    2.30
  15   2  -1    9.60    1.70
 -15   2   1   10.60    1.90
  15   2  -1   11.00    3.20
 -15   2   1    9.00    2.00
  14  -2  -1    9.60    1.80
  14  -2  -1    8.70    2.00
 -14  -2   1   11.40    2.20
 -14  -2   1    8.80    1.90
 -14  -2   1   10.50    2.20
 -14  -2   1   15.90    2.70
 -14  -2   1    8.60    2.60
  14   2  -1    8.80    1.90
 -14   2   1    8.50    2.00
 -14   2   1   11.20    2.30
  14   2  -1   10.60    2.20
 -14   2   1    7.70    2.20
 -14   2   1    6.10    2.60
 -13  -2   1   60.59    4.80
 -13  -2   1   56.09    7.60
 -13  -2   1   58.79    4.70
  13  -2  -1   54.99    4.90
  13  -2  -1   51.89    4.90
 -13  -2   1   53.29    5.50
  13   2  -1   51.39    4.50
 -13   2   1   51.49    4.30
 -13   2   1   46.30    7.10
  13   2  -1   59.39    4.80
 -13   2   1   52.89    5.10
 -12  -2   1  158.38    7.40
  12  -2  -1  157.58    6.90
 -12  -2   1  151.78    7.60
 -12  -2   1  153.68    8.90
 -12  -2   1  139.99    7.50
  12  -2  -1  159.58    7.40
 -12  -2   1  149.19    7.70
  12  -2  -1  139.39    7.20
 -12   2   1  153.78    8.00
  12   2  -1  149.99    7.30
 -12   2   1  159.88    9.20
 -12   2   1  165.68    7.90
 -12   2   1  155.48    7.60
 -12   2   1  157.38    8.00
  12   2  -1  154.08    7.00
 -12   2   1  150.08    7.30
 -11  -2   1   53.39    4.50
 -11  -2   1   56.29    5.10
  11  -2  -1   58.69    4.30
  11  -2  -1   46.40    4.20
  11  -2  -1   53.29    3.70
 -11  -2   1   60.59    6.10
 -11  -2   1   57.89    4.20
 -11  -2   1   51.89    4.60
  11   2  -1   58.09    3.90
  11   2  -1   58.39    4.40
 -11   2   1   51.39    5.00
 -11   2   1   51.99    5.50
 -11   2   1   48.50    4.10
 -11   2   1   55.99    4.60
 -11   2   1   53.49    4.70
  10  -2  -1   37.60    3.70
 -10  -2   1   40.40    5.10
 -10  -2   1   40.90    4.70
 -10  -2   1   31.00    3.50
 -10  -2   1   33.80    3.60
  10  -2  -1   25.10    3.90
 -10  -2   1   32.40    3.80
  10  -2  -1   43.20    3.60
  10  -2  -1   39.30    3.20
 -10   2   1   34.20    3.60
  10   2  -1   34.40    3.70
 -10   2   1   33.70    3.60
 -10   2   1   38.70    4.30
  10   2  -1   36.70    5.10
  10   2  -1   45.80    3.40
 -10   2   1   34.10    3.70
 -10   2   1   33.50    3.60
 -10   2   1   34.70    3.80
  -9  -2   1    2.00    1.50
  -9  -2   1    5.00    2.70
   9  -2  -1    1.30    1.60
  -9  -2   1    1.50    1.80
   9  -2  -1   -1.40    1.50
   9  -2  -1    1.50    1.90
   9  -2  -1    2.90    1.50
  -9  -2   1    0.20    1.60
  -9  -2   1    1.50    2.20
  -9   2   1    0.90    1.90
   9   2  -1   -0.50    1.50
   9   2  -1    0.90    1.10
  -9   2   1   -0.10    2.10
   9   2  -1    3.20    1.90
   9   2  -1    1.00    2.10
  -9   2   1    0.70    1.70
  -9   2   1    0.80    1.30
   8  -2  -1  431.56   14.20
   8  -2  -1  427.06   16.10
  -8  -2   1  443.96   14.90
  -8   2   1  427.96   14.70
   8   2  -1  446.56   13.60
   8   2  -1  451.55   16.70
  -8   2   1  444.36   15.00
  -7  -2   1  370.66   12.60
   7  -2  -1  358.06   13.60
  -7  -2   1  374.26   11.80
  -7  -2   1  348.87   12.40
   7   2  -1  412.66   14.40
  -7   2   1  360.06   12.60
  -7   2   1  365.66   11.60
   7   2  -1  367.46   12.20
  -7   2   1  388.86   12.80
   6  -2  -1   11.90    2.10
  -5  -2   1  275.27    8.60
   5  -2  -1  267.77    7.90
   5  -2  -1  272.97    9.40
   5  -2  -1  291.67   10.00
  -5  -2   1  266.37    9.10
   5   2  -1  261.77    8.60
  -5   2   1  264.57    8.60
   5   2  -1  272.47    8.90
   5   2  -1  284.67   10.10
  -5   2   1  296.17    9.40
   4  -2  -1 3539.15   91.39
   4  -2  -1 3208.38   89.49
  -4  -2   1 3209.98   90.49
  -4  -2   1 3371.76   90.09
   4  -2  -1 3182.58   90.69
  -4   2   1 3179.28   91.49
   4   2  -1 3335.37   90.49
  -4   2   1 3442.66   90.79
   4   2  -1 3229.68   90.69
   4   2  -1 3245.58   91.19
   4   2  -1 3326.07   90.09
  -4   2   1 3257.37   90.09
  -3  -2   1 4679.63  125.89
  -3  -2   1 4569.34  126.39
   3   2  -1 4637.84  126.39
  -2  -2   1   83.29    3.20
  -2  -2   1   88.29    2.80
   2  -2  -1   87.69    3.30
   2  -2  -1   87.59    2.70
   2   2  -1   84.89    3.10
  -2   2   1   87.09    3.20
   2   2  -1   85.59    3.30
   2   2  -1   81.79    3.10
  -2   2   1   79.99    3.30
   2   2  -1   87.69    2.80
   1  -2  -1   73.09    2.60
  -1  -2   1   73.79    2.60
   1  -2  -1   72.99    2.30
   1  -2  -1   69.69    2.60
  -1  -2   1   71.99    2.50
   1   2  -1   70.79    2.60
   1   2  -1   73.79    2.60
  -1   2   1   72.39    2.60
  -1   2   1   71.89    2.50
   0  -2   1   14.60    0.90
   0  -2  -1   15.60    0.80
   0  -2  -1   16.20    0.60
   0  -2  -1   14.90    0.70
   0  -2   1   16.00    0.80
   0   2   1   16.20    0.70
   0   2  -1   14.40    0.80
   0   2   1   15.50    0.60
   0   2   1   16.40    0.90
   1  -2   1 1585.64   42.90
   1  -2   1 1562.44   43.10
   1  -2   1 1552.94   43.20
   1  -2   1 1586.94   43.10
  -1  -2  -1 1571.04   43.00
  -1  -2  -1 1535.95   43.20
   1   2   1 1631.64   42.60
   1   2   1 1578.44   43.10
  -1   2  -1 1597.94   42.90
  -1   2  -1 1575.94   43.20
  -1   2  -1 1502.25   43.20
  -2  -2  -1  765.42   22.30
   2  -2   1  807.02   22.50
   2  -2   1  791.52   22.60
  -2   2  -1  787.42   21.90
   2   2   1  788.82   21.70
   2   2   1  857.51   22.80
   2   2   1  779.42   22.20
  -2   2  -1  788.72   22.80
  -2   2  -1  797.42   22.40
  -3  -2  -1  538.05   15.90
   3  -2   1  544.95   15.90
   3  -2   1  561.44   16.20
  -3   2  -1  516.05   16.30
   3   2   1  564.64   16.40
  -3   2  -1  538.75   15.00
   3   2   1  522.45   15.10
  -3   2  -1  541.75   15.80
   3   2   1  541.05   15.50
   4  -2   1 2829.32   79.59
   4  -2   1 2901.11   80.09
  -4  -2  -1 2869.01   79.19
   4   2   1 2911.71   78.79
   4   2   1 2909.21   80.19
  -4   2  -1 2840.22   80.49
  -4   2  -1 2911.61   79.59
   4   2   1 2889.91   78.99
  -5  -2  -1  955.80   27.40
   5  -2   1  928.41   27.90
   5  -2   1  994.50   28.70
   5   2   1  981.00   27.20
   5   2   1  941.01   27.00
   5   2   1  951.70   28.80
   6  -2   1 1033.90   31.30
  -6  -2  -1 1033.60   29.70
   6   2   1 1043.90   31.60
   6   2   1 1026.30   29.50
  -7  -2  -1  169.18    6.30
   7  -2   1  172.88    8.00
  -7  -2  -1  158.88    6.90
   7   2   1  172.18    6.40
  -7   2  -1  167.08    7.00
   7   2   1  167.38    8.20
  -8  -2  -1  348.47   12.30
   8  -2   1  327.27   11.40
   8  -2   1  352.66   13.60
  -8   2  -1  337.67   12.20
   8   2   1  344.77   14.00
  -9  -2  -1  149.88    7.50
  -9  -2  -1  147.19    6.80
  -9  -2  -1  162.88    7.80
   9  -2   1  150.68    8.60
   9  -2   1  159.68    6.70
  -9  -2  -1  163.68    7.90
   9  -2   1  150.38    6.90
   9  -2   1  159.18    6.80
  -9  -2  -1  171.78    9.00
  -9   2  -1  161.98    7.50
  -9   2  -1  154.58    8.00
  -9   2  -1  153.18    6.90
  -9   2  -1  154.08    7.70
  -9   2  -1  164.68    7.70
   9   2   1  159.88    9.10
  -9   2  -1  157.88    7.40
  10  -2   1  807.42   29.00
 -10  -2  -1  845.92   26.70
 -10  -2  -1  855.11   28.20
 -10  -2  -1  807.12   25.60
  10  -2   1  845.22   25.60
  10  -2   1  845.52   25.50
  10  -2   1  857.31   26.00
 -10  -2  -1  864.81   26.60
 -10  -2  -1  832.52   26.70
  10   2   1  833.02   25.50
 -10   2  -1  839.12   26.50
  10   2   1  853.91   29.90
 -10   2  -1  839.02   26.80
 -10   2  -1  817.22   25.90
  10   2   1  843.82   26.00
 -10   2  -1  810.32   26.20
 -10   2  -1  877.41   26.90
 -10   2  -1  855.61   26.70
 -11  -2  -1   48.80    4.70
  11  -2   1   53.39    3.80
 -11  -2  -1   58.09    6.00
  11  -2   1   55.49    4.20
 -11  -2  -1   59.09    5.00
 -11  -2  -1   52.79    4.60
  11  -2   1   46.40    4.40
 -11  -2  -1   57.89    4.30
 -11   2  -1   52.39    4.30
  11   2   1   52.69    3.80
 -11   2  -1   67.59    5.10
  11   2   1   62.89    4.70
 -11   2  -1   47.40    5.00
 -11   2  -1   54.59    4.70
 -11   2  -1   51.39    4.80
 -11   2  -1   53.29    4.80
 -12  -2  -1   -0.70    2.10
  12  -2   1    1.20    3.00
 -12  -2  -1    2.10    2.00
 -12  -2  -1   -1.30    1.50
 -12  -2  -1    2.10    2.80
  12  -2   1    1.30    1.60
 -12  -2  -1   -0.50    1.60
  12  -2   1    1.30    1.40
  12   2   1    1.20    1.60
 -12   2  -1   -1.90    1.50
 -12   2  -1    0.50    1.90
 -12   2  -1   -0.20    2.40
 -12   2  -1    1.20    1.80
 -12   2  -1    0.10    1.60
  12   2   1    1.90    1.90
 -12   2  -1    1.90    2.30
 -13  -2  -1  129.39    7.10
  13  -2   1  132.69    6.30
 -13  -2  -1  130.79    8.40
  13  -2   1  140.29    6.80
 -13  -2  -1  129.29    7.10
 -13  -2  -1  143.09    7.30
 -13  -2  -1  134.99    6.30
 -13   2  -1  135.79    6.90
 -13   2  -1  133.79    8.30
 -13   2  -1  127.99    6.50
  13   2   1  144.69    6.60
 -13   2  -1  138.19    7.10
  13   2   1  143.99    7.00
 -13   2  -1  145.99    7.30
 -14  -2  -1    3.10    2.00
  14  -2   1    3.30    1.50
 -14  -2  -1    5.90    2.70
 -14  -2  -1    5.60    1.70
 -14  -2  -1    6.20    1.80
  14  -2   1    4.10    1.70
 -14  -2  -1    9.70    2.10
 -14  -2  -1    1.40    2.20
 -14   2  -1    6.40    2.40
 -14   2  -1    5.10    1.60
 -14   2  -1    5.20    1.90
 -14   2  -1    5.80    1.90
  14   2   1    7.10    2.00
  14   2   1    4.50    1.50
 -14   2  -1    4.60    2.30
 -15  -2  -1  150.08    6.40
  15  -2   1  152.88    6.70
 -15  -2  -1  143.39    5.40
 -15  -2  -1  141.89    7.40
 -15  -2  -1  145.79    7.20
  15  -2   1  155.48    6.30
 -15  -2  -1  150.38    6.30
  15   2   1  150.88    6.70
 -15   2  -1  148.69    5.90
 -15   2  -1  149.99    6.70
 -15   2  -1  155.58    6.20
  15   2   1  151.78    6.50
 -15   2  -1  143.99    7.60
 -16  -2  -1   14.40    2.60
  16  -2   1   18.50    2.00
 -16  -2  -1   21.90    2.80
  16  -2   1   19.40    1.90
 -16  -2  -1   16.60    2.40
  16   2   1   17.40    2.30
 -16   2  -1   18.20    2.40
  16   2   1   22.50    2.00
 -16  -3   1   47.50    3.70
  16  -3  -1   51.79    2.90
  16  -3  -1   55.09    3.30
 -16  -3   1   53.29    3.90
  16   3  -1   55.79    3.20
  16   3  -1   57.59    3.50
 -16   3   1   60.69    2.90
 -16   3   1   50.59    3.70
 -16   3   1   56.39    4.00
 -15  -3   1   -0.10    1.70
 -15  -3   1   -0.60    1.20
  15  -3  -1    1.70    1.10
 -15  -3   1    1.00    1.30
  15  -3  -1    0.30    1.20
 -15  -3   1    1.90    1.90
 -15   3   1   -1.60    1.90
  15   3  -1    0.00    1.10
 -15   3   1   -0.80    1.40
  15   3  -1   -0.50    1.40
 -14  -3   1   28.50    3.90
 -14  -3   1   35.30    3.20
 -14  -3   1   31.50    3.40
  14  -3  -1   34.70    3.40
  14  -3  -1   29.80    2.80
 -14  -3   1   37.30    3.60
 -14  -3   1   29.90    4.30
 -14  -3   1   35.00    3.40
 -14   3   1   24.60    3.60
 -14   3   1   31.40    3.60
 -14   3   1   28.70    3.10
 -14   3   1   31.90    3.40
  14   3  -1   32.30    3.60
  14   3  -1   28.70    3.10
  13  -3  -1   40.90    3.30
 -13  -3   1   49.70    4.10
 -13  -3   1   45.30    4.00
 -13  -3   1   42.00    4.10
  13  -3  -1   43.10    3.90
 -13  -3   1   37.70    4.40
  13  -3  -1   37.30    4.00
 -13  -3   1   37.60    4.90
 -13   3   1   34.70    4.20
  13   3  -1   47.60    3.90
 -13   3   1   44.10    5.30
 -13   3   1   34.90    4.00
 -13   3   1   38.60    4.10
 -13   3   1   46.00    4.20
 -13   3   1   46.30    4.20
  13   3  -1   44.20    3.50
 -12  -3   1  220.88    9.60
 -12  -3   1  222.48    9.30
 -12  -3   1  238.78   11.20
  12  -3  -1  234.48    9.60
  12  -3  -1  229.58    8.90
 -12  -3   1  220.88    9.70
  12  -3  -1  207.78    9.10
 -12  -3   1  236.98   10.00
 -12   3   1  221.08    9.50
  12   3  -1  229.38    9.10
 -12   3   1  228.08    9.50
 -12   3   1  220.48    9.80
 -12   3   1  228.68   10.20
 -12   3   1  220.18    9.70
  12   3  -1  221.68    9.60
  11  -3  -1    4.70    1.70
 -11  -3   1    6.50    2.40
 -11  -3   1    0.90    2.60
 -11  -3   1    2.60    1.70
  11  -3  -1    3.90    1.50
 -11  -3   1    6.70    2.10
  11  -3  -1    4.10    1.70
  11   3  -1    3.00    1.50
 -11   3   1    0.20    2.30
 -11   3   1    3.30    1.90
 -11   3   1    3.20    1.60
 -11   3   1    4.30    2.10
  11   3  -1    7.70    2.00
 -11   3   1    5.90    2.90
 -11   3   1    3.30    2.50
 -10  -3   1   32.10    3.80
  10  -3  -1   27.90    2.80
  10  -3  -1   19.70    3.80
 -10  -3   1   32.50    4.60
  10  -3  -1   28.00    3.10
 -10  -3   1   25.50    3.40
 -10  -3   1   26.60    3.20
  10  -3  -1   28.70    3.20
 -10  -3   1   28.40    3.90
 -10   3   1   28.10    3.40
 -10   3   1   30.20    3.70
 -10   3   1   20.50    3.80
  10   3  -1   25.20    2.90
  10   3  -1   28.80    5.40
  10   3  -1   21.10    2.60
 -10   3   1   33.90    3.70
 -10   3   1   24.80    3.40
 -10   3   1   23.60    2.70
   9  -3  -1  298.07   13.00
  -9  -3   1  317.67   13.40
  -9  -3   1  308.17   12.20
  -9  -3   1  294.07   11.70
  -9  -3   1  288.97   10.90
  -9  -3   1  301.87   11.40
   9  -3  -1  309.97   10.70
   9  -3  -1  301.77   10.80
   9   3  -1  304.77   11.30
   9   3  -1  314.67   10.80
  -9   3   1  314.07   11.60
  -9   3   1  292.57   11.90
   9   3  -1  299.47   10.20
  -9   3   1  297.57   11.20
  -9   3   1  306.07   11.50
   9   3  -1  301.57   13.60
  -9   3   1  319.37   10.80
   8  -3  -1  601.14   20.80
   8  -3  -1  599.94   18.80
  -8   3   1  599.24   19.40
   8   3  -1  581.34   21.30
  -8   3   1  637.24   19.90
   7  -3  -1  490.95   15.80
   7  -3  -1  524.65   17.50
  -7  -3   1  497.05   16.30
  -7   3   1  515.35   16.60
   7   3  -1  527.25   18.00
   7   3  -1  508.65   15.50
  -7   3   1  479.55   15.10
  -7   3   1  500.65   16.30
   6  -3  -1 1233.08   35.80
  -6  -3   1 1250.67   33.70
  -6  -3   1 1128.49   34.80
   6   3  -1 1177.48   33.80
  -6   3   1 1201.38   35.30
  -6   3   1 1250.47   35.10
   6   3  -1 1205.18   36.10
  -6   3   1 1150.78   33.90
   6   3  -1 1195.78   34.40
   5  -3  -1   11.80    1.80
  -5  -3   1   11.70    1.10
  -5  -3   1   10.90    1.60
   5   3  -1   13.40    2.00
   5   3  -1   14.80    1.60
   5   3  -1   12.20    1.10
  -5   3   1   10.20    1.70
  -5   3   1    8.30    1.20
   4  -3  -1 3326.07   91.49
  -4  -3   1 3279.17   92.79
  -4  -3   1 3391.46   91.89
   4  -3  -1 3603.44   93.39
   4  -3  -1 3258.77   93.39
   4   3  -1 3435.66   93.39
   4   3  -1 3391.06   92.59
   4   3  -1 3225.48   92.79
   4   3  -1 3455.45   91.89
  -4   3   1 3291.57   93.69
  -4   3   1 3389.36   92.89
  -3  -3   1    0.60    0.50
   3  -3  -1    2.10    0.80
   3  -3  -1    1.70    0.70
   3   3  -1    2.10    0.70
  -3   3   1    0.90    0.60
   3   3  -1    1.10    0.40
  -3   3   1    0.60    0.50
   3   3  -1    1.00    0.60
  -2  -3   1  820.62   23.90
   2  -3  -1  875.21   24.00
   2  -3  -1  840.62   23.20
  -2  -3   1  847.62   23.10
   2  -3  -1  815.52   23.90
  -2  -3   1  863.71   23.70
  -2   3   1  827.72   23.80
  -2   3   1  824.52   24.00
   2   3  -1  855.31   23.80
   2   3  -1  833.62   23.80
   1  -3  -1  188.18    5.50
   1  -3  -1  197.38    6.20
   1  -3  -1  180.78    5.90
  -1  -3   1  184.68    5.70
  -1  -3   1  182.68    5.90
   1  -3  -1  187.48    5.50
   1   3  -1  166.48    5.90
  -1   3   1  182.18    5.90
  -1   3   1  190.58    5.80
  -1   3   1  189.98    5.90
   1   3  -1  187.48    5.90
   0  -3  -1 1595.94   44.10
   0  -3   1 1608.94   44.40
   0  -3   1 1570.84   44.40
   0  -3  -1 1664.13   43.90
   0  -3  -1 1579.34   44.10
   0   3   1 1578.64   44.40
   0   3  -1 1607.74   44.40
   0   3  -1 1667.93   44.40
   0   3   1 1641.54   44.10
   0   3   1 1595.24   44.00
  -1  -3  -1 3356.46   91.79
   2  -3   1 9025.20  255.67
  -2  -3  -1 9204.18  252.57
  -2   3  -1 9174.78  255.67
   2   3   1 9246.17  253.27
   3  -3   1  712.53   21.00
  -3  -3  -1  674.53   20.70
   3  -3   1  712.43   21.10
   3   3   1  760.32   21.40
  -3   3  -1  724.13   20.30
  -3   3  -1  711.23   21.40
  -3   3  -1  767.22   21.00
   3   3   1  707.43   20.60
  -4  -3  -1  288.77    9.60
   4  -3   1  319.27   10.30
  -4   3  -1  309.97   10.70
   4   3   1  301.27    8.70
   4   3   1  294.07    9.40
  -4   3  -1  311.97    9.90
   4   3   1  297.17   10.40
  -5  -3  -1 1052.39   30.80
   5  -3   1 1093.69   31.70
   5   3   1 1054.99   30.50
   5   3   1 1097.49   29.90
   5   3   1 1064.69   32.00
  -6  -3  -1  474.95   15.70
   6  -3   1  523.35   17.10
   6   3   1  504.05   14.90
   6   3   1  537.65   17.60
  -6   3  -1  512.95   16.20
   6   3   1  512.55   15.50
   7  -3   1   24.80    2.60
   7  -3   1   21.70    2.80
  -7  -3  -1   22.20    2.80
  -7   3  -1   21.30    2.70
   7   3   1   23.40    3.10
   7   3   1   24.10    1.90
   8  -3   1  602.44   18.80
   8  -3   1  621.24   21.00
   8   3   1  590.44   21.50
  -8   3  -1  614.44   19.60
  -9  -3  -1   10.00    2.20
  -9  -3  -1   15.60    3.60
   9  -3   1    7.30    1.80
   9  -3   1   16.00    3.10
  -9  -3  -1    9.30    2.60
   9  -3   1    8.80    2.70
  -9  -3  -1    9.70    2.50
   9  -3   1   11.50    2.40
  -9   3  -1    5.00    2.90
  -9   3  -1   16.60    2.90
  -9   3  -1    9.30    2.00
  -9   3  -1   14.50    2.70
  -9   3  -1   10.40    2.40
  -9   3  -1    9.20    3.00
   9   3   1   10.10    3.20
   9   3   1   16.00    3.60
   9   3   1   10.80    3.00
  10  -3   1   26.90    3.00
 -10  -3  -1   28.60    4.20
  10  -3   1   14.80    3.80
 -10  -3  -1   35.10    4.10
 -10  -3  -1   33.70    3.90
 -10  -3  -1   28.40    3.20
  10  -3   1   23.60    2.80
 -10  -3  -1   27.00    3.50
  10  -3   1   31.10    3.00
  10  -3   1   28.10    4.60
 -10   3  -1   28.00    3.70
 -10   3  -1   30.80    3.80
 -10   3  -1   30.20    3.40
  10   3   1   24.20    3.20
  10   3   1   26.50    7.30
 -10   3  -1   29.80    3.60
  10   3   1   25.10    2.80
 -10   3  -1   32.10    3.90
 -10   3  -1   34.60    3.70
 -11  -3  -1  125.59    6.90
 -11  -3  -1  113.89    6.00
  11  -3   1  119.89    5.80
  11  -3   1  121.69    6.20
 -11  -3  -1  115.29    6.90
  11  -3   1  117.29    6.30
 -11  -3  -1  112.99    6.60
 -11  -3  -1  119.59    7.90
  11   3   1  116.19    6.30
 -11   3  -1  137.89    7.10
 -11   3  -1  117.09    7.50
 -11   3  -1  124.09    6.70
 -11   3  -1  123.49    6.90
 -11   3  -1  119.99    6.20
  11   3   1  116.79    5.90
 -11   3  -1  109.29    6.50
  12  -3   1   49.90    4.10
  12  -3   1   42.80    4.50
 -12  -3  -1   48.50    4.60
 -12  -3  -1   44.30    4.30
 -12  -3  -1   46.80    4.70
 -12  -3  -1   50.09    5.80
  12  -3   1   49.70    3.70
 -12  -3  -1   47.20    4.00
  12   3   1   46.30    3.70
  12   3   1   48.40    4.30
 -12   3  -1   52.19    4.30
 -12   3  -1   33.90    4.70
 -12   3  -1   45.70    4.40
 -12   3  -1   52.59    5.00
 -12   3  -1   50.99    4.90
 -12   3  -1   52.09    4.70
 -13  -3  -1   11.10    3.20
 -13  -3  -1   13.10    2.20
 -13  -3  -1   11.10    2.60
  13  -3   1   11.50    2.10
 -13  -3  -1   16.80    3.70
 -13  -3  -1   15.40    2.80
 -13  -3  -1   10.50    2.20
  13  -3   1   17.00    2.30
 -13   3  -1   12.50    2.40
 -13   3  -1   16.80    2.60
  13   3   1   12.00    2.40
  13   3   1   12.50    2.10
 -13   3  -1   13.80    2.80
 -13   3  -1   16.10    3.60
 -13   3  -1   12.00    2.50
 -14  -3  -1   -3.00    2.00
 -14  -3  -1    5.80    1.90
  14  -3   1    6.30    1.70
 -14  -3  -1    5.00    1.80
 -14  -3  -1    4.10    1.80
 -14  -3  -1    1.70    2.10
 -14  -3  -1    2.90    1.50
  14  -3   1    5.70    1.70
  14   3   1    3.10    1.50
 -14   3  -1    3.80    2.30
 -14   3  -1    2.90    2.00
 -14   3  -1    5.90    1.70
 -14   3  -1    4.30    1.80
 -14   3  -1    5.00    2.30
  14   3   1    1.90    1.90
  15  -3   1   26.10    2.60
 -15  -3  -1   27.90    2.90
  15  -3   1   26.10    2.80
 -15  -3  -1   23.30    4.70
 -15  -3  -1   23.10    2.60
 -15  -3  -1   19.80    2.90
 -15   3  -1   23.10    2.40
  15   3   1   24.50    2.80
 -15   3  -1   27.40    3.60
  15   3   1   19.00    2.90
 -15   3  -1   27.00    3.80
 -15   3  -1   25.60    2.50
 -16  -3  -1  172.88    7.40
 -16  -3  -1  167.78    7.10
  16  -3   1  163.08    6.50
 -16  -3  -1  179.08    8.10
  16  -3   1  170.48    6.10
  16   3   1  161.38    6.40
 -16   3  -1  163.28    6.70
  16   3   1  159.18    6.60
 -16   3  -1  160.58    7.10
  16  -4  -1    8.40    1.60
 -16  -4   1    9.80    2.00
  16  -4  -1    8.70    1.40
 -16  -4   1   10.70    2.00
 -16  -4   1   13.10    2.40
 -16   4   1   12.60    3.70
 -16   4   1    8.80    1.90
  16   4  -1   10.70    1.60
  16   4  -1   11.30    1.90
 -16   4   1   11.10    1.40
 -15  -4   1    0.80    2.10
 -15  -4   1   -3.10    1.60
 -15  -4   1   -0.30    1.20
 -15  -4   1   -1.70    1.20
  15  -4  -1   -0.90    1.00
 -15   4   1    1.60    1.80
  15   4  -1   -0.40    1.10
  15   4  -1   -3.10    1.40
 -14  -4   1    6.60    2.50
 -14  -4   1    8.00    2.60
 -14  -4   1    5.50    1.80
  14  -4  -1    6.90    1.70
 -14  -4   1   10.00    2.20
  14  -4  -1    8.50    2.00
 -14  -4   1    8.60    2.40
  14   4  -1    9.60    2.30
 -14   4   1    5.90    1.80
  14   4  -1    6.40    1.70
 -14   4   1    9.90    3.50
 -14   4   1   12.20    3.10
 -14   4   1    7.40    2.00
 -13  -4   1  236.08    9.80
 -13  -4   1  225.88    9.20
  13  -4  -1  236.08    9.40
 -13  -4   1  228.98    9.40
  13  -4  -1  222.78    9.40
  13  -4  -1  227.48    8.90
 -13  -4   1  227.18    9.60
 -13  -4   1  227.08   10.70
  13   4  -1  230.38    9.70
 -13   4   1  231.38    9.60
 -13   4   1  230.78   11.20
 -13   4   1  212.28    9.30
  13   4  -1  218.88    9.10
 -13   4   1  202.18    8.70
 -13   4   1  226.48    9.50
 -13   4   1  237.58   10.20
 -12  -4   1   86.49    5.50
 -12  -4   1   91.99    5.70
  12  -4  -1   81.79    4.70
  12  -4  -1   86.29    5.30
 -12  -4   1   91.69    5.60
 -12  -4   1   73.59    6.60
 -12  -4   1   86.99    5.30
  12  -4  -1   88.19    5.30
 -12   4   1   84.79    5.60
 -12   4   1   86.69    5.60
  12   4  -1   90.89    5.70
 -12   4   1   81.69    5.80
 -12   4   1   78.29    5.40
  12   4  -1   83.49    5.10
 -12   4   1   70.79    6.10
  11  -4  -1   83.99    4.60
 -11  -4   1   85.49    5.70
  11  -4  -1   78.99    5.00
 -11  -4   1   81.09    5.60
 -11  -4   1   84.19    5.20
 -11  -4   1   84.99    6.80
  11  -4  -1   80.79    5.00
 -11  -4   1   77.89    5.40
 -11   4   1   80.59    5.30
 -11   4   1   89.19    8.50
 -11   4   1   74.69    8.00
  11   4  -1   84.99    4.80
  11   4  -1   80.69    5.40
 -11   4   1   82.89    5.50
 -11   4   1   66.49    6.30
  10  -4  -1   10.30    1.60
 -10  -4   1   10.50    2.50
 -10  -4   1    8.20    2.60
  10  -4  -1    9.20    2.10
 -10  -4   1    8.40    2.50
  10  -4  -1    6.90    2.00
 -10  -4   1    5.90    2.90
 -10  -4   1    8.50    2.00
  10  -4  -1    8.70    3.00
  10   4  -1    8.40    2.00
 -10   4   1   12.60    2.70
 -10   4   1    7.90    2.30
 -10   4   1   12.70    3.20
  10   4  -1    7.60    2.00
 -10   4   1   11.00    3.00
 -10   4   1    9.20    2.10
  10   4  -1   11.20    6.20
  10   4  -1    8.50    2.30
 -10   4   1   11.20    2.60
   9  -4  -1   49.30    3.40
  -9  -4   1   47.90    4.30
  -9  -4   1   41.30    4.80
   9  -4  -1   50.79    3.70
  -9  -4   1   47.40    3.80
  -9  -4   1   47.70    4.30
   9  -4  -1   42.40    4.70
   9   4  -1   49.40    3.80
  -9   4   1   48.10    4.40
  -9   4   1   51.59    4.40
  -9   4   1   54.19    4.10
   9   4  -1   51.09    4.40
  -9   4   1   49.80    3.60
   9   4  -1   41.10    5.10
  -9   4   1   45.40    3.90
   8  -4  -1  780.02   25.30
  -8  -4   1  881.21   24.70
   8  -4  -1  762.82   23.10
  -8   4   1  708.13   27.90
  -8   4   1  662.13   26.70
  -8   4   1  745.33   23.60
   8   4  -1  750.72   25.80
   7  -4  -1    6.60    1.70
   7  -4  -1    6.50    1.90
   7   4  -1    6.50    2.20
  -7   4   1    5.90    1.90
  -7   4   1    5.40    1.50
  -7   4   1    3.40    1.20
   6  -4  -1   93.09    5.20
   6   4  -1   91.89    5.40
  -6   4   1   86.49    3.90
   6   4  -1   90.49    4.40
  -6   4   1   85.39    4.60
  -6   4   1   88.69    4.70
  -5  -4   1  768.92   24.50
  -5  -4   1  812.72   22.90
   5  -4  -1  856.41   25.00
   5   4  -1  824.92   24.20
  -5   4   1  837.32   24.50
   4  -4  -1 6424.26  175.68
  -4  -4   1 6346.56  175.58
   4  -4  -1 6612.44  173.88
   4   4  -1 6268.07  175.38
  -3  -4   1  793.52   23.80
   3  -4  -1  772.82   23.70
  -3  -4   1  846.62   22.50
   3  -4  -1  751.42   23.70
   3  -4  -1  825.42   22.60
   3   4  -1  895.01   24.80
   3   4  -1  780.02   23.50
  -3   4   1  859.71   23.70
   3   4  -1  810.12   23.50
  -2  -4   1    8.70    1.10
  -2  -4   1    9.50    0.90
   2  -4  -1    9.70    1.00
   2  -4  -1   10.10    1.10
  -2  -4   1    8.20    0.60
   2  -4  -1    8.20    0.70
  -2   4   1    9.30    1.00
   2   4  -1    9.30    1.00
  -2   4   1    8.10    1.10
   2   4  -1    9.10    1.10
   1  -4  -1 1886.51   54.39
   1  -4  -1 1969.20   53.99
  -1  -4   1 1939.31   54.19
  -1  -4   1 1892.31   54.49
   1  -4  -1 1965.90   53.89
   1   4  -1 2024.40   54.49
  -1   4   1 1997.90   54.49
  -1   4   1 1981.50   53.89
  -1   4   1 2045.70   54.29
  -1   4   1 1960.10   54.59
   1   4  -1 2017.50   54.49
   0  -4  -1  111.19    3.80
   0  -4   1  116.49    4.20
   0  -4  -1  112.19    3.80
   0  -4   1  116.79    4.10
   0  -4  -1  112.79    4.20
   0  -4  -1  117.29    3.60
   0   4   1  117.89    4.20
   0   4   1  116.99    3.80
   0   4   1  110.39    3.70
   0   4  -1  127.29    4.20
   0   4  -1  112.69    4.10
  -1  -4  -1 4690.03  126.39
  -1  -4  -1 4625.14  127.29
   2  -4   1  102.59    4.00
   2  -4   1  101.79    3.90
   2  -4   1  104.39    4.00
  -2  -4  -1  103.89    4.10
   2   4   1   95.99    3.60
  -2   4  -1  107.99    3.70
   2   4   1  108.19    4.00
  -2   4  -1   99.79    4.10
   3  -4   1 1224.18   33.60
  -3  -4  -1 1160.28   33.70
   3  -4   1 1215.78   33.90
   3  -4   1 1181.58   33.80
  -3   4  -1 1213.68   33.70
  -3   4  -1 1197.38   32.90
   3   4   1 1221.28   33.50
   3   4   1 1140.39   33.40
  -3   4  -1 1117.09   34.10
  -4  -4  -1   34.70    2.30
   4  -4   1   38.90    2.60
   4  -4   1   35.40    2.40
   4  -4   1   35.40    2.50
  -4   4  -1   32.10    2.80
   4   4   1   34.00    2.60
   4   4   1   34.80    2.10
  -4   4  -1   35.60    2.40
  -4   4  -1   38.30    1.70
   5  -4   1   83.69    4.50
  -5  -4  -1   70.59    3.80
   5   4   1   82.99    3.70
  -5   4  -1   78.39    2.80
  -5   4  -1   83.79    2.90
   5   4   1   76.79    4.60
  -6  -4  -1 1479.85   44.20
   6  -4   1 1589.54   45.30
   6   4   1 1581.34   45.80
   6   4   1 1557.64   43.80
  -6   4  -1 1512.45   44.20
   7  -4   1   47.80    3.30
  -7  -4  -1   45.40    4.00
   7  -4   1   48.70    3.90
  -7   4  -1   55.99    3.80
   7   4   1   51.69    4.40
   7   4   1   45.60    3.30
   8  -4   1  573.24   18.90
   8  -4   1  528.15   16.90
  -8  -4  -1  520.95   17.80
   8  -4   1  533.35   19.00
  -8   4  -1  533.25   17.60
   8   4   1  535.45   19.80
  -8   4  -1  505.05   17.20
   9  -4   1  236.98    8.80
   9  -4   1  236.58   11.10
  -9  -4  -1  214.48    9.70
  -9  -4  -1  240.88    9.90
  -9  -4  -1  240.48    9.60
  -9  -4  -1  230.28    8.90
   9  -4   1  241.18    9.20
   9  -4   1  250.87   11.10
  -9  -4  -1  224.18   10.80
   9  -4   1  249.97   10.80
  -9   4  -1  240.18    9.90
  -9   4  -1  229.38    9.70
   9   4   1  239.88    9.60
  -9   4  -1  220.78    9.90
  -9   4  -1  220.98    9.20
   9   4   1  227.88   11.90
  -9   4  -1  238.48    9.70
  -9   4  -1  228.88   10.40
   9   4   1  223.38    8.90
  10  -4   1  125.59    6.00
 -10  -4  -1  107.69    6.40
 -10  -4  -1  128.39    6.90
  10  -4   1  122.79    5.70
 -10  -4  -1  120.19    5.90
  10  -4   1  128.89    6.20
 -10  -4  -1  110.49    7.30
 -10  -4  -1  110.69    6.60
  10   4   1  119.79    6.60
 -10   4  -1  125.99    6.70
 -10   4  -1  101.09    6.80
 -10   4  -1  121.59    6.20
  10   4   1  123.49    5.90
 -10   4  -1  119.19    6.70
 -10   4  -1  118.69    6.50
 -10   4  -1  125.19    6.70
 -11  -4  -1  170.58    7.50
 -11  -4  -1  186.98    8.70
 -11  -4  -1  168.78    9.50
  11  -4   1  169.48    7.70
 -11  -4  -1  179.98    8.40
  11  -4   1  174.28    7.90
  11  -4   1  172.88    7.30
 -11  -4  -1  180.28    8.50
 -11   4  -1  174.08    8.20
 -11   4  -1  167.68    9.20
 -11   4  -1  169.48    8.20
 -11   4  -1  176.68    8.70
  11   4   1  171.68    7.60
  11   4   1  174.08    8.20
 -11   4  -1  177.08    8.30
 -11   4  -1  172.08    7.90
 -12  -4  -1    3.30    1.70
 -12  -4  -1    1.80    1.70
 -12  -4  -1    5.10    2.20
  12  -4   1    1.00    2.00
 -12  -4  -1   -0.70    3.70
  12  -4   1    4.40    1.50
 -12  -4  -1    1.70    1.80
 -12  -4  -1   -1.40    2.30
  12  -4   1    2.30    1.70
 -12   4  -1    6.40    2.40
  12   4   1    2.70    1.60
  12   4   1    9.00    2.60
 -12   4  -1    4.20    1.80
 -12   4  -1    6.40    2.30
 -12   4  -1    4.40    2.40
 -12   4  -1    2.60    1.90
  13  -4   1  483.65   16.90
 -13  -4  -1  483.85   16.10
 -13  -4  -1  500.35   17.30
 -13  -4  -1  500.85   17.00
 -13  -4  -1  512.45   19.10
 -13  -4  -1  512.95   18.70
  13  -4   1  482.45   16.30
 -13  -4  -1  500.45   17.00
 -13   4  -1  503.45   17.80
 -13   4  -1  478.15   17.10
 -13   4  -1  471.55   16.40
 -13   4  -1  521.55   19.30
  13   4   1  510.05   17.30
 -13   4  -1  489.75   16.90
 -13   4  -1  498.45   16.70
  13   4   1  487.75   16.50
 -14  -4  -1   -0.70    1.40
 -14  -4  -1   -0.60    1.80
  14  -4   1    1.80    1.30
  14  -4   1   -0.70    1.40
 -14  -4  -1    0.60    1.50
 -14  -4  -1   -0.40    1.90
 -14  -4  -1    0.40    1.40
 -14  -4  -1   -2.10    2.20
 -14   4  -1    0.40    1.30
  14   4   1   -1.10    1.70
 -14   4  -1   -0.10    2.10
  14   4   1   -1.00    1.20
 -14   4  -1   -1.20    1.20
 -15  -4  -1    4.50    1.60
  15  -4   1    5.20    1.50
  15  -4   1    1.90    1.40
 -15  -4  -1    3.00    1.90
 -15  -4  -1    7.20    2.30
 -15  -4  -1    5.40    1.90
 -15   4  -1    3.20    1.90
  15   4   1    0.40    1.20
 -15   4  -1    2.20    1.30
 -15   4  -1    2.90    1.30
  15   4   1    3.00    1.80
 -15   4  -1    3.20    2.40
  16  -4   1    3.50    1.00
 -16  -4  -1    3.40    1.60
 -16  -4  -1    2.20    1.50
  16  -4   1    3.10    1.30
 -16  -4  -1    2.70    1.70
 -16   4  -1    3.30    2.20
  16   4   1    3.40    1.60
  16   4   1    3.00    1.20
 -16   4  -1    3.20    1.50
 -16  -5   1   -0.10    1.80
  16  -5  -1    0.40    0.90
 -16  -5   1   -2.40    1.20
 -16  -5   1    1.10    1.80
  16  -5  -1    0.70    1.10
 -16   5   1    1.50    1.60
  16   5  -1   -1.10    1.30
 -16   5   1   -0.80    0.90
  16   5  -1   -0.40    1.00
 -16   5   1    0.60    1.80
 -15  -5   1    2.80    1.30
  15  -5  -1    4.70    1.20
 -15  -5   1    2.50    2.00
  15  -5  -1    4.30    1.50
 -15  -5   1    5.50    2.20
 -15  -5   1    5.70    1.70
 -15   5   1    3.90    1.40
  15   5  -1    6.70    1.80
  15   5  -1    3.90    1.50
 -15   5   1    5.10    2.00
  14  -5  -1   93.99    5.30
 -14  -5   1   98.19    5.00
 -14  -5   1   87.79    5.40
  14  -5  -1   98.19    4.80
  14  -5  -1   91.89    6.20
 -14  -5   1   98.29    6.80
 -14  -5   1  109.59    5.70
 -14  -5   1   91.59    6.10
  14   5  -1   93.09    5.50
 -14   5   1   94.59    5.30
 -14   5   1  102.89    5.40
 -14   5   1   95.69    6.60
  14   5  -1   93.39    5.10
  13  -5  -1  286.17   11.20
 -13  -5   1  296.87   11.50
  13  -5  -1  282.27   11.20
  13  -5  -1  287.67   10.70
 -13  -5   1  286.77   10.90
 -13  -5   1  287.37   11.30
 -13  -5   1  300.47   13.20
 -13  -5   1  304.57   11.20
 -13  -5   1  293.27   12.40
 -13   5   1  291.07   11.30
 -13   5   1  292.67   11.40
 -13   5   1  299.57   12.10
  13   5  -1  291.07   11.60
 -13   5   1  312.87   13.40
  13   5  -1  285.67   11.00
 -12  -5   1  491.15   16.70
 -12  -5   1  462.95   16.00
  12  -5  -1  473.25   16.20
 -12  -5   1  465.85   16.30
  12  -5  -1  480.15   15.60
  12  -5  -1  478.65   16.30
 -12  -5   1  458.55   17.60
 -12  -5   1  471.45   16.40
 -12   5   1  481.95   16.60
  12   5  -1  478.65   16.70
 -12   5   1  483.35   17.20
 -12   5   1  433.06   16.20
  12   5  -1  457.65   15.90
 -12   5   1  436.36   15.80
 -12   5   1  485.15   16.60
  11  -5  -1    6.50    1.90
 -11  -5   1    5.70    1.90
 -11  -5   1    4.30    2.10
  11  -5  -1    5.60    1.50
 -11  -5   1    4.20    2.30
 -11  -5   1    5.60    2.00
  11  -5  -1    4.80    1.60
 -11  -5   1    3.20    2.80
  11   5  -1    3.40    1.60
 -11   5   1    4.90    2.20
 -11   5   1    4.40    2.00
 -11   5   1    3.20    2.00
 -11   5   1   -2.20    1.90
  11   5  -1    3.00    2.00
 -10  -5   1  131.29    6.90
  10  -5  -1  126.19    6.30
 -10  -5   1  125.09    8.00
  10  -5  -1  126.09    5.80
  10  -5  -1  126.69    6.20
 -10  -5   1  129.79    6.60
  10  -5  -1  137.09    8.60
 -10  -5   1  137.09    6.40
 -10  -5   1  137.79    7.10
  10  -5  -1  128.39    9.10
 -10   5   1  123.09    7.20
 -10   5   1  129.79    6.00
 -10   5   1  128.69    6.70
 -10   5   1  120.99    7.60
  10   5  -1  132.79    6.10
 -10   5   1  128.89    6.90
  10   5  -1  135.09    6.30
 -10   5   1  134.09    6.80
  10   5  -1  129.49    6.70
   9  -5  -1   79.59    4.30
   9  -5  -1   74.99    4.70
  -9  -5   1   77.79    4.80
   9  -5  -1   74.19    6.00
  -9  -5   1   76.09    5.10
   9  -5  -1   80.99    4.60
  -9  -5   1   79.39    5.90
   9  -5  -1   81.39    5.90
  -9  -5   1   80.79    6.70
  -9  -5   1   80.19    5.20
  -9   5   1   86.19    5.50
   9   5  -1   83.79    5.00
   9   5  -1   84.19    7.10
  -9   5   1   67.89    4.90
  -9   5   1   74.59    4.90
  -9   5   1   69.39    4.60
  -9   5   1   78.29    5.30
   8  -5  -1  650.23   20.70
  -8  -5   1  622.44   19.50
   8  -5  -1  625.74   18.90
  -8  -5   1  588.94   19.10
   8  -5  -1  598.44   19.20
  -8  -5   1  604.84   19.90
   8  -5  -1  613.24   21.30
   8  -5  -1  623.94   19.30
  -8   5   1  582.24   19.60
  -8   5   1  587.24   19.70
  -8   5   1  622.44   19.80
   8   5  -1  619.34   22.10
   7  -5  -1 2333.87   67.59
   7  -5  -1 2280.17   65.69
   7   5  -1 2309.37   68.29
  -7   5   1 2445.76   66.99
   7   5  -1 2327.07   66.19
  -7   5   1 2341.67   66.19
   6  -5  -1    8.30    1.80
   6  -5  -1   11.40    2.00
   6   5  -1    8.40    2.10
  -6   5   1    9.10    1.40
  -6   5   1    6.90    1.60
   6   5  -1    7.40    1.60
  -6   5   1    8.30    1.90
  -6   5   1    9.40    1.40
   5  -5  -1  335.07   11.80
  -5   5   1  338.27   10.60
  -5   5   1  349.17   11.50
   5   5  -1  321.97   11.20
   5   5  -1  325.07   12.00
   4  -5  -1    6.50    1.40
   4  -5  -1    6.40    0.60
  -4  -5   1    8.70    1.70
   4  -5  -1    5.50    1.00
  -4   5   1    5.60    1.20
   4   5  -1    5.10    1.10
  -4   5   1    5.80    1.10
   4   5  -1    7.80    1.30
   3  -5  -1  220.38    6.60
   3  -5  -1  224.68    8.00
  -3  -5   1  229.18    6.40
   3  -5  -1  221.68    7.20
   3  -5  -1  220.78    7.80
  -3  -5   1  209.68    7.80
  -3   5   1  231.48    7.40
  -3   5   1  216.48    8.10
  -3   5   1  227.38    7.70
   3   5  -1  208.88    7.60
   3   5  -1  222.28    7.60
   2  -5  -1 2839.92   82.09
  -2  -5   1 2805.92   82.19
   2  -5  -1 2974.80   81.19
   2  -5  -1 2928.91   82.09
   2  -5  -1 3008.30   81.49
  -2  -5   1 3103.19   81.79
  -2   5   1 3063.09   81.99
  -2   5   1 2874.91   82.19
  -2   5   1 3141.29   81.99
   2   5  -1 2929.91   81.99
   2   5  -1 3050.89   81.99
   1  -5  -1 1657.43   45.30
  -1  -5   1 1617.44   46.10
  -1  -5   1 1677.73   45.60
  -1  -5   1 1636.04   45.30
   1  -5  -1 1596.04   45.80
   1  -5  -1 1696.43   45.40
  -1   5   1 1678.73   45.70
   1   5  -1 1576.14   45.90
  -1   5   1 1592.94   45.30
  -1   5   1 1693.73   46.00
   1   5  -1 1686.63   46.00
   0  -5   1 1055.09   29.00
   0  -5   1 1020.00   28.80
   0  -5  -1 1020.70   28.80
   0  -5  -1 1094.69   28.50
   0  -5  -1  962.20   29.20
   0  -5   1  999.80   29.20
   0  -5  -1 1016.10   28.70
   0   5   1 1014.40   28.60
   0   5  -1 1028.80   29.00
   0   5  -1 1040.20   29.10
   0   5   1 1033.20   28.60
   0   5   1 1046.20   29.20
  -1  -5  -1  241.48    7.00
   1  -5   1  232.68    7.60
  -1  -5  -1  233.28    7.30
   1  -5   1  236.98    7.60
  -1  -5  -1  246.28    7.20
   1  -5   1  240.58    7.70
  -1  -5  -1  234.08    7.90
   1   5   1  233.58    7.30
   1   5   1  236.48    7.80
  -1   5  -1  234.58    7.60
  -1   5  -1  230.58    7.70
  -1   5  -1  247.08    7.60
   1   5   1  225.58    6.90
   2  -5   1  560.14   16.50
   2  -5   1  547.65   16.70
  -2  -5  -1  548.45   16.90
   2  -5   1  568.74   16.70
   2   5   1  559.74   16.70
  -2   5  -1  550.34   16.90
  -2   5  -1  587.14   16.40
   2   5   1  558.94   16.30
   3  -5   1   39.00    2.40
  -3  -5  -1   39.20    2.50
   3  -5   1   32.20    2.30
   3  -5   1   38.80    2.30
  -3   5  -1   34.30    1.90
   3   5   1   34.30    2.10
   3   5   1   38.50    2.30
  -3   5  -1   35.60    3.00
   4  -5   1 3821.42  102.39
   4  -5   1 3640.24  103.29
   4   5   1 3742.63  102.09
  -4   5  -1 3867.41  101.49
   4   5   1 3552.34  102.29
   4   5   1 3626.64  103.09
  -5  -5  -1  167.28    7.10
   5  -5   1  183.78    7.40
   5  -5   1  182.98    7.20
  -5   5  -1  184.08    5.80
   5   5   1  177.28    7.80
   5   5   1  177.18    6.70
   6  -5   1  906.41   27.00
   6  -5   1  843.52   25.50
   6  -5   1  905.71   26.60
   6   5   1  854.51   27.40
   6   5   1  871.31   25.70
  -6   5  -1  809.92   26.30
   7  -5   1   14.10    2.70
   7  -5   1   10.60    1.90
   7  -5   1   13.50    2.30
   7   5   1   19.50    3.30
  -7   5  -1   11.10    2.00
   7   5   1   17.10    2.30
   8  -5   1  365.86   12.00
  -8  -5  -1  357.46   14.00
   8  -5   1  360.06   12.20
   8  -5   1  360.26   12.50
   8  -5   1  369.76   13.80
  -8  -5  -1  350.56   13.10
  -8  -5  -1  356.26   13.00
   8  -5   1  356.46   14.00
  -8  -5  -1  336.87   12.00
   8   5   1  360.16   14.90
  -8   5  -1  347.37   12.90
  -8   5  -1  370.36   13.10
  -8   5  -1  346.87   12.60
  -8   5  -1  347.87   12.90
  -9  -5  -1  451.05   15.40
   9  -5   1  462.55   18.10
   9  -5   1  484.75   15.80
   9  -5   1  469.35   17.70
   9  -5   1  481.25   15.80
  -9  -5  -1  448.46   16.10
   9  -5   1  473.75   15.40
  -9  -5  -1  485.95   17.80
  -9  -5  -1  484.35   16.60
  -9  -5  -1  468.75   16.50
  -9   5  -1  462.95   16.00
  -9   5  -1  475.15   16.40
   9   5   1  481.35   16.20
   9   5   1  490.45   19.70
  -9   5  -1  463.65   16.40
  -9   5  -1  474.35   16.40
  -9   5  -1  485.35   15.20
  -9   5  -1  495.45   17.70
   9   5   1  458.35   15.50
  -9   5  -1  470.85   16.40
  10  -5   1   12.90    2.00
  10  -5   1   15.70    2.50
 -10  -5  -1   12.60    2.40
 -10  -5  -1   13.90    2.80
  10  -5   1   12.30    2.00
 -10  -5  -1   14.70    3.20
 -10  -5  -1   10.60    2.20
 -10  -5  -1    9.10    2.40
  10   5   1   13.60    2.70
 -10   5  -1    9.10    2.30
 -10   5  -1   11.80    2.30
 -10   5  -1   12.10    2.60
 -10   5  -1   12.70    2.40
 -10   5  -1   14.40    3.10
  10   5   1   12.80    2.30
 -10   5  -1   19.20    3.30
 -11  -5  -1   14.60    3.40
 -11  -5  -1   20.40    2.90
  11  -5   1   22.70    4.00
  11  -5   1   18.50    2.50
 -11  -5  -1   19.70    3.30
 -11  -5  -1   22.00    2.80
 -11  -5  -1   21.70    3.00
  11  -5   1   21.10    2.60
 -11   5  -1   17.40    3.20
  11   5   1   13.30    2.40
 -11   5  -1   19.10    3.10
 -11   5  -1   14.60    2.70
 -11   5  -1   25.70    3.60
  11   5   1   20.20    3.00
 -11   5  -1   26.40    3.80
 -11   5  -1   18.80    2.80
 -12  -5  -1  183.08   10.10
 -12  -5  -1  182.98    9.80
  12  -5   1  178.48    8.10
 -12  -5  -1  181.18    7.70
 -12  -5  -1  176.78    8.80
 -12  -5  -1  178.38    8.30
  12  -5   1  166.08    8.00
  12  -5   1  181.18    7.70
 -12  -5  -1  174.08    8.60
 -12   5  -1  183.18    8.50
 -12   5  -1  171.18    8.10
 -12   5  -1  188.38    8.30
  12   5   1  182.98    7.90
  12   5   1  180.08    8.40
 -12   5  -1  185.88    8.80
 -12   5  -1  186.38    8.90
 -13  -5  -1   19.90    3.50
 -13  -5  -1   17.80    2.90
 -13  -5  -1   17.90    2.40
  13  -5   1   20.40    2.40
  13  -5   1   20.30    2.90
 -13  -5  -1   18.60    3.90
 -13  -5  -1   17.60    3.00
 -13  -5  -1   23.20    3.10
  13   5   1   23.90    3.30
 -13   5  -1   18.50    3.40
 -13   5  -1   16.60    3.60
 -13   5  -1   18.80    2.80
  13   5   1   20.10    2.80
 -13   5  -1   17.60    3.10
 -13   5  -1   19.60    2.80
 -13   5  -1   21.70    3.10
 -14  -5  -1   52.49    4.00
  14  -5   1   64.69    4.30
  14  -5   1   57.59    3.60
 -14  -5  -1   52.69    3.30
 -14  -5  -1   55.59    4.40
 -14  -5  -1   61.79    4.40
 -14  -5  -1   55.89    5.40
 -14  -5  -1   44.70    4.70
 -14   5  -1   59.69    4.20
 -14   5  -1   49.99    5.10
 -14   5  -1   54.19    3.90
 -14   5  -1   49.60    4.40
 -14   5  -1   49.10    4.80
  14   5   1   59.69    4.60
  14   5   1   59.09    3.90
  15  -5   1   -0.50    1.20
 -15  -5  -1    1.40    1.30
 -15  -5  -1    1.70    1.70
 -15  -5  -1   -0.20    1.70
  15  -5   1    0.60    0.90
 -15  -5  -1   -0.40    1.70
 -15   5  -1    0.30    1.10
  15   5   1    0.60    1.70
 -15   5  -1   -2.20    2.10
 -15   5  -1   -0.10    1.10
 -15   5  -1    1.90    1.70
  15   5   1   -0.20    1.10
  16  -5   1   51.49    3.00
 -16  -5  -1   48.50    3.40
 -16  -5  -1   58.69    4.40
 -16  -5  -1   52.19    3.70
  16  -5   1   51.99    2.70
  16   5   1   56.49    3.20
 -16   5  -1   48.90    3.50
  16   5   1   53.99    3.30
 -16  -6   1    0.70    1.40
  16  -6  -1    2.10    1.00
  16  -6  -1    2.80    1.10
 -16  -6   1   -0.10    1.50
 -16   6   1    0.80    1.30
 -16   6   1    0.30    2.10
  16   6  -1    1.90    1.30
 -16   6   1   -0.60    1.80
  16   6  -1    1.80    1.10
 -15  -6   1    0.80    1.60
 -15  -6   1    1.70    1.80
 -15  -6   1    2.70    1.40
 -15  -6   1    2.60    1.30
  15  -6  -1    1.50    1.10
  15  -6  -1    3.00    1.40
 -15  -6   1   -1.10    2.00
  15   6  -1    1.60    1.50
  15   6  -1    4.20    1.50
 -15   6   1    4.70    1.40
 -15   6   1    0.90    1.60
 -14  -6   1   32.70    4.10
 -14  -6   1   21.10    3.80
 -14  -6   1   21.90    2.90
  14  -6  -1   27.00    3.30
  14  -6  -1   25.80    2.40
 -14  -6   1   24.20    2.70
  14  -6  -1   21.90    2.70
 -14   6   1   22.60    2.80
 -14   6   1   22.00    2.70
  14   6  -1   20.40    2.90
 -14   6   1   21.30    3.10
  14   6  -1   20.70    2.80
 -14   6   1   18.80    3.40
  13  -6  -1   70.99    4.60
 -13  -6   1   77.29    5.90
 -13  -6   1   67.89    4.90
 -13  -6   1   70.29    4.90
 -13  -6   1   68.89    4.50
 -13  -6   1   76.49    6.40
  13  -6  -1   70.99    4.20
  13  -6  -1   66.89    5.90
 -13   6   1   76.39    5.30
  13   6  -1   68.79    4.50
 -13   6   1   69.39    4.80
 -13   6   1   67.29    4.80
  13   6  -1   75.59    5.20
  12  -6  -1    4.60    1.80
 -12  -6   1    3.90    1.80
 -12  -6   1    2.60    3.00
 -12  -6   1    6.50    2.30
 -12  -6   1    6.80    2.40
  12  -6  -1    4.80    2.00
 -12  -6   1    2.90    2.00
  12  -6  -1    5.30    1.50
 -12  -6   1    3.90    2.50
  12   6  -1    5.40    1.90
 -12   6   1    6.10    2.40
 -12   6   1    4.40    1.60
 -12   6   1    7.90    2.90
 -12   6   1    4.10    2.10
  12   6  -1    4.60    1.80
 -11  -6   1   18.20    2.90
  11  -6  -1    6.40    4.30
  11  -6  -1   15.80    2.20
  11  -6  -1   18.40    3.00
 -11  -6   1   12.20    2.40
  11  -6  -1   12.40    2.10
 -11  -6   1   14.40    3.00
 -11  -6   1   16.90    2.80
 -11  -6   1   17.60    3.50
 -11   6   1   11.80    2.70
  11   6  -1   16.80    2.50
 -11   6   1   13.60    3.60
 -11   6   1   11.20    2.40
 -11   6   1   11.30    2.20
  11   6  -1   13.90    2.60
  10  -6  -1   65.89    4.60
  10  -6  -1   73.49    5.30
 -10  -6   1   74.99    5.00
 -10  -6   1   67.09    5.40
 -10  -6   1   67.99    6.30
 -10  -6   1   69.79    5.10
  10  -6  -1   77.29    4.90
  10  -6  -1   76.99    7.30
 -10   6   1   73.29    5.10
 -10   6   1   64.19    4.30
 -10   6   1   68.39    6.10
  10   6  -1   68.89    4.40
  10   6  -1   73.49    5.10
 -10   6   1   78.59    5.30
  -9  -6   1  572.24   18.40
  -9  -6   1  575.34   18.70
   9  -6  -1  533.85   19.40
  -9  -6   1  561.84   18.80
   9  -6  -1  552.94   18.00
   9  -6  -1  550.64   19.80
  -9  -6   1  548.45   19.50
   9  -6  -1  589.94   18.30
   9  -6  -1  589.64   17.70
  -9  -6   1  531.05   18.00
  -9   6   1  547.95   18.40
  -9   6   1  541.45   17.60
   9   6  -1  576.14   18.60
  -9   6   1  586.74   18.90
  -9   6   1  574.74   18.70
   9   6  -1  569.14   18.00
  -9   6   1  534.65   18.80
   9   6  -1  442.56   26.30
  -9   6   1  565.94   18.70
   8  -6  -1   75.19    5.10
   8  -6  -1   78.49    5.50
   8  -6  -1   74.19    4.40
  -8  -6   1   77.69    4.70
  -8  -6   1   70.09    4.60
   8  -6  -1   75.29    4.10
   8  -6  -1   79.59    4.50
  -8  -6   1   75.09    5.70
  -8  -6   1   83.89    5.30
  -8   6   1   83.79    5.10
  -8   6   1   80.69    5.10
   8   6  -1   73.39    6.20
  -8   6   1   69.49    5.90
   8   6  -1   72.39    4.70
  -8   6   1   77.99    4.50
  -8   6   1   78.09    5.10
  -7  -6   1  180.68    7.60
   7  -6  -1  189.98    7.60
   7  -6  -1  215.58    9.60
   7  -6  -1  188.88    8.20
   7   6  -1  183.18    8.00
  -7   6   1  205.28    8.10
  -7   6   1  195.58    8.60
   6  -6  -1  182.18    7.30
   6  -6  -1  181.18    8.00
   6  -6  -1  180.38    7.00
   6   6  -1  163.58    8.20
  -6   6   1  178.68    6.60
  -6   6   1  176.78    7.20
   6   6  -1  172.18    7.30
  -6   6   1  185.18    7.70
   5  -6  -1   78.89    4.50
   5  -6  -1   84.59    4.20
   5  -6  -1   91.49    4.90
  -5   6   1   86.79    4.00
  -5   6   1   86.99    4.70
  -5   6   1   92.29    4.70
   5   6  -1   90.39    4.50
   5   6  -1   86.09    5.10
   4  -6  -1  930.61   27.10
   4  -6  -1  934.21   28.00
   4  -6  -1  926.21   26.00
  -4   6   1  939.31   27.10
  -4   6   1  935.81   27.60
   4   6  -1  936.91   27.50
   4   6  -1  946.01   28.20
   3  -6  -1   39.50    1.70
   3  -6  -1   42.10    2.70
   3  -6  -1   43.20    2.80
  -3  -6   1   36.80    2.80
   3  -6  -1   36.40    2.20
  -3   6   1   42.00    2.60
  -3   6   1   40.80    2.90
   3   6  -1   37.10    2.50
   3   6  -1   35.60    2.40
  -3   6   1   42.00    2.40
   2  -6  -1    2.60    0.80
  -2  -6   1    1.20    0.40
  -2  -6   1    0.90    0.40
   2  -6  -1    1.90    0.50
   2  -6  -1    1.60    0.60
  -2   6   1    1.70    0.70
  -2   6   1    2.20    0.80
   2   6  -1    1.60    0.80
   2   6  -1    1.30    0.60
   1  -6  -1   80.39    3.10
  -1  -6   1   83.89    3.30
  -1  -6   1   73.39    3.60
   1  -6  -1   81.39    3.00
   1  -6  -1   83.29    3.50
  -1  -6   1   79.99    3.00
  -1   6   1   83.09    3.60
  -1   6   1   78.39    3.30
  -1   6   1   77.99    3.70
   1   6  -1   82.59    3.60
  -1   6   1   74.99    3.00
   1   6  -1   77.89    3.60
   0  -6  -1 6710.93  177.78
   0  -6  -1 6439.06  178.38
   0   6  -1 6432.26  177.98
  -1  -6  -1  773.82   21.30
   1  -6   1  775.42   21.80
  -1  -6  -1  771.32   21.10
  -1  -6  -1  745.33   22.20
   1  -6   1  733.03   21.80
   1  -6   1  753.42   21.90
  -1   6  -1  683.33   21.90
  -1   6  -1  772.32   21.80
   1   6   1  752.92   22.00
   1   6   1  752.52   21.50
  -1   6  -1  727.53   21.70
  -2  -6  -1  731.33   22.70
   2  -6   1  753.72   22.50
   2  -6   1  758.72   21.90
   2  -6   1  752.32   21.60
  -2   6  -1  765.02   21.50
  -2   6  -1  705.03   22.00
   2   6   1  749.03   21.90
   2   6   1  706.53   21.40
   3  -6   1 4354.36  118.39
  -3  -6  -1 4102.99  118.89
   3  -6   1 4461.55  118.69
   3  -6   1 4094.19  118.69
   3   6   1 4651.83  118.69
  -3   6  -1 4205.58  119.09
   3   6   1 4065.19  118.19
  -3   6  -1 4522.05  117.99
  -4  -6  -1   39.90    3.10
   4  -6   1   42.20    3.00
  -4   6  -1   42.00    2.30
   4   6   1   41.50    3.20
   4   6   1   43.40    3.00
   5  -6   1  790.22   24.40
   5  -6   1  836.52   25.10
   5  -6   1  854.01   25.60
  -5   6  -1  853.41   23.80
   5   6   1  826.92   26.10
   5   6   1  813.82   24.70
   6  -6   1  204.98    7.80
   6  -6   1  222.48    9.00
   6  -6   1  207.98    8.50
   6   6   1  218.38    8.10
   6   6   1  211.78    9.50
  -6   6  -1  197.98    8.10
   7  -6   1  195.48    9.10
  -7  -6  -1  215.28    8.30
   7  -6   1  202.08    8.80
   7  -6   1  210.88    8.00
   7   6   1  203.38    8.20
   7   6   1  209.48    9.90
  -7   6  -1  195.28    8.30
   8  -6   1 1237.78   36.00
  -8  -6  -1 1189.98   35.60
   8  -6   1 1238.38   35.60
  -8  -6  -1 1211.48   36.70
   8  -6   1 1245.88   38.30
  -8  -6  -1 1185.78   37.60
   8  -6   1 1237.78   37.70
   8   6   1 1211.08   36.20
  -8   6  -1 1193.18   36.50
  -8   6  -1 1268.57   36.70
   8   6   1 1216.18   39.50
  -8   6  -1 1250.47   40.80
   9  -6   1  233.28    9.10
  -9  -6  -1  221.98    8.90
  -9  -6  -1  229.58    9.80
   9  -6   1  243.18    9.20
  -9  -6  -1  245.68    9.90
   9  -6   1  238.28    8.80
   9  -6   1  223.78   11.10
   9  -6   1  232.08   11.00
  -9  -6  -1  229.28    9.50
  -9  -6  -1  230.88   10.80
  -9   6  -1  222.68    9.70
  -9   6  -1  229.68   10.10
  -9   6  -1  236.08    9.80
  -9   6  -1  240.48   10.20
  -9   6  -1  225.78    9.40
  -9   6  -1  242.48    9.90
   9   6   1  218.18   10.40
  -9   6  -1  205.18   10.90
   9   6   1  231.48   12.50
 -10  -6  -1  241.78   12.00
 -10  -6  -1  235.88    9.90
  10  -6   1  239.48    9.60
 -10  -6  -1  216.68    9.40
  10  -6   1  230.18    9.30
 -10  -6  -1  250.17   12.20
 -10   6  -1  219.68    9.40
 -10   6  -1  215.98    9.90
  10   6   1  222.28    9.70
 -10   6  -1  250.67   12.40
 -10   6  -1  204.58    9.60
 -10   6  -1  221.78    9.80
  10   6   1  218.18    9.00
 -10   6  -1  209.98   13.10
 -11  -6  -1  701.43   24.40
 -11  -6  -1  678.33   23.80
  11  -6   1  664.13   21.80
 -11  -6  -1  680.33   21.50
 -11  -6  -1  692.53   22.60
 -11  -6  -1  674.03   22.60
 -11  -6  -1  667.63   22.00
  11  -6   1  692.73   21.50
  11  -6   1  704.93   22.10
 -11   6  -1  676.53   22.10
  11   6   1  667.43   21.60
 -11   6  -1  648.24   22.50
 -11   6  -1  714.23   23.00
  11   6   1  681.83   22.30
 -11   6  -1  691.33   22.60
 -11   6  -1  650.63   21.80
 -11   6  -1  674.73   22.40
  12  -6   1   14.80    2.30
 -12  -6  -1   18.70    3.20
 -12  -6  -1   15.30    2.70
  12  -6   1   14.30    2.60
 -12  -6  -1   15.20    3.10
 -12  -6  -1   14.30    2.50
 -12  -6  -1   16.70    3.70
 -12  -6  -1   17.80    3.70
  12  -6   1   13.50    2.40
 -12   6  -1   16.40    3.00
  12   6   1   13.40    2.70
  12   6   1   16.80    2.60
 -12   6  -1   17.40    2.90
 -12   6  -1   13.40    3.00
 -12   6  -1   17.40    3.30
 -12   6  -1   16.30    3.10
 -13  -6  -1   98.69    6.00
  13  -6   1  108.69    5.30
 -13  -6  -1  105.39    5.20
 -13  -6  -1  110.89    7.20
 -13  -6  -1  106.99    5.70
 -13  -6  -1  115.89    6.40
 -13  -6  -1  114.39    7.50
  13  -6   1  109.99    5.90
  13  -6   1  112.79    6.20
 -13   6  -1  103.09    6.10
 -13   6  -1  110.99    6.10
 -13   6  -1  120.89    6.70
  13   6   1  107.39    6.30
 -13   6  -1  100.19    6.10
  13   6   1  115.19    5.90
 -13   6  -1  112.99    7.60
 -13   6  -1  105.69    5.80
 -14  -6  -1    3.80    1.90
  14  -6   1    4.60    4.90
 -14  -6  -1    6.10    2.30
  14  -6   1    6.00    1.70
  14  -6   1    7.80    1.50
 -14  -6  -1    6.10    1.80
 -14  -6  -1    9.60    2.10
 -14  -6  -1    7.60    2.20
 -14   6  -1    7.70    1.80
  14   6   1    6.80    1.90
 -14   6  -1    6.90    2.50
  14   6   1    7.70    2.40
 -14   6  -1    7.90    2.70
 -14   6  -1    7.70    1.80
 -15  -6  -1  108.59    6.20
  15  -6   1  115.59    5.30
  15  -6   1  107.49    4.70
 -15  -6  -1  101.19    5.00
 -15  -6  -1  120.79    5.40
 -15  -6  -1  105.89    5.80
 -15   6  -1  114.59    6.30
  15   6   1  108.49    5.50
 -15   6  -1  114.79    4.80
  15   6   1  102.79    5.10
 -15   6  -1   98.59    5.80
 -15  -7   1    2.00    1.30
 -15  -7   1    0.00    1.90
 -15  -7   1    2.00    1.80
 -15  -7   1   -2.00    1.50
  15  -7  -1    0.40    1.00
  15  -7  -1    0.10    1.10
  15   7  -1    0.80    1.30
 -15   7   1    1.80    1.10
 -15   7   1   -0.60    1.60
  15   7  -1    1.80    1.70
 -14  -7   1  338.67   12.10
  14  -7  -1  323.77   11.20
 -14  -7   1  348.27   13.60
  14  -7  -1  337.97   12.10
 -14  -7   1  326.77   15.10
 -14  -7   1  328.07   11.10
 -14  -7   1  332.47   11.60
  14  -7  -1  332.47   12.00
 -14   7   1  347.77   13.70
 -14   7   1  332.17   11.90
  14   7  -1  338.47   12.50
  14   7  -1  321.37   11.90
 -14   7   1  341.57   12.70
 -13  -7   1   60.69    4.20
 -13  -7   1   65.59    6.00
 -13  -7   1   65.59    4.70
 -13  -7   1   60.59    4.50
  13  -7  -1   61.79    4.30
 -13  -7   1   58.59    5.10
  13  -7  -1   62.79    5.10
 -13  -7   1   68.09    5.50
  13  -7  -1   62.99    3.90
  13   7  -1   64.69    5.00
 -13   7   1   60.59    4.70
 -13   7   1   65.19    4.50
 -13   7   1   53.39    4.40
  13   7  -1   57.59    4.30
  12  -7  -1    2.10    1.50
 -12  -7   1    0.80    2.10
 -12  -7   1    0.50    1.70
 -12  -7   1    2.20    2.40
  12  -7  -1    1.90    1.70
  12  -7  -1    0.40    1.10
 -12  -7   1    1.30    2.20
 -12  -7   1    3.50    1.70
 -12  -7   1    1.80    1.70
 -12   7   1    1.70    1.90
  12   7  -1    0.30    1.50
 -12   7   1    0.00    1.70
  12   7  -1    2.80    1.90
 -12   7   1    1.00    1.60
 -11  -7   1   41.40    4.00
  11  -7  -1   38.70    3.80
 -11  -7   1   46.80    4.20
 -11  -7   1   41.30    5.10
  11  -7  -1   32.20    4.80
  11  -7  -1   41.90    3.70
 -11  -7   1   39.00    4.30
  11  -7  -1   39.50    3.20
 -11  -7   1   38.50    4.30
 -11  -7   1   47.80    5.70
  11   7  -1   40.00    4.20
 -11   7   1   33.50    3.40
 -11   7   1   40.50    4.20
  11   7  -1   40.80    3.60
 -11   7   1   36.70    4.20
 -11   7   1   40.10    4.00
 -11   7   1   41.10    4.00
 -10  -7   1   60.49    8.00
  10  -7  -1   60.39    4.20
 -10  -7   1   64.99    4.90
 -10  -7   1   60.69    4.50
  10  -7  -1   62.29    4.40
  10  -7  -1   59.49    5.70
  10  -7  -1   64.19    3.90
 -10   7   1   57.19    4.80
  10   7  -1   60.69    4.80
 -10   7   1   54.99    4.60
  10   7  -1   60.39    5.80
 -10   7   1   71.59    6.10
 -10   7   1   57.69    4.10
   9  -7  -1  180.88    9.40
  -9  -7   1  191.88    8.60
  -9  -7   1  186.88    8.20
  -9  -7   1  187.48    9.50
   9  -7  -1  192.38   10.00
   9  -7  -1  190.28    8.00
   9  -7  -1  181.68   10.10
  -9  -7   1  189.88    8.60
   9  -7  -1  201.78    8.30
   9  -7  -1  199.28    7.60
  -9  -7   1  189.78    8.20
  -9   7   1  193.58    7.80
  -9   7   1  191.08    8.50
  -9   7   1  196.08    8.70
   9   7  -1  197.98   11.50
   9   7  -1  194.68    8.60
  -9   7   1  204.38    8.80
   9   7  -1  198.78    8.10
  -9   7   1  186.98    8.50
  -8  -7   1   -1.00    2.20
  -8  -7   1   -0.10    1.80
  -8  -7   1    0.60    1.50
  -8  -7   1    4.50    2.70
   8  -7  -1    8.30    1.80
  -8  -7   1    2.70    2.30
   8  -7  -1    2.40    1.70
  -8  -7   1    0.00    1.80
   8  -7  -1    3.80    1.20
   8  -7  -1   -0.20    1.50
   8  -7  -1    2.20    1.50
  -8   7   1    1.50    1.50
  -8   7   1    1.60    2.00
  -8   7   1    2.90    1.80
  -8   7   1    1.80    1.60
   8   7  -1    3.90    2.10
  -8   7   1    4.50    2.20
   8   7  -1    1.00    2.10
   8   7  -1    1.70    1.80
   7  -7  -1   60.99    4.70
   7  -7  -1   57.69    4.00
   7  -7  -1   54.89    3.60
  -7  -7   1   53.09    3.90
  -7   7   1   66.39    4.50
  -7   7   1   58.59    4.00
   7   7  -1   62.49    5.30
   7   7  -1   60.09    4.30
   6  -7  -1   13.60    2.10
  -6  -7   1   12.70    2.20
   6  -7  -1   10.50    1.90
   6  -7  -1   17.40    2.60
   6   7  -1   12.00    2.30
   6   7  -1   17.10    3.10
  -6   7   1    8.70    1.80
  -6   7   1   13.30    1.80
  -6   7   1    8.70    1.60
   5  -7  -1  485.55   15.60
   5  -7  -1  506.15   15.80
   5  -7  -1  494.45   16.70
  -5   7   1  504.65   15.50
   5   7  -1  483.05   16.90
  -5   7   1  513.85   16.40
   5   7  -1  493.25   16.10
  -5   7   1  482.75   15.80
   4  -7  -1  251.37    8.90
   4  -7  -1  264.17    9.80
   4   7  -1  263.47    9.40
  -4   7   1  265.47    9.10
  -4   7   1  264.67    9.50
   4   7  -1  262.17   10.00
   3  -7  -1   60.79    2.90
   3  -7  -1   58.69    3.50
   3  -7  -1   57.49    2.40
   3   7  -1   53.49    3.20
  -3   7   1   56.89    3.10
   3   7  -1   51.29    3.30
  -3   7   1   60.89    3.30
   2  -7  -1  547.55   15.40
  -2  -7   1  477.85   16.70
   2  -7  -1  510.55   16.50
  -2  -7   1  550.64   16.00
   2  -7  -1  539.95   15.70
  -2   7   1  556.64   16.20
  -2   7   1  561.54   16.40
   2   7  -1  542.55   19.40
   2   7  -1  525.15   16.80
  -2   7   1  499.75   16.60
  -1  -7   1 1561.54   46.20
  -1  -7   1 1625.14   45.10
   1  -7  -1 1731.33   45.20
   1  -7  -1 1566.14   45.70
   1  -7  -1 1708.63   45.10
  -1  -7   1 1712.13   45.50
  -1   7   1 1629.24   45.40
  -1   7   1 1547.15   46.10
   1   7  -1 1557.34   45.80
  -1   7   1 1659.03   46.00
  -1   7   1 1573.84   45.10
   1   7  -1 1630.04   46.00
   0  -7  -1 1046.00   30.00
   0  -7   1 1107.59   30.20
   0  -7   1  928.11   31.60
   0  -7  -1 1057.29   30.80
   0  -7  -1 1144.09   29.60
   0  -7   1 1005.00   30.00
   0   7  -1 1018.90   30.20
   0   7   1 1104.79   29.70
   0   7   1 1026.90   30.60
   0   7   1 1044.50   29.70
   0   7  -1 1098.99   30.50
   0   7   1 1112.29   30.60
   0   7  -1 1009.90   30.50
   1  -7   1   88.09    3.80
   1  -7   1   81.89    3.90
  -1  -7  -1   86.19    4.20
  -1  -7  -1   84.79    3.30
  -1  -7  -1   84.79    3.30
   1  -7   1   86.19    3.80
  -1   7  -1   88.49    3.90
   1   7   1   97.79    4.20
  -1   7  -1   83.39    4.00
   1   7   1   77.09    3.50
  -1   7  -1   81.89    3.70
  -2  -7  -1 1161.68   35.00
   2  -7   1 1147.49   34.50
  -2  -7  -1 1243.38   32.90
   2  -7   1 1225.08   34.40
   2   7   1 1175.48   34.20
  -2   7  -1 1171.68   34.80
   2   7   1 1229.88   34.70
  -2   7  -1 1246.48   34.30
   3  -7   1    4.80    1.10
   3  -7   1    4.20    1.10
   3   7   1    6.10    1.30
   3   7   1    5.20    1.10
   4  -7   1   93.99    4.90
   4  -7   1   96.99    4.60
  -4   7  -1   97.39    4.10
   4   7   1   97.99    5.30
   4   7   1   95.29    4.60
   5  -7   1  327.87   11.50
   5  -7   1  341.47   12.20
   5  -7   1  341.97   11.70
  -5   7  -1  332.87   10.60
   5   7   1  328.67   12.60
  -5   7  -1  325.77   11.40
   5   7   1  337.87   11.50
   6  -7   1   25.20    2.50
  -6  -7  -1   24.40    2.90
   6  -7   1   23.40    2.80
   6  -7   1   25.40    3.00
   6   7   1   24.40    3.70
  -6   7  -1   29.00    3.30
   6   7   1   23.90    2.70
  -7  -7  -1    6.80    3.80
   7  -7   1    5.70    1.80
   7  -7   1    5.30    2.10
   7  -7   1    6.80    1.80
  -7  -7  -1    5.20    1.90
  -7   7  -1    3.50    2.10
  -7   7  -1    6.40    2.20
   7   7   1    6.00    1.70
   7   7   1    8.20    2.50
  -7   7  -1    6.10    1.80
  -8  -7  -1   18.60    3.60
  -8  -7  -1   16.20    3.60
   8  -7   1    9.60    2.30
   8  -7   1   11.30    2.60
  -8  -7  -1   15.40    2.70
  -8  -7  -1   15.80    2.90
   8  -7   1   10.80    1.80
  -8  -7  -1   15.10    3.00
  -8  -7  -1   10.50    2.60
  -8  -7  -1   10.00    2.30
   8  -7   1   13.90    2.10
   8  -7   1    9.90    1.90
  -8   7  -1   18.10    2.80
   8   7   1   13.90    2.70
  -8   7  -1   13.00    2.20
  -8   7  -1   14.10    2.60
   8   7   1   15.80    3.80
  -8   7  -1   14.80    2.60
  -8   7  -1   15.00    2.90
  -8   7  -1   20.40    3.60
   9  -7   1  311.47   13.50
  -9  -7  -1  313.07   12.00
  -9  -7  -1  302.57   12.00
   9  -7   1  305.07   13.90
  -9  -7  -1  307.27   13.00
  -9  -7  -1  301.67   11.50
  -9  -7  -1  312.07   11.20
   9  -7   1  318.87   11.50
  -9  -7  -1  300.97   13.30
   9  -7   1  305.17   11.40
   9  -7   1  309.47   10.90
  -9   7  -1  308.47   11.80
   9   7   1  311.47   11.30
  -9   7  -1  295.87   11.70
  -9   7  -1  312.97   12.10
   9   7   1  324.27   12.10
  -9   7  -1  299.77   10.70
  -9   7  -1  320.87   12.20
   9   7   1  307.47   15.10
  -9   7  -1  293.77   12.20
  -9   7  -1  305.37   12.70
 -10  -7  -1   10.00    2.20
  10  -7   1    9.20    2.40
 -10  -7  -1   10.30    3.20
 -10  -7  -1    6.10    2.90
 -10  -7  -1    9.00    2.30
  10  -7   1   12.50    2.10
 -10  -7  -1    8.20    2.40
  10  -7   1    6.70    2.00
 -10   7  -1    9.50    2.40
  10   7   1   10.20    2.80
 -10   7  -1    1.80    2.00
 -10   7  -1   11.60    2.60
 -10   7  -1    7.00    2.00
 -10   7  -1    7.40    2.70
  10   7   1   10.60    2.20
 -10   7  -1    4.40    3.20
 -10   7  -1    9.10    2.30
  11  -7   1    2.10    1.70
  11  -7   1    5.60    1.90
 -11  -7  -1    7.50    2.70
 -11  -7  -1    4.90    2.30
 -11  -7  -1    5.70    1.80
 -11  -7  -1    4.90    3.10
  11  -7   1    3.50    1.50
 -11  -7  -1    5.50    2.10
 -11  -7  -1    3.90    2.00
 -11   7  -1    0.70    2.90
  11   7   1    5.80    1.90
 -11   7  -1    4.60    2.30
 -11   7  -1    2.60    1.90
 -11   7  -1    3.80    1.90
 -11   7  -1    3.70    2.60
  11   7   1    9.40    2.70
 -11   7  -1    7.50    1.80
 -12  -7  -1  161.98   10.40
  12  -7   1  154.48    7.50
 -12  -7  -1  161.18    8.20
  12  -7   1  152.68    6.80
 -12  -7  -1  152.88   10.60
  12  -7   1  150.48    7.40
 -12  -7  -1  155.68   11.10
 -12  -7  -1  154.88    9.70
 -12   7  -1  158.98    7.70
 -12   7  -1  148.99    7.90
 -12   7  -1  165.48    8.50
  12   7   1  160.08    8.00
 -13  -7  -1   72.69    5.10
 -13  -7  -1   75.89    6.20
  13  -7   1   64.29    4.70
 -13  -7  -1   62.89    5.50
  13  -7   1   73.79    4.10
  13  -7   1   67.19    4.50
 -13  -7  -1   64.39    4.90
 -13  -7  -1   66.89    4.50
 -13  -7  -1   60.69    4.00
  13   7   1   66.39    4.50
 -13   7  -1   74.09    6.60
 -13   7  -1   69.39    4.70
 -13   7  -1   61.59    5.30
 -13   7  -1   68.09    4.50
  13   7   1   74.39    5.20
  14  -7   1   67.39    6.90
 -14  -7  -1   67.09    5.10
 -14  -7  -1   56.49    5.00
  14  -7   1   60.19    3.50
  14  -7   1   60.59    4.10
 -14  -7  -1   60.99    4.40
 -14   7  -1   66.69    5.50
 -14   7  -1   61.39    4.00
 -14   7  -1   62.79    4.00
  14   7   1   64.79    4.20
  14   7   1   59.79    4.50
  15  -7   1   37.10    2.40
 -15  -7  -1   38.00    3.70
  15  -7   1   38.30    2.90
 -15  -7  -1   36.90    3.10
 -15  -7  -1   34.40    3.40
 -15  -7  -1   43.90    4.10
 -15   7  -1   30.40    3.50
 -15   7  -1   40.20    2.70
 -15   7  -1   34.40    3.80
  15   7   1   34.80    2.90
  15   7   1   28.10    3.10
 -15  -8   1   -1.70    1.40
 -15  -8   1    1.40    1.30
  15  -8  -1    1.30    0.90
  15  -8  -1    1.90    1.20
 -15  -8   1    3.40    2.20
 -15  -8   1    4.40    1.90
 -15   8   1    2.40    1.20
  15   8  -1   -0.60    1.40
 -15   8   1    0.80    1.60
  15   8  -1    2.50    1.40
 -14  -8   1   14.80    3.00
 -14  -8   1    6.20    2.50
 -14  -8   1   14.90    2.40
  14  -8  -1   13.60    2.00
 -14  -8   1   18.10    2.80
  14  -8  -1   21.10    2.80
 -14  -8   1   15.60    2.30
  14  -8  -1   16.40    2.00
 -14  -8   1   11.70    2.30
  14   8  -1   16.80    2.40
 -14   8   1   17.10    2.60
 -14   8   1   13.60    2.30
 -14   8   1   15.50    3.00
  14   8  -1   16.00    3.70
  13  -8  -1    8.50    2.20
 -13  -8   1    5.30    1.90
 -13  -8   1    7.20    2.50
 -13  -8   1    7.30    2.10
  13  -8  -1    5.70    1.80
  13  -8  -1    4.50    1.30
 -13  -8   1    2.90    2.40
 -13  -8   1    3.70    1.70
 -13  -8   1    4.70    2.60
  13  -8  -1    1.70    4.10
 -13   8   1    5.80    1.80
  13   8  -1    5.90    2.10
 -13   8   1    7.70    2.20
 -13   8   1    0.40    2.40
  13   8  -1    1.20    1.40
  12  -8  -1   -4.40    3.40
  12  -8  -1    6.70    2.40
 -12  -8   1    4.70    2.20
  12  -8  -1    5.80    2.10
  12  -8  -1    3.70    2.40
 -12  -8   1    6.20    2.30
 -12  -8   1    7.10    2.50
 -12   8   1   -2.20    2.00
 -12   8   1    7.50    2.60
  12   8  -1    5.20    2.40
  12   8  -1    6.80    2.30
 -12   8   1    4.80    2.20
 -11  -8   1  230.48    9.60
  11  -8  -1  236.18   11.20
  11  -8  -1  233.18   10.00
 -11  -8   1  248.98    9.80
 -11  -8   1  242.58   10.20
 -11  -8   1  242.38   11.00
  11  -8  -1  234.28    9.10
  11  -8  -1  234.38    9.70
 -11  -8   1  247.28   10.40
 -11  -8   1  249.58   11.90
  11   8  -1  247.98    9.80
 -11   8   1  219.68   10.30
 -11   8   1  246.18   10.60
  11   8  -1  247.28   10.40
 -11   8   1  245.58   10.00
 -11   8   1  244.08   10.40
 -11   8   1  233.88    8.90
 -10  -8   1    6.80    2.80
 -10  -8   1    5.20    2.60
 -10  -8   1    3.80    2.10
 -10  -8   1    5.30    1.60
  10  -8  -1    6.20    1.60
 -10  -8   1    4.80    2.10
  10  -8  -1    2.60    3.10
  10  -8  -1    4.00    1.20
 -10  -8   1   -0.60    2.70
 -10  -8   1    3.40    2.10
  10  -8  -1    4.00    1.60
  10   8  -1    2.60    2.10
 -10   8   1    8.20    3.10
 -10   8   1    2.50    1.60
 -10   8   1    3.30    1.90
 -10   8   1    8.10    2.10
  10   8  -1    3.20    1.90
 -10   8   1    5.80    2.10
  -9  -8   1  531.15   19.40
   9  -8  -1  536.25   17.80
   9  -8  -1  532.15   16.90
  -9  -8   1  508.45   17.40
   9  -8  -1  532.35   17.50
   9  -8  -1  511.55   20.90
  -9  -8   1  544.35   18.00
  -9  -8   1  518.35   17.30
  -9  -8   1  551.94   18.10
  -9  -8   1  537.05   18.90
   9  -8  -1  508.35   18.50
   9   8  -1  529.35   17.40
  -9   8   1  499.25   18.10
  -9   8   1  544.85   18.30
   9   8  -1  541.25   18.10
  -9   8   1  521.15   17.70
  -9   8   1  539.55   18.10
  -9   8   1  510.15   17.00
  -9   8   1  529.05   18.20
  -8  -8   1  246.38    9.80
   8  -8  -1  263.27    9.70
   8  -8  -1  267.27   12.00
  -8  -8   1  258.97   10.30
   8  -8  -1  257.27    9.20
   8  -8  -1  252.87    9.80
  -8  -8   1  250.57   10.10
   8  -8  -1  236.68   10.70
  -8  -8   1  252.87    9.70
  -8  -8   1  250.47   10.10
   8  -8  -1  248.98   10.80
  -8   8   1  259.37   10.30
  -8   8   1  266.37   10.40
   8   8  -1  252.17   10.60
   8   8  -1  253.57   12.60
   8   8  -1  262.77   10.40
  -8   8   1  254.27   10.20
  -8   8   1  252.57   10.30
   8   8  -1  242.78   10.70
  -8   8   1  266.47    9.50
   7  -8  -1  160.28    6.90
  -7  -8   1  162.98    7.20
   7  -8  -1  169.68    6.60
  -7  -8   1  172.78    8.30
   7  -8  -1  168.48    8.50
   7  -8  -1  168.28    7.10
  -7  -8   1  159.78    7.10
  -7  -8   1  157.98    7.50
   7  -8  -1  169.28    7.70
  -7   8   1  169.28    6.90
   7   8  -1  156.18    8.80
  -7   8   1  164.28    7.80
  -7   8   1  174.48    7.80
  -7   8   1  168.98    7.70
   7   8  -1  176.88    8.90
   6  -8  -1  897.91   27.10
   6  -8  -1  937.01   33.90
  -6  -8   1  894.41   27.40
   6  -8  -1  904.51   27.60
  -6   8   1  897.51   27.00
   6   8  -1  911.61   28.10
   6   8  -1  898.51   29.30
  -6   8   1  915.11   27.50
   5  -8  -1 1500.45   43.30
   5  -8  -1 1431.26   42.10
  -5  -8   1 1446.06   42.10
   5  -8  -1 1435.56   41.90
  -5   8   1 1522.05   42.10
   5   8  -1 1448.46   42.60
   5   8  -1 1463.75   43.70
  -5   8   1 1467.35   42.80
  -5   8   1 1426.06   42.00
   4  -8  -1  528.45   16.30
  -4  -8   1  528.75   16.60
   4  -8  -1  535.15   17.40
   4  -8  -1  509.85   16.30
   4   8  -1  534.75   17.70
  -4   8   1  540.35   16.70
  -4   8   1  544.45   17.00
   4   8  -1  504.25   16.80
  -4   8   1  500.75   16.30
   3  -8  -1    2.30    0.90
   3   8  -1    4.50    1.40
  -3   8   1    1.70    0.90
  -2  -8   1   82.69    3.30
   2  -8  -1   92.39    3.80
  -2  -8   1   91.39    3.90
   2   8  -1   86.09    4.30
  -2   8   1   90.09    4.10
   2   8  -1   79.99    4.30
   1  -8  -1  125.39    4.40
   1  -8  -1  105.39    5.40
  -1  -8   1  122.19    4.70
  -1  -8   1  111.89    4.40
  -1   8   1  127.59    5.90
   1   8  -1  104.59    5.00
  -1   8   1  110.99    4.30
  -1   8   1  126.89    4.70
   1   8  -1  122.29    5.20
   0  -8   1    9.60    1.30
   0  -8   1    9.90    1.30
   0  -8  -1    9.90    1.00
   0  -8  -1    8.40    1.30
   0   8  -1    9.10    1.60
   0   8  -1   11.10    1.60
   0   8   1   10.20    1.30
   0   8   1   13.00    1.90
  -1  -8  -1   25.30    1.70
   1  -8   1   26.20    2.20
  -1  -8  -1   28.80    1.70
   1  -8   1   29.80    2.10
   1  -8   1   26.10    2.40
  -1   8  -1   25.30    2.60
   1   8   1   27.30    2.30
  -1   8  -1   27.60    2.20
   1   8   1   27.40    2.00
  -1   8  -1   26.60    2.10
  -2  -8  -1   23.60    1.20
   2  -8   1   22.20    2.10
   2   8   1   20.40    2.10
  -2   8  -1   23.40    2.10
   2   8   1   21.60    2.10
   3  -8   1 1054.09   31.80
  -3   8  -1 1104.29   30.70
   3   8   1 1078.69   31.20
   3   8   1  986.00   30.90
   4  -8   1   26.60    2.60
   4  -8   1   24.60    2.60
   4  -8   1   21.70    2.40
   4   8   1   24.70    2.50
  -4   8  -1   24.40    2.70
  -4   8  -1   26.10    2.20
  -5  -8  -1  860.91   26.60
   5  -8   1  861.61   26.20
   5  -8   1  904.61   27.60
   5  -8   1  891.31   27.00
   5   8   1  874.61   28.20
  -5   8  -1  896.01   26.60
  -5   8  -1  908.31   25.90
   5   8   1  874.21   26.80
   6  -8   1   43.30    3.20
   6  -8   1   44.90    4.10
  -6  -8  -1   32.40    3.40
   6  -8   1   38.30    3.30
  -6   8  -1   32.90    3.20
   6   8   1   40.90    4.20
   6   8   1   37.10    3.30
  -7  -8  -1   19.00    4.10
  -7  -8  -1   22.50    3.50
   7  -8   1   32.60    2.90
  -7  -8  -1   25.80    3.10
   7  -8   1   27.50    3.30
   7  -8   1   29.90    3.20
  -7  -8  -1   31.00    3.70
  -7  -8  -1   25.90    3.10
   7  -8   1   26.50    3.80
  -7  -8  -1   23.00    2.70
   7  -8   1   34.30    4.10
  -7   8  -1   19.90    2.80
  -7   8  -1   30.00    3.20
   7   8   1   24.10    3.10
  -7   8  -1   33.50    3.70
  -7   8  -1   23.30    2.90
   7   8   1   23.20    4.00
  -8  -8  -1  725.23   23.20
  -8  -8  -1  750.52   24.70
   8  -8   1  733.53   24.80
   8  -8   1  783.02   23.40
  -8  -8  -1  728.43   22.80
   8  -8   1  739.43   25.50
  -8  -8  -1  724.73   23.60
  -8  -8  -1  732.43   25.00
  -8  -8  -1  735.73   23.90
   8  -8   1  766.82   22.70
   8  -8   1  758.62   23.20
  -8  -8  -1  734.63   23.10
   8   8   1  722.43   23.00
  -8   8  -1  737.93   23.60
  -8   8  -1  753.02   23.90
   8   8   1  711.73   24.00
  -8   8  -1  781.32   23.90
   8   8   1  739.63   23.60
   8   8   1  732.13   26.80
  -8   8  -1  736.93   22.60
  -9  -8  -1  142.19    7.20
   9  -8   1  157.68    7.00
   9  -8   1  158.08    6.70
  -9  -8  -1  153.48    7.60
   9  -8   1  149.99    7.10
  -9  -8  -1  148.39    8.80
  -9  -8  -1  155.68    6.90
  -9  -8  -1  139.39    8.30
   9  -8   1  142.69    9.20
  -9  -8  -1  163.18    7.60
   9  -8   1  148.29    9.00
  -9   8  -1  164.58    7.80
  -9   8  -1  130.29    7.90
  -9   8  -1  156.98    7.50
   9   8   1  159.58    7.90
  -9   8  -1  153.88    6.70
   9   8   1  163.18    7.30
  -9   8  -1  156.98    7.70
  -9   8  -1  153.88    7.50
 -10  -8  -1   32.00    4.60
 -10  -8  -1   40.80    3.80
 -10  -8  -1   45.60    5.40
  10  -8   1   45.90    4.00
  10  -8   1   49.00    3.60
 -10  -8  -1   47.80    4.50
 -10  -8  -1   41.90    4.40
 -10  -8  -1   40.30    4.20
  10  -8   1   39.70    3.50
 -10   8  -1   38.20    4.10
 -10   8  -1   41.50    4.40
 -10   8  -1   45.70    4.20
  10   8   1   39.90    4.20
  10   8   1   45.20    3.90
 -10   8  -1   44.00    4.80
 -11  -8  -1  275.77   10.80
  11  -8   1  288.97   10.50
 -11  -8  -1  290.87   13.30
 -11  -8  -1  284.37   12.50
  11  -8   1  276.77   11.00
 -11  -8  -1  264.77   11.40
  11  -8   1  295.87   11.30
 -11  -8  -1  299.37   11.80
 -11  -8  -1  267.27   10.40
 -11   8  -1  277.87   11.60
 -11   8  -1  283.97   11.40
  11   8   1  294.17   11.80
 -11   8  -1  286.77   11.70
 -11   8  -1  283.67   11.30
  11   8   1  282.77   10.90
  12  -8   1    2.30    1.40
 -12  -8  -1    4.70    1.80
 -12  -8  -1    1.20    2.60
  12  -8   1    1.60    1.30
  12  -8   1    3.40    1.80
 -12  -8  -1    5.80    1.80
 -12  -8  -1    2.60    2.20
 -12  -8  -1    1.80    1.70
 -12  -8  -1    2.50    1.80
 -12  -8  -1    0.10    2.60
 -12   8  -1    3.50    2.30
  12   8   1    1.10    2.20
 -12   8  -1    2.70    2.30
 -12   8  -1    3.60    1.70
  12   8   1    3.90    1.80
 -12   8  -1    2.70    1.60
 -13  -8  -1   27.90    2.80
  13  -8   1   28.20    2.60
  13  -8   1   30.00    3.10
 -13  -8  -1   27.80    3.30
 -13  -8  -1   19.90    2.80
 -13  -8  -1   25.10    3.40
  13  -8   1   27.70    3.40
 -13  -8  -1   19.80    3.50
 -13  -8  -1   13.40    3.00
  13   8   1   29.90    3.60
 -13   8  -1   30.50    3.60
 -13   8  -1   24.00    3.00
  13   8   1   20.90    2.90
 -13   8  -1   21.90    3.20
 -13   8  -1   24.80    3.10
 -14  -8  -1  155.28    6.90
  14  -8   1  143.29    5.90
 -14  -8  -1  144.59    7.80
  14  -8   1  142.39    6.50
 -14  -8  -1  158.08    8.10
  14  -8   1  160.78    7.40
 -14  -8  -1  147.79    6.50
 -14   8  -1  149.69    6.50
  14   8   1  143.89    6.90
 -14   8  -1  152.18    8.00
 -14   8  -1  142.19    6.60
  14   8   1  149.88    6.70
  15  -8   1   78.09    3.60
 -15  -8  -1   81.19    5.00
  15  -8   1   83.99    4.20
 -15  -8  -1   74.99    3.80
 -15  -8  -1   76.29    4.40
 -15  -8  -1   79.59    4.10
 -15   8  -1   78.89    3.80
 -15   8  -1   82.49    5.20
  15   8   1   84.09    4.30
  15   8   1   77.89    5.50
  15  -9  -1    6.20    1.30
 -15  -9   1    9.00    1.60
 -15  -9   1    5.80    2.00
 -15  -9   1    8.80    2.10
  15  -9  -1    7.20    1.50
 -15   9   1   11.50    3.60
  15   9  -1   10.60    1.80
 -15   9   1    5.80    1.90
 -15   9   1    9.10    1.50
  15   9  -1    8.50    1.90
 -14  -9   1    5.40    2.00
 -14  -9   1    4.20    1.40
 -14  -9   1    2.80    2.10
  14  -9  -1    4.60    1.50
 -14  -9   1    3.00    1.50
 -14  -9   1    6.60    2.10
 -14  -9   1    7.10    1.70
  14  -9  -1    3.80    1.20
  14   9  -1    5.00    2.00
 -14   9   1    8.40    2.20
 -14   9   1    3.80    1.50
  14   9  -1    3.00    1.60
 -14   9   1    4.60    2.10
 -13  -9   1    2.50    1.50
  13  -9  -1    0.40    1.10
 -13  -9   1   -2.30    1.90
 -13  -9   1    0.50    2.10
  13  -9  -1    1.40    1.60
  13  -9  -1    2.20    3.60
 -13  -9   1    1.70    1.50
 -13  -9   1    1.30    1.80
  13  -9  -1   -0.60    1.10
 -13  -9   1   -0.40    2.10
  13   9  -1    2.10    1.40
 -13   9   1   -1.10    1.30
 -13   9   1   -0.20    1.50
 -13   9   1   -1.90    1.40
  13   9  -1    3.30    2.00
 -12  -9   1   19.70    3.00
  12  -9  -1   14.80    2.00
 -12  -9   1   13.50    2.40
  12  -9  -1   17.10    3.60
 -12  -9   1   13.60    2.60
 -12  -9   1   17.20    3.20
  12  -9  -1   15.40    2.50
 -12  -9   1   18.30    3.90
  12  -9  -1   12.20    2.30
 -12   9   1   15.30    2.50
  12   9  -1   14.90    2.80
 -12   9   1   12.80    2.40
  12   9  -1   15.50    2.80
 -12   9   1   13.60    2.60
 -11  -9   1  331.37   14.10
  11  -9  -1  321.27   12.00
 -11  -9   1  309.17   12.20
 -11  -9   1  302.87   13.00
  11  -9  -1  311.87   13.20
 -11  -9   1  324.07   12.50
  11  -9  -1  323.57   11.30
 -11  -9   1  320.77   11.90
  11  -9  -1  326.87   12.40
 -11   9   1  332.07   12.80
  11   9  -1  324.17   12.20
 -11   9   1  308.97   11.10
  11   9  -1  330.17   12.70
 -11   9   1  323.07   12.00
 -11   9   1  326.67   12.90
 -11   9   1  296.47   12.30
 -10  -9   1    2.20    2.00
 -10  -9   1    0.20    1.80
 -10  -9   1   -0.10    2.30
  10  -9  -1   -1.70    2.70
  10  -9  -1    1.30    1.30
  10  -9  -1    1.90    1.20
 -10  -9   1    0.30    1.60
 -10  -9   1    3.80    2.60
 -10  -9   1    1.40    2.50
  10  -9  -1    2.40    1.70
 -10   9   1   -2.30    1.40
  10   9  -1    0.80    1.60
 -10   9   1    2.40    2.20
  10   9  -1   -0.40    2.00
 -10   9   1   -2.30    1.80
 -10   9   1    1.20    1.80
 -10   9   1    0.80    3.00
  -9  -9   1  234.48   11.60
  -9  -9   1  224.08   10.40
   9  -9  -1  246.68    9.70
   9  -9  -1  217.38   11.10
   9  -9  -1  233.88    9.90
   9  -9  -1  229.18   10.40
  -9  -9   1  224.58    9.20
   9  -9  -1  220.08   10.00
  -9  -9   1  222.78    9.50
  -9  -9   1  234.78    9.70
  -9  -9   1  229.38    9.40
   9   9  -1  226.08    9.30
   9   9  -1  204.28   10.90
   9   9  -1  224.68    9.80
  -9   9   1  228.68    9.50
  -9   9   1  234.38    9.00
  -9   9   1  246.38   10.10
  -9   9   1  223.08   10.20
  -9   9   1  214.78   10.40
  -8  -9   1  124.79    6.20
   8  -9  -1  133.99    6.40
   8  -9  -1  134.39    6.20
  -8  -9   1  128.59    6.60
  -8  -9   1  128.69    7.60
  -8  -9   1  119.19    6.80
   8  -9  -1  126.69    7.20
   8  -9  -1  119.19    7.90
  -8  -9   1  129.89    7.90
   8  -9  -1  115.29    7.00
  -8  -9   1  118.69    6.70
  -8  -9   1  127.39    6.50
   8  -9  -1  128.39    5.60
  -8   9   1  124.59    6.80
  -8   9   1  131.19    6.80
   8   9  -1  127.19    6.70
   8   9  -1  139.39    9.20
  -8   9   1  128.99    6.70
  -8   9   1  120.19    6.00
   8   9  -1  125.79    6.40
  -8   9   1  117.99    5.70
   8   9  -1  125.09    7.40
   7  -9  -1   17.80    2.40
   7  -9  -1   21.50    3.50
  -7  -9   1   13.70    3.30
   7  -9  -1   16.00    2.60
   7  -9  -1   19.40    4.30
  -7  -9   1   16.00    3.20
  -7  -9   1   22.00    3.30
  -7  -9   1   19.70    2.90
   7  -9  -1   15.00    2.00
   7  -9  -1   18.60    2.70
  -7  -9   1   11.80    3.30
   7   9  -1   17.30    3.00
  -7   9   1   18.30    2.90
   7   9  -1   21.90    3.10
  -7   9   1   18.20    2.90
  -7   9   1   16.90    2.00
   7   9  -1   21.30    3.80
   7   9  -1   15.60    2.80
  -7   9   1   24.20    3.90
  -6  -9   1  275.97   10.60
   6  -9  -1  282.57   10.70
   6  -9  -1  292.07   11.90
   6   9  -1  282.97   12.30
  -6   9   1  294.37   10.40
   6   9  -1  290.17   11.30
  -6   9   1  277.67   10.60
   5  -9  -1   10.30    1.70
  -5  -9   1    9.00    1.90
   5  -9  -1    8.50    2.10
   5  -9  -1   10.40    1.90
  -5   9   1    4.60    1.40
   5   9  -1    8.70    2.10
   5   9  -1   13.90    2.60
  -5   9   1   10.00    2.00
  -5   9   1   10.60    1.90
   4  -9  -1   49.10    3.50
  -4   9   1   54.29    3.60
   4   9  -1   55.59    3.80
  -4   9   1   51.09    3.50
  -4   9   1   55.49    3.70
  -3  -9   1  297.87   10.60
   3  -9  -1  304.77   10.30
  -3   9   1  314.37   10.90
   3   9  -1  308.77   11.00
  -3   9   1  311.17   10.80
  -2  -9   1   14.10    1.40
  -2  -9   1   11.60    1.50
   2  -9  -1   15.20    1.60
  -2   9   1   13.10    1.80
  -2   9   1   11.40    1.70
   2   9  -1   12.00    2.00
  -1  -9   1   17.00    1.60
   1  -9  -1   16.50    2.10
  -1  -9   1   16.40    1.70
   1  -9  -1   15.90    1.50
  -1   9   1   13.50    1.60
   1   9  -1   15.30    2.00
   1   9  -1   12.00    1.70
  -1   9   1   15.80    2.10
   0  -9   1  212.68    8.00
   0  -9  -1  211.78    7.90
   0  -9   1  244.98    8.00
   0  -9  -1  241.78    7.50
   0   9  -1  212.38    8.10
   0   9   1  226.78    8.60
   0   9   1  220.18    7.70
   0   9  -1  231.88    8.50
   1  -9   1   36.50    2.50
  -1  -9  -1   35.20    2.10
  -1  -9  -1   31.80    2.10
   1   9   1   32.70    2.80
   1   9   1   31.90    2.50
  -1   9  -1   32.70    2.70
  -1   9  -1   27.60    2.50
   2  -9   1    3.80    1.30
  -2  -9  -1    2.90    0.60
  -2   9  -1    2.90    1.20
   2   9   1    4.60    1.50
   2   9   1    3.40    1.20
   3  -9   1  425.06   14.10
  -3  -9  -1  451.95   14.60
   3  -9   1  454.85   14.60
  -3   9  -1  442.76   14.20
  -3   9  -1  459.75   14.50
   3   9   1  454.45   15.00
   4  -9   1   30.00    2.60
  -4  -9  -1   25.20    2.70
   4  -9   1   24.20    2.70
   4   9   1   26.30    2.70
  -4   9  -1   28.00    2.50
   5  -9   1   45.50    3.80
   5  -9   1   46.70    3.60
   5  -9   1   45.60    3.20
  -5  -9  -1   44.20    3.40
   5   9   1   45.50    4.30
   5   9   1   45.70    3.50
  -5   9  -1   46.00    3.60
   6  -9   1  115.99    6.90
  -6  -9  -1   95.09    5.30
   6  -9   1   99.99    4.80
   6  -9   1  113.69    5.90
   6  -9   1   99.99    6.00
   6  -9   1  103.29    5.20
  -6   9  -1  101.59    5.50
   6   9   1   98.59    5.70
   6   9   1  116.19    7.00
   7  -9   1  164.98    6.70
  -7  -9  -1  173.08    7.60
  -7  -9  -1  170.58    7.80
   7  -9   1  166.58    8.30
   7  -9   1  180.88    7.40
   7  -9   1  166.98    7.20
  -7  -9  -1  156.98    7.80
   7  -9   1  173.68    8.80
  -7  -9  -1  156.08    8.70
  -7   9  -1  168.08    7.00
  -7   9  -1  171.68    7.60
  -7   9  -1  160.68    7.70
  -7   9  -1  158.48    7.80
   7   9   1  167.68    9.40
   7   9   1  168.18    8.00
   8  -9   1   11.80    3.00
  -8  -9  -1   13.60    3.10
  -8  -9  -1   14.70    2.50
  -8  -9  -1   12.90    3.00
   8  -9   1   15.90    4.70
   8  -9   1   11.10    1.80
   8  -9   1   15.70    3.30
  -8  -9  -1   12.70    2.60
  -8  -9  -1   17.80    3.50
   8  -9   1   11.80    2.10
  -8  -9  -1   11.10    2.20
   8  -9   1   15.60    2.30
  -8  -9  -1   13.60    2.70
   8   9   1   14.60    3.20
  -8   9  -1   15.30    2.30
  -8   9  -1   14.30    2.70
  -8   9  -1   14.10    2.70
  -8   9  -1   12.20    2.90
   8   9   1   23.50    4.20
  -8   9  -1   18.40    3.20
   8   9   1   12.00    2.70
   8   9   1   11.80    3.80
  -9  -9  -1   46.30    4.80
   9  -9   1   63.19    6.10
  -9  -9  -1   73.49    8.60
   9  -9   1   57.49    4.30
  -9  -9  -1   65.69    4.50
  -9  -9  -1   69.79    5.60
   9  -9   1   64.79    4.00
   9  -9   1   59.09    5.40
  -9  -9  -1   63.69    6.10
   9   9   1   65.49    4.70
  -9   9  -1   62.89    5.30
  -9   9  -1   58.69    4.90
  -9   9  -1   63.39    5.30
  -9   9  -1   64.09    5.00
   9   9   1   61.69    5.40
  -9   9  -1   54.79    5.40
  -9   9  -1   59.59    4.10
 -10  -9  -1  345.77   14.60
 -10  -9  -1  371.36   14.00
  10  -9   1  381.26   12.80
 -10  -9  -1  379.96   15.60
 -10  -9  -1  351.56   12.90
 -10  -9  -1  354.56   12.90
  10  -9   1  378.36   13.40
  10  -9   1  367.26   15.10
  10  -9   1  378.16   13.80
 -10  -9  -1  366.46   13.80
 -10   9  -1  392.16   14.40
 -10   9  -1  352.86   13.90
  10   9   1  359.06   13.20
 -10   9  -1  374.76   14.10
 -10   9  -1  368.96   13.80
  10   9   1  371.86   14.00
 -10   9  -1  367.56   13.50
  11  -9   1    4.30    5.40
 -11  -9  -1    1.90    2.30
  11  -9   1    0.70    1.40
 -11  -9  -1   -0.20    1.80
 -11  -9  -1   -0.90    2.40
 -11  -9  -1    1.10    1.90
  11  -9   1    2.00    1.80
  11  -9   1    1.20    1.10
 -11  -9  -1    2.10    1.80
 -11  -9  -1   -1.50    1.80
 -11   9  -1    2.90    2.40
  11   9   1   -0.30    1.60
 -11   9  -1    2.00    1.70
 -11   9  -1    0.70    1.60
 -11   9  -1    1.80    1.70
  11   9   1    0.10    2.20
 -12  -9  -1   28.00    4.10
 -12  -9  -1   27.40    3.60
 -12  -9  -1   30.40    3.70
  12  -9   1   29.30    3.20
 -12  -9  -1   28.10    3.20
 -12  -9  -1   29.50    4.60
  12  -9   1   29.90    2.80
  12  -9   1   29.60    3.50
 -12  -9  -1   31.70    3.80
 -12   9  -1   32.00    4.00
 -12   9  -1   30.20    3.50
 -12   9  -1   26.10    3.40
 -12   9  -1   26.20    3.50
  12   9   1   27.30    3.50
  12   9   1   28.50    3.40
 -13  -9  -1   22.90    2.90
 -13  -9  -1   25.70    3.00
  13  -9   1   25.30    2.50
  13  -9   1   19.40    2.50
  13  -9   1   23.40    3.00
 -13  -9  -1   25.20    3.60
 -13  -9  -1   18.60    3.60
 -13  -9  -1   23.40    3.00
 -13   9  -1   25.50    3.00
 -13   9  -1   26.20    3.40
  13   9   1   21.90    2.90
  13   9   1   29.10    3.40
 -13   9  -1   24.10    3.40
 -13   9  -1   24.90    3.00
  14  -9   1   54.29    4.20
  14  -9   1   47.90    3.20
 -14  -9  -1   49.80    3.80
  14  -9   1   51.19    4.20
 -14  -9  -1   48.80    4.30
 -14   9  -1   51.49    4.00
  14   9   1   40.90    3.90
  14   9   1   49.50    3.70
  15  -9   1   33.60    2.00
 -15  -9  -1   30.70    2.60
 -15  -9  -1   35.60    2.70
  15  -9   1   31.90    2.40
 -15  -9  -1   34.70    3.20
 -15  -9  -1   27.70    3.30
  15   9   1   32.70    3.00
 -15   9  -1   33.40    3.40
  15   9   1   28.80    2.60
 -15   9  -1   30.70    2.30
 -15 -10   1   46.40    3.70
 -15 -10   1   47.20    3.00
  15 -10  -1   45.50    2.80
 -15  10   1   47.00    2.90
  15  10  -1   47.00    3.00
 -15  10   1   39.00    3.40
  15  10  -1   44.00    3.10
 -14 -10   1   -0.30    1.70
  14 -10  -1   -0.50    1.00
  14 -10  -1    1.50    1.70
  14 -10  -1    1.20    1.00
 -14 -10   1    0.40    1.90
 -14 -10   1    1.60    1.80
 -14 -10   1    1.20    1.20
 -14 -10   1    1.70    1.40
 -14  10   1   -0.10    1.20
  14  10  -1    0.10    1.30
  14  10  -1    0.20    1.60
 -14  10   1   -0.70    1.40
 -14  10   1    3.10    1.60
  13 -10  -1   84.49    5.10
 -13 -10   1   79.09    4.30
 -13 -10   1   88.09    5.10
 -13 -10   1   80.49    4.90
 -13 -10   1   73.09    5.30
 -13 -10   1   78.49    5.90
  13 -10  -1   81.09    4.00
  13 -10  -1   82.89    6.80
  13 -10  -1   79.89    4.70
 -13 -10   1   83.99    5.20
 -13  10   1   78.69    5.00
 -13  10   1   80.59    5.40
  13  10  -1   83.99    5.30
  13  10  -1   82.29    5.10
  12 -10  -1  150.08    6.30
 -12 -10   1  157.08    7.50
 -12 -10   1  158.18    8.70
  12 -10  -1  148.19    8.30
  12 -10  -1  146.59    7.00
  12 -10  -1  150.08    7.50
 -12 -10   1  150.58    7.30
 -12 -10   1  145.89    6.60
 -12 -10   1  149.19    8.00
 -12  10   1  152.98    7.80
  12  10  -1  150.58    7.60
 -12  10   1  145.69    6.90
 -12  10   1  155.78    7.60
  12  10  -1  153.18    7.40
 -11 -10   1  134.79    7.10
 -11 -10   1  131.19    8.30
 -11 -10   1  138.49    6.80
  11 -10  -1  142.99    7.30
 -11 -10   1  147.79    7.30
  11 -10  -1  149.49    7.00
  11 -10  -1  145.29    6.20
 -11 -10   1  119.99    7.70
  11 -10  -1  140.99    8.10
  11  10  -1  138.59    7.10
 -11  10   1  147.19    7.60
 -11  10   1  140.69    7.90
  11  10  -1  144.89    7.60
 -11  10   1  147.89    7.50
 -11  10   1  137.09    6.60
 -11  10   1  138.49    6.30
  10 -10  -1    1.90    2.80
 -10 -10   1    1.50    1.70
 -10 -10   1    1.30    2.40
 -10 -10   1    2.50    2.70
  10 -10  -1    3.10    1.30
  10 -10  -1    0.70    1.30
 -10 -10   1    4.80    2.60
 -10 -10   1    2.20    2.00
 -10 -10   1    3.20    1.90
  10 -10  -1    1.60    1.60
 -10  10   1    5.20    2.90
  10  10  -1    2.00    1.80
 -10  10   1    3.20    1.90
  10  10  -1    2.40    2.00
 -10  10   1    0.60    1.80
 -10  10   1    2.80    1.60
 -10  10   1    5.00    2.30
   9 -10  -1    4.80    2.00
  -9 -10   1    8.40    2.10
  -9 -10   1    7.90    2.50
  -9 -10   1    6.60    3.10
   9 -10  -1   11.20    3.10
   9 -10  -1   11.80    2.30
   9 -10  -1    9.90    1.70
  -9 -10   1    9.10    2.40
  -9 -10   1    8.50    2.10
   9  10  -1    8.20    2.20
  -9  10   1    8.90    2.30
  -9  10   1    6.80    1.80
  -9  10   1    1.70    3.10
  -9  10   1    6.90    2.50
  -9  10   1    9.50    2.60
   8 -10  -1    1.80    1.50
   8 -10  -1   -1.50    2.00
  -8 -10   1    1.90    1.80
  -8 -10   1   -0.60    1.70
   8 -10  -1    2.30    1.40
  -8 -10   1    0.70    2.60
   8 -10  -1    4.60    2.80
   8 -10  -1    3.20    1.20
   8 -10  -1    8.00    2.80
  -8 -10   1    7.00    3.00
  -8 -10   1    3.30    1.90
  -8 -10   1    5.90    2.20
  -8  10   1    2.00    1.80
  -8  10   1    6.20    2.10
  -8  10   1    0.70    1.50
   8  10  -1    0.70    3.10
   8  10  -1    5.60    2.50
  -8  10   1    3.40    2.60
   8  10  -1    5.90    2.00
   8  10  -1    3.50    3.30
  -8  10   1    3.90    1.50
  -8  10   1    2.90    1.80
  -7 -10   1  689.23   22.20
  -7 -10   1  711.23   22.80
  -7 -10   1  694.83   22.50
   7 -10  -1  719.43   24.80
   7 -10  -1  706.83   21.50
  -7 -10   1  710.83   22.70
   7 -10  -1  719.13   22.20
   7 -10  -1  707.13   22.50
   7 -10  -1  701.73   23.30
  -7 -10   1  702.03   23.70
  -7  10   1  722.23   22.10
  -7  10   1  696.93   22.90
  -7  10   1  728.33   22.90
  -7  10   1  699.43   23.00
   7  10  -1  732.43   25.80
  -7  10   1  718.13   21.50
   7  10  -1  713.83   23.80
   7  10  -1  703.53   24.00
   6 -10  -1   30.70    3.00
   6 -10  -1   32.20    2.80
  -6 -10   1   32.10    3.50
  -6 -10   1   34.60    4.30
  -6 -10   1   34.90    3.20
  -6 -10   1   37.90    3.80
   6 -10  -1   42.70    3.60
  -6 -10   1   33.50    3.40
   6  10  -1   42.60    3.90
  -6  10   1   36.00    4.00
  -6  10   1   36.80    4.10
   6  10  -1   33.60    4.30
  -6  10   1   27.20    2.90
   5 -10  -1  389.96   13.40
  -5 -10   1  402.26   13.90
   5 -10  -1  387.16   13.60
   5  10  -1  402.76   15.40
  -5  10   1  404.36   13.60
  -5  10   1  409.66   13.80
   4 -10  -1  402.16   13.60
  -4 -10   1  417.96   14.00
   4 -10  -1  410.76   13.70
  -4  10   1  417.96   14.20
   4  10  -1  424.46   14.60
  -4  10   1  405.16   13.70
   3 -10  -1   36.50    2.70
   3 -10  -1   36.70    2.90
  -3 -10   1   37.10    3.00
  -3  10   1   35.10    3.10
   3  10  -1   40.50    3.30
  -2 -10   1  448.56   14.10
   2 -10  -1  451.65   13.80
  -2 -10   1  428.56   14.40
  -2 -10   1  419.06   13.30
   2  10  -1  439.66   14.90
  -2  10   1  457.75   14.90
   1 -10  -1    6.00    1.40
  -1 -10   1    3.90    1.20
  -1 -10   1    4.60    1.00
  -1 -10   1    6.10    1.40
   1 -10  -1    4.60    0.90
  -1  10   1    4.30    1.10
  -1  10   1    4.50    1.40
   1  10  -1    4.30    1.30
   0 -10   1   56.59    3.60
   0 -10  -1   58.19    2.90
   0 -10   1   57.39    3.60
   0 -10  -1   65.89    3.70
   0 -10  -1   54.09    3.50
   0 -10   1   62.89    3.30
   0  10   1   59.69    3.90
   0  10  -1   63.89    3.90
   0  10   1   56.29    3.20
  -1 -10  -1   88.29    4.50
  -1 -10  -1   91.79    4.20
   1 -10   1   98.49    4.50
  -1 -10  -1   97.89    4.10
  -1  10  -1   95.59    4.90
   1  10   1   99.39    5.10
   1  10   1   87.49    4.40
  -2 -10  -1    0.10    1.00
   2 -10   1    1.00    0.80
  -2  10  -1    1.40    1.20
   2  10   1    0.10    1.00
  -3 -10  -1  156.48    6.60
   3 -10   1  153.58    6.70
  -3  10  -1  152.08    7.10
   3  10   1  150.58    7.00
  -3  10  -1  162.58    6.70
   4 -10   1   64.29    4.20
  -4 -10  -1   60.89    3.90
   4 -10   1   59.89    3.70
  -4  10  -1   62.79    4.00
   4  10   1   60.79    4.20
  -4  10  -1   64.99    3.80
   5 -10   1  284.67   11.10
   5 -10   1  288.17   10.40
  -5 -10  -1  278.17   10.60
   5  10   1  299.87   11.40
  -5  10  -1  289.57   10.60
   5  10   1  294.37   12.40
  -5  10  -1  291.37   10.30
  -6 -10  -1    8.40    2.10
  -6 -10  -1    9.10    3.40
   6 -10   1   16.00    2.40
   6 -10   1    7.90    2.00
  -6 -10  -1    9.90    2.00
   6 -10   1   12.40    2.10
   6 -10   1   14.90    2.00
  -6 -10  -1    6.30    2.70
  -6 -10  -1    6.50    2.30
  -6 -10  -1    6.80    2.10
  -6  10  -1   10.30    1.90
  -6  10  -1    7.20    2.30
   6  10   1   14.20    3.40
  -6  10  -1    9.20    2.60
   6  10   1    5.10    2.00
   7 -10   1  140.19    7.80
  -7 -10  -1  132.19    6.30
  -7 -10  -1  149.49    7.20
   7 -10   1  146.69    8.30
   7 -10   1  141.29    6.60
   7 -10   1  141.09    6.00
  -7 -10  -1  148.49    8.10
   7 -10   1  146.59    6.50
  -7 -10  -1  130.79    6.80
   7 -10   1  133.39    7.80
  -7 -10  -1  127.39    7.60
  -7 -10  -1  135.29    6.90
   7  10   1  138.99    7.60
  -7  10  -1  141.79    7.10
   7  10   1  140.69    9.10
   7  10   1  136.89    7.30
  -7  10  -1  158.78    7.20
   7  10   1  153.28    7.10
  -7  10  -1  135.69    6.30
  -7  10  -1  136.39    7.20
  -8 -10  -1  399.36   15.40
  -8 -10  -1  394.86   13.50
   8 -10   1  411.46   13.30
  -8 -10  -1  385.66   14.10
   8 -10   1  371.86   14.80
  -8 -10  -1  389.56   14.20
   8 -10   1  390.76   13.70
  -8 -10  -1  410.36   15.30
   8 -10   1  403.56   17.90
   8 -10   1  389.56   14.00
  -8 -10  -1  394.76   14.30
   8  10   1  391.66   13.90
   8  10   1  364.66   15.20
  -8  10  -1  400.46   14.50
  -8  10  -1  390.96   14.40
  -8  10  -1  403.36   14.70
  -8  10  -1  392.56   13.40
   8  10   1  397.76   14.50
  -8  10  -1  355.76   13.80
   9 -10   1   24.10    4.00
  -9 -10  -1   20.00    2.90
  -9 -10  -1   23.80    3.80
  -9 -10  -1   24.00    3.30
   9 -10   1   17.60    2.50
   9 -10   1   23.10    2.60
  -9 -10  -1   17.40    2.70
  -9 -10  -1   25.40    4.00
   9 -10   1   21.70    3.10
   9  10   1   30.90    3.90
  -9  10  -1   26.40    4.20
  -9  10  -1   20.60    3.20
  -9  10  -1   22.40    3.30
  -9  10  -1   23.40    3.60
  -9  10  -1   21.90    2.60
 -10 -10  -1  160.38    7.20
 -10 -10  -1  158.78    9.30
 -10 -10  -1  160.18    8.80
  10 -10   1  159.78    6.90
  10 -10   1  153.18    9.20
  10 -10   1  163.88    7.80
 -10 -10  -1  165.18    8.10
  10 -10   1  163.88    7.60
 -10 -10  -1  161.48    7.90
  10  10   1  153.98    7.50
 -10  10  -1  162.38    8.10
 -10  10  -1  136.89    6.50
 -10  10  -1  158.18    7.90
 -10  10  -1  158.68    7.60
 -10  10  -1  175.88    8.40
 -10  10  -1  153.58    8.20
  10  10   1  155.48    8.20
 -11 -10  -1    7.50    3.10
 -11 -10  -1    6.20    2.20
 -11 -10  -1    4.90    1.90
  11 -10   1    5.80    1.40
  11 -10   1    4.50    1.90
  11 -10   1    3.90    1.70
 -11 -10  -1    6.90    2.60
 -11 -10  -1    4.80    2.00
 -11 -10  -1    6.50    2.60
 -11  10  -1    1.80    4.10
  11  10   1    1.90    2.20
 -11  10  -1    3.20    1.90
 -11  10  -1    6.70    2.70
 -11  10  -1    5.60    2.10
  11  10   1    7.30    2.20
  12 -10   1    1.10    1.30
 -12 -10  -1    0.00    2.40
 -12 -10  -1    1.20    1.60
 -12 -10  -1   -1.80    1.90
 -12 -10  -1    3.80    2.30
 -12 -10  -1   -0.70    1.70
 -12 -10  -1    0.10    1.40
  12 -10   1    2.10    1.60
  12 -10   1   -0.10    1.20
 -12  10  -1   -1.50    2.30
 -12  10  -1   -0.80    1.40
 -12  10  -1   -0.50    1.80
  12  10   1   -0.40    1.60
 -12  10  -1    2.40    1.50
  12  10   1   -0.20    2.10
 -13 -10  -1   41.60    4.70
 -13 -10  -1   42.80    3.80
  13 -10   1   41.00    3.50
 -13 -10  -1   46.90    3.90
 -13 -10  -1   40.00    4.50
  13 -10   1   43.00    2.90
 -13 -10  -1   42.50    3.80
  13 -10   1   39.90    3.80
  13  10   1   40.30    3.80
 -13  10  -1   41.10    3.60
 -13  10  -1   44.50    4.20
  13  10   1   43.70    4.70
 -13  10  -1   44.50    3.60
 -13  10  -1   42.50    5.50
 -14 -10  -1  289.97   10.70
  14 -10   1  295.57    9.60
 -14 -10  -1  289.67   10.10
 -14 -10  -1  273.57   10.50
 -14 -10  -1  294.47   11.50
  14 -10   1  281.47   10.30
 -14 -10  -1  299.27   10.50
  14 -10   1  295.37   10.40
 -14  10  -1  302.67   10.90
  14  10   1  283.27   10.60
 -14  10  -1  302.17   10.30
  14  10   1  303.97   10.70
 -14  10  -1  295.87   11.90
  15 -10   1    4.90    1.20
  15 -10   1    4.60    1.00
 -15 -10  -1    1.20    1.40
 -15 -10  -1    6.30    1.30
 -15 -10  -1    5.00    1.50
 -15 -10  -1    4.60    1.60
 -15  10  -1    6.10    1.20
 -15  10  -1    4.20    1.50
  15  10   1    4.50    1.40
  15  10   1    1.30    2.00
 -14 -11   1   81.29    5.70
  14 -11  -1   87.29    3.70
 -14 -11   1   99.79    5.80
 -14 -11   1   93.89    4.70
 -14 -11   1  102.69    4.50
 -14 -11   1   99.89    4.90
  14 -11  -1   93.39    4.90
  14 -11  -1   98.59    4.70
 -14  11   1   98.89    4.90
 -14  11   1  103.49    5.50
  14  11  -1   98.29    4.90
  14  11  -1   98.09    5.10
 -14  11   1   88.39    5.70
 -13 -11   1    4.20    2.70
 -13 -11   1    2.70    2.10
  13 -11  -1    0.00    2.80
  13 -11  -1   -1.10    1.00
  13 -11  -1    1.60    1.10
 -13 -11   1    1.30    1.30
  13 -11  -1    0.40    1.30
 -13 -11   1    0.10    1.90
 -13 -11   1   -0.10    1.80
 -13  11   1    0.40    1.40
  13  11  -1    3.50    1.80
 -13  11   1    0.40    1.50
  13  11  -1    1.20    1.60
  12 -11  -1   16.50    3.90
  12 -11  -1   14.20    1.80
 -12 -11   1   12.30    2.00
 -12 -11   1   10.90    2.20
  12 -11  -1   14.00    3.10
  12 -11  -1    8.50    1.80
 -12 -11   1   15.10    2.60
 -12 -11   1   13.50    2.80
 -12 -11   1    9.60    2.80
 -12 -11   1   10.90    2.70
 -12  11   1   12.50    2.50
 -12  11   1   10.90    3.70
  12  11  -1   12.90    2.50
  12  11  -1   13.20    2.70
 -11 -11   1   52.19    7.50
 -11 -11   1   54.89    4.50
  11 -11  -1   53.89    5.60
 -11 -11   1   64.89    6.30
 -11 -11   1   50.89    5.40
  11 -11  -1   51.99    4.70
  11 -11  -1   58.39    4.60
 -11 -11   1   62.09    5.30
  11 -11  -1   49.50    3.50
 -11  11   1   59.39    4.50
 -11  11   1   50.79    3.70
 -11  11   1   57.29    6.20
  11  11  -1   53.19    4.80
 -11  11   1   46.00    4.80
  11  11  -1   52.89    4.70
 -10 -11   1  184.08   10.10
  10 -11  -1  196.48    9.60
 -10 -11   1  188.98    9.50
 -10 -11   1  212.98    9.20
 -10 -11   1  201.68    9.00
 -10 -11   1  194.68    8.50
  10 -11  -1  202.98    8.50
  10 -11  -1  202.08    9.00
  10 -11  -1  198.58    7.80
 -10  11   1  190.38    8.30
 -10  11   1  202.38    9.30
  10  11  -1  187.28    9.10
 -10  11   1  191.38    9.30
  10  11  -1  198.88    8.80
 -10  11   1  198.98    8.10
 -10  11   1  180.28    9.10
   9 -11  -1  150.28    7.50
   9 -11  -1  142.99    7.60
  -9 -11   1  150.38    7.50
  -9 -11   1  132.39    8.00
   9 -11  -1  154.18    7.00
  -9 -11   1  137.59    7.20
  -9 -11   1  134.79    6.90
  -9 -11   1  141.89    8.50
   9 -11  -1  144.19    6.20
  -9 -11   1  140.89    7.30
  -9  11   1  140.99    6.60
   9  11  -1  146.59    7.30
   9  11  -1  140.59    7.60
  -9  11   1  152.68    7.80
  -9  11   1  150.88    8.10
   8 -11  -1    6.50    1.80
  -8 -11   1    6.20    2.10
  -8 -11   1    4.60    2.10
   8 -11  -1    1.20    3.50
   8 -11  -1    2.70    1.50
  -8 -11   1    5.40    1.90
  -8 -11   1    3.70    2.60
  -8 -11   1    5.60    1.90
   8 -11  -1    4.40    1.40
  -8 -11   1    7.90    2.60
   8 -11  -1    1.90    2.20
  -8  11   1    5.30    2.20
   8  11  -1    6.90    2.30
  -8  11   1    4.50    1.60
   8  11  -1    3.60    2.10
  -8  11   1    6.30    1.70
   8  11  -1    2.70    3.70
  -8  11   1    5.30    2.40
  -7 -11   1    8.90    2.50
   7 -11  -1    7.20    2.00
  -7 -11   1    7.50    2.00
  -7 -11   1    8.20    2.20
  -7 -11   1    6.50    3.10
  -7 -11   1    8.90    3.00
   7 -11  -1    5.20    2.60
   7 -11  -1    9.80    1.70
   7 -11  -1    8.10    1.80
  -7 -11   1    5.50    1.90
   7  11  -1   11.40    2.60
  -7  11   1    2.90    3.20
   7  11  -1    4.40    3.00
   7  11  -1   10.60    2.30
  -7  11   1    9.00    2.40
  -7  11   1    5.00    1.70
  -7  11   1    8.80    1.80
   7  11  -1    5.80    2.80
  -7  11   1    5.40    2.40
  -7  11   1    6.30    2.00
  -6 -11   1  109.39    6.10
  -6 -11   1  103.69    5.60
  -6 -11   1  100.49    6.90
  -6 -11   1  118.49    6.10
   6 -11  -1  115.69    7.00
  -6 -11   1  125.79    9.20
  -6 -11   1  111.49    6.00
   6 -11  -1  115.59    5.10
   6 -11  -1  118.49    5.60
   6 -11  -1  111.19    5.70
   6  11  -1  110.89    6.30
   6  11  -1  117.09    6.30
   6  11  -1  114.39    6.90
  -6  11   1  114.69    5.60
   6  11  -1  128.99    8.10
  -6  11   1  117.29    5.30
  -6  11   1  112.49    5.90
  -6  11   1  108.19    6.30
   5 -11  -1   12.70    2.20
  -5 -11   1    9.40    2.00
  -5 -11   1   15.10    2.60
   5 -11  -1   14.40    1.90
  -5 -11   1   16.70    2.90
   5 -11  -1   16.10    2.30
   5 -11  -1   11.20    1.90
   5  11  -1   16.00    3.30
  -5  11   1   11.90    2.30
   5  11  -1    8.50    2.10
  -5  11   1   14.70    2.50
  -5  11   1   13.90    2.20
  -5  11   1   15.60    2.00
   4 -11  -1   73.89    4.20
   4 -11  -1   68.99    4.20
  -4 -11   1   70.79    4.30
  -4  11   1   73.59    4.60
  -4  11   1   73.09    4.40
   4  11  -1   71.19    4.80
   3 -11  -1  295.67   10.70
   3 -11  -1  329.67   10.90
  -3 -11   1  304.77   11.20
   3  11  -1  319.17   11.90
  -3  11   1  312.17   11.60
  -2 -11   1   48.30    3.40
   2 -11  -1   49.80    3.40
  -2 -11   1   42.40    2.90
   2 -11  -1   50.19    2.90
  -2 -11   1   53.29    3.20
   2  11  -1   51.99    3.80
  -2  11   1   52.19    3.80
   1 -11  -1  736.23   20.90
  -1 -11   1  750.02   21.50
  -1 -11   1  686.43   21.60
  -1 -11   1  645.24   21.30
   1 -11  -1  704.53   21.70
  -1  11   1  735.13   22.60
   1  11  -1  713.63   22.50
  -1  11   1  669.03   21.20
   0 -11  -1  658.83   19.20
   0 -11   1  686.43   20.80
   0 -11   1  641.64   19.70
   0 -11  -1  653.63   20.10
   0  11   1  639.54   20.80
   0  11  -1  648.34   20.70
   0  11   1  588.44   19.60
  -1 -11  -1 1592.34   45.20
  -1 -11  -1 1736.43   46.00
   1 -11   1 1573.24   44.90
  -1 -11  -1 1440.86   44.30
   1 -11   1 1499.35   44.90
  -1  11  -1 1586.74   45.70
   1  11   1 1543.15   45.90
   2 -11   1  133.69    5.90
   2 -11   1  131.19    5.70
   2 -11   1  132.79    5.90
  -2 -11  -1  124.39    5.90
  -2  11  -1  133.39    6.20
   2  11   1  128.89    6.40
   3 -11   1  264.87   10.00
   3 -11   1  263.47    9.50
  -3 -11  -1  259.27    9.90
   3  11   1  265.97   10.50
  -3  11  -1  260.77    9.50
  -3  11  -1  267.07   10.00
   4 -11   1   -0.60    1.10
   4 -11   1    0.70    1.20
  -4 -11  -1    0.10    1.30
   4  11   1    0.90    1.30
  -4  11  -1    0.20    1.40
  -4  11  -1   -0.40    1.20
  -5 -11  -1  162.38    8.60
   5 -11   1  174.78    7.60
  -5 -11  -1  166.08    8.30
   5 -11   1  171.48    8.00
   5 -11   1  165.98    7.20
  -5 -11  -1  169.68    7.70
   5 -11   1  175.78    6.80
  -5 -11  -1  172.28    7.30
  -5 -11  -1  172.38    7.70
  -5  11  -1  164.98    7.00
  -5  11  -1  149.39    7.10
  -5  11  -1  212.88   10.90
   5  11   1  183.18    9.40
   5  11   1  184.78    8.30
  -5  11  -1  175.08    6.80
  -5  11  -1  176.58    7.50
  -6 -11  -1    6.80    2.70
  -6 -11  -1    0.20    2.20
  -6 -11  -1    5.70    2.30
   6 -11   1    6.50    1.80
   6 -11   1    4.60    1.20
   6 -11   1    6.30    2.80
   6 -11   1    5.10    1.90
  -6 -11  -1    8.70    2.40
  -6 -11  -1    6.80    2.00
   6 -11   1    7.00    1.50
  -6 -11  -1    5.50    2.00
  -6  11  -1    1.00    1.70
  -6  11  -1    4.70    2.10
  -6  11  -1    5.90    2.30
  -6  11  -1    4.00    1.50
   6  11   1    4.40    2.40
  -6  11  -1    7.30    1.60
  -6  11  -1    6.00    2.00
   6  11   1    4.50    2.20
  -7 -11  -1  196.48    8.80
  -7 -11  -1  188.28    8.00
  -7 -11  -1  205.38    8.80
   7 -11   1  199.28    8.50
  -7 -11  -1  200.98    9.90
   7 -11   1  211.18    7.80
   7 -11   1  189.78    9.80
  -7 -11  -1  189.38    8.50
  -7 -11  -1  194.08    9.40
   7 -11   1  202.28    8.30
   7 -11   1  189.08    9.30
  -7  11  -1  179.68    7.10
   7  11   1  186.78   11.40
   7  11   1  214.68    8.90
  -7  11  -1  208.58    8.90
   7  11   1  213.18   10.00
   7  11   1  193.48    8.90
  -7  11  -1  202.18    8.10
  -7  11  -1  207.78    9.00
  -7  11  -1  195.48    9.00
   8 -11   1  144.29    8.10
  -8 -11  -1  137.49    7.00
  -8 -11  -1  126.99    6.40
   8 -11   1  142.09    6.60
   8 -11   1  134.49    6.70
  -8 -11  -1  129.69    7.70
   8 -11   1  136.89    7.80
   8 -11   1  133.29    9.00
   8  11   1  123.39    8.90
  -8  11  -1  121.29    7.20
   8  11   1  130.49    6.80
  -8  11  -1  134.69    6.30
   8  11   1  129.79    7.30
  -8  11  -1  133.09    7.10
  -9 -11  -1  155.58    7.80
  -9 -11  -1  161.68    7.20
  -9 -11  -1  161.48    8.80
   9 -11   1  161.18    7.40
   9 -11   1  158.28    6.80
  -9 -11  -1  165.68    9.20
  -9 -11  -1  170.58    8.10
   9 -11   1  157.68    7.60
   9 -11   1  152.08    8.60
  -9  11  -1  162.68    8.30
   9  11   1  151.18    8.00
  -9  11  -1  146.69    7.70
  -9  11  -1  160.18    8.10
  -9  11  -1  158.48    7.90
  -9  11  -1  163.48    8.20
   9  11   1  165.88    7.70
  -9  11  -1  150.28    6.80
  10 -11   1   81.19    5.10
  10 -11   1   70.39    6.70
 -10 -11  -1   81.19    4.90
 -10 -11  -1   83.19    5.70
  10 -11   1   87.99    4.60
 -10 -11  -1   81.19    5.50
  10 -11   1   76.89    5.30
 -10 -11  -1   79.29    6.20
 -10 -11  -1   72.79    6.40
 -10  11  -1   79.69    4.60
 -10  11  -1   89.99    5.60
 -10  11  -1   87.99    6.00
 -10  11  -1   82.29    5.80
  10  11   1   81.39    5.70
 -10  11  -1   82.49    5.70
  10  11   1   82.59    5.50
 -11 -11  -1   31.20    4.60
 -11 -11  -1   26.80    3.70
  11 -11   1   34.40    2.80
 -11 -11  -1   33.40    3.80
 -11 -11  -1   33.50    3.80
  11 -11   1   34.20    3.70
 -11 -11  -1   27.00    2.90
  11 -11   1   33.40    3.40
 -11 -11  -1   30.20    3.70
  11 -11   1   23.00    4.00
 -11  11  -1   30.90    3.70
 -11  11  -1   34.60    4.30
  11  11   1   26.20    3.30
 -11  11  -1   22.70    3.10
 -11  11  -1   30.00    3.80
  11  11   1   27.90    3.60
 -12 -11  -1  185.18    8.30
  12 -11   1  185.28    8.30
 -12 -11  -1  182.98    9.00
  12 -11   1  193.88   10.90
 -12 -11  -1  179.28    8.50
 -12 -11  -1  180.68    9.40
  12 -11   1  200.78    8.20
 -12 -11  -1  180.08    6.80
  12 -11   1  198.18    7.40
 -12 -11  -1  200.68   11.60
 -12  11  -1  190.68    7.80
 -12  11  -1  186.98    8.30
  12  11   1  174.58    8.60
 -12  11  -1  174.88    8.20
 -12  11  -1  186.18    8.70
  12  11   1  195.08    8.40
 -13 -11  -1  148.19    7.00
 -13 -11  -1  163.78    8.20
  13 -11   1  168.98    6.30
 -13 -11  -1  161.58    7.10
 -13 -11  -1  156.78    7.00
  13 -11   1  168.18    7.00
  13 -11   1  149.39    7.00
  13  11   1  153.88    7.40
  13  11   1  155.48    7.20
 -13  11  -1  160.18    7.00
 -13  11  -1  154.98    7.40
 -14 -11  -1    1.40    1.30
 -14 -11  -1    0.40    1.50
  14 -11   1    2.90    1.00
 -14 -11  -1   -1.30    1.90
  14 -11   1   -2.40    1.60
 -14 -11  -1   -1.00    1.60
  14 -11   1   -1.00    1.00
 -14 -11  -1    1.90    1.30
  14  11   1    2.20    1.50
  14  11   1    3.10    1.90
 -14  11  -1    2.10    1.80
 -14  11  -1    2.00    1.20
 -14  11  -1   -1.20    1.60
 -14 -12   1   16.30    2.10
  14 -12  -1   15.30    2.40
  14 -12  -1   19.10    2.00
 -14 -12   1   18.60    2.10
 -14 -12   1   18.70    2.20
 -14 -12   1   15.60    2.40
  14  12  -1   16.50    2.20
 -14  12   1   17.30    2.70
 -14  12   1   20.90    2.50
  14  12  -1   25.30    2.70
 -14  12   1   16.50    2.10
 -13 -12   1  140.19    6.00
 -13 -12   1  131.29    5.10
 -13 -12   1  150.68    7.70
  13 -12  -1  147.19    7.50
 -13 -12   1  144.09    6.80
 -13 -12   1  143.89    6.60
  13 -12  -1  128.99    6.40
 -13 -12   1  138.49    6.40
  13 -12  -1  129.59    5.00
  13 -12  -1  147.89    6.30
 -13  12   1  140.39    6.80
  13  12  -1  141.29    6.50
  13  12  -1  139.29    6.80
 -13  12   1  135.59    6.40
  12 -12  -1  102.69    4.60
 -12 -12   1  106.39    6.30
 -12 -12   1  116.39    7.00
  12 -12  -1  116.29    6.10
 -12 -12   1  111.39    5.90
 -12 -12   1  109.69    5.80
  12 -12  -1  118.19    7.00
 -12 -12   1  105.59    6.40
  12 -12  -1  108.19    5.50
 -12 -12   1  106.99    5.20
  12  12  -1  101.29    5.80
  12  12  -1  106.79    6.30
 -12  12   1  111.19    6.10
 -12  12   1  103.89    6.10
  11 -12  -1   24.80    3.70
 -11 -12   1   19.70    3.80
  11 -12  -1   20.50    2.20
 -11 -12   1   17.50    3.20
  11 -12  -1   25.20    3.50
  11 -12  -1   24.50    2.90
 -11 -12   1   18.20    2.80
 -11 -12   1   20.90    3.20
 -11 -12   1   16.60    2.40
 -11  12   1   22.60    2.50
  11  12  -1   21.30    3.20
  11  12  -1   14.30    2.60
 -11  12   1   17.50    3.00
 -11  12   1   18.70    2.90
  10 -12  -1   97.19    5.40
 -10 -12   1   90.69    5.50
 -10 -12   1  100.79    6.70
 -10 -12   1   96.19    5.90
 -10 -12   1   99.29    7.30
  10 -12  -1   98.19    6.50
 -10 -12   1  103.79    6.10
  10 -12  -1   84.89    4.50
  10 -12  -1   93.59    5.80
 -10  12   1   96.89    5.20
 -10  12   1   76.69    6.20
  10  12  -1   90.59    5.80
 -10  12   1   90.79    5.70
  10  12  -1   98.29    6.20
 -10  12   1   95.79    6.10
 -10  12   1  100.09    6.30
  -9 -12   1  130.99    7.90
  -9 -12   1  128.19    6.70
  -9 -12   1  112.29    7.20
   9 -12  -1  111.89    6.00
   9 -12  -1  120.69    6.60
  -9 -12   1  124.89    6.80
  -9 -12   1  117.69    6.40
  -9 -12   1  121.09    6.70
   9 -12  -1  119.99    6.90
   9 -12  -1  115.89    5.40
  -9  12   1  116.79    7.30
  -9  12   1  111.39    5.80
   9  12  -1  110.39    6.40
   9  12  -1  119.19    6.80
  -9  12   1  117.59    6.90
  -9  12   1  124.69    7.00
  -8 -12   1  299.67   12.80
   8 -12  -1  301.77   10.50
   8 -12  -1  298.47   11.80
   8 -12  -1  271.07   12.50
  -8 -12   1  298.57   11.80
  -8 -12   1  308.47   12.10
   8 -12  -1  295.37   11.20
  -8 -12   1  302.97   11.50
  -8 -12   1  294.07   11.70
  -8  12   1  288.97   10.00
  -8  12   1  316.17   12.40
   8  12  -1  331.67   12.70
  -8  12   1  313.27   11.30
   8  12  -1  307.77   11.80
  -8  12   1  308.47   12.20
  -7 -12   1    3.20    2.20
   7 -12  -1    7.30    2.50
   7 -12  -1    9.00    1.90
  -7 -12   1    5.00    2.00
   7 -12  -1   -0.10    3.20
  -7 -12   1    9.10    2.80
  -7 -12   1    7.40    1.90
   7 -12  -1   11.40    2.00
   7 -12  -1    8.70    1.60
  -7 -12   1    6.80    3.00
  -7 -12   1    9.80    2.20
  -7  12   1    7.80    2.00
   7  12  -1    7.80    2.20
  -7  12   1   10.00    1.80
   7  12  -1    8.90    3.50
  -7  12   1    8.30    2.40
  -7  12   1    5.00    1.70
   7  12  -1    9.40    2.30
  -6 -12   1   -0.60    1.60
   6 -12  -1    1.90    1.30
   6 -12  -1    1.00    2.00
   6 -12  -1   -0.40    1.10
   6 -12  -1    2.80    2.40
  -6 -12   1    0.50    1.70
   6 -12  -1    0.90    2.20
  -6 -12   1    2.10    2.50
  -6 -12   1    1.60    1.60
  -6 -12   1   -1.90    2.20
  -6 -12   1    1.20    1.70
   6 -12  -1    1.60    1.10
   6  12  -1    1.00    1.80
   6  12  -1    1.70    2.30
  -6  12   1   -0.20    2.30
  -6  12   1    2.70    1.40
   6  12  -1    2.70    2.10
  -6  12   1    0.90    1.20
  -6  12   1   -1.20    2.20
   6  12  -1   -2.20    2.80
  -6  12   1   -0.10    1.30
  -5 -12   1   48.10    4.20
  -5 -12   1   45.90    3.80
  -5 -12   1   50.69    5.10
   5 -12  -1   45.80    3.10
  -5 -12   1   44.30    5.30
  -5 -12   1   45.60    4.10
   5 -12  -1   50.89    3.60
   5 -12  -1   56.79    3.80
  -5 -12   1   51.89    4.00
  -5  12   1   52.69    4.00
   5  12  -1   51.69    5.30
   5  12  -1   47.90    4.70
  -5  12   1   52.49    5.10
   5  12  -1   44.50    4.30
  -5  12   1   46.10    3.50
   5  12  -1   44.40    4.30
  -5  12   1   52.49    5.10
  -5  12   1   52.99    3.40
  -4 -12   1    1.50    1.60
   4 -12  -1    2.10    1.50
   4 -12  -1    0.60    1.10
   4 -12  -1    1.80    1.80
   4 -12  -1   -0.80    1.80
  -4 -12   1    4.80    2.00
   4 -12  -1    3.10    1.50
  -4 -12   1    4.40    1.50
  -4  12   1    4.20    1.70
  -4  12   1    2.40    1.60
  -4  12   1    0.20    1.20
   4  12  -1    3.00    1.70
  -4  12   1    1.60    1.30
  -3 -12   1  489.45   16.20
   3 -12  -1  474.25   15.70
  -3  12   1  488.55   16.80
  -3  12   1  479.75   15.80
   3  12  -1  486.65   17.10
   2 -12  -1   13.10    2.20
  -2 -12   1   15.00    1.90
  -2 -12   1   19.60    2.60
   2 -12  -1   17.40    1.80
   2  12  -1   11.20    2.00
  -2  12   1   13.10    2.10
   1 -12  -1  456.65   15.00
  -1 -12   1  443.16   15.00
   1 -12  -1  427.16   14.40
  -1 -12   1  452.35   14.70
   1  12  -1  462.35   15.90
  -1  12   1  459.95   15.90
   0 -12   1  987.90   29.80
   0 -12  -1 1008.80   29.00
   0 -12  -1  990.50   29.90
   0 -12   1 1002.50   29.60
   0  12  -1 1007.50   30.80
   0  12   1  989.20   30.80
   1 -12   1   33.80    2.70
  -1 -12  -1   33.80    3.00
   1 -12   1   33.50    3.00
   1 -12   1   36.20    3.10
   1  12   1   32.20    3.20
  -1  12  -1   34.10    3.30
   2 -12   1  236.68    9.00
   2 -12   1  244.68    9.20
   2 -12   1  249.58    9.40
  -2 -12  -1  247.38    9.60
   2  12   1  252.07   10.40
  -2  12  -1  254.97   10.00
   3 -12   1   23.10    2.60
   3 -12   1   23.80    2.80
  -3 -12  -1   30.30    2.90
  -3  12  -1   31.40    3.40
   3  12   1   22.20    3.00
  -3  12  -1   22.10    2.80
   4 -12   1    5.60    1.90
  -4 -12  -1    5.60    1.90
  -4 -12  -1    3.20    1.90
  -4 -12  -1    3.50    1.70
   4 -12   1    5.20    1.60
  -4 -12  -1    3.80    2.50
   4 -12   1    4.80    1.90
   4 -12   1    6.10    1.50
   4 -12   1    5.90    1.50
   4  12   1    6.70    1.90
  -4  12  -1    6.00    1.90
  -4  12  -1    4.30    1.70
  -4  12  -1    2.70    1.40
  -4  12  -1    6.50    1.50
   5 -12   1    2.00    1.20
  -5 -12  -1    1.20    2.30
   5 -12   1    2.40    2.40
  -5 -12  -1    3.30    1.70
  -5 -12  -1    1.70    1.60
   5 -12   1    2.40    1.40
  -5 -12  -1    2.80    3.20
  -5 -12  -1    2.10    1.80
   5 -12   1    1.90    1.40
   5 -12   1    3.80    2.10
  -5  12  -1    2.80    2.40
  -5  12  -1    0.00    1.50
  -5  12  -1    0.80    1.40
  -5  12  -1    0.00    1.60
  -5  12  -1    1.00    1.50
   5  12   1    2.00    2.50
   5  12   1    2.90    2.00
   6 -12   1   25.40    2.60
   6 -12   1   23.50    3.00
  -6 -12  -1   17.70    2.70
  -6 -12  -1   16.60    2.70
  -6 -12  -1   18.70    2.70
   6 -12   1   24.60    2.90
  -6 -12  -1   21.90    4.00
   6 -12   1   20.10    3.30
   6 -12   1   26.70    3.90
  -6 -12  -1   22.30    3.40
  -6 -12  -1   28.30    3.90
   6  12   1   20.10    3.70
  -6  12  -1   18.90    3.00
  -6  12  -1   24.80    3.40
  -6  12  -1   25.00    2.70
  -6  12  -1   23.80    3.30
   6  12   1   19.10    3.90
  -6  12  -1   16.60    2.20
   6  12   1   24.90    3.50
   6  12   1   19.90    3.40
   7 -12   1    5.30    1.80
   7 -12   1    6.70    2.70
  -7 -12  -1   12.30    2.50
  -7 -12  -1    9.90    2.60
  -7 -12  -1   10.90    2.10
   7 -12   1    8.70    3.20
  -7 -12  -1    9.40    2.60
  -7 -12  -1    5.60    2.20
  -7 -12  -1   10.30    2.90
   7 -12   1   10.60    2.10
   7 -12   1    8.20    1.60
   7  12   1   12.70    3.00
   7  12   1    3.40    3.50
  -7  12  -1   10.60    2.70
  -7  12  -1    6.30    2.20
   7  12   1   17.00    2.80
  -7  12  -1    6.70    2.40
  -7  12  -1    8.90    1.90
  -8 -12  -1   34.70    4.50
  -8 -12  -1   40.60    4.20
  -8 -12  -1   34.70    3.70
  -8 -12  -1   40.30    4.20
  -8 -12  -1   48.10    5.10
   8 -12   1   39.00    3.70
   8 -12   1   37.50    3.30
   8 -12   1   42.80    3.20
  -8 -12  -1   28.60    3.60
  -8  12  -1   41.20    4.40
  -8  12  -1   36.20    4.10
  -8  12  -1   40.30    4.20
  -8  12  -1   37.80    3.40
   8  12   1   49.40    4.60
   9 -12   1   19.10    3.10
  -9 -12  -1   17.30    2.60
   9 -12   1   17.00    2.20
  -9 -12  -1   18.00    3.40
   9 -12   1   18.90    2.70
   9 -12   1   15.60    3.60
  -9 -12  -1   18.10    3.20
  -9 -12  -1   23.20    4.30
  -9 -12  -1   20.50    3.10
  -9  12  -1   14.40    2.30
  -9  12  -1   19.80    3.40
   9  12   1   20.70    3.60
  -9  12  -1   22.80    3.40
  -9  12  -1   18.30    3.10
   9  12   1   19.10    2.90
  -9  12  -1   22.70    3.70
 -10 -12  -1   25.00    3.30
 -10 -12  -1   29.50    3.40
  10 -12   1   29.20    2.80
  10 -12   1   24.20    3.20
  10 -12   1   34.10    3.30
 -10 -12  -1   34.30    4.00
 -10 -12  -1   37.50    4.00
 -10 -12  -1   32.50    4.50
  10 -12   1   31.10    4.60
 -10 -12  -1   33.90    4.20
 -10  12  -1   33.60    3.50
 -10  12  -1   28.40    3.80
 -10  12  -1   34.00    3.30
 -10  12  -1   38.90    4.50
 -10  12  -1   32.20    4.10
  10  12   1   30.10    3.50
  10  12   1   34.70    3.80
 -11 -12  -1    0.70    1.70
 -11 -12  -1    3.30    1.60
  11 -12   1    2.30    3.00
  11 -12   1    3.70    1.60
  11 -12   1    2.40    1.40
 -11 -12  -1    2.80    2.30
  11 -12   1    2.10    1.00
 -11 -12  -1    3.60    2.10
 -11 -12  -1    3.20    2.10
 -11 -12  -1    3.90    1.90
 -11  12  -1    4.20    1.90
 -11  12  -1    0.90    2.10
 -11  12  -1    1.30    1.70
  11  12   1    6.00    2.50
 -11  12  -1   -1.90    2.30
  11  12   1    5.60    2.20
 -11  12  -1    2.00    1.90
 -12 -12  -1   -1.90    1.80
  12 -12   1    1.20    1.60
 -12 -12  -1    2.20    2.00
  12 -12   1    2.90    1.20
  12 -12   1    1.80    1.40
 -12 -12  -1    5.90    2.30
 -12 -12  -1    1.90    1.60
  12 -12   1    2.20    3.40
 -12 -12  -1    4.60    1.90
 -12  12  -1    3.70    1.70
  12  12   1   -1.50    2.10
 -12  12  -1    1.90    2.60
 -12  12  -1    1.70    1.80
  12  12   1    0.70    1.70
 -13 -12  -1  134.39    6.20
  13 -12   1  129.49    5.10
  13 -12   1  137.59    6.20
  13 -12   1  132.29    6.30
 -13 -12  -1  139.69    6.10
 -13 -12  -1  137.29    6.90
 -13 -12  -1  135.39    6.60
  13  12   1  123.39    6.50
 -13  12  -1  143.29    7.00
 -13  12  -1  134.59    6.60
  13  12   1  139.09    6.40
  14 -12   1   -0.90    1.70
 -14 -12  -1    2.30    1.50
 -14 -12  -1    0.60    1.00
 -14 -12  -1    0.70    1.70
  14 -12   1    2.10    1.00
  14 -12   1   -0.60    0.90
 -14 -12  -1    1.00    1.50
 -14 -12  -1    1.40    1.20
  14  12   1   -1.20    1.30
  14  12   1   -2.90    2.00
 -14  12  -1    0.10    1.50
 -14  12  -1   -0.10    1.60
 -14  12  -1    0.70    1.10
  14 -13  -1   41.70    2.60
  14 -13  -1   39.70    3.20
 -14 -13   1   40.90    3.30
 -14 -13   1   34.80    2.70
 -14 -13   1   34.80    2.50
  14  13  -1   36.50    3.00
 -14  13   1   40.30    2.80
  14  13  -1   43.90    3.00
 -14  13   1   37.70    3.50
 -14  13   1   45.20    3.30
 -13 -13   1   18.70    2.40
 -13 -13   1   18.90    2.30
  13 -13  -1   18.10    2.50
 -13 -13   1   16.30    2.60
  13 -13  -1   16.60    2.10
 -13 -13   1   18.20    2.30
  13 -13  -1   25.70    3.20
 -13 -13   1   17.70    2.40
 -13  13   1   20.90    2.80
 -13  13   1   14.70    2.10
  13  13  -1   22.70    2.90
  13  13  -1   17.90    2.30
 -12 -13   1   80.09    4.80
 -12 -13   1   77.39    5.70
  12 -13  -1   72.99    3.60
  12 -13  -1   78.99    4.50
 -12 -13   1   76.49    5.10
 -12 -13   1   78.89    4.10
  12 -13  -1   89.39    6.00
 -12 -13   1   73.89    4.60
  12 -13  -1   79.89    5.00
  12  13  -1   73.29    5.20
 -12  13   1   83.49    5.20
 -12  13   1   72.19    5.00
  12  13  -1   77.99    4.90
 -11 -13   1   15.00    2.40
 -11 -13   1   16.90    2.70
  11 -13  -1   20.00    3.00
 -11 -13   1   17.20    3.20
  11 -13  -1   17.80    1.90
 -11 -13   1   15.50    2.50
  11 -13  -1   17.00    2.40
  11 -13  -1   17.10    3.00
 -11 -13   1   17.90    3.00
 -11 -13   1   16.60    3.40
 -11  13   1   18.90    3.20
 -11  13   1   15.60    2.60
  11  13  -1   20.20    3.10
 -11  13   1   17.60    2.10
  11  13  -1   18.00    2.90
 -10 -13   1   28.10    4.10
  10 -13  -1   22.80    3.20
 -10 -13   1   27.30    4.20
  10 -13  -1   29.80    2.90
  10 -13  -1   29.10    4.00
  10  13  -1   24.10    4.80
 -10  13   1   26.00    3.70
 -10  13   1   29.60    3.20
  10  13  -1   20.60    3.70
 -10  13   1   19.70    3.60
   9 -13  -1   15.60    2.60
  -9 -13   1   25.30    3.40
   9 -13  -1   20.70    2.60
  -9 -13   1   22.00    3.00
  -9 -13   1   26.50    3.20
  -9 -13   1   27.00    4.00
   9 -13  -1   23.10    2.40
   9 -13  -1   19.30    3.10
  -9 -13   1   24.20    3.20
  -9 -13   1   23.60    3.70
  -9  13   1   22.20    3.40
   9  13  -1   25.00    3.30
  -9  13   1   25.50    3.70
  -9  13   1   21.80    3.40
  -9  13   1   22.00    2.90
   9  13  -1   28.50    3.80
  -8 -13   1   48.30    4.40
   8 -13  -1   56.09    3.30
  -8 -13   1   50.39    6.60
   8 -13  -1   53.09    4.90
  -8 -13   1   54.69    5.30
  -8 -13   1   44.40    5.00
   8 -13  -1   51.69    3.90
  -8 -13   1   50.09    4.60
   8 -13  -1   48.40    4.10
  -8 -13   1   55.19    4.40
   8  13  -1   53.79    4.40
  -8  13   1   45.60    3.90
   8  13  -1   50.39    4.70
  -8  13   1   58.69    5.00
  -8  13   1   52.39    4.70
   7 -13  -1  376.86   15.80
  -7 -13   1  317.37   14.80
  -7 -13   1  340.37   13.50
  -7 -13   1  354.16   13.50
  -7 -13   1  340.97   12.70
  -7 -13   1  350.26   12.90
   7 -13  -1  348.07   13.70
   7 -13  -1  337.87   12.40
   7 -13  -1  355.06   13.20
  -7  13   1  347.07   13.30
  -7  13   1  358.06   12.60
   7  13  -1  341.97   13.80
  -7  13   1  357.66   11.90
   7  13  -1  345.47   13.10
  -6 -13   1   20.70    3.00
   6 -13  -1   17.50    2.10
  -6 -13   1   18.80    3.40
   6 -13  -1   17.40    2.60
  -6 -13   1   12.30    2.40
  -6 -13   1   17.70    2.70
  -6 -13   1    9.00    3.10
  -6 -13   1   13.90    2.70
   6 -13  -1   14.80    2.80
   6 -13  -1   14.00    2.60
   6 -13  -1   15.50    2.90
   6  13  -1   13.80    2.60
   6  13  -1   18.20    3.90
  -6  13   1   12.60    2.10
   6  13  -1   13.40    2.50
  -6  13   1   11.90    2.70
  -6  13   1   12.90    2.00
   6  13  -1   14.00    4.20
  -6  13   1   13.00    2.50
   5 -13  -1   -0.10    2.00
   5 -13  -1   -3.50    2.30
   5 -13  -1    5.20    2.10
   5 -13  -1    4.20    1.30
  -5 -13   1    1.80    2.00
  -5 -13   1    2.80    2.50
  -5 -13   1    2.60    1.90
  -5 -13   1    3.40    2.60
   5 -13  -1    3.40    1.70
  -5 -13   1    1.80    1.50
  -5 -13   1    2.90    1.70
   5 -13  -1    3.20    1.80
   5  13  -1    5.20    2.60
   5  13  -1    4.30    1.90
   5  13  -1    3.20    1.80
  -5  13   1    6.90    2.50
  -5  13   1    1.20    1.30
   5  13  -1    1.70    2.50
  -5  13   1    2.90    2.60
  -5  13   1    3.70    1.60
  -5  13   1    4.10    1.50
   4 -13  -1  196.38    8.60
  -4 -13   1  187.88    8.10
   4 -13  -1  184.78    8.70
  -4 -13   1  194.28    8.90
  -4 -13   1  195.48    8.30
   4 -13  -1  182.38    7.60
   4 -13  -1  194.78    7.10
   4 -13  -1  194.48    8.00
  -4 -13   1  181.88    8.10
  -4 -13   1  196.88    8.50
  -4 -13   1  190.58    9.50
  -4  13   1  207.38    8.30
  -4  13   1  192.68    9.00
   4  13  -1  194.38    9.40
  -4  13   1  194.98    7.50
   4  13  -1  205.98    9.40
  -4  13   1  195.68    7.90
   4  13  -1  191.98    8.30
  -3 -13   1  108.99    7.00
   3 -13  -1  107.59    5.40
   3 -13  -1   95.69    6.10
  -3 -13   1  106.69    7.20
   3 -13  -1   98.89    5.80
  -3 -13   1  111.89    5.70
   3 -13  -1  107.09    5.30
  -3  13   1  107.39    6.30
  -3  13   1  108.69    6.20
  -3  13   1  113.49    5.30
   3  13  -1  112.69    5.70
  -3  13   1  108.89    5.50
   3  13  -1  106.49    5.70
   3  13  -1  105.89    6.40
  -2 -13   1   75.09    4.70
   2 -13  -1   71.89    4.40
  -2 -13   1   78.69    4.30
   2 -13  -1   69.49    4.80
  -2 -13   1   73.09    4.60
   2 -13  -1   73.09    5.20
  -2 -13   1   82.29    4.80
  -2  13   1   80.29    4.30
   2  13  -1   84.19    6.60
  -2  13   1   71.49    5.00
   2  13  -1   79.29    5.20
  -2  13   1   73.59    4.50
  -1 -13   1  104.59    5.20
  -1 -13   1  117.09    6.30
   1 -13  -1  104.69    5.30
   1 -13  -1  101.89    5.80
  -1 -13   1  112.09    5.60
  -1 -13   1  106.09    5.80
  -1  13   1  108.29    6.20
   1  13  -1  101.29    6.00
   0 -13  -1  991.30   30.00
   0 -13   1  995.10   30.00
   0 -13   1  998.60   29.60
   0 -13   1  952.90   29.10
   0  13  -1 1011.10   31.10
   0  13   1 1003.20   31.20
  -1 -13  -1   36.30    3.50
   1 -13   1   34.80    3.00
  -1 -13  -1   31.60    3.10
   1 -13   1   33.50    2.80
   1 -13   1   30.20    3.20
  -1  13  -1   30.50    3.30
  -1  13  -1   28.50    3.00
   1  13   1   34.80    3.60
  -1  13  -1   37.10    3.70
  -2 -13  -1    8.10    2.10
  -2 -13  -1    9.80    2.60
   2 -13   1   10.20    2.40
   2 -13   1    7.60    1.90
  -2 -13  -1   10.40    2.20
   2 -13   1    8.30    1.80
   2 -13   1    8.90    2.20
   2 -13   1   11.50    2.00
  -2 -13  -1    6.60    2.30
  -2  13  -1    8.00    1.60
  -2  13  -1    9.50    1.90
   2  13   1    7.60    2.30
  -2  13  -1   12.00    2.50
   3 -13   1    6.20    2.20
   3 -13   1   12.60    2.20
   3 -13   1    9.40    1.90
   3 -13   1    7.00    1.80
   3 -13   1    6.90    2.10
  -3 -13  -1   12.50    3.30
  -3 -13  -1   11.20    2.50
  -3 -13  -1   13.30    2.70
   3 -13   1    8.60    1.50
  -3 -13  -1    9.00    2.10
  -3 -13  -1   10.10    2.10
   3  13   1    8.10    2.20
  -3  13  -1    8.40    1.60
  -3  13  -1   11.20    2.30
  -3  13  -1    4.50    2.80
  -4 -13  -1   68.69    5.50
  -4 -13  -1   70.69    4.60
   4 -13   1   66.09    4.20
   4 -13   1   71.19    3.80
  -4 -13  -1   77.19    4.90
   4 -13   1   72.29    5.00
  -4 -13  -1   68.79    4.50
   4 -13   1   74.69    5.20
  -4 -13  -1   89.79    9.70
  -4 -13  -1   72.19    5.00
   4 -13   1   67.99    4.30
  -4  13  -1   70.79    5.70
  -4  13  -1   67.29    4.90
  -4  13  -1   69.09    3.90
   4  13   1   68.89    5.10
  -4  13  -1   76.29    4.70
   4  13   1   69.39    5.40
   4  13   1   77.09    5.20
  -4  13  -1   69.29    4.20
  -5 -13  -1    6.70    2.70
  -5 -13  -1    7.90    2.30
   5 -13   1    6.80    1.50
  -5 -13  -1    5.10    2.70
  -5 -13  -1    7.50    2.10
  -5 -13  -1    8.80    2.00
  -5 -13  -1    6.40    2.30
   5 -13   1    6.00    2.40
   5 -13   1    6.40    2.50
   5 -13   1    6.70    1.60
   5 -13   1    5.60    1.60
   5  13   1    5.90    3.40
   5  13   1    9.00    2.60
  -5  13  -1    1.60    2.00
   5  13   1    6.00    2.50
  -5  13  -1   13.30    3.00
  -5  13  -1    5.80    2.00
  -5  13  -1    6.10    1.80
  -5  13  -1    5.10    1.60
   5  13   1    2.00    2.20
   6 -13   1  562.04   18.30
   6 -13   1  543.75   17.40
  -6 -13  -1  538.35   18.20
  -6 -13  -1  565.54   18.70
   6 -13   1  564.84   18.60
  -6 -13  -1  544.75   19.60
   6 -13   1  571.14   19.20
  -6 -13  -1  583.04   19.40
  -6 -13  -1  557.54   19.40
  -6 -13  -1  539.65   18.00
  -6  13  -1  553.94   17.30
  -6  13  -1  546.65   19.10
   6  13   1  549.25   18.80
  -6  13  -1  583.54   19.30
  -6  13  -1  574.24   19.00
  -6  13  -1  573.24   18.20
   6  13   1  531.35   20.50
   6  13   1  556.94   18.60
  -7 -13  -1   75.99    5.40
   7 -13   1   76.79    5.70
  -7 -13  -1   72.49    4.90
   7 -13   1   73.49    4.70
  -7 -13  -1   68.59    5.90
  -7 -13  -1   79.59    6.30
   7 -13   1   80.19    4.30
  -7 -13  -1   70.69    6.80
   7 -13   1   84.79    5.10
  -7 -13  -1   84.29    5.50
  -7  13  -1   81.89    4.90
   7  13   1   79.59    5.30
  -7  13  -1   75.49    5.50
  -7  13  -1   83.49    5.70
   7  13   1   77.69    5.60
  -7  13  -1   78.19    5.50
  -8 -13  -1   34.50    4.10
  -8 -13  -1   30.50    3.90
  -8 -13  -1   31.40    3.70
  -8 -13  -1   35.30    4.40
  -8 -13  -1   26.20    4.20
   8 -13   1   34.30    4.40
   8 -13   1   30.90    3.20
   8 -13   1   32.90    3.50
   8 -13   1   33.10    2.80
  -8 -13  -1   30.20    3.30
  -8  13  -1   33.70    3.20
  -8  13  -1   29.60    4.10
   8  13   1   31.00    3.60
  -8  13  -1   32.80    4.10
   8  13   1   41.50    4.50
  -9 -13  -1    1.20    2.60
   9 -13   1    3.30    2.30
   9 -13   1   -0.60    1.10
  -9 -13  -1    1.30    2.10
   9 -13   1   -0.70    1.10
  -9 -13  -1    1.70    2.20
  -9 -13  -1   -0.70    1.80
  -9 -13  -1    0.70    1.80
  -9 -13  -1   -1.80    2.20
   9 -13   1   -1.20    1.30
  -9 -13  -1    1.60    2.40
  -9  13  -1    0.50    1.90
   9  13   1   -1.00    1.90
   9  13   1    4.00    2.40
  -9  13  -1    3.30    2.10
  -9  13  -1    0.00    2.20
  -9  13  -1    0.10    1.40
  10 -13   1    6.50    1.90
 -10 -13  -1    4.50    2.60
  10 -13   1    2.00    1.60
  10 -13   1    2.50    1.20
  10 -13   1    4.10    2.70
 -10 -13  -1    7.00    2.10
 -10 -13  -1    1.50    2.10
 -10 -13  -1    6.90    2.40
 -10 -13  -1    4.10    1.70
 -10 -13  -1    2.60    2.30
 -10  13  -1    2.00    1.80
  10  13   1    5.00    2.50
 -10  13  -1    1.90    1.60
 -10  13  -1    5.40    2.20
  10  13   1    1.30    2.00
 -10  13  -1    4.90    2.00
 -11 -13  -1  139.69    5.80
 -11 -13  -1  141.99    7.40
  11 -13   1  144.99    5.90
 -11 -13  -1  138.89    7.00
 -11 -13  -1  142.79    8.20
  11 -13   1  145.89    6.80
  11 -13   1  154.58    9.40
  11 -13   1  139.09    8.10
 -11 -13  -1  135.39    7.00
 -11 -13  -1  139.99    7.60
  11  13   1  139.19    7.10
 -11  13  -1  132.49    7.30
 -11  13  -1  142.09    7.10
  11  13   1  133.19    7.20
  12 -13   1   11.40    3.40
 -12 -13  -1   13.50    2.60
 -12 -13  -1   16.50    3.20
 -12 -13  -1   13.90    2.40
 -12 -13  -1   12.40    2.40
  12 -13   1   10.50    1.90
  12 -13   1   13.60    1.60
 -12 -13  -1   13.50    2.20
  12 -13   1   11.90    2.40
  12  13   1   11.30    2.60
  12  13   1   13.70    2.50
 -12  13  -1   12.60    2.60
 -12  13  -1   11.50    2.20
 -13 -13  -1    3.20    1.90
 -13 -13  -1    2.10    1.60
 -13 -13  -1    2.00    1.40
 -13 -13  -1    2.60    1.40
  13 -13   1    2.80    1.00
 -13 -13  -1    1.10    1.60
  13 -13   1    2.60    1.20
 -13  13  -1   -0.40    1.80
  13  13   1    2.50    1.40
 -13  13  -1    1.70    1.30
  13  13   1    1.20    2.10
 -14 -13  -1   40.50    2.70
  14 -13   1   34.20    3.20
 -14 -13  -1   30.00    2.90
 -14 -13  -1   34.50    2.50
  14 -13   1   41.40    2.50
 -14 -13  -1   37.80    3.30
  14  13   1   43.00    2.90
 -14  13  -1   39.00    3.30
 -14  13  -1   40.60    2.60
  14  13   1   26.50    2.90
  13 -14  -1   29.80    2.40
 -13 -14   1   29.80    3.30
  13 -14  -1   33.80    3.10
 -13 -14   1   28.00    3.50
 -13 -14   1   34.30    2.80
 -13 -14   1   32.40    3.00
  13 -14  -1   35.30    4.10
 -13  14   1   36.50    3.40
  13  14  -1   31.00    3.20
 -13  14   1   35.00    3.00
  13  14  -1   33.40    2.90
 -12 -14   1    2.40    1.40
 -12 -14   1    1.90    1.30
 -12 -14   1   -0.30    1.90
  12 -14  -1   -1.10    1.40
  12 -14  -1    2.20    2.10
 -12 -14   1    3.60    1.70
 -12 -14   1   -0.30    2.00
  12 -14  -1    1.60    1.20
 -12  14   1   -0.60    1.40
 -12  14   1    2.30    1.50
  12  14  -1   -0.70    1.50
  12  14  -1    0.80    1.70
 -11 -14   1   70.79    5.20
  11 -14  -1   70.59    4.30
  11 -14  -1   67.39    3.30
 -11 -14   1   70.29    4.70
  11 -14  -1   71.79    5.20
 -11 -14   1   73.59    4.70
 -11 -14   1   63.59    5.10
 -11 -14   1   70.49    4.30
 -11 -14   1   66.89    5.50
  11 -14  -1   79.29    5.00
 -11  14   1   67.19    5.00
  11  14  -1   67.99    4.80
 -11  14   1   66.79    3.80
  11  14  -1   76.69    5.30
 -11  14   1   72.39    5.10
 -10 -14   1  550.44   19.30
 -10 -14   1  566.24   19.60
 -10 -14   1  590.64   20.40
 -10 -14   1  568.74   20.50
 -10 -14   1  579.94   18.80
 -10 -14   1  572.44   19.40
 -10 -14   1  587.44   19.40
  10 -14  -1  588.44   19.90
  10 -14  -1  596.04   20.10
  10 -14  -1  569.44   17.60
  10 -14  -1  598.94   19.20
 -10  14   1  614.54   20.30
 -10  14   1  568.54   18.50
  10  14  -1  601.94   19.80
  10  14  -1  599.74   20.10
 -10  14   1  592.44   20.00
  -9 -14   1   34.30    4.10
  -9 -14   1   34.40    3.90
  -9 -14   1   31.80    4.10
   9 -14  -1   34.00    3.90
  -9 -14   1   36.90    3.90
  -9 -14   1   40.10    4.90
  -9 -14   1   30.20    3.70
   9 -14  -1   41.10    3.50
   9 -14  -1   29.50    2.60
   9 -14  -1   32.80    3.70
  -9  14   1   30.20    3.20
   9  14  -1   37.80    4.10
   9  14  -1   37.20    4.20
  -9  14   1   36.40    4.30
  -9  14   1   36.40    4.00
  -9  14   1   43.60    4.50
   8 -14  -1   50.59    4.30
   8 -14  -1   54.59    3.30
   8 -14  -1   53.09    4.90
  -8 -14   1   53.29    4.40
   8 -14  -1   51.89    4.00
  -8 -14   1   55.39    5.00
  -8 -14   1   50.99    5.20
  -8 -14   1   49.00    5.30
  -8 -14   1   55.39    4.90
  -8 -14   1   56.29    4.60
   8  14  -1   49.50    4.90
   8  14  -1   53.49    4.70
  -8  14   1   53.89    4.90
  -8  14   1   53.49    4.10
  -8  14   1   47.10    4.90
  -7 -14   1   11.00    2.60
   7 -14  -1    8.30    1.80
  -7 -14   1    7.60    2.80
   7 -14  -1    6.90    2.00
  -7 -14   1    8.10    2.90
  -7 -14   1    7.70    2.70
  -7 -14   1   10.10    2.70
  -7 -14   1   10.60    2.40
   7 -14  -1    9.40    1.60
   7  14  -1    6.70    2.10
  -7  14   1    7.90    1.80
  -7  14   1    7.00    1.60
  -7  14   1    4.90    2.10
   7  14  -1    6.00    2.20
  -6 -14   1    1.30    1.80
  -6 -14   1    0.20    2.20
   6 -14  -1   -0.90    1.50
   6 -14  -1    2.10    1.70
   6 -14  -1   -1.60    1.10
   6 -14  -1    2.00    2.20
  -6 -14   1   -1.80    1.70
   6 -14  -1    0.00    1.70
  -6 -14   1   -0.50    1.80
  -6 -14   1   -0.90    2.00
  -6 -14   1    1.30    2.40
   6  14  -1   -1.20    1.60
  -6  14   1    1.30    2.00
  -6  14   1    1.90    1.70
  -6  14   1    0.90    1.60
  -6  14   1   -0.50    1.10
   6  14  -1    1.80    1.90
  -5 -14   1  344.87   13.00
  -5 -14   1  332.47   13.00
   5 -14  -1  321.17   10.70
  -5 -14   1  340.27   12.40
   5 -14  -1  330.67   11.80
  -5 -14   1  302.87   11.90
   5 -14  -1  330.27   12.30
   5 -14  -1  304.97   12.00
  -5 -14   1  325.97   12.90
  -5 -14   1  332.07   12.00
   5 -14  -1  333.17   12.70
  -5  14   1  338.77   12.60
   5  14  -1  333.67   12.30
  -5  14   1  337.97   11.50
   5  14  -1  338.67   14.50
   5  14  -1  334.07   12.50
   5  14  -1  358.06   16.00
  -5  14   1  311.97   12.90
  -5  14   1  338.87   12.00
  -5  14   1  319.07   13.40
  -4 -14   1  104.39    6.60
   4 -14  -1  116.29    6.30
  -4 -14   1  114.49    7.40
   4 -14  -1  116.29    5.70
   4 -14  -1  116.79    5.90
   4 -14  -1  120.49    6.60
  -4 -14   1  113.79    6.00
  -4 -14   1  107.99    6.00
   4 -14  -1  124.29    5.20
  -4 -14   1  106.39    5.90
  -4 -14   1  121.99    6.40
   4 -14  -1  107.29    6.30
   4  14  -1  121.19    6.40
   4  14  -1  108.49    6.00
   4  14  -1  118.69    7.40
  -4  14   1  120.59    6.10
  -4  14   1  116.79    5.90
  -4  14   1  114.39    7.20
  -4  14   1  114.39    7.00
  -4  14   1  122.49    5.50
   3 -14  -1   16.40    2.30
   3 -14  -1   20.30    3.30
  -3 -14   1   23.80    2.90
  -3 -14   1   17.20    2.50
   3 -14  -1   15.90    2.40
  -3 -14   1   18.80    4.00
  -3 -14   1   16.70    2.80
   3 -14  -1   19.60    3.00
  -3 -14   1   15.10    3.20
  -3  14   1   18.80    2.60
   3  14  -1   14.90    2.50
  -3  14   1   19.60    4.30
  -3  14   1   16.60    3.00
   3  14  -1   17.10    3.30
   3  14  -1   14.20    2.30
  -3  14   1   18.30    2.70
  -3  14   1   18.10    2.30
  -2 -14   1   35.60    3.20
  -2 -14   1   32.90    3.90
  -2 -14   1   31.00    3.50
  -2 -14   1   35.90    3.50
   2 -14  -1   33.00    3.90
  -2 -14   1   34.10    3.60
  -2 -14   1   30.30    3.30
   2 -14  -1   25.10    2.90
   2 -14  -1   31.20    3.20
   2 -14  -1   27.60    3.20
  -2  14   1   37.10    3.10
   2  14  -1   30.10    3.30
   2  14  -1   27.50    3.50
   2  14  -1   30.70    3.90
  -2  14   1   33.60    3.30
  -2  14   1   34.90    3.90
  -1 -14   1   17.40    2.70
   1 -14  -1   18.50    2.40
  -1 -14   1   13.80    2.30
  -1 -14   1   14.40    2.40
  -1 -14   1   17.30    3.00
  -1 -14   1   17.00    2.70
  -1 -14   1   15.30    2.30
   1 -14  -1   14.70    2.40
   1 -14  -1   12.60    2.30
   1 -14  -1   13.70    2.20
   1  14  -1   10.60    2.30
  -1  14   1   16.10    3.20
  -1  14   1   15.30    2.50
   1  14  -1   16.10    3.20
  -1  14   1   15.10    3.80
   0 -14   1  260.77    9.70
   0 -14   1  264.17   10.50
   0 -14   1  237.68    9.60
   0 -14   1  264.77   10.20
   0 -14  -1  265.57   10.00
   0 -14  -1  261.57   10.20
   0 -14   1  261.87    9.90
   0 -14  -1  261.57   10.60
   0  14   1  260.27   11.30
   0  14  -1  305.87   12.30
   0  14  -1  261.57   12.00
   0  14   1  275.97    9.90
   0  14  -1  261.87   11.30
   0  14   1  268.77   10.00
  -1 -14  -1  636.64   21.20
   1 -14   1  660.73   20.70
   1 -14   1  628.94   22.40
  -1 -14  -1  670.43   21.60
   1 -14   1  654.93   20.70
   1 -14   1  674.43   21.70
  -1 -14  -1  658.23   21.10
   1 -14   1  674.03   21.10
   1  14   1  675.23   22.90
  -1  14  -1  674.13   21.10
  -1  14  -1  689.43   20.70
   1  14   1  682.43   21.00
  -1  14  -1  679.83   22.70
   1  14   1  683.93   21.20
  -2 -14  -1  169.68    7.60
  -2 -14  -1  159.18    7.30
   2 -14   1  174.18    6.40
   2 -14   1  186.28    8.50
  -2 -14  -1  169.88    8.60
   2 -14   1  174.58    8.00
  -2 -14  -1  150.18    7.90
   2 -14   1  164.38    7.10
  -2 -14  -1  166.68    8.20
  -2 -14  -1  184.38    7.90
   2 -14   1  165.68    7.20
   2 -14   1  168.58    7.40
  -2  14  -1  168.08    8.40
  -2  14  -1  156.08    8.80
  -2  14  -1  177.18    7.40
   2  14   1  175.58    7.50
   2  14   1  178.28    7.70
  -2  14  -1  168.88    6.90
   2  14   1  174.68    8.90
  -3 -14  -1   15.10    2.70
   3 -14   1   18.10    2.60
  -3 -14  -1   14.70    2.30
  -3 -14  -1   21.70    3.50
   3 -14   1   24.80    3.40
  -3 -14  -1   12.30    2.60
   3 -14   1   17.40    1.90
   3 -14   1   13.90    2.10
   3 -14   1   15.80    2.90
  -3 -14  -1   16.70    2.60
  -3  14  -1   16.10    2.10
   3  14   1   14.30    2.70
  -3  14  -1   16.30    2.00
  -3  14  -1   11.50    2.60
   3  14   1   16.20    3.40
  -3  14  -1   19.40    2.80
  -4 -14  -1   54.19    5.20
   4 -14   1   64.79    5.20
  -4 -14  -1   60.79    4.60
   4 -14   1   64.99    4.20
  -4 -14  -1   67.09    5.50
  -4 -14  -1   60.99    4.50
  -4 -14  -1   64.19    5.40
  -4 -14  -1   66.79    5.00
  -4 -14  -1   69.39    4.70
   4 -14   1   68.49    4.30
   4 -14   1   59.49    3.60
  -4  14  -1   64.49    4.60
   4  14   1   65.09    5.60
   4  14   1   63.29    4.70
  -4  14  -1   64.19    4.20
  -4  14  -1   65.49    3.90
   4  14   1   69.49    4.90
  -4  14  -1   64.89    5.30
  -4  14  -1   56.19    5.50
  -5 -14  -1   13.30    3.00
  -5 -14  -1   20.60    3.40
  -5 -14  -1   11.60    2.90
  -5 -14  -1   11.60    2.50
   5 -14   1   12.70    2.60
  -5 -14  -1   16.40    3.00
  -5 -14  -1   18.80    3.00
  -5 -14  -1   14.80    2.60
   5 -14   1   12.10    2.20
   5 -14   1   13.80    2.40
   5 -14   1   16.50    2.00
   5  14   1   13.50    2.70
  -5  14  -1   16.40    3.10
  -5  14  -1   15.00    2.30
   5  14   1   17.00    3.90
  -5  14  -1   16.10    2.00
   5  14   1   18.00    2.70
  -5  14  -1   16.30    3.10
  -5  14  -1   12.50    2.50
  -6 -14  -1  224.28    9.40
   6 -14   1  227.78    9.60
  -6 -14  -1  243.68   10.40
   6 -14   1  233.68    9.20
   6 -14   1  246.08    9.50
   6 -14   1  245.88   10.50
  -6 -14  -1  236.68   10.40
  -6 -14  -1  229.88    9.90
   6  14   1  228.38    9.90
  -6  14  -1  241.68    9.40
  -6  14  -1  235.68   10.10
  -6  14  -1  231.48    8.50
   6  14   1  229.78    9.70
   7 -14   1  148.59    8.00
  -7 -14  -1  172.48   10.50
   7 -14   1  146.89    7.40
  -7 -14  -1  149.99    7.40
   7 -14   1  151.98    6.40
  -7 -14  -1  151.38    8.40
  -7 -14  -1  151.38    8.10
  -7 -14  -1  152.98    8.20
   7 -14   1  150.08    7.10
  -7 -14  -1  144.79    7.00
  -7 -14  -1  159.88    7.80
  -7  14  -1  153.48    8.70
   7  14   1  153.58    7.70
  -7  14  -1  144.49    7.80
   7  14   1  145.79    7.70
  -7  14  -1  160.08    7.10
  -8 -14  -1   44.80    4.40
   8 -14   1   54.59    4.40
  -8 -14  -1   52.19    4.40
  -8 -14  -1   46.00    4.10
  -8 -14  -1   48.60    5.40
   8 -14   1   54.49    3.50
   8 -14   1   49.90    3.80
   8 -14   1   47.40    5.10
  -8 -14  -1   50.89    4.70
  -8 -14  -1   55.89    5.20
  -8 -14  -1   58.19    5.10
  -8  14  -1   48.80    4.80
   8  14   1   55.79    4.70
  -8  14  -1   52.49    4.80
   8  14   1   42.50    4.70
  -8  14  -1   46.30    3.80
  -9 -14  -1    2.50    2.10
   9 -14   1   -2.60    2.20
  -9 -14  -1   -0.60    2.10
  -9 -14  -1    1.00    1.60
  -9 -14  -1    3.50    2.20
  -9 -14  -1    0.10    1.60
   9 -14   1    0.60    1.40
   9 -14   1   -0.10    1.20
   9 -14   1   -0.40    1.00
  -9 -14  -1    3.60    2.50
  -9  14  -1    3.80    1.80
  -9  14  -1   -1.90    2.00
  -9  14  -1   -1.70    1.70
  -9  14  -1    1.00    1.40
   9  14   1    0.30    2.10
   9  14   1    2.20    1.80
 -10 -14  -1   74.19    5.30
 -10 -14  -1   67.09    5.90
  10 -14   1   58.59    5.60
  10 -14   1   66.19    4.80
 -10 -14  -1   71.49    4.90
 -10 -14  -1   64.49    5.30
 -10 -14  -1   71.09    5.60
 -10 -14  -1   73.19    4.30
  10 -14   1   70.39    3.80
  10 -14   1   71.99    4.50
  10  14   1   70.29    5.00
 -10  14  -1   66.59    5.10
 -10  14  -1   66.39    5.20
 -10  14  -1   72.69    4.10
  10  14   1   64.69    5.30
 -10  14  -1   72.09    5.20
  11 -14   1    1.70    1.30
 -11 -14  -1   -0.60    1.50
 -11 -14  -1    3.40    1.60
 -11 -14  -1    0.30    2.10
 -11 -14  -1    1.40    1.90
 -11 -14  -1    4.10    1.90
  11 -14   1   -3.30    2.50
  11 -14   1    1.30    1.00
 -11 -14  -1    3.10    2.00
  11 -14   1    0.90    1.40
 -11  14  -1    1.30    1.60
  11  14   1    3.30    2.30
 -11  14  -1    2.40    1.70
  11  14   1    3.30    1.90
  12 -14   1   27.30    3.40
  12 -14   1   25.70    2.00
 -12 -14  -1   23.90    3.70
 -12 -14  -1   24.60    4.10
 -12 -14  -1   29.80    3.10
  12 -14   1   25.90    2.50
 -12 -14  -1   23.30    3.30
 -12 -14  -1   26.80    3.50
  12 -14   1   22.70    2.80
  12  14   1   28.10    3.30
 -12  14  -1   23.90    3.00
 -12  14  -1   31.30    3.20
  13 -14   1    4.90    1.60
 -13 -14  -1    4.20    1.70
  13 -14   1    3.10    1.10
 -13 -14  -1    4.00    2.30
 -13 -14  -1    5.40    1.50
 -13 -14  -1    4.20    1.60
 -13 -14  -1    4.30    1.30
  13  14   1    3.50    1.60
 -13  14  -1    1.90    1.20
 -13  14  -1    3.80    1.80
  13  14   1    1.40    2.10
  13 -15  -1   17.50    2.70
  13 -15  -1   17.40    2.20
  13 -15  -1   20.80    2.00
 -13 -15   1   17.40    2.20
 -13 -15   1   19.30    2.40
 -13  15   1   21.20    2.50
 -13  15   1   21.20    2.40
  13  15  -1   21.20    2.40
  13  15  -1   21.70    2.80
 -12 -15   1   51.79    4.30
  12 -15  -1   54.09    3.80
  12 -15  -1   56.29    3.40
 -12 -15   1   47.80    3.50
  12 -15  -1   57.39    4.30
 -12 -15   1   53.99    4.00
 -12 -15   1   56.29    4.00
 -12  15   1   54.49    4.00
  12  15  -1   59.09    3.90
 -12  15   1   49.00    3.90
  12  15  -1   52.19    4.10
 -11 -15   1    0.90    1.40
 -11 -15   1    3.60    1.70
  11 -15  -1    1.90    1.10
  11 -15  -1    4.10    2.00
 -11 -15   1    3.40    2.80
 -11 -15   1    1.10    2.00
 -11 -15   1    2.50    1.80
 -11 -15   1    3.30    1.60
  11 -15  -1    0.50    1.40
 -11  15   1    3.70    1.70
  11  15  -1    1.60    1.80
  11  15  -1    4.00    1.90
 -11  15   1    3.30    1.80
 -11  15   1    1.00    1.50
 -10 -15   1   15.70    2.70
 -10 -15   1   16.40    2.90
  10 -15  -1   13.20    2.90
 -10 -15   1   11.20    2.60
 -10 -15   1   14.60    2.70
  10 -15  -1   11.90    2.20
 -10 -15   1   12.40    2.80
 -10 -15   1   13.00    2.10
  10 -15  -1   11.00    2.40
 -10  15   1   12.30    2.70
 -10  15   1   11.90    3.40
  10  15  -1   10.30    2.60
 -10  15   1   12.10    2.00
  10  15  -1   13.30    2.60
  -9 -15   1  138.79    7.00
   9 -15  -1  135.59    7.10
  -9 -15   1  146.69    7.90
   9 -15  -1  136.49    6.50
   9 -15  -1  137.89    7.50
  -9 -15   1  133.59    7.20
  -9 -15   1  136.59    6.60
  -9 -15   1  124.79    6.70
  -9 -15   1  140.29    7.30
  -9 -15   1  135.49    7.70
   9  15  -1  140.99    7.30
  -9  15   1  140.49    7.70
  -9  15   1  132.09    7.30
   9  15  -1  133.09    7.30
  -9  15   1  132.09    6.40
  -9  15   1  148.49    7.60
   8 -15  -1   25.60    3.50
   8 -15  -1   25.40    3.60
  -8 -15   1   19.30    3.00
  -8 -15   1   27.60    3.80
  -8 -15   1   14.60    3.20
  -8 -15   1   20.20    3.10
   8 -15  -1   21.30    2.40
   8 -15  -1   25.80    2.80
  -8 -15   1   23.50    3.10
  -8 -15   1   21.00    2.90
  -8  15   1   24.50    3.50
  -8  15   1   17.80    3.10
  -8  15   1   22.20    2.80
   8  15  -1   15.40    2.80
   8  15  -1   26.00    3.60
  -7 -15   1  468.75   16.50
  -7 -15   1  486.15   16.60
   7 -15  -1  501.05   16.40
  -7 -15   1  492.05   17.60
  -7 -15   1  484.45   16.90
  -7 -15   1  485.95   17.60
   7 -15  -1  492.75   17.10
   7 -15  -1  461.55   17.10
   7 -15  -1  467.75   14.80
  -7 -15   1  448.36   16.90
   7  15  -1  483.15   17.30
  -7  15   1  475.75   17.60
  -7  15   1  490.95   15.50
  -7  15   1  501.55   17.50
   7  15  -1  503.35   17.20
  -7  15   1  499.35   16.60
  -6 -15   1  678.73   22.00
  -6 -15   1  712.03   25.10
   6 -15  -1  665.83   20.40
   6 -15  -1  722.13   27.60
   6 -15  -1  679.33   22.80
   6 -15  -1  711.93   24.20
  -6 -15   1  644.64   22.80
   6 -15  -1  723.03   22.10
  -6 -15   1  694.73   22.50
  -6 -15   1  675.73   22.20
  -6 -15   1  659.63   22.70
   6  15  -1  719.93   22.60
   6  15  -1  712.03   23.00
  -6  15   1  691.53   21.40
  -6  15   1  694.43   23.30
  -6  15   1  701.83   22.20
  -5 -15   1   22.60    3.30
   5 -15  -1   19.50    3.00
  -5 -15   1   23.40    3.00
  -5 -15   1   18.70    2.60
  -5 -15   1   21.60    3.50
   5 -15  -1   26.60    3.40
   5 -15  -1   27.70    4.40
  -5 -15   1   18.40    2.80
   5 -15  -1   14.30    3.30
   5  15  -1   20.50    3.00
   5  15  -1   20.20    4.00
  -5  15   1   17.80    2.90
  -5  15   1   28.40    5.00
  -5  15   1   17.90    3.00
  -5  15   1   20.60    2.40
  -5  15   1   15.50    2.20
   4 -15  -1    5.50    1.70
  -4 -15   1    3.50    1.70
  -4 -15   1    6.50    2.60
   4 -15  -1   10.00    2.60
  -4 -15   1    3.40    1.80
  -4 -15   1    6.30    2.40
   4 -15  -1    3.80    1.80
   4 -15  -1    3.40    1.70
  -4 -15   1    6.40    1.90
   4 -15  -1    1.80    1.70
   4  15  -1    4.60    1.80
  -4  15   1    4.50    1.40
  -4  15   1   -1.20    2.70
   4  15  -1    5.50    1.90
  -4  15   1    1.70    1.50
  -4  15   1    1.40    2.80
  -4  15   1    2.70    1.20
  -3 -15   1    5.30    1.90
   3 -15  -1    5.10    2.10
  -3 -15   1    6.60    2.20
  -3 -15   1    6.10    2.50
   3 -15  -1    5.60    2.00
   3 -15  -1    6.50    2.00
  -3 -15   1    3.60    2.10
  -3 -15   1    7.50    2.30
  -3 -15   1   11.30    2.40
   3 -15  -1    6.40    1.80
  -3 -15   1    8.50    2.90
  -3  15   1    8.00    3.10
  -3  15   1    7.30    1.60
   3  15  -1    7.50    2.00
  -3  15   1    5.30    3.60
   3  15  -1    3.00    2.70
  -3  15   1   11.20    2.10
   3  15  -1    6.10    1.90
  -3  15   1    4.40    2.00
  -2 -15   1    3.10    1.80
  -2 -15   1    1.00    1.50
   2 -15  -1    1.80    1.80
  -2 -15   1    3.20    1.50
   2 -15  -1    0.70    1.50
   2 -15  -1    0.80    1.60
  -2 -15   1    5.00    2.30
   2 -15  -1    0.40    2.40
  -2 -15   1    0.90    2.70
   2 -15  -1    3.10    2.00
  -2 -15   1    3.10    2.30
  -2 -15   1    4.30    2.30
   2  15  -1   -0.20    1.70
  -2  15   1    2.60    1.30
   2  15  -1    1.20    1.70
   2  15  -1    0.10    2.10
  -2  15   1    3.30    1.60
  -2  15   1   -0.10    4.00
  -2  15   1    5.30    2.50
  -1 -15   1  273.47   10.40
  -1 -15   1  251.37   12.00
   1 -15  -1  257.97   10.40
   1 -15  -1  258.27   10.10
  -1 -15   1  256.47    9.60
   1 -15  -1  260.37   10.70
   1 -15  -1  258.07   10.20
  -1 -15   1  265.27   10.80
   1 -15  -1  266.27   10.60
  -1 -15   1  265.57   10.70
   1 -15  -1  255.77    9.70
  -1 -15   1  257.77   10.40
  -1 -15   1  262.27   10.20
  -1  15   1  270.47    9.90
   1  15  -1  279.07   10.10
   1  15  -1  269.07   10.30
   1  15  -1  291.67   12.50
  -1  15   1  268.07   12.00
  -1  15   1  277.87   10.30
   0 -15   1    3.90    1.80
   0 -15  -1   10.20    2.10
   0 -15  -1    9.10    2.50
   0 -15   1   10.00    2.60
   0 -15   1   13.40    2.50
   0 -15  -1    9.50    2.90
   0 -15   1   12.20    2.70
   0 -15  -1    9.90    2.30
   0 -15   1    6.20    1.80
   0 -15   1    9.10    2.30
   0 -15  -1    9.30    2.70
   0 -15   1    0.90    2.10
   0 -15   1    8.80    1.90
   0 -15  -1   11.10    2.30
   0  15  -1    6.50    1.60
   0  15   1   11.50    2.20
   0  15  -1    9.00    2.90
   0  15   1   10.30    2.00
   0  15   1    6.10    2.10
   0  15  -1   12.50    2.30
   0  15  -1   10.50    4.00
  -1 -15  -1    7.30    4.00
  -1 -15  -1   10.90    2.20
  -1 -15  -1   13.80    2.60
  -1 -15  -1   15.10    3.00
   1 -15   1   16.20    3.10
   1 -15   1   14.50    2.30
  -1 -15  -1   13.10    2.10
   1 -15   1   18.40    3.00
   1 -15   1   17.80    2.60
   1 -15   1   16.20    2.70
  -1 -15  -1   12.60    2.30
   1  15   1    7.00    4.40
  -1  15  -1   16.10    2.40
   1  15   1   15.00    2.30
  -1  15  -1   14.50    3.50
   1  15   1    9.40    2.20
  -1  15  -1   19.20    2.50
  -1  15  -1    9.30    2.40
  -2 -15  -1    4.10    1.70
  -2 -15  -1    5.30    2.30
   2 -15   1    5.60    1.60
  -2 -15  -1    4.60    1.80
  -2 -15  -1    3.50    1.70
   2 -15   1    2.40    1.80
   2 -15   1    6.70    2.20
   2 -15   1    5.30    1.80
   2 -15   1    5.80    1.60
  -2 -15  -1    6.80    2.30
   2 -15   1    2.30    1.80
  -2 -15  -1    6.50    2.10
   2  15   1    4.40    1.70
   2  15   1    5.20    2.00
   2  15   1    5.60    2.60
  -2  15  -1    3.90    2.30
  -2  15  -1    4.20    1.40
  -2  15  -1    9.10    3.40
  -2  15  -1    5.80    1.70
  -3 -15  -1   40.20    4.00
  -3 -15  -1   36.90    4.10
   3 -15   1   45.20    3.70
  -3 -15  -1   47.30    4.70
   3 -15   1   44.90    4.30
   3 -15   1   39.10    2.90
   3 -15   1   38.20    4.20
  -3 -15  -1   37.90    3.70
  -3 -15  -1   44.10    4.60
  -3 -15  -1   39.90    3.80
   3 -15   1   37.70    3.40
  -3  15  -1   42.60    5.00
  -3  15  -1   46.70    5.00
  -3  15  -1   38.50    3.50
   3  15   1   45.30    4.10
   3  15   1   41.40    5.20
  -3  15  -1   42.80    3.20
  -3  15  -1   46.30    4.00
   3  15   1   42.40    4.00
   4 -15   1  176.98    7.70
  -4 -15  -1  183.38    8.70
   4 -15   1  177.28    7.90
  -4 -15  -1  190.38    8.70
  -4 -15  -1  175.18    8.60
  -4 -15  -1  173.18    7.80
  -4 -15  -1  175.48    8.00
   4 -15   1  179.98    6.80
   4 -15   1  173.48    8.30
  -4 -15  -1  176.98    8.70
  -4  15  -1  181.58    7.80
  -4  15  -1  171.98    8.90
   4  15   1  180.68    8.20
   4  15   1  187.98    8.30
  -4  15  -1  194.08    7.40
  -4  15  -1  181.88    8.20
  -4  15  -1  179.68    9.50
   5 -15   1    3.20    1.70
   5 -15   1    4.90    1.50
  -5 -15  -1    0.80    1.70
   5 -15   1    4.60    1.30
  -5 -15  -1   -1.30    1.90
  -5 -15  -1    2.80    1.90
  -5 -15  -1    4.20    2.40
  -5 -15  -1    0.30    2.00
  -5 -15  -1    3.30    1.80
   5  15   1    2.90    2.00
  -5  15  -1    1.60    1.30
  -5  15  -1    0.60    1.70
   5  15   1    3.80    2.00
   6 -15   1  305.27   10.50
  -6 -15  -1  324.57   12.10
  -6 -15  -1  317.97   12.70
  -6 -15  -1  300.37   11.40
   6 -15   1  315.37   12.50
   6 -15   1  307.97   11.50
  -6 -15  -1  307.07   12.70
  -6 -15  -1  309.27   11.50
  -6 -15  -1  285.57   12.30
   6  15   1  313.97   12.00
  -6  15  -1  302.77   11.40
  -6  15  -1  308.07   12.60
   6  15   1  315.17   12.10
  -6  15  -1  297.87   10.50
  -7 -15  -1  303.17   11.90
  -7 -15  -1  290.67   12.10
  -7 -15  -1  290.57   12.40
  -7 -15  -1  287.37   10.90
   7 -15   1  298.47   12.10
  -7 -15  -1  276.07   11.10
   7 -15   1  293.97   10.10
   7 -15   1  294.17   11.60
  -7 -15  -1  281.77   12.30
   7 -15   1  294.37   11.10
  -7 -15  -1  290.97   12.20
   7  15   1  287.87   11.70
  -7  15  -1  304.17   12.30
  -7  15  -1  294.07   11.00
  -7  15  -1  289.07   12.00
   7  15   1  288.87   11.60
   8 -15   1    2.80    1.40
  -8 -15  -1    3.90    2.10
  -8 -15  -1    0.10    2.00
  -8 -15  -1    1.90    2.40
  -8 -15  -1    0.20    1.90
  -8 -15  -1    0.00    1.80
  -8 -15  -1    1.70    2.00
   8 -15   1    1.60    1.50
[truncated: 3,572,380 more chars]
