# Supplementary material for: Isolation of a NHC-stabilized heavier nitrile and its conversion into an isonitrile analogue
Source: Nat Chem. 2024 Sep 10;16(12):2009–16. doi: 10.1038/s41557-024-01618-6 (PMC11611736; doi:10.1038/s41557-024-01618-6)
Supplement: Supplementary file 6 — Crystallographic data for compound 5, CCDC 2325632. [file 41557_2024_1618_MOESM6_ESM.cif]

# CIF-file generated for DolMa14_0m       P b c a      R = 0.04

#==============================================================================
data_global
#==============================================================================

# 0. AUDIT DETAILS

_audit_creation_date                              'Thursday, 11 May 2023   '
_audit_creation_method                            'PLATON <TABLE ACC> option'
_audit_update_record
;
;

#===============================================================================

# 1. SUBMISSION DETAILS
 
# Name and address of author for X-ray correspondence

_publ_contact_author_name                    # Name of author for correspondence
;
Prof. Dr. Shigeyoshi Inoue
;
_publ_contact_author_address              # address of author for correspondence
;
Professur fuer Siliciumchemie
Technische Universitaet Muenchen
Lichtenbergstrasse 4
85747 Garching bei Muenchen
Germany
;
 
_publ_contact_author_email                    s.inoue@tum.de
_publ_contact_author_fax                      '+49(0)89-289-13605'
_publ_contact_author_phone                    '+49(0)89-289-13834'
 
_publ_requested_journal                       'Nature Chemistry'
# Publication choise FI, CI or EI for Inorganic
#                    FM, CM or EM for Metal-organic
#                    FO, CO or EO for Organic
_publ_requested_category                      ?
_publ_requested_coeditor_name                 ?
 
_publ_contact_letter                         # Include date of submission
;
Date of submission 
;

#===============================================================================

# 2. PROCESSING SUMMARY (JOURNAL OFFICE ONLY)

_journal_date_recd_electronic                     ?

_journal_date_to_coeditor                         ?
_journal_date_from_coeditor                       ?
_journal_date_accepted                            ?

_journal_date_printers_first                      ?
_journal_date_printers_final                      ?
_journal_date_proofs_out                          ?
_journal_date_proofs_in                           ?

_journal_coeditor_name                            ?
_journal_coeditor_code                            ?
_journal_coeditor_notes
;
;

_journal_techeditor_code                          ?
_journal_techeditor_notes
;
;

_journal_coden_ASTM                               ?
_journal_name_full                                ?
_journal_year                                     ?
_journal_volume                                   ?
_journal_issue                                    ?
_journal_page_first                               ?
_journal_page_last                                ?


_journal_suppl_publ_number                        ?
_journal_suppl_publ_pages                         ?


#===============================================================================

# 3. TITLE AND AUTHOR LIST

_publ_section_title
;
Isolation of an NHC-Stabilized Heavier Nitrile and 
its Conversion Into an Isonitrile Analogue
;
_publ_section_title_footnote
;
;

# The loop structure below should contain the names and adresses of all
# authors, in the required order of publication. Repeat as necessary.


loop_
_publ_author_name
_publ_author_footnote
_publ_author_address
'Doleschal, M.E.'
;   # author related footnote
?
;
;
	Professur f\"ur Siliciumchemie
	Technische Universitaet Muenchen
	Lichtenbergstrasse 4
	85747 Garching bei Muenchen
	Germany
;

'Kostenko, A.'
;   # author related footnote
?
;
;
	Professur f\"ur Siliciumchemie
	Technische Universitaet Muenchen
	Lichtenbergstrasse 4
	85747 Garching bei Muenchen
	Germany
;

'Liu, J.Y.'
;   # author related footnote
?
;
;
	WACKER-Lehrstuhl f\"ur Makromolekulare Chemie
	Technische Universitaet Muenchen
	Lichtenbergstrasse 4
	85747 Garching bei Muenchen
	Germany
;

'Inoue, S.'
;   # author related footnote
?
;
;
	Professur f\"ur Siliciumchemie
	Technische Universitaet Muenchen
	Lichtenbergstrasse 4
	85747 Garching bei Muenchen
	Germany
;


#===============================================================================

# 4. TEXT

_publ_section_synopsis
;
 ?
;
_publ_section_abstract
;
Nitriles (R C?N) have been investigated since the late 18th 
century and are ubiquitous encounters in organic and 
inorganic syntheses. In contrast, heavier nitriles, 
which contain the heavier analogues of carbon and 
nitrogen, are sparsely investigated species. 
Herein, we report the successful synthesis and 
isolation of a phosphino-silylene featuring an NHCP 
(N-heterocyclic carbene-phosphinidene) and a highly 
sterically demanding silyl-group as ligands. Due to its 
unique structural motif, it can be regarded as a 
Lewis base-stabilised heavier nitrile. The Si-P 
bond displays multiple bond character and a 
trans-bent geometry, the latter indicating 
fundamental differences between heavier and classical 
nitriles.  In solution, a quantitative rearrangement 
to phosphasilenylidene occurs, which is without 
precedence in the literature. However, it is 
consistent with theoretical predictions of rearrangements 
from heavier nitriles to heavier isonitriles. 
Our preliminary reactivity study revealed both 
isomers exhibit a highly nucleophilic silicon 
centre capable of oxidative addition and complex 
formation. 
;

# Insert blank lines between paragraphs

_publ_section_comment
;
;
_publ_section_exptl_prep
;
 The crystal was fixed on the top of a kapton micro sampler with
 perfluorinated ether and transferred to the diffractometer.
;
_publ_section_exptl_refinement
;
 Solution and refinements with the program APEX (Bruker 2021) 
 and SHELXL2018 (Sheldrick, 2018)in conjunction with SHELXLE (Huebschle, 2011).
 Hydrogen atoms could be located in the difference Fourier maps
 and were allowed to refine freely.
;

# Insert blank lines between references

_publ_section_references
;
 Allen, F.H. (2002).
   Acta Cryst. B58, 380-388.

 Altomare, A., Burla, M.C., Camalli, M., Cascarano, G.L., Giacovazzo, C.
   Guagliardi, A., Moliterni, A.G.G., Polidori, G. & Spagna, R.
   (1999) J. Appl. Cryst. 32, 115-119.

 Beurskens, P.T., Beurskens, G., de Gelder, R., Garc\'ia-Granda, S.,
 Gould, R.O., Israel, R. & Smits, J.M.M. (1999) The DIRDIF99 Program System,
   Technical Report of the Crystallography Laboratory,
   University of Nijmegen, The Netherlands.

 Boer, J.L. de & Duisenberg, A.J.M. (1984). Acta Cryst. A40, C-410.

 Boeyens, J.C.A. (1978). J.Cryst.Mol.Struct. 8, 317-320.

 Cremer, D. & Pople, J.A. (1975). J. Am. Chem. Soc. 97, 1354-1358.

 Duisenberg, A.J.M. (1992). J. Appl. Cryst. 25, 92-96.

 Duisenberg, A.J.M., Kroon-Batenburg, L.M.J. & Schreurs, A.M.M. (2003).
   J. Appl. Cryst. 36, 220-229.

 Enraf-Nonius (1989). CAD-4 Software. Version 5. Enraf-Nonius, Delft,
   The Netherlands.

 Flack, H.D. (1983). Acta Cryst. A39, 876-881.

 Hooft, R.W.W. (1998). Collect Software, Nonius B.V., Delft, The Netherlands.

 LePage, Y. (1987). J. Appl. Cryst. 20, 264-269.

 Mackay, A.L. (1984). Acta Cryst. A40, 165-166.

 Meulenaer, J. de & Tompa, H. (1965). Acta Cryst. 19, 1014-1018.

 North, A.C.T., Phillips, D.C. & Mathews, F.S. (1968).
  Acta Cryst. A24, 351-359.

 Otwinowski, Z. & Minor, W. (1997). Methods in Enzymology, Vol. 276,
   Macromolecular Crystallography, Part A, edited by C.W. Carter &
    R.M. Sweet, pp. 307-326. London: Academic Press.

 Sheldrick, G.M. (1986). SHELXS86. University of G\"ottingen, Germany.

 Sheldrick, G.M. (1993). SHELXL93. University of G\"ottingen, Germany.

 Sheldrick, G.M. (1997). SHELXS97. University of G\"ottingen, Germany.

 Sheldrick, G.M. (1997). SHELXL97. University of G\"ottingen, Germany.

 Sluis, P. van der & Spek, A.L. (1990). Acta Cryst. A46, 194-201.

 Spek, A.L. (1987). Acta Cryst. C43, 1233-1235.

 Spek, A.L. (1988). J. Appl. Cryst. 21, 578-579.

 Spek, A.L. (1994). Am. Crystallogr. Assoc.-Abstracts, 22, 66.

 Spek, A.L. (1997). HELENA, Program for Datareduction, Utrecht
   University, The Netherlands.

 Spek, A.L. (2003). J. Appl. Cryst. 36, 7-13.

 Wilson, A.J.C. (1992). Ed. International Tables for Crystallography,
   Volume C, Kluwer Academic Publishers, Dordrecht, The Netherlands.
;
_publ_section_acknowledgements
;
;
_publ_section_figure_captions
; View of the title compound with the atom numbering scheme.
Displacement ellipsoids for non-H atoms are drawn at the 50% probability level.
;

#===============================================================================

data_dolma14_0m

#===============================================================================

# 5. CHEMICAL DATA

_chemical_name_systematic
;
;
_chemical_name_common                             ?
_chemical_melting_point                           ?
_chemical_formula_moiety
'C54 H75 N2 P Si5'
# Ex: 'C12 H16 N2 O6, H2 O' and '(Cd 2+)3, (C6 N6 Cr 3-)2, 2(H2 O)'
_chemical_formula_structural                      ?
_chemical_formula_sum
'C54 H75 N2 P Si5'
_chemical_formula_iupac                           ?
_chemical_formula_weight                             923.58
_chemical_compound_source                        'see text'

loop_
_atom_type_symbol
_atom_type_description
_atom_type_scat_dispersion_real
_atom_type_scat_dispersion_imag
_atom_type_scat_source
 C   C    0.0033    0.0016
' International Tables Vol C Tables 4.2.6.8 and 6.1.1.4'
 H   H    0.0000    0.0000
' International Tables Vol C Tables 4.2.6.8 and 6.1.1.4'
 N   N    0.0061    0.0033
' International Tables Vol C Tables 4.2.6.8 and 6.1.1.4'
 P   P    0.1023    0.0942
' International Tables Vol C Tables 4.2.6.8 and 6.1.1.4'
Si  Si    0.0817    0.0704
' International Tables Vol C Tables 4.2.6.8 and 6.1.1.4'

#===============================================================================

# 6. CRYSTAL DATA

_symmetry_cell_setting                            orthorhombic
_symmetry_space_group_name_Hall                   '-P 2ac 2ab'
_symmetry_space_group_name_H-M                    'P b c a'
_symmetry_Int_Tables_number                              61

loop_
_space_group_symop_id
_space_group_symop_operation_xyz
   1 x,y,z
   2 1/2-x,-y,1/2+z
   3 1/2+x,1/2-y,-z
   4 -x,1/2+y,1/2-z
   5 -x,-y,-z
   6 1/2+x,y,1/2-z
   7 1/2-x,1/2+y,z
   8 x,1/2-y,1/2+z

_cell_length_a                                       12.3808(8)
_cell_length_b                                      24.1218(14)
_cell_length_c                                        37.441(2)
_cell_angle_alpha                                            90
_cell_angle_beta                                             90
_cell_angle_gamma                                            90
_cell_volume                                        11181.7(11)
_cell_formula_units_Z                                 8
_cell_measurement_temperature                       100
_cell_measurement_reflns_used     9564
_cell_measurement_theta_min       2.4663     
_cell_measurement_theta_max       32.0097        
_cell_special_details
;
;

_exptl_crystal_description        'fragment'
_exptl_crystal_colour             'colorless'

_exptl_crystal_size_max                               0.477
_exptl_crystal_size_mid                               0.262
_exptl_crystal_size_min                               0.252
_exptl_crystal_size_rad                           ?
_exptl_crystal_density_meas                       ?
_exptl_crystal_density_diffrn                         1.097
_exptl_crystal_density_method                    'Not Measured'
_exptl_crystal_F_000                                   3984
_exptl_absorpt_coefficient_mu                         0.191
_exptl_crystal_density_meas_temp                  ?

# Permitted for _exptl_absorpt_correction_type :
# analytical     'analytical from crystal shape'
#                Example: de Meulenaer&Tompa: ABST
# cylinder       'cylindrical'
# gaussian       'Gaussian from crystal shape'
#                Example: PLATON/ABSG
# integration    'integration from crystal shape'
# multi-scan     'symmetry-related measurements'
#                Example: SADABS, MULABS
# none           'no absorption corr. applied'
# numerical      'numerical from crystal shape'
# psi-scan       'psi-scan corrections'
#                Example: PLATON/ABSP
# refdelf        'refined from delta-F'
#                Example: SHELXA,
# sphere         'spherical'
#                Example: PLATON/ABSS
_exptl_absorpt_correction_type 'multi-scan'
_exptl_absorpt_process_details 'SADABS 2016/2, Bruker, 2016'
_exptl_absorpt_correction_T_min                   0.6990
_exptl_absorpt_correction_T_max                   0.7464

#===============================================================================

# 7. EXPERIMENTAL DATA

_exptl_special_details
;
Diffractometer operator             Jinyu Liu
scanspeed                           5 s per frame
dx                                  40 mm
2480 frames measured in 7 data sets
phi-scans with delta_phi         = 0.5
omega-scans with delta_omega     = 0.5
shutterless mode
;
_diffrn_ambient_temperature                         100
_diffrn_radiation_wavelength                        0.71073
_diffrn_radiation_probe                           'x-ray'
_diffrn_radiation_type                            'MoK\a'
_diffrn_radiation_source          'TXS rotating anode'
_diffrn_radiation_monochromator   'Helios optic'

_diffrn_measurement_device        ' \k-geometry diffractometer '
_diffrn_measurement_device_type   ' Bruker Photon CMOS '
_diffrn_measurement_method        ' phi- and omega-rotation '
_diffrn_detector                  ' CMOS plate '
_diffrn_detector_area_resol_mean  16

# number of measured reflections (redundant set)
_diffrn_reflns_number                            300272
_diffrn_reflns_av_R_equivalents                    0.0590
_diffrn_reflns_av_unetI/netI                       0.0174
_diffrn_reflns_limit_h_min                          -15
_diffrn_reflns_limit_h_max                           15
_diffrn_reflns_limit_k_min                          -29
_diffrn_reflns_limit_k_max                           29
_diffrn_reflns_limit_l_min                          -45
_diffrn_reflns_limit_l_max                           45
_diffrn_reflns_theta_min                           1.09
_diffrn_reflns_theta_max                          25.68
_diffrn_reflns_theta_full                         25.24
_diffrn_measured_fraction_theta_max               0.999
_diffrn_measured_fraction_theta_full              0.999
_diffrn_reflns_reduction_process
;
;

# number of unique reflections
_reflns_number_total                                10597
# number of observed reflections (> n sig(I))
_reflns_number_gt                                    9839
_reflns_threshold_expression                      I>2\s(I)

_computing_data_collection       'APEX 4 Control Software (Bruker, 2021)'
_computing_cell_refinement       'SAINT (Bruker, 2019)'
_computing_data_reduction        'SAINT (Bruker, 2019)'
_computing_structure_solution    'SHELXT (Sheldrick, 2015)'
_computing_structure_refinement  
'SHELXL (Sheldrick, 2018), SHELXLE (Huebschle, 2011)'
_computing_molecular_graphics    'PLATON (Spek, 2011)'
_computing_publication_material  'PLATON (Spek, 2011), enCIFer (Allen, 2004)'

#===============================================================================

# 8. REFINEMENT DATA

_refine_special_details
;
 Refinement on F^2^ for ALL reflections except those
 flagged by the user for potential systematic errors.
 Weighted R-factors wR and all goodnesses of fit S
 are based on F^2^, conventional R-factors R are based
 on F, with F set to zero for negative F^2^. The
 observed criterion of F^2^ > 2sigma(F^2^) is used only
 for calculating -R-factor-obs etc. and is not
 relevant to the choice of reflections for refinement.
 R-factors based on F^2^ are statistically about twice
 as large as those based on F, and R-factors based on
 ALL data will be even larger.
;
_refine_ls_structure_factor_coef                  Fsqd
_refine_ls_matrix_type                            full
_refine_ls_weighting_scheme                       'calc'
_refine_ls_weighting_details
'W=1/[\S^2^(FO^2^)+(0.0639P)^2^+5.8156P] WHERE P=(FO^2^+2FC^2^)/3'
_atom_sites_solution_primary                     'iterative'
_atom_sites_solution_secondary                   'difmap'
_atom_sites_solution_hydrogens                   'geom'


# Permitted for _refine_ls_hydrogen_treatment :
# refall            - refined all H-atom parameters
# refxyz            - refined H-atom coordinates only
# refU              - refined H-atom U only
# noref             - no refinement of H-atom parameters
# constr            - H-atom parameters constrained
# hetero            - H-atom parameters constrained for H on C,
#                     all H-atom parameters refined for H on
#                     heteroatoms
# heteroxyz         - H-atom parameters constrained for H on C,
#                     refined H-atom coordinates only for H
#                     on heteroatoms
# heteroU           - H-atom parameters constrained for H on C,
#                     refined H-atom U's only for H on
#                     heteroatoms
# heteronoref       - H-atom parameters constrained for H on C,
#                     no refinement of H-atom parameters for
#                     H on heteroatoms
# hetero-mixed      - H-atom parameters constrained for H on C
#                     and some heteroatoms, all H-atom
#                     parameters refined for H on remaining
#                     heteroatoms.
# heteroxyz-mixed   - H-atom parameters constrained for H on C
#                     and some heteroatoms, refined H-atom
#                     coordinates only for H on remaining
#                     heteroatoms.
# heteroU-mixed     - H-atom parameters constrained for H on C
#                     and some heteroatoms, refined H-atom
#                     U's only for H on remaining heteroatoms
# heteronoref-mixed - H-atom parameters constrained for H on C
#                     and some heteroatoms, no refinement of
#                     H-atom parameters for H on remaining
#                     heteroatoms
# mixed   - some constrained, some independent
# undef   - H-atom parameters not defined
_refine_ls_hydrogen_treatment                    'constr'

_refine_ls_extinction_method                      'none'
_refine_ls_abs_structure_details                  ?
_refine_ls_abs_structure_Flack                   .
_refine_ls_number_reflns                              10597
_refine_ls_number_parameters                            576
_refine_ls_number_restraints                              0
_refine_ls_number_constraints                     ?
_refine_ls_R_factor_all                              0.0387
_refine_ls_R_factor_gt                               0.0358
_refine_ls_wR_factor_ref                             0.1111
_refine_ls_wR_factor_gt                              0.1085
_refine_ls_goodness_of_fit_ref                        1.034
_refine_ls_restrained_S_all                           1.034
_refine_ls_shift/su_max                               0.002
_refine_ls_shift/su_mean                              0.000
_refine_diff_density_max                              0.441
_refine_diff_density_min                             -0.351
_refine_diff_density_rms                              0.039

#===============================================================================

# 9. ATOMIC COORDINATES AND DISPLACEMENT PARAMETERS

loop_
_atom_site_label
_atom_site_type_symbol
_atom_site_thermal_displace_type
_atom_site_fract_x
_atom_site_fract_y
_atom_site_fract_z
_atom_site_occupancy
_atom_site_U_iso_or_equiv
_atom_site_calc_flag
_atom_site_refinement_flags
_atom_site_disorder_assembly
_atom_site_disorder_group
P1 P Uani 0.36839(4) 0.35726(2) 0.62562(2) 1.000 0.0346(1) d . . .
Si1 Si Uani 0.43299(4) 0.43191(2) 0.60550(2) 1.000 0.0320(1) d . . .
Si2 Si Uani 0.47915(3) 0.29635(2) 0.59763(2) 1.000 0.0212(1) d . . .
Si3 Si Uani 0.50030(3) 0.22393(2) 0.63944(2) 1.000 0.0204(1) d . . .
Si4 Si Uani 0.65610(4) 0.32830(2) 0.58543(2) 1.000 0.0284(1) d . . .
Si5 Si Uani 0.39458(4) 0.26965(2) 0.54367(2) 1.000 0.0344(1) d . . .
N1 N Uani 0.21724(10) 0.48812(5) 0.61862(3) 1.000 0.0225(3) d . . .
N2 N Uani 0.35000(10) 0.53224(5) 0.64172(3) 1.000 0.0243(4) d . . .
C1 C Uani 0.32515(12) 0.48438(6) 0.62468(4) 1.000 0.0227(4) d . . .
C2 C Uani 0.25962(13) 0.56507(6) 0.64632(4) 1.000 0.0288(4) d . . .
C3 C Uani 0.17669(13) 0.53780(6) 0.63145(4) 1.000 0.0287(4) d . . .
C4 C Uani 0.45647(12) 0.54909(6) 0.65352(4) 1.000 0.0259(4) d . . .
C5 C Uani 0.49228(13) 0.53081(7) 0.68683(5) 1.000 0.0320(5) d . . .
C6 C Uani 0.59086(15) 0.55179(8) 0.69894(5) 1.000 0.0384(5) d . . .
C7 C Uani 0.64991(14) 0.58810(8) 0.67846(5) 1.000 0.0388(5) d . . .
C8 C Uani 0.61399(14) 0.60398(8) 0.64520(5) 1.000 0.0397(6) d . . .
C9 C Uani 0.51548(13) 0.58518(7) 0.63176(5) 1.000 0.0330(5) d . . .
C10 C Uani 0.47873(16) 0.60251(10) 0.59466(5) 1.000 0.0488(7) d . . .
C11 C Uani 0.4824(2) 0.66542(11) 0.58950(7) 1.000 0.0685(9) d . . .
C12 C Uani 0.5462(3) 0.57483(10) 0.56588(6) 1.000 0.0728(9) d . . .
C13 C Uani 0.42948(16) 0.48967(8) 0.70919(5) 1.000 0.0447(6) d . . .
C14 C Uani 0.3799(2) 0.51715(11) 0.74200(8) 1.000 0.0760(10) d . . .
C15 C Uani 0.5006(2) 0.44110(8) 0.71973(6) 1.000 0.0533(7) d . . .
C16 C Uani 0.15349(12) 0.45096(6) 0.59683(4) 1.000 0.0252(4) d . . .
C17 C Uani 0.09381(12) 0.40893(6) 0.61361(5) 1.000 0.0292(5) d . . .
C18 C Uani 0.03109(15) 0.37555(8) 0.59139(6) 1.000 0.0409(6) d . . .
C19 C Uani 0.02845(16) 0.38400(9) 0.55504(6) 1.000 0.0478(6) d . . .
C20 C Uani 0.08784(15) 0.42568(9) 0.53961(5) 1.000 0.0442(6) d . . .
C21 C Uani 0.15216(13) 0.46087(7) 0.56027(4) 1.000 0.0325(5) d . . .
C22 C Uani 0.09543(14) 0.40060(7) 0.65362(5) 1.000 0.0356(5) d . . .
C23 C Uani 0.08346(19) 0.34001(9) 0.66431(7) 1.000 0.0570(8) d . . .
C24 C Uani 0.00790(18) 0.43512(9) 0.67177(5) 1.000 0.0479(6) d . . .
C25 C Uani 0.21481(15) 0.50790(8) 0.54298(5) 1.000 0.0393(5) d . . .
C26 C Uani 0.30010(18) 0.48644(10) 0.51684(6) 1.000 0.0555(7) d . . .
C27 C Uani 0.1385(2) 0.54842(11) 0.52447(7) 1.000 0.0650(8) d . . .
C28 C Uani 0.65883(17) 0.37556(8) 0.54560(5) 1.000 0.0430(6) d . . .
C29 C Uani 0.74943(16) 0.26886(8) 0.57476(6) 1.000 0.0463(6) d . . .
C30 C Uani 0.71484(14) 0.36599(7) 0.62452(5) 1.000 0.0356(5) d . . .
C31 C Uani 0.4911(2) 0.24187(11) 0.50926(5) 1.000 0.0630(9) d . . .
C32 C Uani 0.3336(3) 0.33229(11) 0.52261(6) 1.000 0.0739(9) d . . .
C33 C Uani 0.2890(3) 0.21613(15) 0.55082(7) 1.000 0.0954(13) d . . .
C34 C Uani 0.37386(12) 0.20726(6) 0.66574(4) 1.000 0.0235(4) d . . .
C35 C Uani 0.26964(13) 0.21906(6) 0.65387(4) 1.000 0.0277(4) d . . .
C36 C Uani 0.17974(13) 0.20720(6) 0.67482(5) 1.000 0.0322(5) d . . .
C37 C Uani 0.18994(14) 0.18314(7) 0.70822(5) 1.000 0.0323(5) d . . .
C38 C Uani 0.29285(15) 0.16974(7) 0.71997(4) 1.000 0.0344(5) d . . .
C39 C Uani 0.38269(13) 0.18180(7) 0.69923(4) 1.000 0.0296(5) d . . .
C40 C Uani 0.09195(16) 0.17352(9) 0.73146(6) 1.000 0.0462(6) d . . .
C41 C Uani 0.60162(12) 0.24884(6) 0.67329(4) 1.000 0.0235(4) d . . .
C42 C Uani 0.70672(13) 0.22867(7) 0.67520(5) 1.000 0.0306(5) d . . .
C43 C Uani 0.78064(14) 0.24995(8) 0.69969(5) 1.000 0.0401(5) d . . .
C44 C Uani 0.75157(16) 0.29192(7) 0.72300(5) 1.000 0.0408(6) d . . .
C45 C Uani 0.64751(15) 0.31235(7) 0.72118(5) 1.000 0.0360(5) d . . .
C46 C Uani 0.57377(13) 0.29169(7) 0.69678(4) 1.000 0.0286(5) d . . .
C47 C Uani 0.8306(2) 0.31426(10) 0.75015(7) 1.000 0.0674(9) d . . .
C48 C Uani 0.55502(12) 0.15656(6) 0.62138(4) 1.000 0.0239(4) d . . .
C49 C Uani 0.58066(15) 0.14867(7) 0.58569(4) 1.000 0.0344(5) d . . .
C50 C Uani 0.62236(17) 0.09869(8) 0.57319(5) 1.000 0.0416(6) d . . .
C51 C Uani 0.64063(14) 0.05468(7) 0.59610(5) 1.000 0.0355(5) d . . .
C52 C Uani 0.61753(13) 0.06254(7) 0.63197(5) 1.000 0.0328(5) d . . .
C53 C Uani 0.57534(13) 0.11211(6) 0.64428(4) 1.000 0.0292(5) d . . .
C54 C Uani 0.6845(2) -0.00006(8) 0.58310(6) 1.000 0.0557(8) d . . .
H2 H Uiso 0.25679 0.60017 0.65779 1.000 0.0350 c RU . .
H3 H Uiso 0.10399 0.55018 0.62998 1.000 0.0340 c RU . .
H6 H Uiso 0.61748 0.54080 0.72166 1.000 0.0460 c RU . .
H7 H Uiso 0.71618 0.60238 0.68734 1.000 0.0470 c RU . .
H8 H Uiso 0.65706 0.62819 0.63115 1.000 0.0480 c RU . .
H10 H Uiso 0.40220 0.59018 0.59155 1.000 0.0590 c RU . .
H11A H Uiso 0.55735 0.67823 0.59098 1.000 0.1030 c RU . .
H11B H Uiso 0.43947 0.68343 0.60819 1.000 0.1030 c RU . .
H11C H Uiso 0.45261 0.67490 0.56603 1.000 0.1030 c RU . .
H12A H Uiso 0.51546 0.58316 0.54237 1.000 0.1090 c RU . .
H12B H Uiso 0.54635 0.53464 0.56967 1.000 0.1090 c RU . .
H12C H Uiso 0.62045 0.58884 0.56703 1.000 0.1090 c RU . .
H13 H Uiso 0.36912 0.47497 0.69419 1.000 0.0540 c RU . .
H14A H Uiso 0.33035 0.54658 0.73441 1.000 0.1140 c RU . .
H14B H Uiso 0.43730 0.53309 0.75679 1.000 0.1140 c RU . .
H14C H Uiso 0.34003 0.48943 0.75588 1.000 0.1140 c RU . .
H15A H Uiso 0.53128 0.42414 0.69822 1.000 0.0800 c RU . .
H15B H Uiso 0.45732 0.41357 0.73260 1.000 0.0800 c RU . .
H15C H Uiso 0.55918 0.45422 0.73518 1.000 0.0800 c RU . .
H18 H Uiso -0.01058 0.34645 0.60152 1.000 0.0490 c RU . .
H19 H Uiso -0.01498 0.36072 0.54045 1.000 0.0570 c RU . .
H20 H Uiso 0.08516 0.43068 0.51445 1.000 0.0530 c RU . .
H22 H Uiso 0.16694 0.41384 0.66264 1.000 0.0430 c RU . .
H23A H Uiso 0.01040 0.32724 0.65850 1.000 0.0850 c RU . .
H23B H Uiso 0.09587 0.33619 0.69004 1.000 0.0850 c RU . .
H23C H Uiso 0.13640 0.31760 0.65126 1.000 0.0850 c RU . .
H24A H Uiso 0.01965 0.47445 0.66651 1.000 0.0720 c RU . .
H24B H Uiso 0.01100 0.42923 0.69765 1.000 0.0720 c RU . .
H24C H Uiso -0.06315 0.42383 0.66281 1.000 0.0720 c RU . .
H25 H Uiso 0.25317 0.52853 0.56236 1.000 0.0470 c RU . .
H26A H Uiso 0.26493 0.46455 0.49810 1.000 0.0830 c RU . .
H26B H Uiso 0.35203 0.46313 0.52967 1.000 0.0830 c RU . .
H26C H Uiso 0.33799 0.51789 0.50599 1.000 0.0830 c RU . .
H27A H Uiso 0.17997 0.57992 0.51522 1.000 0.0980 c RU . .
H27B H Uiso 0.08470 0.56174 0.54163 1.000 0.0980 c RU . .
H27C H Uiso 0.10195 0.52963 0.50466 1.000 0.0980 c RU . .
H28A H Uiso 0.73323 0.38750 0.54105 1.000 0.0640 c RU . .
H28B H Uiso 0.61357 0.40808 0.55029 1.000 0.0640 c RU . .
H28C H Uiso 0.63113 0.35576 0.52466 1.000 0.0640 c RU . .
H29A H Uiso 0.72342 0.24953 0.55341 1.000 0.0700 c RU . .
H29B H Uiso 0.75107 0.24301 0.59495 1.000 0.0700 c RU . .
H29C H Uiso 0.82236 0.28312 0.57038 1.000 0.0700 c RU . .
H30A H Uiso 0.78663 0.38007 0.61824 1.000 0.0530 c RU . .
H30B H Uiso 0.72093 0.34058 0.64484 1.000 0.0530 c RU . .
H30C H Uiso 0.66776 0.39708 0.63096 1.000 0.0530 c RU . .
H31A H Uiso 0.45348 0.23758 0.48640 1.000 0.0940 c RU . .
H31B H Uiso 0.51875 0.20579 0.51709 1.000 0.0940 c RU . .
H31C H Uiso 0.55149 0.26777 0.50636 1.000 0.0940 c RU . .
H32A H Uiso 0.38925 0.36077 0.51952 1.000 0.1110 c RU . .
H32B H Uiso 0.27595 0.34665 0.53798 1.000 0.1110 c RU . .
H32C H Uiso 0.30350 0.32236 0.49926 1.000 0.1110 c RU . .
H33A H Uiso 0.26306 0.20266 0.52766 1.000 0.1430 c RU . .
H33B H Uiso 0.22862 0.23232 0.56416 1.000 0.1430 c RU . .
H33C H Uiso 0.31952 0.18516 0.56442 1.000 0.1430 c RU . .
H35 H Uiso 0.25982 0.23550 0.63104 1.000 0.0330 c RU . .
H36 H Uiso 0.10977 0.21581 0.66601 1.000 0.0390 c RU . .
H38 H Uiso 0.30196 0.15212 0.74246 1.000 0.0410 c RU . .
H39 H Uiso 0.45235 0.17250 0.70802 1.000 0.0350 c RU . .
H40A H Uiso 0.05872 0.20922 0.73742 1.000 0.0690 c RU . .
H40B H Uiso 0.11387 0.15464 0.75348 1.000 0.0690 c RU . .
H40C H Uiso 0.03970 0.15048 0.71857 1.000 0.0690 c RU . .
H42 H Uiso 0.72853 0.19983 0.65950 1.000 0.0370 c RU . .
H43 H Uiso 0.85195 0.23545 0.70041 1.000 0.0480 c RU . .
H45 H Uiso 0.62611 0.34115 0.73698 1.000 0.0430 c RU . .
H46 H Uiso 0.50300 0.30685 0.69596 1.000 0.0340 c RU . .
H47A H Uiso 0.90449 0.30900 0.74139 1.000 0.1010 c RU . .
H47B H Uiso 0.82150 0.29441 0.77279 1.000 0.1010 c RU . .
H47C H Uiso 0.81709 0.35387 0.75388 1.000 0.1010 c RU . .
H49 H Uiso 0.56946 0.17818 0.56930 1.000 0.0410 c RU . .
H50 H Uiso 0.63855 0.09476 0.54852 1.000 0.0500 c RU . .
H52 H Uiso 0.63092 0.03334 0.64841 1.000 0.0390 c RU . .
H53 H Uiso 0.55978 0.11600 0.66900 1.000 0.0350 c RU . .
H54A H Uiso 0.62746 -0.02818 0.58416 1.000 0.0830 c RU . .
H54B H Uiso 0.74500 -0.01145 0.59830 1.000 0.0830 c RU . .
H54C H Uiso 0.70955 0.00389 0.55840 1.000 0.0830 c RU . .

loop_
_atom_site_aniso_label
_atom_site_aniso_U_11
_atom_site_aniso_U_22
_atom_site_aniso_U_33
_atom_site_aniso_U_23
_atom_site_aniso_U_13
_atom_site_aniso_U_12
P1 0.0350(2) 0.0209(2) 0.0478(3) 0.0009(2) 0.0157(2) 0.0062(2)
Si1 0.0273(2) 0.0224(2) 0.0463(3) -0.0007(2) 0.0108(2) 0.0046(2)
Si2 0.0212(2) 0.0187(2) 0.0236(2) -0.0006(2) 0.0007(2) 0.0018(2)
Si3 0.0190(2) 0.0187(2) 0.0234(2) -0.0007(2) 0.0004(2) 0.0002(1)
Si4 0.0248(2) 0.0275(2) 0.0329(2) 0.0017(2) 0.0079(2) -0.0008(2)
Si5 0.0400(3) 0.0330(2) 0.0303(2) -0.0034(2) -0.0102(2) 0.0031(2)
N1 0.0193(6) 0.0215(6) 0.0267(6) -0.0027(5) 0.0011(5) 0.0017(5)
N2 0.0201(6) 0.0219(6) 0.0308(7) -0.0028(5) 0.0005(5) 0.0002(5)
C1 0.0219(7) 0.0204(7) 0.0257(7) 0.0000(6) 0.0011(6) -0.0001(6)
C2 0.0247(8) 0.0247(7) 0.0370(8) -0.0069(6) 0.0045(6) 0.0035(6)
C3 0.0226(7) 0.0257(8) 0.0378(8) -0.0053(6) 0.0027(6) 0.0043(6)
C4 0.0216(7) 0.0228(7) 0.0332(8) -0.0044(6) -0.0004(6) -0.0006(6)
C5 0.0281(8) 0.0278(8) 0.0402(9) 0.0032(7) -0.0031(7) -0.0019(6)
C6 0.0332(9) 0.0398(9) 0.0421(10) 0.0037(8) -0.0089(8) -0.0033(8)
C7 0.0259(8) 0.0426(10) 0.0479(10) -0.0035(8) -0.0055(7) -0.0090(7)
C8 0.0301(9) 0.0445(10) 0.0445(10) 0.0022(8) 0.0025(8) -0.0131(8)
C9 0.0262(8) 0.0365(9) 0.0363(9) -0.0001(7) 0.0019(7) -0.0053(7)
C10 0.0344(10) 0.0737(15) 0.0384(10) 0.0155(10) -0.0004(8) -0.0184(10)
C11 0.0840(18) 0.0691(16) 0.0525(13) 0.0158(12) 0.0099(12) 0.0345(14)
C12 0.127(2) 0.0527(13) 0.0387(12) 0.0031(10) 0.0086(14) -0.0069(15)
C13 0.0411(10) 0.0460(11) 0.0469(11) 0.0163(9) -0.0082(8) -0.0127(8)
C14 0.0711(17) 0.0673(16) 0.0895(19) 0.0306(14) 0.0379(15) 0.0092(13)
C15 0.0730(15) 0.0346(10) 0.0524(12) 0.0122(9) -0.0051(11) -0.0068(10)
C16 0.0197(7) 0.0245(7) 0.0313(8) -0.0055(6) -0.0021(6) 0.0020(6)
C17 0.0216(7) 0.0249(8) 0.0412(9) -0.0024(7) 0.0009(7) 0.0025(6)
C18 0.0308(9) 0.0317(9) 0.0603(12) -0.0119(8) 0.0004(8) -0.0054(7)
C19 0.0353(10) 0.0510(11) 0.0572(12) -0.0260(10) -0.0060(9) -0.0048(9)
C20 0.0382(10) 0.0612(12) 0.0333(9) -0.0155(9) -0.0059(8) 0.0059(9)
C21 0.0278(8) 0.0380(9) 0.0317(8) -0.0045(7) -0.0008(6) 0.0056(7)
C22 0.0293(8) 0.0348(9) 0.0428(10) 0.0078(7) 0.0022(7) 0.0004(7)
C23 0.0545(13) 0.0419(11) 0.0745(15) 0.0213(10) 0.0209(11) 0.0060(10)
C24 0.0549(12) 0.0499(11) 0.0389(10) 0.0029(9) 0.0098(9) 0.0119(9)
C25 0.0412(10) 0.0458(10) 0.0309(8) 0.0067(7) 0.0023(7) 0.0033(8)
C26 0.0483(12) 0.0670(14) 0.0512(12) 0.0131(10) 0.0151(10) 0.0088(11)
C27 0.0604(14) 0.0694(15) 0.0653(14) 0.0285(12) 0.0171(12) 0.0230(12)
C28 0.0498(11) 0.0416(10) 0.0375(10) 0.0050(8) 0.0148(8) -0.0045(9)
C29 0.0332(9) 0.0423(10) 0.0635(12) -0.0020(9) 0.0157(9) 0.0054(8)
C30 0.0281(8) 0.0344(9) 0.0442(10) 0.0041(7) 0.0005(7) -0.0080(7)
C31 0.0829(17) 0.0727(16) 0.0333(11) -0.0170(10) -0.0116(11) 0.0247(13)
C32 0.108(2) 0.0653(15) 0.0483(13) -0.0097(11) -0.0337(14) 0.0427(15)
C33 0.102(2) 0.127(3) 0.0572(15) -0.0015(16) -0.0230(15) -0.075(2)
C34 0.0229(7) 0.0209(7) 0.0266(7) -0.0043(6) 0.0021(6) -0.0029(6)
C35 0.0258(8) 0.0229(7) 0.0344(8) 0.0000(6) 0.0002(6) -0.0001(6)
C36 0.0225(8) 0.0253(8) 0.0488(10) -0.0053(7) 0.0033(7) -0.0013(6)
C37 0.0308(8) 0.0280(8) 0.0380(9) -0.0114(7) 0.0112(7) -0.0070(7)
C38 0.0405(10) 0.0389(9) 0.0239(8) -0.0030(7) 0.0048(7) -0.0089(7)
C39 0.0263(8) 0.0346(8) 0.0278(8) -0.0022(6) -0.0010(6) -0.0043(7)
C40 0.0390(10) 0.0484(11) 0.0512(11) -0.0120(9) 0.0202(9) -0.0108(9)
C41 0.0231(7) 0.0224(7) 0.0251(7) 0.0041(6) -0.0010(6) -0.0042(6)
C42 0.0258(8) 0.0277(8) 0.0384(9) 0.0044(7) -0.0025(7) -0.0004(6)
C43 0.0263(8) 0.0379(9) 0.0560(11) 0.0112(8) -0.0138(8) -0.0042(7)
C44 0.0448(10) 0.0332(9) 0.0444(10) 0.0097(8) -0.0202(8) -0.0140(8)
C45 0.0470(10) 0.0302(8) 0.0308(8) -0.0006(7) -0.0072(7) -0.0072(7)
C46 0.0292(8) 0.0290(8) 0.0277(8) 0.0000(6) -0.0003(6) -0.0024(6)
C47 0.0707(16) 0.0515(12) 0.0800(16) 0.0044(12) -0.0478(14) -0.0172(12)
C48 0.0193(7) 0.0204(7) 0.0320(8) -0.0019(6) -0.0016(6) -0.0005(6)
C49 0.0459(10) 0.0277(8) 0.0296(8) -0.0011(6) -0.0044(7) 0.0101(7)
C50 0.0568(12) 0.0357(9) 0.0322(9) -0.0078(7) -0.0027(8) 0.0150(8)
C51 0.0341(9) 0.0235(8) 0.0488(10) -0.0061(7) -0.0028(7) 0.0045(7)
C52 0.0292(8) 0.0212(7) 0.0479(10) 0.0063(7) -0.0004(7) 0.0004(6)
C53 0.0281(8) 0.0255(8) 0.0340(8) 0.0030(6) 0.0031(6) -0.0008(6)
C54 0.0695(15) 0.0292(10) 0.0683(14) -0.0096(9) 0.0043(12) 0.0159(10)

#===============================================================================

# 10. MOLECULAR GEOMETRY

_geom_special_details
;
 Bond distances, angles etc. have been calculated using the
 rounded fractional coordinates. All su's are estimated
 from the variances of the (full) variance-covariance matrix.
 The cell esds are taken into account in the estimation of
 distances, angles and torsion angles
;

loop_
_geom_bond_atom_site_label_1
_geom_bond_atom_site_label_2
_geom_bond_distance
_geom_bond_site_symmetry_1
_geom_bond_site_symmetry_2
_geom_bond_publ_flag
 P1      Si1       2.1094(8)                     .       .                   yes
 P1      Si2       2.2666(8)                     .       .                   yes
 Si1     C1       1.9749(16)                     .       .                   yes
 Si2     Si3       2.3602(9)                     .       .                   yes
 Si2     Si4       2.3669(7)                     .       .                   yes
 Si2     Si5      2.3649(10)                     .       .                   yes
 Si3     C34      1.8926(16)                     .       .                   yes
 Si3     C41      1.8817(16)                     .       .                   yes
 Si3     C48      1.8860(16)                     .       .                   yes
 Si4     C28        1.877(2)                     .       .                   yes
 Si4     C29        1.884(2)                     .       .                   yes
 Si4     C30      1.8702(19)                     .       .                   yes
 Si5     C31        1.881(2)                     .       .                   yes
 Si5     C32        1.864(3)                     .       .                   yes
 Si5     C33        1.857(4)                     .       .                   yes
 N1      C1       1.3581(19)                     .       .                   yes
 N1      C3       1.3852(19)                     .       .                   yes
 N1      C16      1.4464(19)                     .       .                   yes
 N2      C1       1.3544(19)                     .       .                   yes
 N2      C2         1.382(2)                     .       .                   yes
 N2      C4       1.4485(19)                     .       .                   yes
 C2      C3         1.341(2)                     .       .                   no
 C4      C5         1.395(2)                     .       .                   no
 C4      C9         1.398(2)                     .       .                   no
 C5      C6         1.397(2)                     .       .                   no
 C5      C13        1.513(3)                     .       .                   no
 C6      C7         1.375(3)                     .       .                   no
 C7      C8         1.377(3)                     .       .                   no
 C8      C9         1.395(2)                     .       .                   no
 C9      C10        1.520(3)                     .       .                   no
 C10     C11        1.530(4)                     .       .                   no
 C10     C12        1.518(3)                     .       .                   no
 C13     C14        1.525(3)                     .       .                   no
 C13     C15        1.518(3)                     .       .                   no
 C16     C17        1.403(2)                     .       .                   no
 C16     C21        1.390(2)                     .       .                   no
 C17     C18        1.394(3)                     .       .                   no
 C17     C22        1.512(3)                     .       .                   no
 C18     C19        1.377(3)                     .       .                   no
 C19     C20        1.373(3)                     .       .                   no
 C20     C21        1.398(3)                     .       .                   no
 C21     C25        1.519(3)                     .       .                   no
 C22     C23        1.523(3)                     .       .                   no
 C22     C24        1.526(3)                     .       .                   no
 C25     C26        1.530(3)                     .       .                   no
 C25     C27        1.526(3)                     .       .                   no
 C34     C35        1.394(2)                     .       .                   no
 C34     C39        1.401(2)                     .       .                   no
 C35     C36        1.391(2)                     .       .                   no
 C36     C37        1.384(3)                     .       .                   no
 C37     C38        1.386(3)                     .       .                   no
 C37     C40        1.511(3)                     .       .                   no
 C38     C39        1.387(2)                     .       .                   no
 C41     C42        1.391(2)                     .       .                   no
 C41     C46        1.400(2)                     .       .                   no
 C42     C43        1.394(3)                     .       .                   no
 C43     C44        1.384(3)                     .       .                   no
 C44     C45        1.381(3)                     .       .                   no
 C44     C47        1.510(3)                     .       .                   no
 C45     C46        1.384(2)                     .       .                   no
 C48     C49        1.387(2)                     .       .                   no
 C48     C53        1.396(2)                     .       .                   no
 C49     C50        1.393(3)                     .       .                   no
 C50     C51        1.384(3)                     .       .                   no
 C51     C52        1.386(3)                     .       .                   no
 C51     C54        1.509(3)                     .       .                   no
 C52     C53        1.384(2)                     .       .                   no
 C2      H2           0.9500                     .       .                   no
 C3      H3           0.9500                     .       .                   no
 C6      H6           0.9500                     .       .                   no
 C7      H7           0.9500                     .       .                   no
 C8      H8           0.9500                     .       .                   no
 C10     H10          1.0000                     .       .                   no
 C11     H11A         0.9800                     .       .                   no
 C11     H11B         0.9800                     .       .                   no
 C11     H11C         0.9800                     .       .                   no
 C12     H12A         0.9800                     .       .                   no
 C12     H12B         0.9800                     .       .                   no
 C12     H12C         0.9800                     .       .                   no
 C13     H13          1.0000                     .       .                   no
 C14     H14A         0.9800                     .       .                   no
 C14     H14B         0.9800                     .       .                   no
 C14     H14C         0.9800                     .       .                   no
 C15     H15A         0.9800                     .       .                   no
 C15     H15B         0.9800                     .       .                   no
 C15     H15C         0.9800                     .       .                   no
 C18     H18          0.9500                     .       .                   no
 C19     H19          0.9500                     .       .                   no
 C20     H20          0.9500                     .       .                   no
 C22     H22          1.0000                     .       .                   no
 C23     H23A         0.9800                     .       .                   no
 C23     H23B         0.9800                     .       .                   no
 C23     H23C         0.9800                     .       .                   no
 C24     H24A         0.9800                     .       .                   no
 C24     H24B         0.9800                     .       .                   no
 C24     H24C         0.9800                     .       .                   no
 C25     H25          1.0000                     .       .                   no
 C26     H26A         0.9800                     .       .                   no
 C26     H26B         0.9800                     .       .                   no
 C26     H26C         0.9800                     .       .                   no
 C27     H27A         0.9800                     .       .                   no
 C27     H27B         0.9800                     .       .                   no
 C27     H27C         0.9800                     .       .                   no
 C28     H28A         0.9800                     .       .                   no
 C28     H28B         0.9800                     .       .                   no
 C28     H28C         0.9800                     .       .                   no
 C29     H29A         0.9800                     .       .                   no
 C29     H29B         0.9800                     .       .                   no
 C29     H29C         0.9800                     .       .                   no
 C30     H30A         0.9800                     .       .                   no
 C30     H30B         0.9800                     .       .                   no
 C30     H30C         0.9800                     .       .                   no
 C31     H31A         0.9800                     .       .                   no
 C31     H31B         0.9800                     .       .                   no
 C31     H31C         0.9800                     .       .                   no
 C32     H32A         0.9800                     .       .                   no
 C32     H32B         0.9800                     .       .                   no
 C32     H32C         0.9800                     .       .                   no
 C33     H33A         0.9800                     .       .                   no
 C33     H33B         0.9800                     .       .                   no
 C33     H33C         0.9800                     .       .                   no
 C35     H35          0.9500                     .       .                   no
 C36     H36          0.9500                     .       .                   no
 C38     H38          0.9500                     .       .                   no
 C39     H39          0.9500                     .       .                   no
 C40     H40A         0.9800                     .       .                   no
 C40     H40B         0.9800                     .       .                   no
 C40     H40C         0.9800                     .       .                   no
 C42     H42          0.9500                     .       .                   no
 C43     H43          0.9500                     .       .                   no
 C45     H45          0.9500                     .       .                   no
 C46     H46          0.9500                     .       .                   no
 C47     H47A         0.9800                     .       .                   no
 C47     H47B         0.9800                     .       .                   no
 C47     H47C         0.9800                     .       .                   no
 C49     H49          0.9500                     .       .                   no
 C50     H50          0.9500                     .       .                   no
 C52     H52          0.9500                     .       .                   no
 C53     H53          0.9500                     .       .                   no
 C54     H54A         0.9800                     .       .                   no
 C54     H54B         0.9800                     .       .                   no
 C54     H54C         0.9800                     .       .                   no

loop_
_geom_angle_atom_site_label_1
_geom_angle_atom_site_label_2
_geom_angle_atom_site_label_3
_geom_angle
_geom_angle_site_symmetry_1
_geom_angle_site_symmetry_2
_geom_angle_site_symmetry_3
_geom_angle_publ_flag
 Si1     P1      Si2        99.14(3)             .       .       .           yes
 P1      Si1     C1         99.26(5)             .       .       .           yes
 P1      Si2     Si3       103.90(4)             .       .       .           yes
 P1      Si2     Si4       115.99(3)             .       .       .           yes
 P1      Si2     Si5       107.68(3)             .       .       .           yes
 Si3     Si2     Si4       105.45(2)             .       .       .           yes
 Si3     Si2     Si5       114.47(3)             .       .       .           yes
 Si4     Si2     Si5       109.49(4)             .       .       .           yes
 Si2     Si3     C34       114.24(5)             .       .       .           yes
 Si2     Si3     C41       106.52(5)             .       .       .           yes
 Si2     Si3     C48       116.09(6)             .       .       .           yes
 C34     Si3     C41       105.59(7)             .       .       .           yes
 C34     Si3     C48       107.49(7)             .       .       .           yes
 C41     Si3     C48       106.09(7)             .       .       .           yes
 Si2     Si4     C28       111.57(7)             .       .       .           yes
 Si2     Si4     C29       111.15(6)             .       .       .           yes
 Si2     Si4     C30       111.54(6)             .       .       .           yes
 C28     Si4     C29      106.42(10)             .       .       .           yes
 C28     Si4     C30       108.63(8)             .       .       .           yes
 C29     Si4     C30       107.30(9)             .       .       .           yes
 Si2     Si5     C31       113.64(7)             .       .       .           yes
 Si2     Si5     C32       108.66(8)             .       .       .           yes
 Si2     Si5     C33       112.20(9)             .       .       .           yes
 C31     Si5     C32      104.86(12)             .       .       .           yes
 C31     Si5     C33      107.36(13)             .       .       .           yes
 C32     Si5     C33      109.85(16)             .       .       .           yes
 C1      N1      C3       110.86(12)             .       .       .           yes
 C1      N1      C16      126.15(12)             .       .       .           yes
 C3      N1      C16      122.27(12)             .       .       .           yes
 C1      N2      C2       111.30(12)             .       .       .           yes
 C1      N2      C4       126.13(12)             .       .       .           yes
 C2      N2      C4       122.56(12)             .       .       .           yes
 Si1     C1      N1       130.31(11)             .       .       .           yes
 Si1     C1      N2       124.33(11)             .       .       .           yes
 N1      C1      N2       104.21(12)             .       .       .           yes
 N2      C2      C3       106.70(13)             .       .       .           yes
 N1      C3      C2       106.92(14)             .       .       .           yes
 N2      C4      C5       118.24(13)             .       .       .           yes
 N2      C4      C9       118.19(13)             .       .       .           yes
 C5      C4      C9       123.47(15)             .       .       .           no
 C4      C5      C6       116.96(16)             .       .       .           no
 C4      C5      C13      122.58(15)             .       .       .           no
 C6      C5      C13      120.46(16)             .       .       .           no
 C5      C6      C7       120.96(17)             .       .       .           no
 C6      C7      C8       120.67(17)             .       .       .           no
 C7      C8      C9       121.21(17)             .       .       .           no
 C4      C9      C8       116.68(16)             .       .       .           no
 C4      C9      C10      123.17(15)             .       .       .           no
 C8      C9      C10      120.12(16)             .       .       .           no
 C9      C10     C11      112.28(18)             .       .       .           no
 C9      C10     C12      111.28(18)             .       .       .           no
 C11     C10     C12      109.28(18)             .       .       .           no
 C5      C13     C14      111.56(17)             .       .       .           no
 C5      C13     C15      110.61(16)             .       .       .           no
 C14     C13     C15      111.08(18)             .       .       .           no
 N1      C16     C17      118.86(14)             .       .       .           yes
 N1      C16     C21      117.10(13)             .       .       .           yes
 C17     C16     C21      124.00(15)             .       .       .           no
 C16     C17     C18      116.33(17)             .       .       .           no
 C16     C17     C22      122.20(14)             .       .       .           no
 C18     C17     C22      121.47(15)             .       .       .           no
 C17     C18     C19      121.18(18)             .       .       .           no
 C18     C19     C20      120.78(19)             .       .       .           no
 C19     C20     C21      121.13(18)             .       .       .           no
 C16     C21     C20      116.58(15)             .       .       .           no
 C16     C21     C25      122.83(14)             .       .       .           no
 C20     C21     C25      120.58(15)             .       .       .           no
 C17     C22     C23      112.76(16)             .       .       .           no
 C17     C22     C24      111.06(14)             .       .       .           no
 C23     C22     C24      109.73(16)             .       .       .           no
 C21     C25     C26      111.86(16)             .       .       .           no
 C21     C25     C27      110.84(16)             .       .       .           no
 C26     C25     C27      110.70(17)             .       .       .           no
 Si3     C34     C35      123.80(11)             .       .       .           yes
 Si3     C34     C39      119.63(11)             .       .       .           yes
 C35     C34     C39      116.57(14)             .       .       .           no
 C34     C35     C36      121.25(14)             .       .       .           no
 C35     C36     C37      121.50(15)             .       .       .           no
 C36     C37     C38      117.92(16)             .       .       .           no
 C36     C37     C40      120.75(16)             .       .       .           no
 C38     C37     C40      121.30(16)             .       .       .           no
 C37     C38     C39      120.69(15)             .       .       .           no
 C34     C39     C38      122.04(15)             .       .       .           no
 Si3     C41     C42      123.13(12)             .       .       .           yes
 Si3     C41     C46      119.64(11)             .       .       .           yes
 C42     C41     C46      117.14(14)             .       .       .           no
 C41     C42     C43      121.29(16)             .       .       .           no
 C42     C43     C44      120.90(17)             .       .       .           no
 C43     C44     C45      118.19(17)             .       .       .           no
 C43     C44     C47      121.12(18)             .       .       .           no
 C45     C44     C47      120.68(17)             .       .       .           no
 C44     C45     C46      121.29(16)             .       .       .           no
 C41     C46     C45      121.19(15)             .       .       .           no
 Si3     C48     C49      123.09(12)             .       .       .           yes
 Si3     C48     C53      120.43(11)             .       .       .           yes
 C49     C48     C53      116.44(14)             .       .       .           no
 C48     C49     C50      121.85(15)             .       .       .           no
 C49     C50     C51      121.10(17)             .       .       .           no
 C50     C51     C52      117.52(16)             .       .       .           no
 C50     C51     C54      122.04(17)             .       .       .           no
 C52     C51     C54      120.44(16)             .       .       .           no
 C51     C52     C53      121.25(16)             .       .       .           no
 C48     C53     C52      121.82(15)             .       .       .           no
 N2      C2      H2           127.00             .       .       .           no
 C3      C2      H2           127.00             .       .       .           no
 N1      C3      H3           127.00             .       .       .           no
 C2      C3      H3           127.00             .       .       .           no
 C5      C6      H6           120.00             .       .       .           no
 C7      C6      H6           120.00             .       .       .           no
 C6      C7      H7           120.00             .       .       .           no
 C8      C7      H7           120.00             .       .       .           no
 C7      C8      H8           119.00             .       .       .           no
 C9      C8      H8           119.00             .       .       .           no
 C9      C10     H10          108.00             .       .       .           no
 C11     C10     H10          108.00             .       .       .           no
 C12     C10     H10          108.00             .       .       .           no
 C10     C11     H11A         109.00             .       .       .           no
 C10     C11     H11B         109.00             .       .       .           no
 C10     C11     H11C         109.00             .       .       .           no
 H11A    C11     H11B         109.00             .       .       .           no
 H11A    C11     H11C         109.00             .       .       .           no
 H11B    C11     H11C         109.00             .       .       .           no
 C10     C12     H12A         109.00             .       .       .           no
 C10     C12     H12B         109.00             .       .       .           no
 C10     C12     H12C         109.00             .       .       .           no
 H12A    C12     H12B         109.00             .       .       .           no
 H12A    C12     H12C         109.00             .       .       .           no
 H12B    C12     H12C         109.00             .       .       .           no
 C5      C13     H13          108.00             .       .       .           no
 C14     C13     H13          108.00             .       .       .           no
 C15     C13     H13          108.00             .       .       .           no
 C13     C14     H14A         109.00             .       .       .           no
 C13     C14     H14B         110.00             .       .       .           no
 C13     C14     H14C         109.00             .       .       .           no
 H14A    C14     H14B         109.00             .       .       .           no
 H14A    C14     H14C         109.00             .       .       .           no
 H14B    C14     H14C         109.00             .       .       .           no
 C13     C15     H15A         109.00             .       .       .           no
 C13     C15     H15B         109.00             .       .       .           no
 C13     C15     H15C         109.00             .       .       .           no
 H15A    C15     H15B         109.00             .       .       .           no
 H15A    C15     H15C         109.00             .       .       .           no
 H15B    C15     H15C         109.00             .       .       .           no
 C17     C18     H18          119.00             .       .       .           no
 C19     C18     H18          119.00             .       .       .           no
 C18     C19     H19          120.00             .       .       .           no
 C20     C19     H19          120.00             .       .       .           no
 C19     C20     H20          119.00             .       .       .           no
 C21     C20     H20          119.00             .       .       .           no
 C17     C22     H22          108.00             .       .       .           no
 C23     C22     H22          108.00             .       .       .           no
 C24     C22     H22          108.00             .       .       .           no
 C22     C23     H23A         109.00             .       .       .           no
 C22     C23     H23B         109.00             .       .       .           no
 C22     C23     H23C         109.00             .       .       .           no
 H23A    C23     H23B         109.00             .       .       .           no
 H23A    C23     H23C         109.00             .       .       .           no
 H23B    C23     H23C         109.00             .       .       .           no
 C22     C24     H24A         109.00             .       .       .           no
 C22     C24     H24B         109.00             .       .       .           no
 C22     C24     H24C         109.00             .       .       .           no
 H24A    C24     H24B         109.00             .       .       .           no
 H24A    C24     H24C         109.00             .       .       .           no
 H24B    C24     H24C         109.00             .       .       .           no
 C21     C25     H25          108.00             .       .       .           no
 C26     C25     H25          108.00             .       .       .           no
 C27     C25     H25          108.00             .       .       .           no
 C25     C26     H26A         109.00             .       .       .           no
 C25     C26     H26B         109.00             .       .       .           no
 C25     C26     H26C         109.00             .       .       .           no
 H26A    C26     H26B         109.00             .       .       .           no
 H26A    C26     H26C         109.00             .       .       .           no
 H26B    C26     H26C         109.00             .       .       .           no
 C25     C27     H27A         109.00             .       .       .           no
 C25     C27     H27B         109.00             .       .       .           no
 C25     C27     H27C         109.00             .       .       .           no
 H27A    C27     H27B         109.00             .       .       .           no
 H27A    C27     H27C         109.00             .       .       .           no
 H27B    C27     H27C         110.00             .       .       .           no
 Si4     C28     H28A         109.00             .       .       .           no
 Si4     C28     H28B         109.00             .       .       .           no
 Si4     C28     H28C         109.00             .       .       .           no
 H28A    C28     H28B         109.00             .       .       .           no
 H28A    C28     H28C         109.00             .       .       .           no
 H28B    C28     H28C         109.00             .       .       .           no
 Si4     C29     H29A         109.00             .       .       .           no
 Si4     C29     H29B         109.00             .       .       .           no
 Si4     C29     H29C         109.00             .       .       .           no
 H29A    C29     H29B         109.00             .       .       .           no
 H29A    C29     H29C         109.00             .       .       .           no
 H29B    C29     H29C         109.00             .       .       .           no
 Si4     C30     H30A         109.00             .       .       .           no
 Si4     C30     H30B         109.00             .       .       .           no
 Si4     C30     H30C         109.00             .       .       .           no
 H30A    C30     H30B         109.00             .       .       .           no
 H30A    C30     H30C         109.00             .       .       .           no
 H30B    C30     H30C         109.00             .       .       .           no
 Si5     C31     H31A         110.00             .       .       .           no
 Si5     C31     H31B         109.00             .       .       .           no
 Si5     C31     H31C         109.00             .       .       .           no
 H31A    C31     H31B         109.00             .       .       .           no
 H31A    C31     H31C         109.00             .       .       .           no
 H31B    C31     H31C         109.00             .       .       .           no
 Si5     C32     H32A         109.00             .       .       .           no
 Si5     C32     H32B         109.00             .       .       .           no
 Si5     C32     H32C         109.00             .       .       .           no
 H32A    C32     H32B         109.00             .       .       .           no
 H32A    C32     H32C         109.00             .       .       .           no
 H32B    C32     H32C         109.00             .       .       .           no
 Si5     C33     H33A         109.00             .       .       .           no
 Si5     C33     H33B         109.00             .       .       .           no
 Si5     C33     H33C         109.00             .       .       .           no
 H33A    C33     H33B         109.00             .       .       .           no
 H33A    C33     H33C         109.00             .       .       .           no
 H33B    C33     H33C         109.00             .       .       .           no
 C34     C35     H35          119.00             .       .       .           no
 C36     C35     H35          119.00             .       .       .           no
 C35     C36     H36          119.00             .       .       .           no
 C37     C36     H36          119.00             .       .       .           no
 C37     C38     H38          120.00             .       .       .           no
 C39     C38     H38          120.00             .       .       .           no
 C34     C39     H39          119.00             .       .       .           no
 C38     C39     H39          119.00             .       .       .           no
 C37     C40     H40A         109.00             .       .       .           no
 C37     C40     H40B         109.00             .       .       .           no
 C37     C40     H40C         109.00             .       .       .           no
 H40A    C40     H40B         109.00             .       .       .           no
 H40A    C40     H40C         109.00             .       .       .           no
 H40B    C40     H40C         109.00             .       .       .           no
 C41     C42     H42          119.00             .       .       .           no
 C43     C42     H42          119.00             .       .       .           no
 C42     C43     H43          120.00             .       .       .           no
 C44     C43     H43          120.00             .       .       .           no
 C44     C45     H45          119.00             .       .       .           no
 C46     C45     H45          119.00             .       .       .           no
 C41     C46     H46          119.00             .       .       .           no
 C45     C46     H46          119.00             .       .       .           no
 C44     C47     H47A         109.00             .       .       .           no
 C44     C47     H47B         109.00             .       .       .           no
 C44     C47     H47C         109.00             .       .       .           no
 H47A    C47     H47B         109.00             .       .       .           no
 H47A    C47     H47C         109.00             .       .       .           no
 H47B    C47     H47C         109.00             .       .       .           no
 C48     C49     H49          119.00             .       .       .           no
 C50     C49     H49          119.00             .       .       .           no
 C49     C50     H50          119.00             .       .       .           no
 C51     C50     H50          119.00             .       .       .           no
 C51     C52     H52          119.00             .       .       .           no
 C53     C52     H52          119.00             .       .       .           no
 C48     C53     H53          119.00             .       .       .           no
 C52     C53     H53          119.00             .       .       .           no
 C51     C54     H54A         109.00             .       .       .           no
 C51     C54     H54B         109.00             .       .       .           no
 C51     C54     H54C         109.00             .       .       .           no
 H54A    C54     H54B         109.00             .       .       .           no
 H54A    C54     H54C         109.00             .       .       .           no
 H54B    C54     H54C         109.00             .       .       .           no

loop_
_geom_torsion_atom_site_label_1
_geom_torsion_atom_site_label_2
_geom_torsion_atom_site_label_3
_geom_torsion_atom_site_label_4
_geom_torsion
_geom_torsion_site_symmetry_1
_geom_torsion_site_symmetry_2
_geom_torsion_site_symmetry_3
_geom_torsion_site_symmetry_4
_geom_torsion_publ_flag
 Si2     P1      Si1     C1        172.92(5)     .       .       .       .   no
 Si1     P1      Si2     Si3       145.35(3)     .       .       .       .   no
 Si1     P1      Si2     Si4        30.15(5)     .       .       .       .   no
 Si1     P1      Si2     Si5       -92.87(3)     .       .       .       .   no
 P1      Si1     C1      N1       -61.37(14)     .       .       .       .   no
 P1      Si1     C1      N2       132.90(12)     .       .       .       .   no
 P1      Si2     Si3     C34        37.54(6)     .       .       .       .   no
 P1      Si2     Si3     C41       -78.64(5)     .       .       .       .   no
 P1      Si2     Si3     C48       163.52(6)     .       .       .       .   no
 Si4     Si2     Si3     C34       159.99(6)     .       .       .       .   no
 Si4     Si2     Si3     C41        43.82(6)     .       .       .       .   no
 Si4     Si2     Si3     C48       -74.03(6)     .       .       .       .   no
 Si5     Si2     Si3     C34       -79.61(6)     .       .       .       .   no
 Si5     Si2     Si3     C41       164.22(5)     .       .       .       .   no
 Si5     Si2     Si3     C48        46.37(6)     .       .       .       .   no
 P1      Si2     Si4     C28       -77.81(8)     .       .       .       .   no
 P1      Si2     Si4     C29       163.59(8)     .       .       .       .   no
 P1      Si2     Si4     C30        43.89(7)     .       .       .       .   no
 Si3     Si2     Si4     C28       167.87(7)     .       .       .       .   no
 Si3     Si2     Si4     C29        49.26(9)     .       .       .       .   no
 Si3     Si2     Si4     C30       -70.44(7)     .       .       .       .   no
 Si5     Si2     Si4     C28        44.26(7)     .       .       .       .   no
 Si5     Si2     Si4     C29       -74.35(8)     .       .       .       .   no
 Si5     Si2     Si4     C30       165.95(6)     .       .       .       .   no
 P1      Si2     Si5     C31       158.19(9)     .       .       .       .   no
 P1      Si2     Si5     C32       41.89(12)     .       .       .       .   no
 P1      Si2     Si5     C33      -79.77(13)     .       .       .       .   no
 Si3     Si2     Si5     C31       -86.84(9)     .       .       .       .   no
 Si3     Si2     Si5     C32      156.85(11)     .       .       .       .   no
 Si3     Si2     Si5     C33       35.19(13)     .       .       .       .   no
 Si4     Si2     Si5     C31        31.28(9)     .       .       .       .   no
 Si4     Si2     Si5     C32      -85.03(11)     .       .       .       .   no
 Si4     Si2     Si5     C33      153.32(12)     .       .       .       .   no
 Si2     Si3     C34     C35       23.73(15)     .       .       .       .   no
 Si2     Si3     C34     C39     -156.00(11)     .       .       .       .   no
 C41     Si3     C34     C35      140.43(13)     .       .       .       .   no
 C41     Si3     C34     C39      -39.29(14)     .       .       .       .   no
 C48     Si3     C34     C35     -106.64(13)     .       .       .       .   no
 C48     Si3     C34     C39       73.64(14)     .       .       .       .   no
 Si2     Si3     C41     C42     -107.50(13)     .       .       .       .   no
 Si2     Si3     C41     C46       69.07(13)     .       .       .       .   no
 C34     Si3     C41     C42      130.68(14)     .       .       .       .   no
 C34     Si3     C41     C46      -52.76(14)     .       .       .       .   no
 C48     Si3     C41     C42       16.77(15)     .       .       .       .   no
 C48     Si3     C41     C46     -166.67(12)     .       .       .       .   no
 Si2     Si3     C48     C49       -0.81(16)     .       .       .       .   no
 Si2     Si3     C48     C53      176.90(11)     .       .       .       .   no
 C34     Si3     C48     C49      128.51(14)     .       .       .       .   no
 C34     Si3     C48     C53      -53.78(14)     .       .       .       .   no
 C41     Si3     C48     C49     -118.90(14)     .       .       .       .   no
 C41     Si3     C48     C53       58.82(14)     .       .       .       .   no
 C3      N1      C1      Si1     -167.31(12)     .       .       .       .   no
 C3      N1      C1      N2         0.58(16)     .       .       .       .   no
 C16     N1      C1      Si1          3.1(2)     .       .       .       .   no
 C16     N1      C1      N2       170.96(12)     .       .       .       .   no
 C1      N1      C3      C2        -1.15(17)     .       .       .       .   no
 C16     N1      C3      C2      -171.97(13)     .       .       .       .   no
 C1      N1      C16     C17       98.99(17)     .       .       .       .   no
 C1      N1      C16     C21      -83.53(18)     .       .       .       .   no
 C3      N1      C16     C17      -91.65(17)     .       .       .       .   no
 C3      N1      C16     C21       85.83(18)     .       .       .       .   no
 C2      N2      C1      Si1      169.03(11)     .       .       .       .   no
 C2      N2      C1      N1         0.21(16)     .       .       .       .   no
 C4      N2      C1      Si1         -9.9(2)     .       .       .       .   no
 C4      N2      C1      N1      -178.75(12)     .       .       .       .   no
 C1      N2      C2      C3        -0.92(17)     .       .       .       .   no
 C4      N2      C2      C3       178.08(13)     .       .       .       .   no
 C1      N2      C4      C5       -85.56(19)     .       .       .       .   no
 C1      N2      C4      C9        97.78(18)     .       .       .       .   no
 C2      N2      C4      C5        95.60(17)     .       .       .       .   no
 C2      N2      C4      C9       -81.07(18)     .       .       .       .   no
 N2      C2      C3      N1         1.22(16)     .       .       .       .   no
 N2      C4      C5      C6      -174.26(14)     .       .       .       .   no
 N2      C4      C5      C13          6.4(2)     .       .       .       .   no
 C9      C4      C5      C6           2.2(2)     .       .       .       .   no
 C9      C4      C5      C13     -177.10(16)     .       .       .       .   no
 N2      C4      C9      C8       175.14(14)     .       .       .       .   no
 N2      C4      C9      C10         -6.9(2)     .       .       .       .   no
 C5      C4      C9      C8          -1.3(2)     .       .       .       .   no
 C5      C4      C9      C10      176.65(17)     .       .       .       .   no
 C4      C5      C6      C7          -1.0(3)     .       .       .       .   no
 C13     C5      C6      C7       178.35(17)     .       .       .       .   no
 C4      C5      C13     C14       -109.1(2)     .       .       .       .   no
 C4      C5      C13     C15      126.69(18)     .       .       .       .   no
 C6      C5      C13     C14         71.6(2)     .       .       .       .   no
 C6      C5      C13     C15        -52.6(2)     .       .       .       .   no
 C5      C6      C7      C8          -1.1(3)     .       .       .       .   no
 C6      C7      C8      C9           2.0(3)     .       .       .       .   no
 C7      C8      C9      C4          -0.8(3)     .       .       .       .   no
 C7      C8      C9      C10     -178.86(18)     .       .       .       .   no
 C4      C9      C10     C11      130.10(19)     .       .       .       .   no
 C4      C9      C10     C12       -107.1(2)     .       .       .       .   no
 C8      C9      C10     C11        -52.0(2)     .       .       .       .   no
 C8      C9      C10     C12         70.9(3)     .       .       .       .   no
 N1      C16     C17     C18      177.93(14)     .       .       .       .   no
 N1      C16     C17     C22         -1.1(2)     .       .       .       .   no
 C21     C16     C17     C18          0.6(2)     .       .       .       .   no
 C21     C16     C17     C22     -178.35(15)     .       .       .       .   no
 N1      C16     C21     C20     -178.22(15)     .       .       .       .   no
 N1      C16     C21     C25          0.6(2)     .       .       .       .   no
 C17     C16     C21     C20         -0.9(2)     .       .       .       .   no
 C17     C16     C21     C25      177.94(15)     .       .       .       .   no
 C16     C17     C18     C19         -0.2(3)     .       .       .       .   no
 C22     C17     C18     C19      178.80(17)     .       .       .       .   no
 C16     C17     C22     C23     -147.28(16)     .       .       .       .   no
 C16     C17     C22     C24       89.10(19)     .       .       .       .   no
 C18     C17     C22     C23         33.8(2)     .       .       .       .   no
 C18     C17     C22     C24      -89.84(19)     .       .       .       .   no
 C17     C18     C19     C20          0.1(3)     .       .       .       .   no
 C18     C19     C20     C21         -0.3(3)     .       .       .       .   no
 C19     C20     C21     C16          0.7(3)     .       .       .       .   no
 C19     C20     C21     C25     -178.15(18)     .       .       .       .   no
 C16     C21     C25     C26      117.65(18)     .       .       .       .   no
 C16     C21     C25     C27     -118.28(19)     .       .       .       .   no
 C20     C21     C25     C26        -63.6(2)     .       .       .       .   no
 C20     C21     C25     C27         60.5(2)     .       .       .       .   no
 Si3     C34     C35     C36     -178.22(12)     .       .       .       .   no
 C39     C34     C35     C36          1.5(2)     .       .       .       .   no
 Si3     C34     C39     C38      178.59(13)     .       .       .       .   no
 C35     C34     C39     C38         -1.2(2)     .       .       .       .   no
 C34     C35     C36     C37         -0.1(2)     .       .       .       .   no
 C35     C36     C37     C38         -1.6(2)     .       .       .       .   no
 C35     C36     C37     C40      176.53(16)     .       .       .       .   no
 C36     C37     C38     C39          2.0(2)     .       .       .       .   no
 C40     C37     C38     C39     -176.16(17)     .       .       .       .   no
 C37     C38     C39     C34         -0.6(3)     .       .       .       .   no
 Si3     C41     C42     C43      177.20(14)     .       .       .       .   no
 C46     C41     C42     C43          0.6(2)     .       .       .       .   no
 Si3     C41     C46     C45     -177.73(13)     .       .       .       .   no
 C42     C41     C46     C45         -1.0(2)     .       .       .       .   no
 C41     C42     C43     C44          0.1(3)     .       .       .       .   no
 C42     C43     C44     C45         -0.4(3)     .       .       .       .   no
 C42     C43     C44     C47      178.62(18)     .       .       .       .   no
 C43     C44     C45     C46          0.0(3)     .       .       .       .   no
 C47     C44     C45     C46     -179.04(18)     .       .       .       .   no
 C44     C45     C46     C41          0.7(3)     .       .       .       .   no
 Si3     C48     C49     C50      179.10(14)     .       .       .       .   no
 C53     C48     C49     C50          1.3(3)     .       .       .       .   no
 Si3     C48     C53     C52     -178.67(12)     .       .       .       .   no
 C49     C48     C53     C52         -0.8(2)     .       .       .       .   no
 C48     C49     C50     C51         -0.4(3)     .       .       .       .   no
 C49     C50     C51     C52         -1.0(3)     .       .       .       .   no
 C49     C50     C51     C54      179.27(19)     .       .       .       .   no
 C50     C51     C52     C53          1.5(3)     .       .       .       .   no
 C54     C51     C52     C53     -178.77(17)     .       .       .       .   no
 C51     C52     C53     C48         -0.6(3)     .       .       .       .   no

loop_
_geom_hbond_atom_site_label_D
_geom_hbond_atom_site_label_H
_geom_hbond_atom_site_label_A
_geom_hbond_distance_DH
_geom_hbond_distance_HA
_geom_hbond_distance_DA
_geom_hbond_angle_DHA
_geom_hbond_site_symmetry_A
_geom_hbond_publ_flag
#
#D   H   A   D - H  H...A   D...A    D - H...A  symm(A)
#
C10     H10     N2          1.0000     2.4300   2.919(2)     109.00     .   yes
C13     H13     N2          1.0000     2.4100   2.899(2)     109.00     .   yes
C22     H22     N1          1.0000     2.5100   2.907(2)     103.00     .   yes
C25     H25     N1          1.0000     2.3600   2.872(2)     111.00     .   yes

# Loop Mechanism for Extra Tables(s)

#loop_
#_publ_manuscript_incl_extra_item
#'_geom_extra_tableA_col_1'
#'_geom_extra_tableA_col_2'
#'_geom_extra_tableA_col_3'
#'_geom_extra_table_head_A'
#'_geom_table_footnote_A'
#'_geom_extra_tableB_col_1'
#'_geom_extra_tableB_col_2'
#'_geom_extra_tableB_col_3'
#'_geom_extra_table_head_B'
#'_geom_table_footnote_B'


#
#loop_
#_geom_extra_tableA_col_1
#_geom_extra_tableA_col_2
#_geom_extra_tableA_col_3
# ? ? ?


#
#loop_
#_geom_extra_tableB_col_1
#_geom_extra_tableB_col_2
#_geom_extra_tableB_col_3
# ? ? ?


#
#_geom_table_footnote_A
#;
# ?
#;


#
#_geom_table_footnote_B
#;
# ?
#;


#
#_geom_table_footnote_A
#;
# ?
#;


#
#_geom_table_footnote_B
#;
# ?
#;

_shelx_res_file
;
TITL DolMa14_0m_c.res in Pbca
    DolMa14_0m.res
    created by SHELXL-2018/3 at 14:45:37 on 10-May-2023
CELL 0.71073 12.3808 24.1218 37.4409 90.000 90.000 90.000
ZERR 8.00 0.0008 0.0014 0.0021 0.000 0.000 0.000
LATT 1
SYMM x+1/2, -y+1/2, -z
SYMM -x, y+1/2, -z+1/2
SYMM -x+1/2, -y, z+1/2
SFAC C H N P Si
UNIT 432 600 16 8 40
LIST 4
TEMP -173
ACTA
L.S. 14
SIZE 0.252 0.262 0.477
FMAP 2
PLAN -5 0 0.00
HTAB
BOND $H
CONF

OMIT 0   0   4 !Reflection behind beamstop
OMIT 1   0   2 !Reflection behind beamstop
OMIT 0   2   2 !Reflection behind beamstop
OMIT 0   2   0 !Reflection behind beamstop
OMIT 0   2   1 !Reflection behind beamstop
OMIT 1   1   2 !Reflection behind beamstop
OMIT 1   1   1 !Reflection behind beamstop

WGHT    0.063900    5.815600
FVAR       0.23008
N1    3    0.217239    0.488117    0.618621    11.00000    0.01929    0.02150 =
         0.02670   -0.00268    0.00109    0.00170
N2    3    0.350000    0.532243    0.641720    11.00000    0.02015    0.02188 =
         0.03076   -0.00278    0.00055    0.00022
P1    4    0.368392    0.357261    0.625618    11.00000    0.03503    0.02086 =
         0.04782    0.00089    0.01569    0.00622
SI1   5    0.432995    0.431915    0.605496    11.00000    0.02733    0.02237 =
         0.04629   -0.00069    0.01080    0.00458
SI2   5    0.479149    0.296351    0.597628    11.00000    0.02118    0.01872 =
         0.02361   -0.00056    0.00073    0.00178
SI3   5    0.500296    0.223929    0.639441    11.00000    0.01898    0.01865 =
         0.02339   -0.00071    0.00039    0.00023
SI4   5    0.656102    0.328299    0.585430    11.00000    0.02475    0.02747 =
         0.03288    0.00172    0.00793   -0.00084
SI5   5    0.394580    0.269651    0.543666    11.00000    0.03999    0.03299 =
         0.03026   -0.00338   -0.01018    0.00312
C2    1    0.259619    0.565069    0.646316    11.00000    0.02467    0.02467 =
         0.03699   -0.00690    0.00452    0.00352
AFIX  43
H2    2    0.256791    0.600165    0.657790    11.00000   -1.20000
AFIX   0
C1    1    0.325148    0.484377    0.624675    11.00000    0.02191    0.02040 =
         0.02566    0.00004    0.00112   -0.00010
C3    1    0.176695    0.537798    0.631448    11.00000    0.02260    0.02567 =
         0.03777   -0.00526    0.00267    0.00435
AFIX  43
H3    2    0.103989    0.550181    0.629985    11.00000   -1.20000
AFIX   0
C4    1    0.456467    0.549095    0.653524    11.00000    0.02160    0.02282 =
         0.03316   -0.00436   -0.00040   -0.00060
C5    1    0.492283    0.530814    0.686833    11.00000    0.02813    0.02783 =
         0.04017    0.00324   -0.00305   -0.00194
C6    1    0.590858    0.551788    0.698941    11.00000    0.03318    0.03977 =
         0.04208    0.00367   -0.00893   -0.00328
AFIX  43
H6    2    0.617482    0.540800    0.721660    11.00000   -1.20000
AFIX   0
C7    1    0.649913    0.588104    0.678458    11.00000    0.02595    0.04262 =
         0.04794   -0.00352   -0.00555   -0.00901
AFIX  43
H7    2    0.716182    0.602383    0.687344    11.00000   -1.20000
AFIX   0
C8    1    0.613985    0.603981    0.645204    11.00000    0.03013    0.04446 =
         0.04454    0.00224    0.00251   -0.01306
AFIX  43
H8    2    0.657064    0.628189    0.631146    11.00000   -1.20000
AFIX   0
C9    1    0.515480    0.585180    0.631764    11.00000    0.02619    0.03647 =
         0.03629   -0.00008    0.00186   -0.00534
C10   1    0.478733    0.602509    0.594658    11.00000    0.03441    0.07373 =
         0.03838    0.01551   -0.00040   -0.01842
AFIX  13
H10   2    0.402195    0.590177    0.591548    11.00000   -1.20000
AFIX   0
C11   1    0.482368    0.665423    0.589500    11.00000    0.08397    0.06913 =
         0.05254    0.01584    0.00990    0.03454
AFIX 137
H11A  2    0.557353    0.678231    0.590979    11.00000   -1.50000
H11B  2    0.439471    0.683426    0.608191    11.00000   -1.50000
H11C  2    0.452609    0.674897    0.566026    11.00000   -1.50000
AFIX   0
C12   1    0.546230    0.574835    0.565881    11.00000    0.12732    0.05271 =
         0.03867    0.00309    0.00855   -0.00688
AFIX 137
H12A  2    0.515456    0.583164    0.542370    11.00000   -1.50000
H12B  2    0.546353    0.534635    0.569665    11.00000   -1.50000
H12C  2    0.620450    0.588842    0.567031    11.00000   -1.50000
AFIX   0
C13   1    0.429476    0.489673    0.709195    11.00000    0.04105    0.04605 =
         0.04686    0.01632   -0.00818   -0.01269
AFIX  13
H13   2    0.369120    0.474965    0.694188    11.00000   -1.20000
AFIX   0
C14   1    0.379858    0.517148    0.742000    11.00000    0.07105    0.06733 =
         0.08955    0.03060    0.03788    0.00924
AFIX 137
H14A  2    0.330353    0.546580    0.734412    11.00000   -1.50000
H14B  2    0.437304    0.533094    0.756789    11.00000   -1.50000
H14C  2    0.340029    0.489427    0.755881    11.00000   -1.50000
AFIX   0
C15   1    0.500615    0.441099    0.719731    11.00000    0.07296    0.03463 =
         0.05243    0.01222   -0.00509   -0.00678
AFIX 137
H15A  2    0.531280    0.424142    0.698215    11.00000   -1.50000
H15B  2    0.457316    0.413575    0.732602    11.00000   -1.50000
H15C  2    0.559177    0.454222    0.735179    11.00000   -1.50000
AFIX   0
C16   1    0.153485    0.450958    0.596831    11.00000    0.01967    0.02450 =
         0.03127   -0.00554   -0.00207    0.00196
C17   1    0.093806    0.408926    0.613612    11.00000    0.02159    0.02487 =
         0.04119   -0.00240    0.00085    0.00250
C18   1    0.031085    0.375547    0.591393    11.00000    0.03084    0.03165 =
         0.06032   -0.01185    0.00037   -0.00535
AFIX  43
H18   2   -0.010581    0.346449    0.601518    11.00000   -1.20000
AFIX   0
C19   1    0.028447    0.383998    0.555037    11.00000    0.03532    0.05105 =
         0.05722   -0.02597   -0.00604   -0.00481
AFIX  43
H19   2   -0.014976    0.360715    0.540455    11.00000   -1.20000
AFIX   0
C20   1    0.087838    0.425681    0.539605    11.00000    0.03817    0.06119 =
         0.03331   -0.01554   -0.00591    0.00589
AFIX  43
H20   2    0.085162    0.430684    0.514453    11.00000   -1.20000
AFIX   0
C21   1    0.152157    0.460873    0.560269    11.00000    0.02778    0.03803 =
         0.03167   -0.00453   -0.00083    0.00560
C22   1    0.095432    0.400598    0.653620    11.00000    0.02928    0.03479 =
         0.04276    0.00777    0.00217    0.00045
AFIX  13
H22   2    0.166945    0.413839    0.662640    11.00000   -1.20000
AFIX   0
C23   1    0.083457    0.340007    0.664307    11.00000    0.05448    0.04187 =
         0.07447    0.02131    0.02094    0.00599
AFIX 137
H23A  2    0.010396    0.327235    0.658501    11.00000   -1.50000
H23B  2    0.095873    0.336187    0.690040    11.00000   -1.50000
H23C  2    0.136396    0.317598    0.651259    11.00000   -1.50000
AFIX   0
C24   1    0.007901    0.435117    0.671770    11.00000    0.05489    0.04989 =
         0.03892    0.00290    0.00985    0.01188
AFIX 137
H24A  2    0.019650    0.474455    0.666507    11.00000   -1.50000
H24B  2    0.010997    0.429228    0.697648    11.00000   -1.50000
H24C  2   -0.063146    0.423833    0.662809    11.00000   -1.50000
AFIX   0
C25   1    0.214808    0.507898    0.542976    11.00000    0.04119    0.04583 =
         0.03093    0.00666    0.00228    0.00331
AFIX  13
H25   2    0.253170    0.528530    0.562360    11.00000   -1.20000
AFIX   0
C26   1    0.300105    0.486440    0.516836    11.00000    0.04835    0.06704 =
         0.05118    0.01314    0.01513    0.00878
AFIX 137
H26A  2    0.264928    0.464553    0.498103    11.00000   -1.50000
H26B  2    0.352035    0.463130    0.529669    11.00000   -1.50000
H26C  2    0.337985    0.517895    0.505995    11.00000   -1.50000
AFIX   0
C27   1    0.138539    0.548421    0.524466    11.00000    0.06044    0.06939 =
         0.06529    0.02855    0.01706    0.02299
AFIX 137
H27A  2    0.179969    0.579923    0.515219    11.00000   -1.50000
H27B  2    0.084698    0.561745    0.541626    11.00000   -1.50000
H27C  2    0.101955    0.529627    0.504663    11.00000   -1.50000
AFIX   0
C28   1    0.658833    0.375560    0.545597    11.00000    0.04975    0.04159 =
         0.03754    0.00498    0.01485   -0.00447
AFIX 137
H28A  2    0.733231    0.387503    0.541052    11.00000   -1.50000
H28B  2    0.613565    0.408082    0.550290    11.00000   -1.50000
H28C  2    0.631126    0.355763    0.524656    11.00000   -1.50000
AFIX   0
C29   1    0.749435    0.268859    0.574762    11.00000    0.03320    0.04235 =
         0.06353   -0.00200    0.01575    0.00543
AFIX 137
H29A  2    0.723419    0.249535    0.553406    11.00000   -1.50000
H29B  2    0.751065    0.243009    0.594947    11.00000   -1.50000
H29C  2    0.822361    0.283121    0.570385    11.00000   -1.50000
AFIX   0
C30   1    0.714844    0.365993    0.624520    11.00000    0.02813    0.03445 =
         0.04424    0.00415    0.00053   -0.00805
AFIX 137
H30A  2    0.786625    0.380070    0.618240    11.00000   -1.50000
H30B  2    0.720928    0.340578    0.644841    11.00000   -1.50000
H30C  2    0.667760    0.397082    0.630962    11.00000   -1.50000
AFIX   0
C31   1    0.491134    0.241871    0.509258    11.00000    0.08291    0.07269 =
         0.03331   -0.01704   -0.01158    0.02468
AFIX 137
H31A  2    0.453476    0.237583    0.486402    11.00000   -1.50000
H31B  2    0.518746    0.205786    0.517085    11.00000   -1.50000
H31C  2    0.551488    0.267769    0.506359    11.00000   -1.50000
AFIX   0
C32   1    0.333587    0.332286    0.522611    11.00000    0.10799    0.06533 =
         0.04833   -0.00968   -0.03366    0.04271
AFIX 137
H32A  2    0.389246    0.360773    0.519525    11.00000   -1.50000
H32B  2    0.275945    0.346651    0.537978    11.00000   -1.50000
H32C  2    0.303502    0.322364    0.499260    11.00000   -1.50000
AFIX   0
C33   1    0.288975    0.216131    0.550824    11.00000    0.10228    0.12739 =
         0.05723   -0.00145   -0.02295   -0.07528
AFIX 137
H33A  2    0.263057    0.202663    0.527664    11.00000   -1.50000
H33B  2    0.228617    0.232324    0.564162    11.00000   -1.50000
H33C  2    0.319517    0.185158    0.564423    11.00000   -1.50000
AFIX   0
C34   1    0.373857    0.207260    0.665741    11.00000    0.02290    0.02095 =
         0.02662   -0.00432    0.00207   -0.00289
C35   1    0.269643    0.219059    0.653867    11.00000    0.02578    0.02293 =
         0.03440    0.00003    0.00023   -0.00006
AFIX  43
H35   2    0.259815    0.235505    0.631042    11.00000   -1.20000
AFIX   0
C36   1    0.179743    0.207196    0.674824    11.00000    0.02250    0.02527 =
         0.04883   -0.00527    0.00334   -0.00129
AFIX  43
H36   2    0.109771    0.215807    0.666012    11.00000   -1.20000
AFIX   0
C37   1    0.189940    0.183137    0.708218    11.00000    0.03079    0.02797 =
         0.03796   -0.01141    0.01120   -0.00704
C38   1    0.292852    0.169739    0.719972    11.00000    0.04045    0.03894 =
         0.02393   -0.00298    0.00475   -0.00890
AFIX  43
H38   2    0.301958    0.152116    0.742462    11.00000   -1.20000
AFIX   0
C39   1    0.382688    0.181797    0.699233    11.00000    0.02633    0.03457 =
         0.02777   -0.00215   -0.00098   -0.00426
AFIX  43
H39   2    0.452353    0.172496    0.708021    11.00000   -1.20000
AFIX   0
C40   1    0.091948    0.173523    0.731465    11.00000    0.03898    0.04839 =
         0.05119   -0.01205    0.02019   -0.01081
AFIX 137
H40A  2    0.058716    0.209219    0.737421    11.00000   -1.50000
H40B  2    0.113873    0.154638    0.753476    11.00000   -1.50000
H40C  2    0.039700    0.150478    0.718573    11.00000   -1.50000
AFIX   0
C41   1    0.601617    0.248843    0.673290    11.00000    0.02313    0.02240 =
         0.02511    0.00406   -0.00100   -0.00418
C42   1    0.706720    0.228675    0.675202    11.00000    0.02582    0.02770 =
         0.03842    0.00438   -0.00255   -0.00043
AFIX  43
H42   2    0.728533    0.199832    0.659502    11.00000   -1.20000
AFIX   0
C43   1    0.780636    0.249950    0.699695    11.00000    0.02626    0.03794 =
         0.05604    0.01120   -0.01377   -0.00417
AFIX  43
H43   2    0.851946    0.235451    0.700407    11.00000   -1.20000
AFIX   0
C44   1    0.751572    0.291920    0.722998    11.00000    0.04479    0.03316 =
         0.04440    0.00967   -0.02019   -0.01401
C45   1    0.647506    0.312355    0.721182    11.00000    0.04704    0.03018 =
         0.03080   -0.00060   -0.00722   -0.00716
AFIX  43
H45   2    0.626110    0.341146    0.736982    11.00000   -1.20000
AFIX   0
C46   1    0.573774    0.291690    0.696779    11.00000    0.02924    0.02899 =
         0.02770    0.00003   -0.00026   -0.00236
AFIX  43
H46   2    0.503003    0.306855    0.695956    11.00000   -1.20000
AFIX   0
C47   1    0.830600    0.314262    0.750150    11.00000    0.07066    0.05149 =
         0.08003    0.00442   -0.04776   -0.01716
AFIX 137
H47A  2    0.904487    0.308998    0.741394    11.00000   -1.50000
H47B  2    0.821500    0.294412    0.772788    11.00000   -1.50000
H47C  2    0.817092    0.353871    0.753884    11.00000   -1.50000
AFIX   0
C48   1    0.555017    0.156563    0.621375    11.00000    0.01933    0.02036 =
         0.03199   -0.00195   -0.00155   -0.00048
C49   1    0.580662    0.148666    0.585687    11.00000    0.04590    0.02773 =
         0.02956   -0.00108   -0.00444    0.01011
AFIX  43
H49   2    0.569463    0.178181    0.569301    11.00000   -1.20000
AFIX   0
C50   1    0.622365    0.098695    0.573194    11.00000    0.05681    0.03573 =
         0.03222   -0.00780   -0.00275    0.01495
AFIX  43
H50   2    0.638552    0.094755    0.548522    11.00000   -1.20000
AFIX   0
C51   1    0.640628    0.054682    0.596100    11.00000    0.03405    0.02348 =
         0.04877   -0.00615   -0.00278    0.00446
C52   1    0.617532    0.062536    0.631971    11.00000    0.02917    0.02125 =
         0.04791    0.00629   -0.00044    0.00039
AFIX  43
H52   2    0.630919    0.033340    0.648414    11.00000   -1.20000
AFIX   0
C53   1    0.575338    0.112111    0.644283    11.00000    0.02810    0.02548 =
         0.03397    0.00298    0.00314   -0.00079
AFIX  43
H53   2    0.559777    0.115996    0.669003    11.00000   -1.20000
AFIX   0
C54   1    0.684505   -0.000056    0.583103    11.00000    0.06945    0.02916 =
         0.06832   -0.00963    0.00432    0.01590
AFIX 137
H54A  2    0.627463   -0.028175    0.584157    11.00000   -1.50000
H54B  2    0.745003   -0.011446    0.598302    11.00000   -1.50000
H54C  2    0.709555    0.003892    0.558404    11.00000   -1.50000
AFIX   0
HKLF 4 1 1 0 0 0 1 0 0 0 1


REM  DolMa14_0m_c.res in Pbca
REM wR2 = 0.1111, GooF = S = 1.034, Restrained GooF = 1.034 for all data
REM R1 = 0.0358 for 9839 Fo > 4sig(Fo) and 0.0387 for all 10597 data
REM 576 parameters refined using 0 restraints

END

WGHT      0.0399      6.8207

REM No hydrogen bonds found for HTAB generation

REM Highest difference peak  0.441,  deepest hole -0.351,  1-sigma level  0.039
Q1    1   0.4195  0.3769  0.6134  11.00000  0.05    0.44
Q2    1   0.3556  0.2407  0.5524  11.00000  0.05    0.30
Q3    1   0.4371  0.2170  0.5165  11.00000  0.05    0.29
Q4    1   0.4762  0.5833  0.5687  11.00000  0.05    0.29
Q5    1   0.5314  0.1844  0.6292  11.00000  0.05    0.28
;
_shelx_res_checksum                                   44697
_shelx_hkl_file
;
   1   0   0    0.00    0.10
   1   0   0    0.00    0.10
   1   0   0    0.00    0.10
   1   0   0    0.00    0.10
   1   0   0    0.00    0.10
  -1   0   0    0.30    0.50
  -1   0   0    0.00    0.10
  -1   0   0    0.00    0.10
  -1   0   0    0.00    0.10
  -1   0   0   -0.10    0.10
  -1   0   0    0.00    0.10
   1   0   0    0.00    0.50
  -2   0   0 1900.71   68.09
   2   0   0 1864.01   68.09
   3   0   0    0.40    0.60
  -3   0   0    1.80    2.80
   3   0   0   -0.40    2.60
  -3   0   0    1.10    0.50
  -3   0   0    0.70    0.50
   3   0   0   -0.10    0.50
   3   0   0    0.40    0.50
   3   0   0    0.80    0.40
   3   0   0    0.60    0.50
  -3   0   0   -1.10    0.50
  -3   0   0    0.60    0.40
  -3   0   0    0.80    0.60
   4   0   0 1192.08   49.60
  -4   0   0 1325.97   50.19
   5   0   0    1.10    0.80
   5   0   0    1.00    0.60
  -5   0   0    2.30    0.90
  -5   0   0    0.60    0.60
  -5   0   0    1.30    0.80
  -5   0   0    7.00    4.20
  -5   0   0    0.40    0.80
   5   0   0    1.60    0.70
   5   0   0    1.40    0.80
   5   0   0    0.80    0.80
  -5   0   0    1.10    0.70
   5   0   0    0.40    3.20
   6   0   0  669.03   32.60
  -6   0   0  668.73   32.50
  -7   0   0    1.10    1.10
  -7   0   0    2.90    1.20
  -7   0   0    1.90    0.90
  -7   0   0    2.00    4.90
  -7   0   0    2.40    1.00
   7   0   0    3.50    5.10
   7   0   0    2.80    1.00
   7   0   0    0.60    1.10
   7   0   0    1.00    1.10
   7   0   0    0.40    0.80
  -7   0   0    2.70    1.10
   8   0   0 1268.67   58.29
  -8   0   0 1379.06   59.09
  -9   0   0   -0.40    1.30
  -9   0   0   -0.20    1.00
  -9   0   0   -0.40    1.20
  -9   0   0    0.50    1.10
   9   0   0    0.20    0.90
  -9   0   0    0.40    1.20
   9   0   0   -1.40    1.00
   9   0   0   -1.70    1.40
  -9   0   0    9.70    8.00
   9   0   0   -3.70    6.30
   9   0   0   -0.20    1.10
 -10   0   0  141.09    6.60
 -10   0   0  155.58   18.10
  10   0   0  140.89    6.80
  10   0   0  129.19    5.90
  10   0   0  135.69    6.20
 -10   0   0  136.19    6.40
 -10   0   0  139.49    6.10
 -10   0   0  153.18    6.30
 -11   0   0   -6.50    8.60
  11   0   0   -1.20    1.80
  11   0   0   -1.20    1.30
 -11   0   0    0.40    1.50
  11   0   0    1.20    1.50
 -11   0   0    1.60    1.70
 -11   0   0    1.60    1.50
  11   0   0   -0.40    9.10
  12   0   0  281.37   11.50
 -12   0   0  293.87   11.70
  12   0   0  272.37   26.60
 -12   0   0  290.57   27.00
 -12   0   0  281.27   11.90
 -12   0   0  290.57   11.60
  12   0   0  291.37   12.20
 -12   0   0  302.57   12.20
  13   0   0   -3.10   11.70
 -13   0   0    1.80    1.90
 -13   0   0    0.20    1.60
 -13   0   0    0.90    1.60
  13   0   0    1.40    1.60
  13   0   0    0.50    1.90
 -13   0   0  -13.80   11.80
 -14   0   0  246.48   10.20
  14   0   0  230.78   10.70
  14   0   0  217.78   10.60
 -14   0   0  237.38   10.70
 -14   0   0  232.38   10.20
 -15   0   0   -2.20    1.80
  15   0   0   -1.20    1.70
 -15   0   0   -1.00    2.40
  15   0   0   -3.40    2.10
   0  -1   0    0.00    0.10
   0   1   0    0.00    0.10
   0   1   0    0.10    0.10
   0   1   0   -0.10    0.20
   0  -1   0    0.00    0.10
   0  -1   0   -0.10    0.20
   0   1   0    0.00    0.10
  -1   1   0    0.00    0.10
   1  -1   0   -0.10    0.10
  -1   1   0    0.00    0.10
   1  -1   0   -0.10    0.10
  -1  -1   0    0.00    0.10
   1   1   0   -0.10    0.10
  -1   1   0    0.00    0.10
   1  -1   0    0.00    0.10
   1   1   0    0.10    0.10
   1  -1   0    0.00    0.10
   1   1   0   -0.10    0.10
   1   1   0    0.00    0.10
   1   1   0   -0.10    0.10
  -1   1   0    0.00    0.40
   1   1   0    0.00    0.10
  -1  -1   0    0.00    0.10
  -1  -1   0   -0.20    0.10
   1   1   0    0.40    0.60
   1  -1   0   -0.50    0.30
   1  -1   0    0.10    0.10
  -1  -1   0    0.00    0.10
  -1   1   0    0.00    0.10
  -1   1   0    0.00    0.10
  -1  -1   0   -0.10    0.10
  -1  -1   0    0.10    0.10
  -1  -1   0    0.40    0.60
   2   1   0  671.03   26.80
  -2  -1   0  624.24   26.60
   2  -1   0  697.23   26.60
  -2   1   0  714.93   26.60
   3   1   0    0.80    0.40
  -3   1   0    0.50    0.60
   3  -1   0    0.30    0.50
  -3  -1   0   -0.10    0.40
  -3  -1   0    0.50    0.60
   3   1   0    0.60    0.60
  -3  -1   0    0.50    0.60
   3  -1   0    2.10    2.40
  -3   1   0    1.00    0.60
  -3  -1   0    0.10    0.50
  -3   1   0    0.00    0.50
  -3   1   0    0.30    0.40
  -3   1   0    0.80    0.50
  -3  -1   0   -0.80    2.60
   3  -1   0   -0.10    0.60
  -3  -1   0    0.30    0.60
  -3   1   0    0.90    2.60
  -3  -1   0    0.20    0.40
   3   1   0   -1.10    2.60
   3  -1   0    0.10    0.50
   3   1   0    1.20    0.60
   3  -1   0    0.50    0.40
   3  -1   0    0.50    0.50
   3   1   0    0.20    0.40
   3   1   0   -0.10    0.60
   4  -1   0  475.55   22.40
  -4  -1   0  476.45   22.80
   4   1   0  480.75   22.80
  -4   1   0  458.15   22.10
   5  -1   0    0.10    0.80
  -5   1   0   -0.20    0.80
  -5   1   0    0.10    0.60
   5  -1   0    0.00    0.50
   5   1   0    0.40    0.80
   5  -1   0    0.70    3.40
  -5   1   0   -0.50    0.70
   5   1   0    0.00    4.00
   5  -1   0    0.40    0.60
  -5  -1   0    0.10    0.60
   5   1   0    0.70    0.80
  -5  -1   0   -0.50    0.70
  -5  -1   0    1.00    0.80
   5  -1   0    0.30    0.70
  -5  -1   0    0.40    0.80
  -5  -1   0    0.70    0.70
  -5  -1   0    2.70    4.60
  -5   1   0   -3.60    3.10
  -5   1   0    0.20    0.70
  -5  -1   0    0.20    0.80
   5   1   0    1.00    0.60
  -5   1   0   -0.30    0.80
   5   1   0    1.00    0.80
   5   1   0   -0.60    0.60
   5  -1   0   -0.40    0.60
   6  -1   0  111.79   11.70
   6  -1   0  125.99    5.30
   6   1   0  124.09    5.10
   6  -1   0  128.99    5.20
  -6   1   0  119.99    5.10
  -6   1   0  130.79    5.50
  -6  -1   0  136.19    5.80
  -6  -1   0  129.59    5.30
  -6   1   0  125.79    5.70
  -6   1   0  120.59   12.00
   6  -1   0  117.59    5.30
   6  -1   0  126.99    5.00
  -6  -1   0  128.19    5.60
  -6   1   0  119.99    5.30
   6  -1   0  130.29    5.10
  -6  -1   0  119.69    5.30
  -6  -1   0  124.59    5.10
  -6  -1   0  127.99    5.10
   6   1   0  133.79   12.80
  -6   1   0  123.09    5.30
   6   1   0  134.19    5.30
  -6  -1   0  114.69   12.10
   6   1   0  127.29    5.30
   6   1   0  121.09    5.30
   7   1   0    2.70    5.90
   7   1   0   -0.20    0.80
   7   1   0    0.50    0.80
   7  -1   0    0.50    0.80
   7  -1   0   -0.20    1.00
   7  -1   0   -0.70    1.10
  -7   1   0   -0.60    4.60
  -7   1   0    0.50    1.00
  -7  -1   0    0.90    4.80
  -7  -1   0   -0.70    0.90
  -7  -1   0    0.20    1.10
  -7  -1   0    0.00    1.10
   7   1   0    1.70    1.10
   7  -1   0    0.80    0.90
  -7   1   0   -0.80    0.90
  -7  -1   0   -1.10    1.00
   7   1   0   -1.00    1.00
  -7  -1   0   -0.90    1.10
   7  -1   0    4.20    5.20
  -7   1   0    0.30    1.00
  -7   1   0    0.70    0.80
  -7   1   0    0.20    0.90
   7  -1   0   -0.60    0.90
  -8  -1   0   29.60    2.50
  -8   1   0   29.90    2.20
  -8  -1   0   32.80    2.20
   8  -1   0   31.90    2.30
   8  -1   0   36.00    9.10
  -8  -1   0   28.60    2.50
   8   1   0   34.00    2.20
   8   1   0   29.80    2.10
   8   1   0   33.50    2.60
  -8   1   0   32.40    2.20
   8   1   0   25.70    2.30
  -8  -1   0   35.00    2.60
   8  -1   0   30.40    2.50
   8  -1   0   34.10    2.70
  -8  -1   0   27.20    2.70
  -8   1   0   36.50    9.40
  -8   1   0   32.50    2.40
  -8   1   0   32.40    2.60
  -8   1   0   34.80    2.40
  -8  -1   0   33.30    8.80
  -8  -1   0   32.90    2.30
   8   1   0   33.50    2.40
   8   1   0   28.50   14.90
   9  -1   0    0.60    6.80
  -9  -1   0    0.20    1.00
  -9   1   0   -0.80    1.00
  -9   1   0   -0.50    1.10
  -9   1   0   -0.60    1.10
  -9   1   0    0.00    1.30
  -9  -1   0   -0.30    1.10
   9   1   0   -2.30    1.50
   9   1   0   -2.30    6.70
  -9  -1   0    4.70    7.60
  -9  -1   0    0.40    1.10
  -9   1   0   -3.20    6.10
  -9  -1   0   -0.10    1.40
   9   1   0    0.50    1.20
   9  -1   0   -0.60    1.10
   9   1   0    0.10    1.00
  -9   1   0   -1.60    1.30
   9  -1   0   -0.30    0.90
  -9  -1   0    1.00    1.40
  10   1   0  871.71   47.30
 -10   1   0  873.01   46.90
  10  -1   0  902.91   47.60
 -10  -1   0 1047.50   49.80
 -11   1   0   -2.20    1.60
 -11  -1   0    3.20    1.60
 -11  -1   0    0.00    1.70
  11  -1   0   -0.50    1.20
 -11   1   0   -1.80    1.50
 -11  -1   0   -2.00    9.80
  11  -1   0   10.00    9.50
  11   1   0   11.40   10.10
  11  -1   0   -2.80    1.70
 -11  -1   0   -0.50    1.40
 -11  -1   0   -1.80    1.60
  11   1   0   -0.30    1.70
 -11   1   0   -0.20    1.20
 -11   1   0    0.80    1.50
  11   1   0    0.20    1.50
 -11   1   0   -4.10    8.40
  11  -1   0   -1.60    1.30
 -12   1   0   53.89    3.60
 -12   1   0   44.40    4.00
  12  -1   0   55.39    4.50
  12   1   0   55.29    3.80
  12   1   0   82.29   17.60
 -12   1   0   60.29   15.00
 -12  -1   0   51.79    4.10
 -12   1   0   55.39    4.20
 -12  -1   0   56.29    3.80
 -12  -1   0   63.29    4.20
  12  -1   0   51.19    3.60
 -12   1   0   58.19    3.90
 -12  -1   0   60.69    3.70
  12   1   0   51.89    4.50
 -13  -1   0   -0.50    1.50
  13  -1   0   -1.60    2.00
 -13  -1   0   -0.30    1.90
 -13   1   0   -8.50   11.90
 -13   1   0   -0.30    1.70
 -13   1   0   -1.30    1.80
 -13  -1   0   -3.70    1.40
  13   1   0    0.10    1.60
 -13  -1   0   26.00   14.00
  13  -1   0   -9.00   12.30
  13   1   0   -2.30    2.00
 -13   1   0    0.20    1.60
  13  -1   0   -0.70    1.40
 -14  -1   0   52.09    4.00
 -14   1   0   47.40    4.10
 -14   1   0   61.09    4.20
 -14  -1   0   48.50    4.50
 -14   1   0   91.19   22.50
 -14   1   0   54.59    4.10
 -14  -1   0   49.30   22.00
 -14  -1   0   50.69    4.10
  14  -1   0   11.40   14.00
  14  -1   0   42.20    3.80
  14   1   0   48.00    4.90
  14   1   0   21.10   15.00
  14  -1   0   46.10    4.80
  14   1   0   52.29    3.80
 -15  -1   0   -1.60    2.00
  15  -1   0   -2.50    1.50
 -15  -1   0   -1.40    1.80
  15   1   0   -3.80    2.10
 -15   1   0    3.00    2.20
  15   1   0   -1.10    1.80
 -15   1   0   -2.80    2.10
 -15   1   0   -2.20    1.80
   0  -2   0    0.00    0.10
   0   2   0    0.00    0.10
   0   2   0    0.00    0.10
   0  -2   0   -0.20    0.40
   0   2   0    0.20    0.10
   0  -2   0    0.00    0.10
   0   2   0    0.10    0.40
   0  -2   0    0.00    0.10
   0  -2   0    0.00    0.10
   0   2   0    0.00    0.10
   0   2   0    0.10    0.10
  -1  -2   0    0.20    0.20
  -1   2   0    0.10    0.10
   1   2   0    0.10    0.30
   1  -2   0    0.00    0.10
  -1  -2   0    0.70    1.00
  -1   2   0    0.40    0.20
  -1   2   0    0.00    0.10
  -1   2   0    0.40    0.70
  -1  -2   0    0.50    0.30
  -1   2   0    0.30    0.10
  -1  -2   0   -0.10    0.20
   1   2   0   -0.30    0.90
   1  -2   0   -0.20    0.10
   1  -2   0    0.50    0.20
   1   2   0    0.10    0.20
  -1  -2   0    0.30    0.20
   1  -2   0   -0.40    0.40
   1   2   0    0.10    0.10
   1  -2   0    0.50    0.20
  -1  -2   0    0.60    0.20
  -1  -2   0    0.10    0.20
   1   2   0    0.10    0.20
   1   2   0    0.40    0.20
   1  -2   0    0.00    0.10
  -2  -2   0  101.29    7.00
   2   2   0  106.19    7.00
   2  -2   0   91.29    3.70
  -2   2   0  105.89    6.30
   3   2   0    0.40    0.60
   3  -2   0    1.30    0.50
   3   2   0    1.00    0.60
  -3  -2   0    0.90    0.60
   3  -2   0    0.50    0.50
  -3   2   0    0.50    0.40
   3   2   0   -0.60    0.60
   3  -2   0    0.50    2.30
   3   2   0   -0.10    0.50
  -3   2   0   -0.20    0.50
  -3  -2   0   -0.10    0.60
  -3  -2   0    0.40    0.60
  -3   2   0   -1.10    2.20
  -3  -2   0    1.40    0.60
  -3  -2   0   -1.60    2.70
   3  -2   0    0.30    0.40
   3   2   0    4.50    3.10
   3   2   0    0.90    0.70
  -3  -2   0    0.80    0.50
   3   2   0    0.20    0.40
  -3  -2   0    0.60    0.50
   3  -2   0    0.80    0.40
   3  -2   0   -0.40    0.50
  -3   2   0    0.50    0.50
  -3   2   0    0.30    0.50
   4   2   0 1752.62   69.39
  -4   2   0 1821.82   68.59
   4  -2   0 1812.02   68.79
  -4  -2   0 1869.61   69.99
   5  -2   0    3.90    3.80
  -5  -2   0    0.00    4.30
  -5  -2   0    1.70    0.80
   5  -2   0    0.20    0.50
  -5  -2   0    0.00    0.70
   5  -2   0   -0.10    0.80
   5  -2   0   -1.00    0.80
   5   2   0   -0.50    0.80
  -5   2   0    0.30    0.60
  -5  -2   0   -0.10    0.80
   5  -2   0    0.90    0.60
  -5  -2   0   -0.60    0.80
   5   2   0    7.20    4.80
   5   2   0    0.40    0.60
  -5   2   0    3.70    3.70
   5   2   0    0.90    0.90
  -5   2   0    0.70    0.80
  -5  -2   0   -0.10    0.80
  -5   2   0    0.50    0.80
   5   2   0    1.50    0.90
  -5   2   0   -0.20    0.60
  -5  -2   0    0.20    0.80
  -5   2   0    0.20    0.70
   5  -2   0   -0.30    0.60
   5   2   0   -0.30    0.60
   6  -2   0   24.00    2.10
  -6   2   0   25.00    1.70
  -6  -2   0   35.50    8.10
  -6  -2   0   23.50    2.10
   6   2   0   25.30    2.30
   6  -2   0   26.40    1.70
   6   2   0   21.10    1.70
   6  -2   0   21.70    1.60
  -6  -2   0   23.00    2.10
   6  -2   0   26.90    2.00
  -6  -2   0   25.30    1.70
  -6  -2   0   24.90    1.80
   6  -2   0   21.60    1.80
  -6   2   0   31.10    6.90
   6   2   0   15.10    6.90
  -6  -2   0   25.10    2.10
   6   2   0   24.30    1.70
   6   2   0   24.80    2.00
   6   2   0   26.20    2.10
   6  -2   0   13.00    5.70
  -6   2   0   21.10    1.90
   7  -2   0    0.90    1.10
  -7   2   0    0.10    1.10
  -7  -2   0    0.20    0.90
  -7  -2   0   -0.40    1.00
  -7   2   0    0.70    1.00
   7  -2   0   -0.20    0.80
   7   2   0    0.20    0.80
  -7   2   0    0.30    0.80
  -7   2   0    0.00    1.00
  -7  -2   0    1.90    1.20
  -7  -2   0    3.00    5.80
   7   2   0    0.20    1.20
   7   2   0    0.40    1.00
  -7  -2   0    0.40    1.20
   7   2   0   -2.60    5.10
   7  -2   0    0.20    1.00
   7   2   0    0.50    1.00
  -7   2   0    0.40    0.80
   7  -2   0   -0.30    0.80
   7  -2   0   -0.60    0.70
   7  -2   0   -1.10    5.00
  -7  -2   0    0.80    0.90
   7   2   0   -1.40    0.80
  -7   2   0   -1.10    4.20
  -7  -2   0    1.20    1.20
  -8   2   0  835.92   40.90
   8   2   0  824.32   41.90
  -8  -2   0  811.72   41.70
   8  -2   0  882.41   42.10
  -9  -2   0   -1.90    1.00
   9   2   0   -0.60    0.90
   9  -2   0    0.60    1.20
   9  -2   0    0.10    1.00
   9  -2   0    5.00    6.80
  -9  -2   0   -0.40    1.20
  -9   2   0    0.10    1.20
   9   2   0   -0.10    1.20
  -9   2   0   -0.70    1.10
   9   2   0   -0.80    1.40
  -9   2   0   -2.60    6.30
   9   2   0   -1.80    0.90
  -9  -2   0    1.70    1.30
  -9  -2   0   -1.70    1.20
  -9  -2   0   -0.20    1.10
  -9   2   0   -0.30    1.00
  -9   2   0    0.10    1.20
  -9   2   0   -1.20    1.10
  -9  -2   0   -6.60    6.60
   9   2   0   -1.50    7.10
 -10  -2   0  423.86   16.20
  10   2   0  420.86   15.70
  10   2   0  425.26   16.40
 -10  -2   0  429.36   16.40
 -10   2   0  426.96   16.30
 -10   2   0  423.26   15.90
  10  -2   0  378.26   28.30
 -10  -2   0  441.26   16.00
  10   2   0  453.75   16.10
 -10   2   0  443.76   29.30
 -10   2   0  410.86   15.90
  10  -2   0  413.56   15.60
 -10  -2   0  408.56   15.80
 -10   2   0  408.76   16.10
  10   2   0  447.06   30.00
  10  -2   0  424.16   15.80
  10  -2   0  420.86   16.30
 -11  -2   0    1.30    1.30
  11  -2   0    0.40    1.30
 -11   2   0    0.80    1.40
 -11  -2   0    2.50    1.70
 -11   2   0    0.80    1.50
 -11   2   0    0.80    1.50
 -11   2   0    1.80    1.70
 -11  -2   0    0.60    1.80
 -11   2   0   -3.50    8.20
  11  -2   0    5.70    9.90
  11  -2   0    0.00    1.10
  11   2   0   -0.30    1.70
  11   2   0   -0.50    1.50
 -11  -2   0   -2.80    9.10
  11  -2   0    0.30    1.90
 -11  -2   0    0.30    1.40
  12  -2   0   16.40    2.10
 -12  -2   0   14.90    2.20
 -12   2   0   14.40    2.50
 -12   2   0   15.10    2.50
 -12   2   0   18.90    2.70
 -12   2   0   16.30    2.30
  12   2   0   15.30    2.40
 -12   2   0   16.60   12.10
  12  -2   0   -2.90   10.60
 -12  -2   0   15.70    2.30
  12   2   0   15.20    2.90
  12  -2   0   18.90    2.90
 -12  -2   0   -1.80   12.10
 -12  -2   0   10.80    2.30
  12   2   0   11.20   11.70
 -12  -2   0   11.70    2.40
 -13  -2   0  -15.50   14.10
  13  -2   0    0.00    1.40
 -13   2   0   -2.20    1.50
 -13  -2   0   -1.10    1.60
 -13   2   0    1.50   12.40
  13   2   0    0.20    1.60
 -13   2   0    0.50    1.70
 -13   2   0   -3.00    1.80
 -13  -2   0    0.40    1.60
 -13  -2   0   -0.40    2.00
  13   2   0   12.90   13.90
  13   2   0   -2.50    1.90
  13  -2   0   -1.50    2.00
 -13   2   0   -0.80    1.80
  13  -2   0    8.10   12.90
  14  -2   0   23.60    2.60
 -14   2   0   -1.70   14.30
  14  -2   0   17.20    3.10
 -14   2   0   23.50    3.00
  14   2   0   -1.20   13.80
 -14  -2   0   23.20    3.00
  14   2   0   20.60    3.50
 -14  -2   0   15.20    3.00
  14  -2   0   -0.40   15.00
 -14  -2   0   27.20   17.10
 -14   2   0   20.30    2.80
  14   2   0   21.30    2.80
 -14   2   0   20.70    3.00
 -14  -2   0   20.10    2.70
 -15  -2   0   -1.60    1.80
  15   2   0   -3.00    1.70
  15  -2   0   -0.90    2.40
 -15   2   0   -2.70    1.70
  15   2   0   -0.80    2.50
 -15  -2   0    2.10    2.30
 -15   2   0   -0.90    1.70
 -15   2   0    0.70    2.30
 -15  -2   0    3.30    3.50
  15  -2   0   -1.80    1.50
   0  -3   0   -0.20    0.90
   0   3   0    0.30    0.20
   0  -3   0   -0.10    0.20
   0   3   0    0.30    0.20
   0   3   0    0.20    0.20
   0   3   0    0.00    0.10
   0   3   0   -0.20    1.00
   0  -3   0    0.20    0.10
   0  -3   0    0.00    0.20
   0  -3   0    0.30    0.20
   0  -3   0    0.30    0.20
   0  -3   0    0.10    0.20
   0   3   0    0.50    0.20
  -1   3   0    0.30    0.20
  -1   3   0    0.10    0.30
   1  -3   0    0.30    0.20
  -1  -3   0    0.30    0.30
  -1   3   0    0.00    0.20
  -1   3   0    0.40    0.20
  -1  -3   0   -0.40    0.30
   1   3   0    0.20    0.30
   1   3   0    0.50    0.40
   1  -3   0   -0.10    0.20
   1  -3   0    0.60    1.10
   1   3   0    0.50    0.30
  -1  -3   0    2.50    1.50
  -1   3   0    0.20    0.20
   1  -3   0    0.30    0.30
  -1   3   0   -0.40    0.80
   1  -3   0    0.20    0.20
   1   3   0    0.00    0.30
  -1  -3   0    0.80    0.30
   1   3   0    0.90    1.40
   1  -3   0    0.20    0.20
  -1  -3   0    0.60    0.40
  -1  -3   0    0.60    0.30
  -1   3   0    0.40    0.20
   1  -3   0    0.10    0.20
  -2   3   0 2041.20   76.59
   2   3   0 2131.29   77.59
  -2  -3   0 2228.08   77.89
   3  -3   0    0.10    0.50
  -3   3   0    0.70    0.60
   3   3   0    0.90    0.70
   3   3   0    1.80    0.70
  -3  -3   0    0.60    0.50
  -3   3   0    1.20    2.20
   3   3   0    0.60    0.70
  -3  -3   0    0.80    0.70
   3  -3   0    0.70    1.80
   3  -3   0    0.30    0.50
  -3  -3   0   -0.50    2.30
  -3  -3   0    0.20    0.50
  -3   3   0    0.90    0.40
  -3   3   0   -0.20    0.50
  -3   3   0    0.80    0.50
   3  -3   0    0.80    0.40
   3   3   0    1.00    0.50
   3   3   0    1.20    0.70
   3  -3   0    1.30    0.40
  -3   3   0    1.00    0.40
  -3  -3   0    1.40    0.70
  -3  -3   0    0.70    0.70
   3   3   0    0.20    0.50
   3   3   0    1.40    3.00
  -3  -3   0    0.80    0.60
   3  -3   0    0.10    0.40
  -4   3   0  138.09    9.60
  -4  -3   0  115.99   10.30
  -4   3   0  137.69    5.10
  -4  -3   0  127.79    5.20
   4  -3   0  136.79    5.20
   4   3   0  127.79    5.00
  -4  -3   0  126.79    5.20
  -4   3   0  146.79    5.20
   4   3   0  123.59    5.20
   4  -3   0  136.69    5.00
   4  -3   0  129.39    5.10
   4  -3   0  114.89    9.20
   4   3   0  134.39   12.10
   4   3   0  125.89    5.00
   4  -3   0  143.09    4.90
  -4   3   0  133.89    5.10
   4   3   0  135.99    5.40
  -4  -3   0  125.19    5.30
   4   3   0  123.89    5.20
   4   3   0  131.99    5.20
  -4  -3   0  122.49    5.20
   5  -3   0    0.90    0.60
  -5   3   0    1.60    0.80
   5   3   0   -0.60    0.90
   5   3   0   -1.00    0.80
   5  -3   0   -0.30    0.80
  -5  -3   0    1.10    0.90
  -5  -3   0   -0.40    0.60
   5   3   0    0.30    0.90
   5   3   0   -0.90    0.60
  -5  -3   0    0.10    0.90
  -5   3   0   -1.30    2.80
   5   3   0    1.10    0.80
  -5  -3   0    0.30    0.70
   5  -3   0    0.10    0.60
  -5  -3   0   -0.80    0.90
   5  -3   0    2.30    4.00
  -5   3   0    0.00    0.70
  -5   3   0    1.40    0.70
   5  -3   0    0.00    0.70
  -5  -3   0    0.70    0.90
  -5   3   0   -0.10    0.70
   5   3   0   -2.30    3.50
   5  -3   0    0.70    0.70
  -5  -3   0    0.50    4.40
  -5   3   0    2.20    0.80
  -6  -3   0   -9.00    4.50
   6  -3   0    2.50    0.80
  -6   3   0    1.80    0.90
   6  -3   0    1.80    0.80
   6  -3   0    2.30    4.60
   6   3   0    3.00    1.30
   6  -3   0    3.30    1.00
  -6  -3   0    1.40    1.00
  -6   3   0    0.80    4.20
  -6   3   0    1.90    0.90
   6  -3   0    1.60    1.00
   6   3   0    1.80    0.90
   6   3   0    3.40    1.20
   6   3   0    2.00    1.10
  -6  -3   0    2.50    1.20
  -6  -3   0    2.60    1.10
  -6   3   0    2.20    1.10
   6   3   0   -0.20    5.10
   6   3   0    2.20    0.90
  -6  -3   0    3.50    1.00
  -6   3   0    1.90    0.80
  -6  -3   0    1.80    1.00
  -6  -3   0    0.50    1.00
   6  -3   0    2.10    0.90
   7   3   0    1.00    1.20
  -7  -3   0   -0.10    0.90
  -7  -3   0    0.40    5.30
  -7  -3   0   -0.60    1.00
  -7   3   0    5.50    4.70
   7   3   0   -0.50    1.10
   7  -3   0    0.90    0.80
   7  -3   0    0.00    0.80
   7   3   0    2.10    5.60
  -7  -3   0    2.00    1.20
   7   3   0    0.60    0.90
   7  -3   0   -3.10    4.90
  -7  -3   0    2.00    1.20
  -7   3   0   -0.80    0.90
   7  -3   0    1.00    1.10
   7  -3   0    0.80    0.70
  -7  -3   0    2.10    1.00
  -7   3   0    2.20    1.00
  -7   3   0    1.70    1.10
  -7   3   0    0.60    0.90
  -7   3   0    0.80    1.00
   7  -3   0   -0.10    1.00
  -7  -3   0   -0.50    1.00
   7   3   0   -0.80    1.00
   8   3   0    1.20    1.30
   8   3   0    0.70    0.90
   8  -3   0    1.00    0.80
   8   3   0    0.70    1.30
   8   3   0    0.70    1.20
   8  -3   0    0.20    1.10
  -8  -3   0    1.20    1.30
  -8  -3   0    2.10    1.30
   8   3   0   -5.20    5.40
   8  -3   0    0.50    0.90
  -8   3   0    1.20    1.20
  -8   3   0    0.80    5.10
   8  -3   0    2.60    1.20
   8  -3   0   -3.40    4.80
  -8   3   0    0.80    0.90
  -8  -3   0    1.00    1.00
  -8   3   0    0.70    1.10
  -8  -3   0    1.80    1.00
   8  -3   0    0.10    0.90
  -8  -3   0    0.50    1.10
  -8  -3   0   -0.80    1.20
  -8   3   0    1.70    1.10
  -8   3   0    1.60    1.00
   8   3   0    1.40    0.90
  -9   3   0    0.90    1.00
  -9   3   0    0.50    1.10
   9  -3   0    0.10    0.90
  -9   3   0    0.20    6.30
  -9  -3   0    0.20    1.10
   9   3   0    0.10    1.00
   9  -3   0    3.60    7.30
   9  -3   0    0.40    1.00
  -9  -3   0    0.80    1.30
  -9  -3   0   -0.10    1.40
   9   3   0    0.30    1.00
  -9  -3   0    4.60    7.50
   9   3   0   -0.30    1.30
   9  -3   0    1.00    1.40
  -9   3   0    0.30    1.40
  -9   3   0   -0.30    1.00
   9   3   0    0.90    1.60
  -9  -3   0    0.10    1.10
  -9   3   0    0.90    1.30
  -9  -3   0    0.40    1.30
  10   3   0  933.81   49.60
 -10   3   0  929.71   48.00
 -10  -3   0  962.70   50.39
  10  -3   0  992.50   49.60
 -11   3   0   -0.30    1.60
  11  -3   0   -1.60    1.00
 -11  -3   0    0.60    1.60
  11   3   0    2.40    1.70
  11   3   0   -0.30    1.80
 -11   3   0    0.00    1.40
  11   3   0    9.60   10.70
 -11   3   0   -6.80    8.30
 -11  -3   0    1.10    1.70
  11  -3   0    0.20    1.30
 -11   3   0   -0.50    1.40
 -11  -3   0   -0.10    1.60
  11  -3   0    0.80    1.80
  11  -3   0    7.20   10.50
 -11   3   0    0.50    1.70
 -11  -3   0    6.90   12.10
 -11  -3   0    1.60    1.60
  12   3   0   85.19   18.10
 -12   3   0  126.39    6.60
 -12  -3   0  125.79    6.60
 -12  -3   0  120.79   21.20
  12   3   0  134.69    6.50
  12  -3   0  155.08   21.40
 -12  -3   0  122.99    6.10
 -12   3   0  120.79    6.60
 -12   3   0  119.59    6.40
  12  -3   0  142.79    6.90
  12  -3   0  133.99    6.00
 -12  -3   0  123.89    6.30
 -12   3   0  120.89   19.60
 -12   3   0  135.59    6.20
  12   3   0  136.39    7.00
 -13   3   0    1.00    1.60
 -13   3   0   -1.20    1.70
  13  -3   0   -4.10    1.90
  13   3   0    1.50   13.00
 -13   3   0   -1.00    1.60
  13  -3   0    0.80    1.40
 -13   3   0    6.60   11.20
 -13  -3   0   -1.60    1.60
  13  -3   0   12.00   13.50
 -13  -3   0    0.70    1.80
 -13  -3   0    1.20    1.60
 -13   3   0    0.20    1.60
 -13  -3   0  -27.90   12.30
  13   3   0   -0.30    2.10
  14   3   0  216.68    9.60
 -14   3   0  216.68    9.90
  14  -3   0  225.38    9.20
 -14  -3   0  200.18   29.30
 -14  -3   0  217.98    9.40
 -14  -3   0  209.58   10.00
 -14  -3   0  212.08    9.60
  14   3   0  213.18   10.60
 -14   3   0  231.08   29.70
  14  -3   0  215.78   10.20
 -14   3   0  220.98    9.50
 -14   3   0  215.68    9.60
  15  -3   0    1.10    1.70
  15   3   0   -0.60    1.80
 -15   3   0    1.50    2.20
  15  -3   0   -0.60    2.10
 -15   3   0    2.70    1.90
  15   3   0   -4.20    2.50
 -15  -3   0   -0.50    2.00
 -15   3   0    2.50    2.00
   0   4   0 2439.06   86.99
   1  -4   0    0.30    0.30
  -1  -4   0    3.20    2.10
   1  -4   0    0.20    0.30
   1  -4   0    0.40    0.30
   1   4   0    0.40    0.40
  -1  -4   0    0.60    0.40
   1  -4   0    2.70    1.80
  -1  -4   0    1.00    0.50
  -1   4   0    1.60    1.60
  -1   4   0   -0.20    0.30
   1  -4   0    0.20    0.30
  -1  -4   0   -0.30    0.40
   1  -4   0    0.90    0.40
   1   4   0    0.70    0.40
  -1  -4   0    1.50    0.50
   1  -4   0   -0.50    0.30
  -1   4   0    0.10    0.30
  -1   4   0    0.50    0.30
   1   4   0    0.50    0.50
   1   4   0    1.50    0.50
   1   4   0    1.20    2.60
  -1   4   0    0.00    0.30
  -1   4   0    1.10    0.30
   2   4   0 4328.17  155.78
  -3   4   0    0.70    0.50
   3   4   0    0.80    0.70
  -3  -4   0    0.30    0.70
  -3   4   0   -0.20    2.00
  -3  -4   0    0.00    0.50
   3   4   0    0.60    0.60
  -3   4   0    0.40    0.50
  -3  -4   0    1.10    0.60
   3   4   0    0.40    0.70
   3  -4   0    0.30    0.40
   3  -4   0    0.10    0.40
  -3   4   0    0.40    0.40
   3   4   0    0.30    0.70
   3   4   0   -2.70    2.50
  -3  -4   0    0.30    0.50
   3  -4   0   -0.40    1.30
  -3  -4   0    1.00    0.70
   3   4   0    0.50    0.50
  -3  -4   0    0.30    0.70
   3  -4   0    1.20    0.50
  -3   4   0    0.20    0.50
  -3  -4   0    4.80    3.60
   3  -4   0    0.70    0.40
  -3   4   0    0.40    0.40
   3  -4   0    1.40    0.50
   3   4   0    1.20    0.50
  -4   4   0 2446.86   92.39
   4   4   0 2566.04   94.19
  -4  -4   0 2510.65   94.49
  -5  -4   0    1.20    1.00
  -5   4   0    0.10    0.70
  -5   4   0    0.30    0.90
  -5   4   0    0.90    0.70
  -5  -4   0   -0.20    0.70
  -5  -4   0    0.30    0.80
   5  -4   0    0.20    0.80
  -5   4   0    1.60    0.80
   5  -4   0    0.90    0.60
   5   4   0   -0.20    1.00
   5   4   0    2.30    4.90
   5  -4   0    0.60    0.70
  -5  -4   0   -1.00    0.90
   5  -4   0   -0.40    0.60
   5   4   0   -1.60    0.90
   5   4   0    1.10    0.70
   5   4   0   -0.20    0.90
  -5  -4   0   -1.30    4.50
  -5  -4   0   -0.20    1.00
   5  -4   0   -0.20    0.80
   5  -4   0    2.80    3.60
  -5   4   0   -0.50    0.80
  -5   4   0   -2.80    2.70
  -5  -4   0    0.80    0.90
   5   4   0   -0.20    0.80
   5   4   0    1.10    1.00
   6  -4   0   78.79    3.40
  -6   4   0   81.19    3.60
   6  -4   0   88.59   11.00
   6  -4   0   82.29    3.50
  -6   4   0   85.39    3.70
   6   4   0   87.19   11.70
  -6  -4   0   75.09    3.80
   6   4   0   73.59    3.40
   6  -4   0   76.49    3.70
  -6   4   0   86.59    9.60
  -6  -4   0   67.79    3.60
  -6  -4   0   75.39    3.90
   6   4   0   74.89    3.80
   6  -4   0   84.69    3.80
  -6  -4   0   72.59    3.40
  -6  -4   0   75.79    3.60
   6   4   0   73.79    3.80
   6   4   0   69.29    3.80
  -6   4   0   81.99    3.50
  -6  -4   0   70.09    3.70
  -6   4   0   84.39    3.70
  -6  -4   0   74.39   13.10
   6   4   0   69.69    3.50
   6  -4   0   79.29    3.30
  -6   4   0   79.59    3.50
   7  -4   0    0.00    1.00
   7  -4   0    1.20    5.10
  -7  -4   0    0.70    0.80
  -7   4   0    5.40    5.00
   7   4   0   -0.90    0.80
  -7  -4   0    0.50    1.10
   7   4   0    0.10    1.20
   7   4   0    0.20    1.20
  -7  -4   0   -1.20    1.10
   7  -4   0   -1.00    0.90
  -7  -4   0   -0.60    0.90
   7   4   0    0.90    1.30
  -7   4   0   -0.60    0.90
   7  -4   0    0.40    0.80
   7  -4   0    0.30    0.70
  -7  -4   0    0.20    1.20
  -7   4   0    0.00    0.90
  -7   4   0   -0.50    1.00
  -7   4   0   -0.10    0.80
   7   4   0   -0.10    0.90
  -7  -4   0    3.70    5.20
   7   4   0    5.90    6.90
  -7   4   0    0.30    0.90
  -7  -4   0   -0.60    1.00
   7  -4   0    0.60    0.90
   8   4   0  122.49    5.50
   8  -4   0  120.89    5.40
  -8   4   0  132.79    5.50
  -8   4   0  122.39    5.40
  -8  -4   0  110.69    5.10
   8   4   0  124.59   15.70
  -8  -4   0  116.59    5.40
  -8  -4   0  113.59    5.60
   8   4   0  122.79    6.20
   8   4   0  110.19    5.40
   8  -4   0  123.89    5.00
   8   4   0  113.49    5.00
  -8  -4   0   83.69   14.20
   8  -4   0  121.89    5.30
  -8   4   0  120.79    5.10
  -8   4   0  115.49   14.60
  -8  -4   0  117.49    5.10
  -8   4   0  113.09    5.30
  -8   4   0  117.69    5.10
  -8  -4   0  115.99    5.40
   8  -4   0  122.39   14.00
   8  -4   0  121.09    4.90
   8   4   0  119.89    5.20
  -8  -4   0  111.29    5.50
   8  -4   0  119.79    5.10
   9   4   0   -0.80    1.00
  -9   4   0   -1.20    1.20
   9   4   0   -5.90    6.70
  -9   4   0   -0.80    1.20
   9   4   0   -0.40    1.10
  -9   4   0   -0.60    1.20
  -9  -4   0   -0.60    1.50
  -9  -4   0    0.10    1.40
  -9  -4   0   -0.10    1.10
   9   4   0    1.30    1.60
   9  -4   0    1.60    6.00
   9  -4   0    0.90    1.30
   9  -4   0   -0.50    0.80
  -9  -4   0   -0.90    1.10
   9  -4   0    0.40    1.00
   9   4   0    1.10    1.40
  -9   4   0   -0.60    1.00
  -9   4   0   -0.60    1.30
  -9   4   0    3.60    6.50
  10   4   0  467.55   18.10
 -10  -4   0  465.75   32.40
  10  -4   0  492.95   18.40
  10  -4   0  433.76   30.30
 -10   4   0  485.85   30.70
 -10  -4   0  492.95   18.10
 -10  -4   0  479.05   17.80
  10   4   0  483.95   32.10
 -10  -4   0  460.05   17.40
 -10   4   0  477.65   17.80
  10   4   0  480.45   17.80
 -10   4   0  447.56   17.50
 -10   4   0  473.05   17.90
 -10   4   0  453.35   17.50
  10  -4   0  462.85   17.30
 -11   4   0   -0.20    1.70
  11  -4   0    1.20    1.10
  11  -4   0   -0.20    1.20
 -11   4   0    2.70    1.50
  11  -4   0    6.00    9.30
 -11  -4   0   -1.90    1.50
  11   4   0   -7.70    9.60
  11   4   0   -2.60    1.60
 -11  -4   0    0.10    1.90
 -11  -4   0   -1.10    1.90
 -11   4   0    0.20    1.70
 -11  -4   0    1.40    1.60
  11  -4   0    0.70    1.70
 -11  -4   0  -22.50    8.80
  11   4   0   -0.90    2.10
 -11   4   0   16.60    9.70
 -11   4   0   -0.30    1.30
 -12  -4   0  111.69   20.40
  12   4   0   79.49   16.90
 -12   4   0   85.39    5.30
 -12  -4   0   79.59    4.50
 -12   4   0   88.09    4.80
 -12   4   0   84.99    5.70
 -12  -4   0   79.39    4.80
  12  -4   0   80.99    4.40
  12  -4   0   82.19    5.30
 -12   4   0  112.99   18.80
 -12  -4   0   87.79    5.50
  12   4   0   83.79    5.40
 -12   4   0   87.99    5.00
  12  -4   0   86.89    4.50
  12  -4   0   93.99   18.00
  12   4   0   80.59    5.00
 -13   4   0   -0.10    1.80
 -13   4   0    0.00    1.60
  13  -4   0   -1.00    1.90
 -13  -4   0   -2.10    1.50
 -13  -4   0    0.20    2.00
 -13   4   0   -3.30   12.00
  13   4   0   -2.60    1.60
 -13  -4   0   -0.10    1.70
 -13   4   0   -2.00    1.80
 -13  -4   0  -10.10   13.90
  13  -4   0   -4.70   12.80
  13   4   0   -0.30    2.00
 -13   4   0    3.00    1.70
  13   4   0   -6.30   12.00
  13  -4   0    0.40    1.40
  14   4   0   -0.50    1.80
 -14   4   0   -1.40    1.80
 -14   4   0    4.10    1.80
  14  -4   0   -1.70    2.10
 -14  -4   0   -0.50    1.80
 -14   4   0    2.30    1.90
  14   4   0    0.20    2.70
 -14  -4   0   -0.90    1.90
  14  -4   0   -9.20   14.70
  14   4   0    9.00   15.70
  14  -4   0    0.60    1.50
 -14  -4   0   -1.80    1.70
 -14  -4   0   -2.50   14.80
 -14   4   0   -8.50   12.90
   0  -5   0   -0.10    0.40
   0  -5   0    0.20    0.30
   0   5   0    0.80    0.30
   0   5   0    0.60    0.40
   0  -5   0    0.30    0.40
   0   5   0   -0.30    1.90
   0  -5   0    0.30    0.30
   0   5   0    0.10    0.40
   0   5   0    0.40    0.40
   0   5   0   -0.10    0.30
   0  -5   0   -0.50    0.40
   0   5   0   -0.20    0.30
   0  -5   0    0.40    0.30
  -1   5   0   -0.20    0.40
  -1  -5   0    0.80    0.50
  -1   5   0    0.20    0.40
   1  -5   0    0.40    0.40
   1  -5   0    0.50    0.30
   1  -5   0    0.50    0.30
  -1  -5   0    4.20    2.60
   1   5   0    0.40    0.50
   1   5   0    0.30    2.30
  -1  -5   0    0.10    0.50
   1  -5   0   -0.10    0.40
  -1   5   0    0.20    0.40
   1   5   0   -0.60    0.50
   1   5   0    1.90    0.60
   1   5   0    0.00    0.40
   1  -5   0   -1.20    1.60
  -1   5   0   -2.20    1.50
  -1  -5   0   -0.50    0.50
  -1  -5   0   -0.30    0.40
  -1   5   0    0.70    0.30
   1  -5   0    0.90    0.40
  -1  -5   0   -0.30    0.40
   1   5   0   -0.10    0.50
  -1   5   0    0.20    0.30
  -1   5   0    0.00    0.40
   2   5   0  697.83   29.70
  -2  -5   0  780.62   30.40
   2  -5   0  679.53   28.70
  -3   5   0    0.30    0.50
   3   5   0    1.10    0.70
  -3  -5   0    0.10    0.70
  -3   5   0   -1.30    1.90
   3   5   0    0.50    0.50
   3  -5   0    0.70    0.40
   3   5   0   -0.30    0.40
   3   5   0   -0.60    0.60
   3  -5   0    0.00    0.40
  -3   5   0    0.90    0.40
  -3  -5   0    0.30    0.60
   3  -5   0    0.40    0.50
  -3  -5   0    1.00    0.60
  -3   5   0   -0.10    0.50
   3   5   0    2.30    3.10
   3  -5   0    0.10    1.50
  -3  -5   0    1.30    0.70
   3   5   0    0.80    0.70
  -3  -5   0   -0.60    3.30
   3  -5   0    0.10    0.40
  -3   5   0    0.20    0.40
   3  -5   0    1.00    0.50
  -3  -5   0    0.20    0.40
  -3   5   0    0.90    0.50
   4   5   0 1373.56   55.89
  -4   5   0 1418.86   54.69
  -5   5   0    1.30    0.80
   5   5   0    3.00    7.40
   5   5   0    1.00    0.80
  -5  -5   0   -0.50    0.90
  -5   5   0    0.80    0.80
   5  -5   0    1.40    0.80
  -5   5   0    2.20    0.90
   5   5   0    0.20    1.10
   5   5   0    0.20    1.00
  -5  -5   0   -4.50    4.10
  -5   5   0    0.60    0.70
  -5  -5   0    1.20    1.00
  -5  -5   0    0.20    0.80
   5  -5   0    1.00    0.60
   5  -5   0   -1.00    2.40
   5   5   0   -0.30    0.90
  -5  -5   0   -1.20    0.90
   5  -5   0    1.70    0.80
   5  -5   0    0.30    0.80
   5   5   0   -0.30    1.00
  -5   5   0    0.10    3.20
  -5  -5   0    1.20    0.80
  -5  -5   0    0.50    0.90
   5   5   0    1.30    0.80
  -5   5   0   -0.70    0.80
   5  -5   0    0.90    0.60
   6   5   0 1259.57   54.49
  -6  -5   0 1324.67   55.69
  -6   5   0 1217.18   52.39
   7   5   0   -0.20    0.90
  -7   5   0   -2.70    3.80
   7  -5   0   -3.80    4.70
  -7  -5   0   -0.30    1.00
  -7  -5   0   -0.40    1.20
   7   5   0    0.40    0.90
  -7   5   0   -0.50    1.00
   7  -5   0   -0.40    0.70
   7   5   0   -3.00    4.70
  -7  -5   0   -0.30    0.80
   7  -5   0   -0.40    0.80
  -7  -5   0    0.10    1.10
   7  -5   0   -0.20    1.00
  -7   5   0    0.20    0.90
   7  -5   0    0.20    0.70
  -7  -5   0   -0.60    0.80
   7  -5   0    1.90    1.00
  -7   5   0   -0.20    1.00
  -7  -5   0   -1.20    1.10
  -7   5   0    0.30    0.90
   7   5   0   -0.30    1.00
  -7   5   0    1.10    0.80
   7   5   0    0.10    1.20
  -8  -5   0   81.69    4.00
  -8   5   0   81.79    3.90
   8   5   0   83.99    4.40
   8   5   0   80.39    4.20
   8   5   0   76.79    4.30
   8  -5   0   80.39    4.10
  -8  -5   0   85.09    4.30
  -8  -5   0   86.29    3.80
   8   5   0   83.99    3.90
   8  -5   0   80.49   12.40
  -8  -5   0   57.49   12.10
  -8  -5   0   83.99    4.30
   8   5   0   80.59    3.90
  -8   5   0   78.99    4.10
  -8   5   0   87.49    4.20
  -8  -5   0   73.69    4.30
  -8   5   0   79.89    3.90
   8  -5   0   83.39    3.60
  -8  -5   0   79.19    4.20
  -8   5   0   81.79    4.10
  -8   5   0   93.29   12.40
   8  -5   0   84.19    4.20
   8  -5   0   77.79    3.80
   8  -5   0   75.29    4.00
   8   5   0   74.19   13.30
   9  -5   0    0.40    1.00
  -9   5   0    1.00    1.10
   9  -5   0    0.30    0.90
   9   5   0    2.80    1.80
  -9  -5   0   -8.00    5.90
   9   5   0    6.00    8.40
   9   5   0    0.40    1.10
  -9   5   0   -0.90    1.10
  -9   5   0    0.70    1.30
  -9  -5   0    0.60    1.20
  -9  -5   0    1.20    1.40
  -9   5   0    1.50    1.20
  -9   5   0    1.00    6.50
   9   5   0    0.20    1.50
  -9  -5   0    0.60    1.20
   9  -5   0    1.00    1.20
   9   5   0   -0.10    1.20
  -9  -5   0   -0.50    1.40
   9  -5   0    7.90    7.40
  -9   5   0    2.20    1.40
  10  -5   0  373.96   14.20
 -10  -5   0  382.86   14.80
  10  -5   0  389.36   14.30
  10  -5   0  352.66   26.70
  10  -5   0  376.96   14.90
 -10  -5   0  394.76   14.70
 -10  -5   0  383.26   14.50
 -10   5   0  383.66   14.60
 -10   5   0  384.96   14.90
  10   5   0  387.96   15.00
  10   5   0  400.96   29.30
  10   5   0  384.86   15.30
 -10   5   0  376.26   14.80
 -10  -5   0  399.26   15.20
 -10  -5   0  411.46   30.10
 -10   5   0  414.96   27.50
 -10   5   0  376.86   14.60
  11   5   0   -1.70    2.10
  11  -5   0    0.50    1.20
 -11   5   0   -0.70    1.30
 -11  -5   0   -6.30    9.60
  11  -5   0   -1.90    1.00
 -11   5   0    1.70    1.60
 -11  -5   0   -1.60    1.70
  11   5   0    0.70    9.00
 -11   5   0    5.40    9.50
  11   5   0    1.10    1.70
 -11  -5   0   -0.40    1.60
 -11   5   0   -0.40    1.50
 -11  -5   0   -0.30    1.60
  11  -5   0    0.20    1.70
  11  -5   0    3.60    8.70
  12   5   0    4.60    2.00
 -12   5   0    7.10    2.30
  12  -5   0    5.70    1.50
  12   5   0   24.90   12.70
 -12  -5   0    6.70    2.20
  12  -5   0    7.30   11.60
  12  -5   0    3.70    1.30
 -12   5   0    5.10    1.80
 -12   5   0    4.60   10.40
 -12  -5   0    7.90    1.90
  12  -5   0    5.70    2.20
 -12  -5   0   28.70   14.00
 -12   5   0    4.90    2.00
 -12  -5   0    5.20    1.90
  12   5   0    8.50    2.50
 -12   5   0    3.80    1.90
  13  -5   0    1.40   12.10
  13  -5   0   -0.70    1.20
 -13   5   0   -0.70    1.80
 -13   5   0   -0.20    1.70
  13  -5   0    0.60    2.00
 -13   5   0  -13.30   11.00
  13   5   0   -1.00    2.20
 -13  -5   0   -1.60    2.10
 -13  -5   0    3.50    1.90
 -13  -5   0    1.70    1.80
 -13  -5   0   -1.90   13.90
  13   5   0   -2.50    1.70
  13   5   0   -3.10   11.70
 -13   5   0   -0.20    1.60
 -13   5   0   -0.60    1.50
  14   5   0   63.09    4.70
 -14   5   0   67.49    4.60
 -14  -5   0   61.79    4.60
 -14  -5   0   43.40   20.10
 -14  -5   0   63.39    4.20
  14  -5   0   66.59    5.20
  14  -5   0   67.49    4.00
 -14   5   0   63.59    4.80
 -14  -5   0   68.39    5.10
 -14   5   0   67.69    4.50
 -14   5   0   46.70   17.00
  14   5   0   65.79    5.60
  14   5   0   25.90   16.80
   0   6   0   27.10    1.40
   0  -6   0   27.20    1.30
   0   6   0   29.20    1.50
   0  -6   0   28.70    1.40
   0  -6   0   25.60    5.00
   0   6   0   28.30    4.40
   0  -6   0   25.40    1.50
   0   6   0   28.30    1.40
   0   6   0   28.70    1.20
   0   6   0   29.20    1.50
   0   6   0   25.50    1.40
   0  -6   0   26.80    1.40
   0  -6   0   30.90    1.50
   0  -6   0   30.50    1.20
  -1   6   0    1.20    0.50
  -1   6   0   -0.10    0.40
  -1   6   0   -0.30    0.30
  -1   6   0    0.40    1.90
  -1   6   0    0.40    0.40
   1   6   0    0.70    2.20
   1  -6   0    0.30    0.30
   1  -6   0    0.20    0.30
   1   6   0   -0.10    0.50
   1  -6   0    0.40    0.40
   1   6   0    0.90    0.60
   1   6   0   -0.40    0.40
  -1  -6   0    2.30    2.70
  -1  -6   0    0.50    0.60
   1   6   0    0.30    0.50
   1  -6   0    0.20    0.40
  -1  -6   0    0.70    0.40
   1  -6   0    0.40    0.50
  -1   6   0    0.80    0.40
  -1  -6   0    0.40    0.50
   1  -6   0   -1.90    1.90
  -1   6   0    0.20    0.40
   1  -6   0    0.00    0.40
  -1  -6   0    0.20    0.40
   1   6   0    0.50    0.50
  -2  -6   0 5235.58  176.18
   2   6   0 4829.72  176.08
   2  -6   0 4755.82  174.48
   3  -6   0    0.50    0.50
   3  -6   0    0.20    0.40
  -3  -6   0    1.00    0.70
   3   6   0    0.30    0.80
  -3   6   0    0.10    0.50
  -3   6   0    0.30    0.40
   3   6   0    0.30    0.70
  -3  -6   0    0.00    0.60
   3   6   0    0.10    0.60
   3  -6   0    0.30    0.40
  -3  -6   0    0.70    0.70
  -3   6   0    0.20    0.50
   3   6   0    0.50    0.60
  -3   6   0   -0.20    0.50
  -3  -6   0    1.10    0.70
   3  -6   0    0.70    1.40
  -3  -6   0    0.60    0.50
  -3   6   0   -0.30    0.40
   3  -6   0    0.20    0.40
  -3  -6   0    1.70    3.10
  -3  -6   0   -0.50    0.50
  -3   6   0    0.40    0.40
   3   6   0   -0.90    0.80
   3   6   0    0.80    3.40
   4   6   0  880.51   38.30
  -4  -6   0  875.91   39.40
  -4   6   0  857.61   36.60
  -5  -6   0    0.10    1.10
   5  -6   0    0.00    0.60
   5   6   0    0.80    0.90
  -5  -6   0    0.00    0.70
   5  -6   0   -1.10    2.20
   5  -6   0    1.30    0.80
   5   6   0    1.00    0.70
   5  -6   0    0.40    0.80
  -5   6   0   -0.50    0.70
  -5  -6   0   -0.60    1.00
  -5   6   0    0.30    0.90
   5   6   0   -0.20    1.00
  -5  -6   0    1.00    1.00
   5   6   0    0.80    4.20
  -5   6   0   -0.70    0.80
  -5   6   0    0.40    0.60
   5  -6   0   -0.50    0.80
   5   6   0   -0.70    1.00
   5  -6   0    0.00    0.60
   5   6   0   -0.80    0.90
  -5   6   0    0.60    0.70
  -5   6   0   -1.10    2.90
  -5  -6   0   -0.10    0.90
  -5  -6   0    0.90    1.00
   5   6   0   -0.30    1.10
  -6  -6   0 1644.44   68.09
  -6   6   0 1610.14   64.89
   6   6   0 1578.94   66.59
  -7   6   0   -1.20    0.90
   7  -6   0    0.80    1.10
  -7   6   0    0.10    0.90
   7  -6   0   -0.50    0.60
  -7  -6   0   -0.30    1.10
  -7   6   0    2.50    4.40
   7   6   0   -0.50    0.90
   7   6   0   -0.20    1.20
  -7   6   0    0.20    0.90
   7  -6   0    0.30    1.00
   7  -6   0    8.50    4.80
  -7   6   0   -0.70    0.90
  -7  -6   0   -1.10    0.90
   7   6   0   -0.90    0.80
   7  -6   0   -0.20    0.70
  -7   6   0   -0.60    0.90
  -7  -6   0    0.30    0.90
   7   6   0    1.00    1.30
   7  -6   0    0.10    1.10
  -7  -6   0    0.00    1.00
  -7  -6   0   -4.40    5.10
   7   6   0    0.80    1.20
  -7  -6   0   -1.70    1.30
   7   6   0   -1.60    6.10
   8   6   0  627.44   36.20
  -8   6   0  735.23   35.70
  -8  -6   0  741.53   38.90
   8  -6   0  622.84   34.90
  -9   6   0   -0.40    1.00
  -9  -6   0   -1.90    1.00
  -9   6   0   -1.10    1.10
   9   6   0    0.70    1.20
   9  -6   0    0.60    1.30
   9  -6   0   -0.40    0.90
  -9  -6   0   -0.40    1.40
  -9  -6   0    0.00    1.20
  -9   6   0   -4.50    6.10
   9   6   0   -1.50    1.10
  -9  -6   0   -1.70    1.50
   9   6   0    2.70    1.60
   9   6   0   -0.20    1.50
   9   6   0   -2.80    7.50
  -9  -6   0   -3.90    8.40
   9  -6   0    0.00    0.80
   9  -6   0   -4.90    6.00
  -9   6   0   -0.90    1.10
  -9   6   0    0.90    1.30
  -9   6   0   -0.10    1.20
  10   6   0  305.47   12.30
  10   6   0  297.57   12.00
 -10  -6   0  288.77   11.80
 -10   6   0  285.67   11.60
  10  -6   0  299.07   11.90
 -10   6   0  314.37   11.90
 -10   6   0  302.77   11.90
  10   6   0  274.97   24.90
 -10  -6   0  300.07   26.10
 -10  -6   0  296.07   12.10
  10  -6   0  241.98   22.60
 -10   6   0  325.27   23.90
 -10   6   0  287.77   11.50
 -10  -6   0  299.87   11.70
 -10  -6   0  300.37   11.50
  10  -6   0  306.07   11.10
  10  -6   0  284.07   11.20
  11   6   0   -1.60    1.80
 -11  -6   0    9.30   10.60
  11   6   0    2.00    9.50
 -11  -6   0    0.50    1.60
  11  -6   0    3.10    9.20
  11  -6   0    0.30    1.10
 -11   6   0   -0.80    8.10
 -11   6   0   -0.70    1.40
  11   6   0   -0.70    2.10
  11  -6   0   -0.40    1.60
 -11   6   0    0.50    1.70
 -11  -6   0   -1.00    1.70
 -11   6   0    0.90    1.40
 -12   6   0  114.19    5.70
 -12  -6   0  114.39    5.60
  12   6   0  102.69    6.60
 -12  -6   0  106.79   20.40
  12  -6   0  107.99    5.00
 -12   6   0  110.89    5.90
 -12  -6   0  104.19    6.10
  12  -6   0  114.79    5.90
  12   6   0  103.59    6.20
  12  -6   0  108.39    5.10
  12  -6   0  112.79   19.10
 -12   6   0  107.09    5.50
  12   6   0   94.89   18.60
 -12  -6   0  103.19    5.50
 -12   6   0  111.39    5.90
 -12   6   0  118.09   18.50
 -13  -6   0    0.40    1.70
 -13  -6   0    0.80    2.10
  13  -6   0    7.80   12.70
  13  -6   0   -0.70    2.00
 -13   6   0   -1.10    1.90
 -13   6   0   -0.40    1.70
  13   6   0   -5.00   12.90
  13   6   0   -0.10    1.90
 -13  -6   0   -1.50    1.50
 -13  -6   0    2.40   15.40
  13  -6   0   -0.60    1.20
  13   6   0   -0.20    2.40
 -13   6   0   -1.20    1.60
 -13   6   0    2.50   11.50
 -13   6   0   -0.40    1.60
 -14   6   0    3.60    2.10
 -14  -6   0    1.70    2.50
  14  -6   0   -5.90   14.00
  14   6   0   -4.00   13.80
  14  -6   0    5.40    1.60
 -14  -6   0   15.80   18.60
  14   6   0    3.00    2.20
 -14   6   0   -8.30   13.30
 -14  -6   0    4.90    2.20
 -14   6   0    4.10    1.90
  14  -6   0    5.10    2.50
 -14  -6   0    3.60    2.10
 -14   6   0    2.00    1.80
  14   6   0    4.10    2.60
   0   7   0    0.80    0.40
   0  -7   0    1.10    0.60
   0   7   0    1.00    0.50
   0  -7   0    1.10    0.50
   0   7   0    0.40    0.50
   0  -7   0   -1.30    2.00
   0  -7   0    0.50    0.40
   0  -7   0   -0.30    0.50
   0   7   0    1.10    0.30
   0  -7   0    0.70    0.40
   0   7   0    0.40    0.50
   0  -7   0    0.60    0.30
   0   7   0    0.70    0.50
   0   7   0    3.00    2.40
   1  -7   0   -0.20    0.40
  -1  -7   0    1.30    0.50
  -1  -7   0    0.60    0.30
  -1   7   0    0.10    0.50
   1  -7   0   -2.10    2.00
  -1   7   0   -0.30    0.40
   1  -7   0    1.00    0.40
   1  -7   0    0.10    0.30
   1   7   0   -0.10    0.50
  -1   7   0   -0.20    0.40
   1   7   0   -0.10    0.50
  -1  -7   0    0.00    0.50
   1   7   0    0.30    0.50
  -1   7   0    0.00    0.50
  -1  -7   0   -0.80    2.20
  -1   7   0    0.80    2.30
  -1   7   0   -0.50    0.40
   1   7   0    1.00    0.60
  -1   7   0   -0.10    0.30
   1   7   0    0.00    0.50
   1   7   0   -2.00    1.90
  -1  -7   0   -0.10    0.40
  -2  -7   0  142.19    5.60
  -2   7   0  143.89    5.50
  -2   7   0  154.58    5.70
   2  -7   0  138.59    5.40
   2  -7   0  134.09    9.40
  -2   7   0  135.69    5.30
   2   7   0  132.69   10.00
  -2   7   0  150.08    5.40
  -2   7   0  127.39    9.10
   2   7   0  151.38    5.70
   2   7   0  145.49    5.50
   2  -7   0  143.29    5.60
  -2  -7   0  150.08   10.50
   2   7   0  141.99    5.50
   3  -7   0    3.80    2.60
   3  -7   0    0.40    0.50
   3   7   0    2.10    4.00
  -3   7   0    0.80    0.60
   3  -7   0    2.20    0.60
  -3  -7   0    0.40    0.50
   3   7   0    1.00    0.90
   3  -7   0    1.80    0.50
  -3  -7   0    1.50    0.80
  -3   7   0    0.50    0.50
  -3  -7   0    1.10    0.70
  -3   7   0    1.30    0.60
   3  -7   0    0.80    0.50
  -3  -7   0    0.90    0.80
   3   7   0    0.60    0.80
   3   7   0    1.00    0.70
   3   7   0    0.40    0.80
  -3  -7   0    0.50    0.70
  -3  -7   0    4.40    3.80
  -3   7   0    1.20    0.70
   3  -7   0    2.90    1.80
  -3   7   0    0.90    0.80
  -3  -7   0    0.50    0.70
  -3   7   0    0.00    0.50
   3   7   0    1.10    0.80
   4  -7   0  158.68    6.10
   4   7   0  152.38    6.20
   4  -7   0  148.09    6.10
  -4  -7   0  151.98    6.20
   4   7   0  160.08    6.20
  -4  -7   0  158.08    6.40
   4   7   0  147.99   12.40
   4  -7   0  161.28    6.00
   4   7   0  154.98    6.40
  -4  -7   0  171.78   13.80
  -4   7   0  170.38    6.20
  -4  -7   0  150.78    6.40
   4   7   0  160.48    6.40
   4  -7   0  158.28    5.90
   4   7   0  155.18    6.50
  -4   7   0  158.78    6.00
  -4   7   0  160.08    6.00
  -4   7   0  161.98    6.10
  -4  -7   0  151.68    6.20
   4  -7   0  160.88    5.90
  -5   7   0    0.50    0.90
   5   7   0   -0.40    1.20
   5  -7   0   -0.60    0.70
  -5  -7   0   -0.10    1.20
  -5  -7   0   -0.70    0.90
  -5  -7   0   -0.60    0.70
   5  -7   0    0.20    0.80
   5   7   0    4.20    5.40
  -5   7   0    0.40    0.70
   5  -7   0   -0.80    0.60
   5   7   0    1.00    0.70
  -5  -7   0    0.60    1.10
  -5  -7   0    0.70    1.00
  -5  -7   0    0.60    1.10
   5  -7   0   -0.40    2.60
  -5   7   0    0.70    0.80
  -5   7   0   -0.30    0.90
   5   7   0    1.50    1.00
  -5  -7   0   -1.40    4.90
   5  -7   0    1.80    0.80
   5   7   0   -0.10    1.10
  -5   7   0   -2.30    3.40
   5  -7   0    1.30    0.70
   5   7   0    0.90    1.20
  -5   7   0   -0.30    0.70
   6   7   0  428.86   25.10
  -6  -7   0  410.76   25.50
  -6   7   0  394.86   22.70
  -7  -7   0   12.10    7.80
  -7  -7   0    3.50    1.40
   7   7   0    1.90    1.20
   7  -7   0    1.70    0.80
   7  -7   0    2.00    1.00
  -7   7   0    2.40    1.00
  -7  -7   0    2.30    1.50
   7   7   0    2.80    1.40
   7   7   0    2.20    6.20
  -7  -7   0    0.00    1.10
  -7   7   0    1.80    1.10
   7   7   0    3.20    1.50
  -7   7   0    0.70    1.00
  -7   7   0    5.40    4.90
   7   7   0    1.20    1.40
   7  -7   0    2.30    1.10
  -7   7   0    1.80    1.00
  -7  -7   0    0.10    1.00
   7   7   0    3.00    1.40
   7  -7   0    1.20    0.70
   7   7   0    1.10    1.00
   7  -7   0    1.00    3.50
  -7  -7   0    3.40    1.10
  -7  -7   0    1.20    1.20
  -7   7   0    0.70    1.10
   7  -7   0    2.50    1.10
  -8  -7   0  256.17   22.00
   8   7   0  273.17   21.10
  -8   7   0  245.48    9.60
   8   7   0  238.48    9.20
  -8  -7   0  234.08    9.80
  -8  -7   0  232.68    9.60
   8  -7   0  243.28    9.50
   8   7   0  233.38    9.60
  -8   7   0  239.48    9.40
   8   7   0  238.08    9.80
  -8  -7   0  239.88    9.20
  -8   7   0  220.08   17.90
  -8  -7   0  231.98    9.60
  -8   7   0  237.18    9.30
   8   7   0  248.58   10.00
   8  -7   0  242.28    9.30
   8  -7   0  249.48    9.00
  -8  -7   0  237.38    9.40
   8  -7   0  237.48    9.50
  -8   7   0  247.78   10.00
   8   7   0  239.18    9.40
  -8  -7   0  229.38    9.80
  -8   7   0  243.98    9.60
   9   7   0   -0.30    1.20
   9  -7   0    1.20    0.90
  -9   7   0   -0.70    1.20
   9  -7   0    2.10    1.30
  -9   7   0    0.40    1.00
  -9   7   0    1.70    5.80
  -9  -7   0   -2.00    1.20
   9  -7   0    0.90    0.90
  -9  -7   0   13.00   10.00
   9   7   0    1.50    1.80
   9   7   0    0.90    1.50
  -9  -7   0   -0.90    1.30
  -9   7   0   -0.20    1.20
  -9   7   0   -2.00    0.90
  -9  -7   0   -1.00    1.20
  -9  -7   0    0.10    1.70
   9   7   0    0.70    8.40
   9  -7   0    1.30    6.40
  -9   7   0   -0.10    1.30
 -10  -7   0    6.00    2.20
  10  -7   0    5.60    1.20
 -10  -7   0    5.70    1.90
  10   7   0    4.50    2.00
  10   7   0    2.40    8.50
 -10  -7   0    4.50    1.70
  10  -7   0   -2.20    7.40
 -10   7   0    5.00    1.40
 -10  -7   0    5.80    1.60
 -10   7   0    0.40    7.00
  10  -7   0    4.60    1.20
  10   7   0    5.30    2.30
 -10   7   0    5.00    1.50
 -10   7   0    7.00    1.80
  10  -7   0    6.40    1.80
 -10   7   0    4.00    1.50
 -10  -7   0    4.70   10.30
 -11  -7   0   -2.20    1.40
 -11  -7   0   -2.80   10.60
  11  -7   0    2.20    1.70
  11   7   0   -3.70    2.10
  11   7   0   -0.90    1.80
 -11   7   0    1.50    1.40
  11   7   0  -13.70    9.80
 -11   7   0   -0.70    1.40
 -11  -7   0    0.50    1.50
  11  -7   0    1.70    1.20
 -11   7   0   -2.50    1.60
  11  -7   0    3.00    9.40
 -11   7   0    0.10    1.70
 -11  -7   0   -0.20    1.90
 -11   7   0    7.60    8.00
  12   7   0  341.07   14.00
  12  -7   0  326.77   13.30
 -12   7   0  321.47   12.90
  12   7   0  273.37   28.30
 -12  -7   0  326.67   12.80
  12  -7   0  321.07   12.40
 -12   7   0  303.87   26.50
 -12   7   0  316.37   13.20
  12   7   0  329.87   13.40
  12  -7   0  321.67   28.70
  12  -7   0  310.67   12.30
 -12  -7   0  332.87   13.10
 -12   7   0  329.17   13.00
 -12   7   0  338.17   13.30
 -12  -7   0  331.27   13.60
 -12  -7   0  360.16   32.60
 -13  -7   0   -2.70    1.50
 -13   7   0   -0.80    1.50
 -13  -7   0    5.90   14.30
  13   7   0    0.60    2.00
 -13   7   0    7.50   11.50
  13  -7   0   10.60   13.90
 -13   7   0   -2.70    1.70
 -13   7   0   -0.90    1.70
 -13  -7   0   -1.70    1.60
  13  -7   0   -0.30    1.80
  13   7   0    1.20   14.30
 -13  -7   0    0.10    1.90
 -13   7   0    0.20    1.60
  13  -7   0   -0.10    1.20
 -14   7   0   13.30    2.50
  14   7   0   13.30    3.20
  14  -7   0    2.60   14.90
  14   7   0    9.80   17.50
 -14  -7   0   10.40    2.80
  14   7   0   14.20    2.80
  14  -7   0   12.20    2.80
 -14   7   0   13.00    2.40
 -14   7   0    9.00   14.80
 -14   7   0   12.60    3.30
 -14  -7   0    0.20   17.40
 -14   7   0   16.30    2.80
 -14  -7   0   11.10    2.50
 -14  -7   0   13.30    2.60
  14  -7   0   14.60    2.00
   0  -8   0 2165.38   82.09
   0   8   0 2260.67   82.59
   1  -8   0    1.30    2.60
   1   8   0   -0.90    0.50
  -1   8   0   -0.10    0.50
  -1   8   0    0.40    0.40
  -1  -8   0    0.20    0.50
   1  -8   0    0.30    0.40
   1  -8   0    0.80    0.50
  -1  -8   0    1.20    0.60
   1  -8   0    0.60    0.40
  -1   8   0    0.30    0.50
   1  -8   0    0.00    0.30
   1   8   0   -0.10    0.60
  -1  -8   0    0.00    0.60
  -1  -8   0    0.20    0.30
   1   8   0   -0.30    3.00
   1  -8   0   -0.20    0.50
   1   8   0    0.50    0.50
   1  -8   0    2.30    0.70
  -1   8   0    0.40    0.40
  -1  -8   0    0.60    0.60
  -1  -8   0   -0.20    0.40
  -1   8   0    0.00    0.50
   1   8   0    0.10    0.50
   1   8   0    0.20    0.60
  -1   8   0   -1.50    1.90
  -1  -8   0    1.80    2.80
  -1   8   0    0.60    0.50
  -2  -8   0 1530.95   59.19
   2   8   0 1482.25   58.89
  -2   8   0 1488.25   58.09
   2  -8   0 1533.85   58.29
  -3   8   0    2.50    0.70
   3  -8   0    1.20    1.90
  -3  -8   0    2.10    0.90
   3   8   0    1.40    1.00
   3  -8   0    1.10    0.70
  -3  -8   0    0.00    0.70
   3  -8   0    0.20    2.70
  -3   8   0    0.00    0.60
  -3  -8   0    0.80    0.80
  -3  -8   0    0.60    0.70
   3   8   0    0.40    3.50
   3  -8   0    1.30    0.50
  -3  -8   0    0.00    0.90
  -3   8   0    1.30    0.60
  -3  -8   0    0.70    3.50
  -3   8   0    1.40    0.80
  -3   8   0    0.80    0.60
   3  -8   0    1.40    0.60
   3   8   0    1.20    0.90
  -3  -8   0    0.50    0.60
   3  -8   0    0.60    0.60
   3   8   0   -0.20    0.90
   3   8   0    0.40    0.80
  -3   8   0    0.70    0.60
   3   8   0    2.80    1.10
   3  -8   0    0.70    0.60
  -4  -8   0  367.36   21.60
   4  -8   0  330.47   18.60
   4   8   0  380.26   21.10
   5   8   0    0.50    1.20
   5  -8   0    0.10    0.60
  -5  -8   0   -0.80    5.60
   5   8   0    0.70    1.20
   5   8   0   -4.80    3.80
   5   8   0    0.90    1.00
  -5  -8   0   -0.30    0.80
  -5  -8   0    0.80    1.10
   5   8   0    2.00    1.20
  -5   8   0    0.80    0.70
  -5   8   0   -0.50    0.90
  -5  -8   0    0.40    1.20
   5  -8   0   -0.20    0.80
  -5   8   0   -3.10    3.30
  -5  -8   0   -0.10    0.80
   5  -8   0    0.60    0.90
  -5   8   0    0.20    0.90
  -5   8   0    0.60    0.80
  -5   8   0    0.20    0.70
   5   8   0   -1.40    1.10
  -5  -8   0   -0.60    0.90
   5  -8   0    0.60    0.80
   5  -8   0    0.90    2.80
   5  -8   0    0.70    0.60
  -6  -8   0  344.67   13.00
   6   8   0  343.97   13.00
   6   8   0  335.07   13.30
  -6  -8   0  348.87   13.30
   6  -8   0  355.16   13.00
   6   8   0  316.07   22.00
  -6   8   0  341.47   12.90
   6   8   0  353.66   13.00
  -6   8   0  361.66   12.80
  -6  -8   0  371.66   24.10
   6  -8   0  326.77   12.80
  -6   8   0  370.46   21.20
  -6   8   0  352.96   12.90
  -7   8   0   -0.80    0.90
  -7   8   0    3.50    4.80
   7  -8   0   -1.90    3.50
   7   8   0    0.20    0.90
   7  -8   0   -0.80    0.70
   7  -8   0    1.30    0.80
  -7  -8   0   -0.80    1.00
  -7  -8   0   -0.50    1.20
   7  -8   0    0.10    1.00
  -7   8   0   -0.90    1.00
  -7  -8   0    3.70    7.70
   7   8   0    0.50    1.00
  -7   8   0    0.80    1.00
  -7  -8   0   -0.60    0.90
  -7   8   0   -1.40    0.80
   7   8   0   -0.50    1.20
   7   8   0    0.90    1.20
  -7  -8   0    1.10    1.30
   7   8   0    0.60    1.20
   7  -8   0   -0.50    0.90
   7   8   0    0.20    1.30
  -7  -8   0    0.30    0.90
   7  -8   0   -0.30    1.00
   7   8   0   10.20    7.00
  -7  -8   0    0.10    1.30
   8  -8   0   46.30    2.40
  -8  -8   0   37.40   11.10
   8   8   0   42.80    3.10
  -8  -8   0   40.90    3.50
   8   8   0   45.70    3.60
   8  -8   0   43.40    2.80
   8   8   0   43.40    3.40
   8  -8   0   41.40    2.60
  -8   8   0   42.50    2.70
  -8  -8   0   44.90    3.50
  -8  -8   0   41.30    2.70
  -8   8   0   45.70   10.00
   8  -8   0   45.80    3.00
   8   8   0   43.10    2.60
  -8   8   0   45.10    2.80
  -8  -8   0   41.00    2.50
  -8   8   0   49.00    3.00
   8   8   0   41.90    2.70
  -8   8   0   44.40    2.70
   8   8   0   48.20   11.70
  -8   8   0   46.10    2.90
  -9   8   0    1.70    1.20
   9   8   0    0.10    1.60
  -9   8   0    0.20    1.20
  -9   8   0   -0.20    1.30
  -9  -8   0    0.80    1.30
   9   8   0   -1.90    1.00
   9  -8   0    0.50    1.30
   9  -8   0    0.30    1.00
   9   8   0    0.80    1.70
  -9   8   0    0.80    1.10
   9  -8   0   -6.10    5.00
   9  -8   0   -0.70    0.80
  -9   8   0   -0.30    1.20
  -9  -8   0    2.60    9.50
  -9   8   0   -5.90    6.30
  -9  -8   0   -1.10    1.50
  -9  -8   0    1.20    1.40
  -9  -8   0    0.10    1.30
   9   8   0    4.70    8.60
  10   8   0  347.37   28.70
 -10  -8   0  376.86   14.30
 -10   8   0  385.86   14.50
 -10  -8   0  390.66   14.60
 -10   8   0  377.36   14.70
  10   8   0  374.66   15.20
 -10   8   0  390.86   14.50
 -10   8   0  362.76   26.40
  10  -8   0  386.86   14.80
  10  -8   0  383.46   14.10
  10  -8   0  375.16   13.90
 -10  -8   0  333.27   29.40
 -10  -8   0  377.86   15.10
  10   8   0  370.86   15.00
 -10   8   0  386.86   14.70
  11  -8   0   -0.30    1.10
  11  -8   0    0.10    1.70
 -11  -8   0   -3.40   11.90
 -11  -8   0   -0.70    1.90
 -11  -8   0   -1.30    1.30
 -11   8   0    0.00    1.60
 -11  -8   0   -1.40    1.30
  11   8   0    2.10    2.00
  11  -8   0   -6.30    7.30
 -11   8   0   -0.30    1.60
 -11   8   0    0.70    1.40
  11   8   0  -17.60   10.10
 -11   8   0    0.20    1.50
 -11   8   0   -9.70    7.30
  11   8   0   -2.30    1.80
 -12   8   0  208.78   22.50
 -12  -8   0  200.18    8.80
 -12   8   0  180.08    8.70
 -12   8   0  202.68    8.70
  12  -8   0  194.28    8.10
 -12   8   0  203.98    8.90
 -12  -8   0  212.68    9.60
  12   8   0  201.48    9.60
 -12  -8   0  200.88    8.50
 -12  -8   0  174.48   26.40
  12   8   0  223.78   25.80
  12   8   0  200.58    9.20
  12  -8   0  210.28    9.10
 -12   8   0  187.38    8.50
  12  -8   0  192.48    7.90
 -13   8   0   -5.00   11.10
  13   8   0    0.70   16.30
 -13   8   0    1.40    1.60
  13  -8   0   -0.30    1.20
  13   8   0    1.40    2.30
  13   8   0    2.70    2.20
 -13  -8   0   -2.00    1.50
  13  -8   0   -0.60    1.90
 -13   8   0   -0.60    1.80
 -13  -8   0   -9.50   15.40
 -13   8   0    0.90    1.80
  13  -8   0   -6.10   11.40
  13  -8   0    0.50    1.10
 -13  -8   0   -1.90    1.70
 -13  -8   0   -1.10    2.20
 -13   8   0   -0.90    1.50
 -14  -8   0   20.00   20.00
 -14   8   0    7.80    2.20
  14   8   0    2.20    2.20
 -14   8   0   -0.20   13.90
 -14   8   0    4.90    2.20
 -14  -8   0    6.30    2.30
  14  -8   0  -14.10   14.40
  14  -8   0    7.00    2.40
  14  -8   0    4.80    1.50
 -14   8   0    5.80    2.00
 -14   8   0    6.00    2.70
  14   8   0    1.50   18.80
 -14  -8   0    2.10    2.00
 -14  -8   0    3.50    2.70
  14   8   0    2.70    2.60
   0   9   0    1.80    0.60
   0  -9   0    0.80    0.50
   0   9   0    0.10    0.50
   0   9   0    0.40    0.60
   0  -9   0    1.10    0.40
   0  -9   0   -1.60    2.50
   0  -9   0   -0.20    0.60
   0  -9   0    0.10    0.50
   0   9   0    0.70    0.40
   0   9   0    5.10    3.30
   0   9   0    1.20    0.70
   0  -9   0    0.50    0.40
   0   9   0    2.10    0.70
   0  -9   0    0.20    0.50
  -1   9   0   -0.40    0.60
  -1  -9   0   -0.10    0.50
   1  -9   0    0.60    0.50
  -1  -9   0   -1.00    0.60
   1  -9   0    0.00    0.50
  -1  -9   0    2.80    2.90
   1  -9   0    0.10    0.60
   1   9   0    1.10    3.00
  -1   9   0   -0.30    0.50
  -1   9   0   -0.30    0.50
   1   9   0    0.60    0.60
  -1  -9   0    0.10    0.40
  -1  -9   0    0.50    0.60
  -1  -9   0    0.50    0.60
  -1   9   0    0.20    0.40
   1  -9   0    0.20    0.60
  -1   9   0    0.30    0.50
   1   9   0    0.00    0.60
   1  -9   0   -3.50    2.40
  -1   9   0    0.10    0.50
   1   9   0   -0.20    0.50
  -1   9   0    0.20    2.90
   1  -9   0   -0.20    0.40
   1  -9   0   -0.20    0.50
   1   9   0   -0.50    0.50
   1   9   0   -0.30    0.60
  -1  -9   0   -0.10    0.50
   2   9   0   21.30    1.70
   2   9   0   18.40    5.70
   2  -9   0   22.70    1.30
  -2   9   0   22.80    1.40
   2  -9   0   24.90    1.60
  -2  -9   0   22.00    1.50
  -2  -9   0   23.30    1.70
  -2   9   0   26.50    1.50
  -2   9   0   20.80    5.00
  -2  -9   0   25.90    1.70
   2   9   0   25.10    1.60
   2  -9   0   21.20    1.40
   2   9   0   24.50    1.60
  -2   9   0   22.20    1.50
   2  -9   0   24.00    1.50
  -2   9   0   23.90    1.70
  -2  -9   0   22.40    1.60
   2   9   0   29.00    2.00
  -2   9   0   24.90    1.50
   2  -9   0   25.90    1.40
  -2   9   0   23.60    1.30
   2  -9   0   20.50    4.80
   2   9   0   23.30    1.70
  -2  -9   0   25.70    1.80
   2  -9   0   23.30    1.60
  -2  -9   0   32.70    6.70
  -3  -9   0   -1.00    0.80
  -3  -9   0    0.70    0.90
   3   9   0    0.20    1.10
   3   9   0    6.00    4.80
   3  -9   0    0.40    0.60
   3   9   0   -0.20    0.90
   3  -9   0   -1.00    3.00
  -3  -9   0   -1.10    4.00
  -3  -9   0    1.70    1.10
   3  -9   0   -0.10    0.60
  -3   9   0    0.10    0.60
  -3   9   0    0.10    0.70
  -3  -9   0   -0.30    0.60
   3   9   0    0.90    1.00
  -3   9   0    0.60    0.60
  -3   9   0    0.90    0.60
   3  -9   0    2.90    2.00
  -3   9   0   -0.70    0.60
  -3  -9   0   -0.10    0.70
   3  -9   0    0.50    0.70
   3   9   0    1.80    1.10
   3   9   0    0.30    0.90
  -3   9   0    0.20    0.70
  -3  -9   0    2.30    1.10
   3  -9   0    0.60    0.60
   3  -9   0    1.10    0.70
   4   9   0  517.65   26.40
   4  -9   0  504.65   24.60
  -4  -9   0  462.75   26.40
  -5   9   0    0.10    0.70
  -5  -9   0    0.40    5.80
  -5  -9   0    0.00    0.90
  -5   9   0    0.60    0.90
  -5  -9   0    0.30    1.10
   5   9   0    1.10    1.30
  -5   9   0    1.60    1.00
  -5   9   0    1.50    0.80
  -5  -9   0   -1.00    0.70
  -5  -9   0    1.70    1.00
   5  -9   0   -0.40    0.80
   5   9   0    1.70    1.10
   5  -9   0    1.00    0.70
   5  -9   0    0.30    0.80
   5   9   0    0.20    1.00
  -5  -9   0    0.30    0.90
   5   9   0   -0.10    1.20
   5  -9   0   -1.30    3.40
   5   9   0   -1.60    4.80
   5   9   0    1.50    1.20
   5  -9   0    1.40    0.90
   5  -9   0    0.90    0.70
   5  -9   0   -0.60    2.80
  -5  -9   0    1.20    1.30
  -6   9   0  713.13   34.90
  -6  -9   0  749.92   38.40
   6   9   0  713.33   36.60
  -7   9   0    0.80    1.10
  -7  -9   0    0.60    7.50
  -7  -9   0    1.30    1.20
   7   9   0   -0.20    1.20
   7  -9   0    0.90    0.80
  -7  -9   0    1.30    1.30
  -7  -9   0    0.20    1.30
   7  -9   0    2.80    4.60
  -7   9   0    0.40    1.00
  -7   9   0   -0.40    0.80
   7   9   0    2.00    1.40
   7   9   0    1.60    1.50
  -7   9   0    0.10    0.90
  -7   9   0   -0.40    0.90
  -7   9   0    0.40    4.70
  -7  -9   0    0.50    0.90
   7   9   0    1.00    1.10
   7   9   0    6.10    7.60
   7  -9   0    1.50    1.00
  -7  -9   0   -0.90    0.90
   7  -9   0    0.60    1.00
   7   9   0   -0.90    1.30
   7  -9   0   -0.90    0.90
   7  -9   0   -0.20    0.70
  -7  -9   0   -0.90    1.00
  -8  -9   0  313.87   11.70
  -8   9   0  304.57   12.00
   8   9   0  306.47   12.40
  -8   9   0  294.07   21.60
  -8  -9   0  323.27   12.20
   8   9   0  305.97   12.60
   8  -9   0  299.77   11.40
  -8  -9   0  329.97   12.60
   8   9   0  339.57   25.00
  -8   9   0  318.77   12.10
   8   9   0  307.87   12.50
  -8  -9   0  292.87   24.80
   8  -9   0  308.97   12.10
   8   9   0  334.07   12.50
  -8   9   0  297.57   12.00
  -8  -9   0  316.87   12.00
  -8   9   0  302.97   11.80
  -8   9   0  303.77   11.80
   8  -9   0  337.77   12.40
   9   9   0   -1.20    1.90
   9  -9   0    0.10    1.20
  -9   9   0    0.10    1.70
   9  -9   0   -3.50    5.80
  -9  -9   0   -0.50    1.20
  -9  -9   0   10.80   10.60
   9  -9   0   -0.50    0.80
   9   9   0   -0.30    1.60
  -9  -9   0    2.00    1.90
   9  -9   0    0.40    1.30
  -9   9   0   -1.20    1.30
  -9  -9   0   -0.40    1.50
  -9   9   0   -4.30    6.70
  -9   9   0   -0.30    1.10
   9   9   0   10.00    9.60
  -9  -9   0   -0.90    1.10
   9   9   0   -0.60    1.20
  -9   9   0    1.40    1.30
  10   9   0   77.79    5.20
  10  -9   0   77.29    3.90
  10  -9   0   74.39    3.60
  10   9   0   80.49    5.00
 -10   9   0   63.99   13.60
 -10   9   0   77.19    4.20
 -10  -9   0   89.19    4.60
 -10  -9   0   89.59   18.20
 -10  -9   0   81.49    4.10
 -10   9   0   72.89    4.20
  10   9   0   78.99   16.40
 -10  -9   0   78.09    4.90
  10  -9   0   75.09    4.60
 -10   9   0   82.99    4.50
 -10   9   0   75.79    4.50
  11  -9   0    0.90    1.50
  11  -9   0    0.10    1.00
 -11   9   0   -0.40    1.50
 -11  -9   0    5.60   13.70
 -11  -9   0   -1.50    1.30
 -11  -9   0    1.40    2.10
  11   9   0    1.10    2.00
  11  -9   0   -0.10    1.10
 -11   9   0    2.10    1.40
  11   9   0    7.70   11.80
 -11   9   0    2.90    8.40
 -11   9   0   -2.20    1.60
  11  -9   0   -8.80    7.80
 -11   9   0   -1.10    1.40
 -11  -9   0   -1.70    1.50
  12  -9   0    6.30    2.10
  12   9   0    4.60    2.40
 -12  -9   0  -12.10   13.80
 -12  -9   0    5.90    2.40
 -12   9   0    5.50    1.80
  12   9   0    2.90   12.40
 -12   9   0   15.40   11.60
 -12   9   0    3.60    1.70
 -12   9   0    6.10    1.90
 -12  -9   0    3.60    1.60
 -12   9   0    6.60    2.10
 -12  -9   0    6.40    2.10
  12  -9   0   12.70   11.00
  12   9   0    4.50    2.20
  12  -9   0    3.90    1.20
  12  -9   0    6.20    1.40
  13  -9   0    2.40   12.40
 -13   9   0    0.00    1.70
  13   9   0    0.30    2.10
 -13  -9   0    1.20    1.80
 -13  -9   0   -0.80    2.30
 -13   9   0    0.80    1.70
 -13   9   0   -1.90    1.80
 -13   9   0   12.30   13.40
  13   9   0  -19.40   15.40
 -13  -9   0   12.00   16.40
 -13  -9   0   -0.50    1.70
  13  -9   0    3.10    1.30
  13  -9   0    3.60    2.10
  13   9   0   -2.30    2.10
 -13   9   0   -0.40    1.60
  13  -9   0    0.30    1.10
  14   9   0   31.90    3.90
 -14  -9   0   29.20    3.50
  14  -9   0   29.80    2.60
 -14   9   0   24.60    3.00
  14   9   0   25.90    3.90
  14  -9   0    5.60   15.50
  14  -9   0   28.10    3.70
 -14  -9   0   19.90   21.10
 -14   9   0   28.20    3.30
 -14  -9   0   32.40    4.20
 -14   9   0   25.50    3.10
 -14  -9   0   26.40    3.10
  14   9   0   14.90   18.60
   0 -10   0  104.49    4.20
   0 -10   0   98.09    4.30
   0  10   0  100.59    4.20
   0  10   0  101.49    4.20
   0  10   0  100.09    4.10
   0  10   0   99.69    4.10
   0 -10   0  101.19    9.30
   0 -10   0   97.59    4.00
   0  10   0  101.69    3.80
   0 -10   0  100.89    4.10
   0  10   0   82.79    9.10
   0  10   0  108.19    4.40
   0 -10   0   95.79    4.20
   0 -10   0  101.39    3.80
  -1 -10   0   -0.50    0.70
  -1  10   0   -0.70    0.60
  -1  10   0   -0.10    0.70
  -1 -10   0   -0.90    0.50
  -1 -10   0    0.00    0.40
   1 -10   0   -0.20    0.60
   1 -10   0    0.60    0.50
  -1 -10   0    0.50    3.50
   1 -10   0    0.50    0.50
   1  10   0   -2.50    3.40
   1 -10   0    0.40    0.70
  -1 -10   0   -0.40    0.60
  -1  10   0    0.00    0.60
   1  10   0   -0.20    0.70
  -1  10   0   -0.50    0.60
  -1  10   0    0.50    3.20
   1 -10   0    0.60    0.70
  -1  10   0    0.30    0.60
   1  10   0   -0.70    0.60
   1 -10   0   -0.20    0.50
  -1  10   0   -0.30    0.40
   1  10   0   -0.10    0.70
   1  10   0    0.70    0.80
  -1 -10   0    0.00    0.70
  -1 -10   0    0.30    0.60
   1 -10   0   -2.00    2.70
   2 -10   0  108.59    4.10
   2 -10   0  102.99    4.40
  -2  10   0  108.39    4.40
  -2  10   0  102.99    4.10
   2  10   0  106.09    4.40
  -2 -10   0   98.29    4.40
  -2  10   0  115.69    9.90
  -2  10   0  108.29    4.30
   2 -10   0   91.69    9.20
  -2 -10   0  100.19    4.30
   2 -10   0  110.19    4.10
  -2 -10   0   95.89    4.30
   2  10   0   96.89    4.30
   2 -10   0  106.39    4.50
   2  10   0  107.99    4.70
   2  10   0  101.29    4.40
   2  10   0   95.89    9.70
  -2  10   0  108.09    4.30
   2 -10   0  104.39    4.20
  -2 -10   0  102.19    4.40
   2 -10   0  102.69    4.30
  -2 -10   0   93.99   10.00
  -2  10   0  104.39    4.20
  -2  10   0  109.89    4.60
   2  10   0  105.09    4.50
  -2 -10   0  106.49    4.60
  -3  10   0    0.30    0.70
   3  10   0    1.60    1.00
   3 -10   0   -2.90    2.70
  -3  10   0    0.70    0.90
  -3 -10   0    0.10    0.60
  -3  10   0   -0.20    0.60
  -3 -10   0   -0.90    0.90
   3 -10   0    0.30    0.70
   3 -10   0    0.20    0.70
   3  10   0    0.10    0.90
  -3  10   0   -0.50    0.60
   3 -10   0    0.40    2.20
  -3 -10   0   -0.60    1.10
   3  10   0    6.80    5.00
   3  10   0    0.00    0.90
   3  10   0    2.30    1.30
   3 -10   0    0.00    0.70
  -3  10   0   -0.30    0.60
  -3 -10   0   -0.50    0.80
   3 -10   0    0.20    0.60
  -3 -10   0    0.70    1.00
  -3  10   0    0.40    0.60
   3  10   0    1.00    0.90
   3 -10   0   -1.10    0.70
  -3 -10   0   -6.00    4.10
  -3 -10   0   -1.30    0.70
   4  10   0  807.22   36.60
   4 -10   0  708.93   33.80
  -4 -10   0  763.72   36.80
   5  10   0    0.50    4.70
  -5 -10   0    0.90    0.90
   5 -10   0    0.90    0.80
  -5  10   0    3.20    0.90
  -5  10   0    1.60    1.00
   5  10   0    1.20    1.30
   5  10   0    0.70    1.00
   5 -10   0   -1.70    3.00
  -5 -10   0    1.60    1.00
   5 -10   0    1.20    0.70
  -5 -10   0    0.50    1.00
  -5 -10   0    1.80    1.20
   5 -10   0    0.90    3.80
  -5  10   0    1.10    0.80
   5  10   0    1.20    1.00
   5 -10   0    2.50    1.00
  -5 -10   0    1.70    2.10
  -5  10   0    1.80    0.90
  -5 -10   0    1.60    0.80
   5  10   0    1.60    1.30
   5 -10   0    1.80    0.70
   5 -10   0    1.80    0.90
  -5  10   0    0.90    0.90
  -5 -10   0    1.50    5.90
   5  10   0    2.20    1.30
  -5  10   0    1.50    0.80
   6 -10   0   45.80    8.90
  -6 -10   0   61.79    3.50
  -6 -10   0   61.69    3.10
  -6 -10   0   63.89    3.50
  -6  10   0   65.89    3.40
   6  10   0   66.19    3.70
   6 -10   0   68.59    3.30
   6 -10   0   65.09    3.00
   6 -10   0   65.09    3.00
   6 -10   0   63.39    3.70
   6 -10   0   71.29    3.50
   6  10   0   65.09    3.80
  -6 -10   0   65.79    3.30
  -6  10   0   68.29    3.30
  -6  10   0   70.89    3.80
   6  10   0   62.59    3.40
   6  10   0   66.09    3.90
   6 -10   0   72.19   10.50
   6  10   0   69.59    3.60
   6  10   0   67.29   11.70
  -6 -10   0   59.89    3.70
  -6 -10   0   62.19    3.70
  -6 -10   0   63.99   11.90
  -6  10   0   62.89    3.20
  -6  10   0   66.09    3.30
   7  10   0    0.10    1.10
   7  10   0   -0.40    1.40
  -7 -10   0   -0.40    0.90
   7  10   0    0.00    6.50
  -7  10   0   -0.50    1.00
   7 -10   0   -0.10    0.70
   7 -10   0   -1.00    1.00
  -7  10   0    0.80    0.90
  -7  10   0   -0.20    0.90
  -7 -10   0    0.40    1.40
  -7  10   0   -0.30    1.00
   7 -10   0    1.30    1.00
  -7  10   0    1.50    1.10
  -7 -10   0   -0.40    1.20
  -7 -10   0   -0.90    1.20
   7  10   0    0.60    1.40
  -7 -10   0   -0.10    0.90
  -7 -10   0    6.50    7.90
  -7 -10   0   -0.60    1.10
   7 -10   0   -0.30    0.90
   7  10   0   -0.40    1.10
   7 -10   0   -0.30    0.70
   7  10   0   -1.10    1.40
   7 -10   0    1.10    5.50
   8  10   0   35.60    3.30
  -8  10   0   35.20    2.50
  -8 -10   0   31.70    2.50
  -8 -10   0   32.70    2.20
   8 -10   0   34.20    2.80
   8  10   0   31.10    3.30
  -8  10   0   33.70    2.50
  -8  10   0   34.80    2.60
  -8 -10   0   32.00    2.80
  -8  10   0   37.10    2.70
  -8 -10   0   32.90    3.10
  -8 -10   0   41.90   11.60
   8  10   0   30.50   10.10
  -8  10   0   35.20    2.80
  -8  10   0   33.10    9.20
   8  10   0   35.00    3.30
   8 -10   0   43.60   10.20
   8 -10   0   36.50    2.10
  -9 -10   0    0.80    1.40
  -9 -10   0   -0.40    1.70
   9 -10   0   -6.40    6.40
  -9  10   0    0.40    1.10
   9  10   0    0.80    1.80
  -9 -10   0   -0.60    1.10
  -9  10   0   -6.90    6.20
  -9 -10   0   -4.90    8.40
  -9  10   0   -0.70    1.20
   9 -10   0   -1.70    0.80
  -9  10   0   -0.60    1.40
   9  10   0    2.40    8.20
   9  10   0    0.70    1.80
  -9  10   0   -0.20    1.20
   9 -10   0    0.20    1.40
 -10 -10   0  298.47   12.40
 -10 -10   0  310.77   11.50
 -10  10   0  289.37   23.50
  10  10   0  304.87   12.60
 -10  10   0  289.67   11.80
 -10  10   0  287.67   11.60
 -10  10   0  295.67   11.60
  10  10   0  278.37   26.50
 -10 -10   0  311.67   28.20
  10 -10   0  281.97   11.00
  10  10   0  287.57   12.30
  10 -10   0  302.07   11.20
 -10  10   0  288.57   11.90
  10 -10   0  291.27   24.20
  10 -10   0  300.87   11.90
  11 -10   0   -0.20    0.90
  11 -10   0    1.50    1.80
 -11  10   0    0.10    1.40
 -11  10   0   -1.30    1.60
 -11 -10   0    1.10    1.60
  11  10   0    7.50   12.90
 -11  10   0   12.60    9.50
  11  10   0   -0.40    2.00
 -11 -10   0    4.20    2.30
  11  10   0   -1.10    2.00
 -11  10   0   -0.20    1.60
  11 -10   0    0.70    9.80
 -11  10   0   -0.90    1.30
 -11 -10   0   -0.80    1.50
  11 -10   0    1.50    1.10
 -11 -10   0    4.70   10.90
 -12  10   0   12.80    2.30
  12 -10   0   14.80    1.60
 -12  10   0    9.80    2.30
  12  10   0   14.60    3.20
  12 -10   0   11.70   12.30
  12  10   0    9.70    2.60
  12 -10   0   13.30    1.70
 -12 -10   0   11.00    2.00
 -12 -10   0   10.10    2.10
 -12  10   0   11.60    2.10
 -12  10   0   18.90   11.60
  12 -10   0   12.60    2.40
 -12 -10   0   11.10    2.70
  12  10   0   19.40   13.70
  13  10   0   36.20   17.40
  13 -10   0   -1.40    1.10
  13  10   0    1.00    2.70
  13 -10   0    2.50    2.00
 -13  10   0    0.40    1.70
  13 -10   0  -12.60   12.90
 -13  10   0   -2.00    1.70
 -13  10   0   -0.10    1.60
  13 -10   0    1.50    1.10
 -13 -10   0   -3.60    2.30
 -13  10   0    8.50   12.50
  13  10   0    0.90    2.30
 -13 -10   0   36.60   19.20
 -13 -10   0    0.20    1.70
 -13 -10   0    1.30    2.00
  14 -10   0   59.69    4.90
 -14 -10   0   80.39   25.40
 -14  10   0   52.09    4.20
  14 -10   0   53.79    3.40
  14  10   0   57.29    4.90
  14  10   0   58.29    5.70
 -14  10   0   57.79    4.40
  14  10   0   49.30   20.50
 -14 -10   0   64.19    4.30
   0 -11   0    0.60    0.80
   0  11   0    1.40    0.80
   0  11   0    3.70    4.20
   0  11   0    2.40    1.00
   0 -11   0    2.50    0.90
   0 -11   0    1.80    3.90
   0  11   0    2.80    0.90
   0 -11   0    2.10    0.50
   0 -11   0    2.10    0.70
   0  11   0   -0.20    0.80
   0  11   0    2.10    0.60
   0  11   0    0.40    0.80
   0 -11   0    1.90    0.80
   0 -11   0    1.70    0.80
   1  11   0   -0.70    0.70
   1 -11   0    0.70    0.80
   1  11   0    1.10    1.00
  -1 -11   0    0.10    0.70
  -1 -11   0    1.00    0.50
   1  11   0   -0.70    0.90
   1 -11   0   -0.40    0.50
  -1  11   0    0.00    0.70
  -1 -11   0    0.20    0.70
  -1  11   0    0.00    0.80
   1  11   0   -0.90    0.80
   1 -11   0   -0.30    0.50
   1 -11   0    0.50    0.70
  -1 -11   0    0.00    4.20
  -1  11   0   -2.90    3.30
  -1 -11   0   -0.90    0.80
  -1  11   0   -0.10    0.70
  -1 -11   0    0.70    0.90
   1 -11   0    0.10    0.60
  -1  11   0   -0.50    0.70
  -1 -11   0    0.10    0.60
  -1  11   0   -0.40    0.50
   1  11   0   -4.00    3.90
  -1  11   0   -0.50    0.70
   1 -11   0   -0.60    0.70
   1  11   0   -0.60    0.70
   1 -11   0   -3.20    3.10
  -2  11   0    7.20    1.00
   2  11   0    7.70    1.30
   2 -11   0    8.30    0.90
   2 -11   0    7.20    1.10
   2 -11   0    2.20    3.70
   2 -11   0    6.90    1.20
  -2 -11   0    8.30    1.30
  -2 -11   0    6.10    1.10
  -2 -11   0    6.20    1.20
  -2 -11   0    4.90    5.20
   2  11   0    5.70    1.20
  -2  11   0    7.40    1.20
   2  11   0    6.90    1.10
   2  11   0   11.00    1.50
  -2  11   0    7.70    4.50
   2  11   0    5.40    1.10
   2  11   0   -2.10    4.50
  -2 -11   0    9.80    0.90
   2 -11   0    6.60    1.10
  -2  11   0    9.70    1.10
   2 -11   0    9.50    1.10
  -2 -11   0    7.40    1.10
  -2 -11   0    7.90    1.10
  -2  11   0    8.00    1.00
  -2  11   0    7.50    0.90
   2 -11   0    8.50    0.90
  -2  11   0    8.70    1.10
  -3 -11   0    0.00    0.60
  -3 -11   0    0.80    0.90
  -3 -11   0   -0.70    0.80
   3 -11   0    0.60    0.70
   3 -11   0   -0.60    0.70
  -3  11   0    1.10    0.70
  -3  11   0    0.50    0.70
   3  11   0    0.20    5.00
  -3  11   0    1.40    0.80
   3 -11   0    3.40    3.70
   3  11   0    1.80    1.00
  -3 -11   0    0.50    1.10
   3  11   0    1.00    1.20
  -3  11   0    1.30    0.90
   3 -11   0   -0.60    0.70
  -3 -11   0    1.00    1.10
  -3  11   0    0.10    0.70
   3  11   0    1.50    1.10
   3  11   0    0.00    1.00
  -3 -11   0    0.10    1.00
   3  11   0   -0.60    0.90
   3 -11   0    1.00    0.70
  -3  11   0   -0.10    0.70
  -3 -11   0   -4.10    4.80
   3 -11   0    0.70    0.60
   4 -11   0    4.20    3.30
  -4  11   0   16.80    1.60
  -4 -11   0    8.40    6.50
   4  11   0   14.70    1.80
  -4  11   0   14.10    1.30
   4  11   0   15.50    1.90
   4 -11   0   17.60    5.80
  -4 -11   0   12.70    1.20
   4 -11   0   13.20    1.40
  -4 -11   0   14.60    1.50
  -4 -11   0   13.90    1.70
  -4  11   0   14.10    1.50
   4 -11   0   13.70    1.20
  -4 -11   0   14.80    1.60
   4 -11   0   14.60    1.40
   4  11   0   13.00    6.40
  -4  11   0   13.20    1.40
   4  11   0   14.50    1.60
  -4 -11   0   16.00    1.70
   4 -11   0   13.80    1.50
   4  11   0   17.00    1.70
  -4  11   0   14.20    1.40
   4  11   0   14.80    1.90
  -4  11   0   15.20    1.70
   4 -11   0   15.40    1.50
   5  11   0   -0.50    5.30
   5  11   0    1.60    1.30
  -5 -11   0    1.80    1.00
   5 -11   0    2.30    1.00
  -5 -11   0    1.40    6.20
  -5  11   0    1.80    1.10
   5  11   0    3.00    1.40
  -5 -11   0    0.50    0.80
   5  11   0    4.30    2.00
   5 -11   0    2.00    0.80
  -5  11   0    2.10    1.00
  -5  11   0    2.30    1.00
   5 -11   0   -1.50    3.60
   5  11   0    0.10    1.20
  -5 -11   0    1.00    1.20
  -5 -11   0    1.10    1.30
   5 -11   0    9.00    4.50
   5 -11   0    0.60    0.70
  -5  11   0    2.90    1.20
   5 -11   0    0.90    0.80
   5 -11   0    1.70    0.90
  -5  11   0    2.00    0.80
   5  11   0    1.30    1.00
  -5 -11   0    0.20    0.90
  -5 -11   0    2.70    1.10
   6 -11   0   54.89    3.10
   6 -11   0   45.80    8.70
   6 -11   0   60.99    9.90
   6  11   0   51.99    3.60
   6  11   0   51.69    3.60
   6 -11   0   63.69    3.00
   6  11   0   56.99    3.20
  -6  11   0   52.69    3.10
  -6  11   0   60.99    3.00
  -6 -11   0   55.59    3.50
   6 -11   0   58.49    3.20
  -6  11   0   59.09    3.00
   6  11   0   62.79    3.80
   6  11   0   74.49   12.00
  -6  11   0   61.29    3.20
  -6  11   0   56.69    2.90
  -6 -11   0   55.29    3.50
  -6 -11   0   61.59   12.90
   6 -11   0   56.99    2.80
  -6 -11   0   55.69    3.20
  -6  11   0   57.39    3.50
   6 -11   0   56.59    2.70
   6  11   0   56.19    3.50
  -6 -11   0   56.69    3.10
  -6 -11   0   56.49    3.30
   7 -11   0    0.90    1.10
  -7  11   0    0.50    1.10
   7  11   0    5.20    7.10
   7 -11   0    0.50    0.90
  -7 -11   0    0.30    1.00
  -7 -11   0    9.60    7.90
   7  11   0    0.30    1.20
  -7  11   0    0.30    1.20
   7  11   0    0.00    1.50
  -7 -11   0    0.50    1.20
   7 -11   0    5.70    5.70
  -7  11   0    0.50    1.20
   7 -11   0   -6.40    4.70
   7 -11   0    0.90    0.80
   7 -11   0    1.50    0.80
   7  11   0    0.40    1.50
  -7  11   0    1.10    1.00
  -7  11   0    0.00    1.00
   7  11   0   -0.70    1.40
  -7 -11   0    1.20    1.50
   7  11   0    0.70    1.10
  -7  11   0    1.30    1.00
  -7 -11   0    0.80    1.20
   7 -11   0    0.40    1.00
  -8  11   0    9.80    1.60
  -8 -11   0    9.90    2.20
  -8  11   0   11.20    1.70
   8  11   0   10.40    2.30
   8 -11   0    9.00    1.80
  -8  11   0   10.30    1.50
   8  11   0   13.10    9.50
   8 -11   0   11.00    1.20
  -8 -11   0    6.50    1.60
   8  11   0    9.50    2.10
  -8  11   0   11.80    1.70
   8 -11   0    7.50    6.70
  -8 -11   0   11.10    1.80
  -8  11   0   10.80    1.80
  -8 -11   0   27.10   10.20
   8  11   0    9.50    2.10
  -8 -11   0   11.30    1.50
   9  11   0    0.80    1.80
  -9 -11   0    1.30    9.60
  -9  11   0    0.90    1.30
   9 -11   0    1.10    0.90
   9  11   0   -2.90    9.60
   9 -11   0   -4.80    6.50
  -9  11   0    1.20    1.40
  -9 -11   0    1.20    1.30
  -9  11   0    0.10    1.50
   9 -11   0    0.10    1.40
  -9  11   0    0.90    1.30
   9  11   0    0.50    1.80
   9  11   0    2.50    1.70
  -9 -11   0    3.30    2.10
  -9  11   0   -4.20    5.70
  -9 -11   0    1.20    1.40
  10 -11   0   88.09    5.00
 -10 -11   0   86.89    4.50
 -10 -11   0  105.99   18.70
  10  11   0   88.79    5.70
  10 -11   0   90.99    4.20
 -10  11   0   88.09    4.60
 -10  11   0   88.49    4.80
 -10 -11   0   84.39    4.70
  10  11   0   90.39    5.50
 -10  11   0   86.99    4.80
 -10  11   0   84.69    4.90
 -10  11   0   79.49   14.70
  10 -11   0   90.09    4.00
  10 -11   0   96.49   16.30
  10  11   0  133.79   20.40
 -11 -11   0   -0.10    1.60
 -11  11   0    2.30    1.60
  11  11   0   -1.90    2.00
  11  11   0    0.50    2.30
 -11  11   0    1.00    1.40
 -11 -11   0   -1.20    2.30
  11 -11   0    0.10    1.60
  11 -11   0    1.30    1.10
  11  11   0  -18.30   11.00
 -11  11   0   -3.10    9.30
  11 -11   0   -9.10    9.20
 -11  11   0    0.80    1.50
  11 -11   0    0.00    0.90
 -11 -11   0  -17.10   12.30
 -11 -11   0    0.80    1.50
 -11  11   0    0.60    1.70
  12  11   0  156.98    8.40
 -12  11   0  148.89    7.40
  12  11   0  156.38   24.20
 -12  11   0  158.48    7.40
 -12  11   0  152.28    7.20
  12 -11   0  158.98   22.60
 -12 -11   0  157.68    7.50
  12 -11   0  155.58    6.60
 -12 -11   0  150.68    7.90
 -12  11   0  152.38   21.80
  12 -11   0  159.28    7.80
  12  11   0  160.88    8.10
 -12  11   0  155.88    7.30
 -12 -11   0  159.38    7.00
 -12 -11   0  141.79   25.10
 -13  11   0    1.80    1.90
 -13 -11   0    0.70    1.80
 -13  11   0   -7.90   12.30
  13 -11   0   -2.80   12.90
 -13  11   0    1.10    1.70
  13 -11   0    0.70    1.10
  13  11   0  -10.30   15.00
 -13  11   0    2.60    1.70
  13  11   0    0.70    2.20
  13 -11   0    1.30    2.00
 -13 -11   0    2.10    2.50
 -13 -11   0    2.10    1.80
 -13  11   0    2.60    1.80
  13 -11   0    1.20    1.10
 -13 -11   0  -20.70   15.80
  13  11   0    0.00    2.30
 -14 -11   0   39.40    3.60
  14  11   0   22.50   21.20
  14 -11   0   40.20    2.80
  14  11   0   43.60    4.90
  14 -11   0   39.80    4.20
 -14 -11   0   37.70    4.30
 -14  11   0   33.80    3.60
 -14  11   0   32.60    4.00
 -14 -11   0   36.90    3.90
 -14  11   0   39.40    3.80
  14  11   0   37.90    4.10
 -14 -11   0   19.10   22.10
   0 -12   0   60.49    2.80
   0  12   0   80.19   10.30
   0 -12   0   58.89    3.00
   0 -12   0   59.39    3.00
   0  12   0   56.09    3.20
   0 -12   0   49.80    8.50
   0 -12   0   58.69    2.50
   0  12   0   62.59    2.90
   0 -12   0   60.19    3.10
   0  12   0   62.19    3.00
   0 -12   0   64.29    3.00
   0  12   0   67.39    4.30
   0  12   0   58.79    3.00
  -1 -12   0    2.50    0.90
   1  12   0   -0.30    0.80
   1 -12   0    0.70    0.90
   1  12   0   -0.60    0.90
  -1  12   0    0.60    0.80
   1 -12   0   -0.60    0.80
  -1  12   0    1.00    0.90
  -1 -12   0   -0.40    0.80
   1  12   0   -0.50    0.80
   1  12   0    1.60    1.00
  -1  12   0   -0.10    0.80
  -1 -12   0   -0.20    0.60
   1 -12   0    0.20    0.60
  -1  12   0    0.10    0.60
   1 -12   0   -7.20    3.10
  -1  12   0   -1.00    0.70
  -1  12   0    0.60    0.80
   1 -12   0    0.70    0.60
  -1  12   0    2.10    4.40
   1  12   0   -0.80    3.90
   1 -12   0    1.00    0.80
  -1 -12   0    0.30    4.10
  -1 -12   0   -0.40    1.00
   1  12   0    0.20    0.90
  -1 -12   0    0.20    0.50
  -1 -12   0   -0.20    0.70
  -2  12   0  159.78    6.10
   2  12   0  164.48    6.50
   2  12   0  163.08    6.80
   2  12   0  171.78   14.40
  -2 -12   0  163.08    6.00
   2 -12   0  152.68    6.10
  -2 -12   0  163.88    6.50
  -2 -12   0  165.48    6.40
   2  12   0  166.38    6.60
   2  12   0  171.58    6.50
   2 -12   0  153.68    6.20
  -2  12   0  155.18    6.40
  -2  12   0  162.98    6.40
  -2 -12   0  164.48    6.50
   2 -12   0  152.28    6.60
  -2  12   0  139.89   12.50
  -2  12   0  152.98    6.30
  -2 -12   0  170.08    6.50
   2 -12   0  152.68    6.50
  -2  12   0  160.48    6.50
   2 -12   0  157.78    6.40
   2  12   0  171.58    6.60
  -2 -12   0  167.88    6.70
   2 -12   0  166.98    6.10
   2 -12   0  146.99   12.70
  -2  12   0  159.38    6.70
  -2 -12   0  176.88   14.20
  -3  12   0    3.00    0.90
   3 -12   0    1.90    0.90
   3 -12   0    3.60    1.00
  -3 -12   0    2.00    0.90
  -3  12   0    2.80    0.90
   3 -12   0    2.10    1.00
  -3  12   0    2.00    1.00
  -3  12   0    3.70    0.90
   3 -12   0    4.70    4.00
   3 -12   0    3.00    0.70
   3 -12   0    1.30    0.80
   3  12   0    4.00    1.30
  -3 -12   0    2.90    0.90
  -3 -12   0   12.30    6.00
   3 -12   0    1.90    0.80
   3  12   0    2.50    1.20
  -3  12   0    3.60    1.10
  -3 -12   0    3.30    1.30
   3  12   0    3.40    1.10
   3  12   0    3.40    5.70
  -3  12   0    2.40    0.80
   3  12   0    3.00    1.10
   4 -12   0  210.08    8.30
   4 -12   0  231.08    8.00
  -4  12   0  218.98    8.60
  -4  12   0  216.88    8.10
  -4  12   0  209.68    8.20
  -4  12   0  196.88    8.30
  -4  12   0  228.58    8.30
  -4 -12   0  208.18   17.50
   4  12   0  207.98    8.30
   4  12   0  205.48    8.40
  -4 -12   0  207.28    7.80
  -4  12   0  210.08    8.00
  -4 -12   0  208.48    8.30
  -4 -12   0  211.88    8.50
   4  12   0  203.88    8.40
  -4 -12   0  207.98    8.60
   4 -12   0  211.48    8.00
   4  12   0  210.98    8.60
  -4 -12   0  207.18    8.20
  -4 -12   0  213.38    8.30
   4 -12   0  215.68    7.90
   4  12   0  246.88   17.70
   4  12   0  213.58    8.50
   4 -12   0  174.48   14.40
   5  12   0   -0.40    0.90
   5 -12   0    2.00    0.90
   5  12   0    0.90    1.10
  -5  12   0    1.30    0.80
   5 -12   0    0.20    0.90
   5  12   0    1.00    1.30
  -5 -12   0    1.00    1.00
  -5 -12   0    1.50    1.50
   5  12   0    1.30    1.40
  -5  12   0    1.50    0.90
  -5  12   0    0.70    0.90
   5  12   0    0.20    1.30
  -5 -12   0    1.50    0.80
   5  12   0    3.30    6.70
   5 -12   0    0.30    0.70
   5 -12   0    0.00    0.80
   5 -12   0    7.00    4.50
  -5 -12   0    3.40    5.20
   5 -12   0    0.50    4.30
   5 -12   0    2.20    0.80
  -5 -12   0    1.60    1.00
  -5 -12   0   -0.20    1.20
  -5  12   0    0.00    1.00
  -5  12   0    0.90    0.90
   6 -12   0  503.45   27.60
   6  12   0  496.25   18.40
   6 -12   0  511.05   18.10
   6  12   0  447.26   28.80
   6  12   0  486.95   18.20
  -6 -12   0  495.65   18.40
   6  12   0  482.45   18.10
   6 -12   0  476.85   27.00
  -6 -12   0  494.25   30.80
   7  12   0    1.70    1.60
   7  12   0    0.40    1.30
  -7  12   0    1.70    1.10
   7 -12   0    0.60    1.00
   7 -12   0   -1.30    1.00
  -7  12   0   -0.10    1.30
  -7 -12   0    0.50    1.50
  -7  12   0    0.00    1.00
  -7 -12   0    0.20    1.30
   7  12   0   -1.60    1.60
   7 -12   0   -2.10    5.30
  -7 -12   0   -0.10    1.00
   7 -12   0    2.20    6.20
  -7  12   0   -0.60    1.00
   7  12   0    0.50    1.70
  -7 -12   0    7.30    8.70
  -7  12   0    0.50    1.10
   7 -12   0   -0.50    0.80
   7  12   0   -2.10    6.80
  -7 -12   0    0.30    1.20
  -7  12   0   -1.50    1.10
   7 -12   0   -0.20    0.80
   8  12   0  277.37   11.40
   8  12   0  267.07   11.50
   8  12   0  272.57   23.80
   8 -12   0  282.17   10.20
  -8  12   0  282.77   10.70
  -8 -12   0  272.07   11.40
   8 -12   0  300.47   11.30
  -8  12   0  277.67   11.40
   8 -12   0  273.37   20.80
  -8 -12   0  265.97   10.80
  -8 -12   0  274.37   10.50
   8 -12   0  274.77   21.30
  -8  12   0  261.37   10.80
  -8 -12   0  292.87   25.30
   8 -12   0  268.97   10.90
  -8  12   0  270.07   10.80
   8  12   0  270.67   11.40
  -8  12   0  280.27   11.00
  -8  12   0  278.87   10.70
   9  12   0    2.40    1.90
  -9 -12   0    1.50    2.00
  -9  12   0    1.60    1.40
  -9  12   0    0.60    1.40
   9  12   0    1.10    2.00
  -9 -12   0    0.20    1.30
   9  12   0    0.90    1.90
   9 -12   0    1.60    1.50
   9 -12   0    4.10    8.30
  -9 -12   0   -7.20    8.70
   9 -12   0    1.40    0.90
  -9  12   0    3.20    1.70
  -9  12   0    2.10    1.40
   9  12   0    5.90   10.20
  -9 -12   0    1.60    1.60
  -9  12   0    1.00    1.60
  10  12   0   38.30   13.00
 -10  12   0   46.20    3.90
  10 -12   0   41.10    2.70
  10  12   0   45.60    4.20
  10 -12   0   43.80    2.60
 -10  12   0   45.70    3.50
 -10 -12   0   39.30   15.80
 -10  12   0   40.80    3.10
  10  12   0   42.90    4.00
  10 -12   0   44.60    3.60
 -10 -12   0   43.10    2.90
 -10 -12   0   49.10    4.40
  10 -12   0   20.70   10.40
 -10 -12   0   41.30    3.40
 -11  12   0   -1.10    1.60
  11  12   0   -0.20    2.10
 -11 -12   0   -2.10    1.40
 -11  12   0   -2.20    1.50
 -11 -12   0   -0.20    1.70
  11 -12   0    1.30    1.10
 -11  12   0  -11.50    8.90
  11 -12   0   -2.00   10.40
  11 -12   0   -0.80    0.90
 -11 -12   0   -0.10    2.30
 -11 -12   0  -19.20   12.20
  11  12   0   -9.50   11.30
  11 -12   0   -2.30    1.50
 -11  12   0   -1.70    1.40
 -12  12   0   11.10    2.40
 -12  12   0   14.10    2.30
  12  12   0   12.50    2.90
 -12 -12   0   16.30    2.30
  12  12   0   -2.30   14.30
  12 -12   0   -5.70   11.90
  12  12   0   12.70    3.10
  12 -12   0   10.10    2.40
 -12 -12   0   12.40    3.10
 -12  12   0   16.30    2.30
 -12  12   0   15.00   13.20
  12 -12   0   15.50    1.80
 -12 -12   0   12.10    2.30
 -12 -12   0  -15.00   15.60
 -12  12   0   11.80    2.20
  13 -12   0    0.50    1.10
 -13 -12   0   -4.00   18.30
 -13  12   0    1.30    1.60
 -13 -12   0    0.30    1.80
 -13  12   0   10.80   24.20
  13  12   0    2.50   16.70
 -13 -12   0    1.00    2.10
 -13  12   0   -2.50    1.80
 -13 -12   0   -0.60    2.20
  13 -12   0   -8.80   13.20
 -13  12   0    1.00    1.70
  13  12   0    1.10    2.40
  13  12   0   -4.50    2.40
 -13  12   0   -2.10    1.60
  13 -12   0    0.20    2.00
   0 -13   0    3.80    1.00
   0 -13   0    5.20    4.90
   0  13   0    2.80    4.40
   0 -13   0    3.70    1.00
   0  13   0    4.90    1.00
   0 -13   0    2.90    1.00
   0 -13   0    4.00    0.80
   0 -13   0    2.60    0.60
   0 -13   0    2.20    0.90
   0  13   0    5.40    1.40
   0  13   0    3.80    1.00
   0  13   0    2.20    1.10
  -1 -13   0    1.00    0.50
   1  13   0    0.20    0.90
  -1  13   0    0.40    0.80
  -1  13   0    1.10    0.80
  -1 -13   0    0.00    0.90
  -1 -13   0    2.40    5.00
  -1 -13   0    1.40    1.00
   1  13   0    0.60    1.10
  -1  13   0    0.20    0.60
  -1 -13   0    0.50    0.70
   1  13   0    1.00    1.00
   1  13   0    1.40    1.00
   1 -13   0    1.70    0.60
   1 -13   0    1.00    0.70
   1 -13   0    0.10    0.80
   1  13   0    0.10    4.90
   1 -13   0    0.70    0.90
  -1  13   0    0.10    0.90
  -1  13   0    0.00    0.80
  -1  13   0    0.30    0.80
  -1 -13   0    0.70    0.90
   1 -13   0    0.10    0.80
  -1  13   0    1.50    4.50
   1 -13   0    0.10    0.90
   1  13   0   -0.60    0.80
   1 -13   0   -4.00    4.00
  -1 -13   0    0.90    0.70
  -2 -13   0  707.53   34.90
  -2  13   0  761.02   34.90
   2 -13   0  693.33   34.10
   2  13   0  744.43   36.00
  -3  13   0    0.20    0.80
   3 -13   0    0.90    0.90
  -3 -13   0   -0.10    0.80
   3  13   0   -6.10    4.40
   3 -13   0   -0.20    0.70
  -3 -13   0    1.80    1.00
   3  13   0    2.40    1.20
   3  13   0   -0.40    1.00
   3 -13   0    1.50    0.90
   3  13   0    1.10    0.90
  -3  13   0    0.20    0.90
   3 -13   0   -3.70    3.30
   3 -13   0   -0.50    0.70
  -3 -13   0    0.00    0.70
  -3  13   0    0.80    0.70
   3 -13   0    0.10    0.80
  -3  13   0   -1.10    4.50
  -3  13   0    0.30    0.80
   3 -13   0    0.90    0.60
   3  13   0    1.90    1.40
   3  13   0   -0.20    0.80
  -3 -13   0   -2.00    5.20
  -3 -13   0   -0.50    0.80
  -3 -13   0    1.00    1.30
  -4 -13   0  515.75   29.70
   4  13   0  516.15   29.30
  -5 -13   0    2.10    1.10
   5 -13   0    1.80    1.10
  -5 -13   0    2.30    1.20
   5  13   0    1.70    1.50
  -5 -13   0   -1.70    6.00
   5  13   0    1.80    1.00
  -5  13   0    2.70    1.20
  -5  13   0    1.90    1.00
  -5 -13   0    3.80    1.50
  -5  13   0    1.50    1.00
  -5 -13   0    2.00    0.90
  -5 -13   0    2.80    1.10
   5  13   0    4.00    1.40
   5  13   0    3.50    6.00
   5 -13   0    3.00    1.00
   5 -13   0    0.40    4.90
   5 -13   0    3.90    0.90
   5 -13   0    1.80    0.80
   5  13   0    2.90    1.40
  -5  13   0    2.10    0.90
  -5 -13   0    0.70    1.20
   5 -13   0    4.20    5.00
  -5  13   0    1.20    0.90
   5 -13   0    1.70    0.90
   5  13   0    2.10    1.20
  -5  13   0    2.00    0.90
   6 -13   0  294.07   11.50
  -6 -13   0  289.37   11.50
   6 -13   0  287.77   11.00
   6  13   0  303.47   22.80
  -6 -13   0  317.47   11.10
   6 -13   0  303.97   11.00
  -6 -13   0  288.57   11.50
  -6  13   0  288.67   11.40
   6 -13   0  299.37   11.30
   6  13   0  299.57   11.70
  -6 -13   0  287.77   11.80
   6  13   0  307.47   11.90
  -6  13   0  297.47   11.50
   6 -13   0  279.27   20.00
  -6 -13   0  311.47   23.40
   6  13   0  295.27   12.00
   6 -13   0  285.77   20.30
  -6  13   0  295.87   11.30
   6 -13   0  287.97   11.50
  -6 -13   0  312.97   11.50
   6  13   0  308.07   11.90
  -6  13   0  307.77   11.30
  -6  13   0  308.67   11.90
   7  13   0   -0.10    1.60
   7 -13   0    2.50    6.00
  -7  13   0   -0.50    1.00
   7 -13   0    4.20    5.60
   7  13   0    1.20    1.50
  -7 -13   0    0.70    1.30
   7 -13   0   -0.50    0.80
  -7 -13   0   12.20   10.30
  -7 -13   0    0.60    1.00
  -7  13   0   -0.90    1.00
  -7  13   0   -0.10    1.40
   7 -13   0   -0.40    1.10
   7 -13   0   -0.10    0.90
   7  13   0    0.10    1.70
  -7  13   0   -0.60    1.10
   7  13   0  -15.60    6.70
   7 -13   0    0.50    0.90
  -7  13   0    0.70    1.00
  -7 -13   0    1.60    1.70
  -7  13   0   -0.90    1.20
  -8  13   0    8.70    1.60
   8  13   0    0.70    7.40
  -8 -13   0    7.80    1.50
  -8  13   0   10.50    1.60
   8 -13   0   -4.70    6.70
  -8  13   0    8.30    1.70
  -8 -13   0   15.10   10.70
   8 -13   0   12.80    2.00
   8 -13   0   12.60    1.60
  -8 -13   0    8.50    1.70
   8 -13   0   11.10    1.30
   8  13   0    4.70    2.10
  -8  13   0    6.50    1.70
  -8 -13   0    9.00    2.20
  -8  13   0   12.60    2.30
   8  13   0   10.00    2.10
   8  13   0    5.00    2.10
   8 -13   0   17.10    7.60
  -9  13   0    1.00    1.40
   9 -13   0   -0.10    0.90
   9  13   0    3.10    2.50
  -9 -13   0    0.80    1.40
   9 -13   0    3.00    1.70
  -9  13   0    0.60    1.60
   9 -13   0    2.00    7.80
  -9  13   0   -1.20    1.30
   9  13   0    6.20   10.10
  -9 -13   0   -0.50    2.20
  -9 -13   0    2.00    2.10
   9  13   0   -0.70    2.10
   9  13   0    0.10    2.10
  -9  13   0   -0.80    1.30
   9 -13   0   -5.20    7.70
  -9 -13   0   10.80   12.20
  -9  13   0    0.50    1.80
  10 -13   0   36.80    2.50
 -10 -13   0   44.00    4.00
  10  13   0   42.30    3.80
  10 -13   0   25.10   10.40
 -10  13   0   38.50    3.70
 -10  13   0   41.30    3.30
 -10 -13   0   40.80    3.40
 -10  13   0   37.50    3.10
  10 -13   0   31.20   10.90
  10  13   0   40.20    4.20
 -10 -13   0   36.00    2.80
 -10  13   0   41.80    3.40
  10 -13   0   38.70    2.40
  10  13   0   61.49   15.00
 -10  13   0   38.50    3.00
  10 -13   0   38.40    3.90
  10  13   0   42.70    4.30
 -10 -13   0   56.89   17.40
 -11  13   0   -1.30    1.60
 -11 -13   0   -2.70    1.60
  11 -13   0    0.20    1.70
  11  13   0    1.50    2.40
 -11 -13   0  -13.70   11.60
  11  13   0   -9.20   12.60
  11 -13   0   -1.00    0.90
 -11  13   0   -1.00    1.40
 -11 -13   0    1.90    1.50
  11 -13   0   -1.40   10.40
 -11  13   0   -1.30    1.30
  11  13   0   -0.40    1.90
  11 -13   0   -0.30    1.00
 -11  13   0   -1.50    1.60
 -11 -13   0   -0.80    2.00
 -11  13   0   -0.20    1.40
 -12 -13   0  -32.60   15.30
  12  13   0   -2.60    2.10
  12 -13   0    0.80    1.10
 -12  13   0    1.00    1.50
 -12 -13   0    1.00    1.60
 -12  13   0    2.40    1.70
  12  13   0   -1.50    2.10
 -12 -13   0   -0.80    2.10
  12 -13   0    1.80    1.80
  12 -13   0   -3.30   12.80
 -12  13   0   -1.30    1.70
 -12  13   0   -0.10    1.70
 -12  13   0   -0.40    1.70
 -12 -13   0   -0.30    1.60
  13 -13   0  -12.90   14.00
  13 -13   0    2.80    2.00
  13  13   0    4.30    3.00
 -13 -13   0    1.80    2.00
 -13  13   0    2.90    1.80
 -13  13   0    2.20    1.70
 -13 -13   0  -16.30   19.70
 -13 -13   0    3.50    2.80
 -13  13   0    2.60    1.80
  13  13   0    0.90    2.30
  13 -13   0    2.30    1.10
 -13 -13   0    0.90    1.70
  13  13   0   12.70   19.30
   0 -14   0  418.26   23.40
   0  14   0  400.06   14.90
   0  14   0  361.86   22.90
   0  14   0  417.66   14.80
  -1 -14   0    2.00    1.00
   1  14   0   -1.60    5.20
   1 -14   0    0.30    4.40
   1  14   0    0.10    0.90
  -1  14   0    0.80    0.70
  -1  14   0   -0.10    0.80
  -1  14   0    0.60    0.60
   1  14   0    1.90    1.20
  -1 -14   0    1.70    1.00
  -1 -14   0    0.60    0.80
   1 -14   0    1.10    0.90
  -1 -14   0    0.30    0.90
  -1 -14   0    1.40    0.80
  -1  14   0    3.60    4.60
   1 -14   0    0.60    0.70
   1 -14   0    0.10    0.70
  -1 -14   0  -10.70    4.10
  -1  14   0   -0.10    0.80
   1  14   0    1.00    0.90
  -1  14   0    0.50    0.80
   1 -14   0    1.90    0.60
   1  14   0    0.10    0.90
   1 -14   0    1.40    0.90
   1  14   0    0.40    0.90
  -1  14   0   -1.30    0.90
   1 -14   0    0.80    1.00
   2  14   0  217.08    8.30
  -2 -14   0  221.18   16.90
   2  14   0  215.18    8.50
  -2  14   0  217.18    8.20
   2 -14   0  213.48    8.00
  -2  14   0  201.78    8.10
  -2 -14   0  217.88    8.20
  -2 -14   0  214.78    7.80
   2 -14   0  213.18    8.10
  -2  14   0  206.28   15.90
  -2  14   0  218.98    8.30
   2  14   0  205.98    8.30
   2 -14   0  203.78   15.60
   2  14   0  192.28   16.70
  -2  14   0  212.88    8.60
  -2 -14   0  211.18    8.20
   2 -14   0  206.58    8.50
   2  14   0  211.38    8.30
   2 -14   0  201.48    8.30
  -2 -14   0  204.88    8.30
   2  14   0  216.58    8.60
  -2  14   0  209.28    8.20
   2 -14   0  198.98    8.20
  -2 -14   0  203.28    8.30
  -2 -14   0  205.38    8.50
   2 -14   0  219.78    7.90
  -2  14   0  216.58    7.90
  -3 -14   0    0.70    0.60
  -3  14   0    0.30    0.80
  -3  14   0   -0.30    0.70
  -3 -14   0   -0.30    0.80
   3  14   0    0.70    1.00
   3  14   0    0.00    1.30
  -3 -14   0    0.80    1.00
   3  14   0    0.60    5.80
   3 -14   0   -0.30    1.30
   3  14   0   -0.50    0.90
   3 -14   0   -1.60    0.90
   3 -14   0   -0.80    0.80
  -3 -14   0    0.40    1.00
  -3  14   0    0.20    0.70
   3 -14   0    0.20    0.80
   3  14   0   -1.10    1.10
  -3  14   0   -3.40    4.20
   3  14   0    0.40    1.20
  -3 -14   0    0.50    0.90
  -3 -14   0    0.20    1.10
   3 -14   0   -3.70    4.20
   3 -14   0    0.20    0.70
  -3  14   0   -0.50    0.80
  -3  14   0   -0.10    1.00
  -3 -14   0    8.50    6.00
   3 -14   0    0.20    0.60
   4 -14   0  835.92   39.50
  -4 -14   0  825.72   41.80
   4  14   0  857.11   41.80
  -5  14   0    0.20    1.00
  -5 -14   0    1.30    1.60
   5 -14   0    0.00    0.80
  -5  14   0   -0.70    0.80
   5 -14   0   -0.40    0.90
   5  14   0    1.30    1.40
  -5 -14   0    0.80    1.20
  -5  14   0   -0.50    0.90
  -5  14   0    0.10    0.90
   5 -14   0   -4.70    4.60
  -5  14   0   -0.40    0.80
  -5 -14   0    2.70    6.50
  -5 -14   0   -0.20    1.00
   5 -14   0   -0.70    0.80
  -5  14   0    0.10    1.20
   5  14   0   -0.60    1.30
   5 -14   0   -0.10    0.70
   5 -14   0    2.00    4.60
   5  14   0    0.40    1.10
   5 -14   0   -0.70    1.00
  -5 -14   0   -0.80    1.00
   5  14   0   -0.70    1.30
   5  14   0   -0.60    1.40
  -5 -14   0   -0.80    0.80
   5  14   0   -2.70    5.90
  -5 -14   0   -0.60    1.00
   6 -14   0  330.47   22.90
   6  14   0  359.96   13.90
  -6 -14   0  375.06   14.40
   6 -14   0  355.76   13.10
  -6 -14   0  423.76   27.80
  -6  14   0  350.76   13.40
   6  14   0  404.16   26.80
  -6 -14   0  365.56   13.70
  -6 -14   0  366.06   14.20
  -6  14   0  362.66   13.70
  -6  14   0  352.96   13.50
   6 -14   0  360.36   13.50
  -6  14   0  358.66   13.60
   6 -14   0  360.66   13.80
   6 -14   0  337.77   22.70
   6 -14   0  350.56   13.20
   6  14   0  371.46   14.20
  -6  14   0  369.16   14.20
   6  14   0  357.66   14.10
   6  14   0  372.16   14.30
  -6 -14   0  364.66   13.20
  -6  14   0  359.06   13.60
  -7  14   0    3.30    1.20
  -7 -14   0    9.00   10.30
  -7  14   0    2.70    1.20
  -7  14   0    5.40    1.30
  -7 -14   0    3.90    1.40
   7  14   0    4.00    1.70
   7 -14   0    2.50    0.90
   7  14   0    1.70    1.70
   7 -14   0   -4.10    5.60
   7 -14   0    2.10    1.60
   7  14   0    3.30    2.00
  -7 -14   0    5.00    1.90
   7 -14   0    6.80    6.50
  -7 -14   0    3.10    1.20
   7 -14   0    4.70    1.40
  -7  14   0    2.70    1.40
  -7  14   0    4.20    1.30
  -7  14   0    5.60    1.60
   7 -14   0    1.80    1.30
   7  14   0   -0.70    7.60
   8  14   0   12.30    2.50
   8  14   0   16.60    2.80
  -8  14   0   13.10    1.90
  -8 -14   0   22.40   12.10
   8 -14   0   17.90    9.20
   8 -14   0   14.50    8.40
   8 -14   0   17.40    2.30
  -8  14   0   14.80    2.00
  -8  14   0   14.80    2.40
   8 -14   0   12.60    1.50
  -8 -14   0   11.10    1.60
  -8  14   0   11.70    1.80
   8  14   0   22.00   10.90
   8 -14   0   14.50    1.50
  -8  14   0   15.40    2.20
  -8 -14   0   10.70    2.00
   8  14   0   11.50    2.30
  -8 -14   0   11.10    2.40
   9  14   0    2.10    2.20
   9 -14   0   -4.20    8.00
  -9  14   0    1.70    1.50
  -9 -14   0   -5.50   10.90
   9  14   0    3.50    2.10
   9 -14   0    1.10    0.90
  -9  14   0    2.80    1.40
  -9  14   0    0.00    1.50
   9 -14   0    6.20    3.10
   9  14   0   -3.60    2.00
  -9 -14   0    0.30    1.30
  -9 -14   0    4.00    1.70
  -9 -14   0    0.20    2.00
  -9  14   0    0.60    1.60
   9 -14   0   10.50    9.60
  -9  14   0    0.60    1.60
   9  14   0   -4.10    9.10
 -10  14   0   14.30    2.10
 -10 -14   0   16.40    2.40
 -10  14   0    9.40    2.20
 -10  14   0   12.50    2.10
  10  14   0   13.50    3.40
 -10 -14   0   15.20    2.00
  10 -14   0   11.80    1.40
 -10  14   0   15.60    2.60
  10  14   0   12.00   10.80
  10  14   0   14.20    2.80
  10 -14   0   13.20    1.60
  10  14   0   16.10    2.90
 -10  14   0   13.70    2.10
  10 -14   0   14.30   11.40
 -10 -14   0   13.80    3.00
  10 -14   0    7.50    9.70
  10 -14   0   16.30    3.00
 -10 -14   0   -0.20   12.50
  11  14   0    0.30   13.20
 -11 -14   0    0.40    2.10
 -11  14   0    0.10    1.60
 -11  14   0   -2.00    1.30
  11 -14   0    0.20    0.90
 -11 -14   0   -0.20    1.60
 -11  14   0   -2.20    1.30
  11 -14   0    4.50   10.50
  11  14   0    0.90    2.20
  11  14   0    0.70    2.40
  11 -14   0   -0.60    1.70
  11 -14   0    1.60    1.00
 -11  14   0   -0.10    1.70
 -11  14   0   -4.20    1.40
 -11 -14   0    2.10    1.60
 -12 -14   0    7.10    2.80
 -12  14   0    1.70    2.00
  12  14   0   10.20   17.00
 -12  14   0    0.10    1.80
 -12  14   0    6.20    1.90
  12 -14   0    5.80    1.30
 -12 -14   0   -1.00   17.00
 -12 -14   0    0.10    1.60
 -12 -14   0    3.70    1.70
  12  14   0    1.90    2.40
 -12  14   0    3.60    1.80
  12 -14   0  -20.30   11.70
  12  14   0    6.30    2.60
  12 -14   0    3.60    2.10
 -12  14   0    7.60    2.10
  13 -14   0   -0.30    1.90
 -13  14   0    0.20    1.70
 -13  14   0   -0.80    1.80
 -13 -14   0   -0.90   21.30
  13  14   0   -0.40    2.30
 -13  14   0    0.00    1.60
 -13 -14   0    0.30    2.70
 -13 -14   0   -0.20    1.70
  13  14   0    2.20   19.00
  13  14   0   -4.00    2.60
   0  15   0    3.10    1.20
   0 -15   0    1.20    0.60
   0 -15   0    0.80    1.10
   0 -15   0    0.90    5.00
   0  15   0   -0.20    5.10
   0 -15   0    1.00    0.90
   0  15   0    1.00    0.90
   0 -15   0    0.80    0.70
   0 -15   0    1.50    0.90
   0  15   0    0.80    0.80
   0 -15   0    0.90    1.00
   0  15   0    1.50    0.90
   0  15   0    1.50    0.90
  -1  15   0    1.00    0.90
   1 -15   0    1.50    1.10
   1 -15   0    0.70    0.70
   1  15   0    0.20    1.00
   1  15   0   -0.20    5.20
  -1 -15   0    0.60    1.00
  -1 -15   0    1.60    0.60
  -1  15   0    1.60    0.70
   1 -15   0    4.90    5.50
  -1  15   0    0.80    0.90
  -1  15   0   -0.20    5.00
   1 -15   0   -0.20    0.60
  -1 -15   0    3.50    5.80
   1 -15   0    0.80    0.70
  -1 -15   0    1.30    1.00
   1  15   0    0.70    0.90
  -1  15   0    0.20    0.90
  -1  15   0    1.50    1.10
  -1 -15   0    0.90    1.00
   1  15   0    1.70    1.20
  -1  15   0    0.70    0.80
  -1 -15   0    0.00    0.80
  -1 -15   0    0.30    0.80
   1 -15   0    0.90    0.90
   1  15   0    1.40    0.90
   1  15   0    1.00    1.00
   2  15   0  848.92   41.90
  -2 -15   0  890.81   41.60
  -2  15   0  841.92   40.60
  -3  15   0   -0.30    0.90
   3  15   0    0.90    1.20
  -3  15   0    1.10    0.90
  -3 -15   0    1.70    0.60
  -3  15   0   -0.10    1.10
   3 -15   0   -0.30    0.90
  -3 -15   0   -1.20    0.90
  -3  15   0   -0.30    0.70
  -3 -15   0    0.40    0.90
   3 -15   0    0.20    0.80
   3  15   0    1.60    1.00
   3 -15   0    0.50    0.70
  -3 -15   0    1.20    0.90
   3 -15   0   -0.20    0.90
  -3 -15   0   -7.90    5.40
   3  15   0    1.10    1.30
  -3  15   0   -1.90    4.80
   3 -15   0   -2.90    4.30
   3 -15   0    1.40    1.10
   3  15   0    7.50    6.80
  -3  15   0   -0.60    0.90
  -3  15   0   -0.30    0.80
   3  15   0    1.20    1.30
   3  15   0   -0.30    1.00
   3 -15   0    0.50    0.80
  -3 -15   0    1.30    1.30
   4  15   0   39.80    3.10
   4  15   0   37.20    2.70
   4 -15   0   44.10    2.40
   4 -15   0   40.00    2.60
  -4 -15   0   41.50    2.70
   4 -15   0   36.30    8.70
   4  15   0   37.80    2.70
  -4  15   0   39.50    2.50
  -4  15   0   39.40    2.90
  -4  15   0   40.50    2.50
  -4 -15   0   42.60    2.20
   4  15   0   41.00    3.20
   4  15   0   45.30    3.00
  -4  15   0   43.30    2.70
  -4 -15   0   45.90    2.80
   4 -15   0   44.80    2.40
   4 -15   0   42.60    2.70
  -4 -15   0   40.30    2.60
   4 -15   0   46.70    2.30
  -4  15   0   40.90    2.60
  -4 -15   0   59.69   11.50
   4  15   0   24.40    9.20
  -4 -15   0   39.60    2.90
  -4 -15   0   39.10    2.90
   5  15   0    3.20    1.60
  -5  15   0   -0.10    0.90
  -5 -15   0    0.70    1.50
  -5  15   0    1.50    1.10
   5  15   0   -0.90    1.50
  -5 -15   0    0.70    0.90
   5 -15   0   -0.10    0.70
  -5 -15   0   15.90    9.30
   5 -15   0    1.40    0.90
  -5  15   0    0.70    1.20
  -5  15   0    0.90    0.90
  -5 -15   0    1.20    1.20
  -5  15   0    1.10    1.00
  -5 -15   0   -0.50    1.00
  -5 -15   0    1.00    1.00
   5 -15   0    8.00    5.60
   5  15   0    1.60    1.40
   5 -15   0    1.40    0.90
   5  15   0    0.70    7.40
   5 -15   0    1.90    5.40
  -5  15   0    0.30    0.90
   5  15   0    1.40    1.10
   5 -15   0    1.10    1.20
   5 -15   0    0.20    1.00
  -6 -15   0   12.30    1.40
  -6  15   0   12.60    1.60
   6 -15   0   12.50    1.50
   6  15   0   14.70    9.10
   6 -15   0   11.50    1.60
   6  15   0   11.10    1.90
   6  15   0   14.20    2.30
   6 -15   0    8.70    6.60
  -6  15   0   12.30    1.70
  -6  15   0   10.40    1.40
  -6 -15   0   12.50    1.80
  -6  15   0   10.50    1.70
  -6 -15   0   26.40   11.00
   6  15   0   10.40    2.10
   6 -15   0   11.10    1.30
   6 -15   0   12.20    1.90
   6  15   0    9.90    2.10
   6 -15   0   20.00    7.70
  -6  15   0   15.00    2.10
  -6  15   0   12.10    1.80
  -6 -15   0   12.50    2.20
   7  15   0    0.30    1.80
   7  15   0    0.70    1.70
   7  15   0   -1.50    1.60
  -7 -15   0    0.60    1.80
  -7  15   0   -0.80    1.20
   7 -15   0    8.70    6.80
   7  15   0  -10.40    6.80
  -7  15   0    1.30    1.20
  -7 -15   0   -0.70    1.10
  -7  15   0   -2.40    1.10
   7 -15   0    0.70    1.30
  -7 -15   0  -12.60    8.20
  -7 -15   0    1.60    1.40
  -7  15   0    0.70    1.40
   7 -15   0    0.50    0.80
   7 -15   0   -0.30    6.00
  -7  15   0    0.40    1.20
  -8 -15   0  781.52   45.70
   8  15   0  720.13   43.20
  -8  15   0  727.23   26.30
   8 -15   0  689.73   38.90
   8  15   0  722.03   27.00
  -8  15   0  681.43   25.90
   8  15   0  709.23   26.80
   8  15   0  693.33   26.70
   8 -15   0  738.43   26.30
   8 -15   0  726.33   38.90
  -8  15   0  750.82   26.90
  -9  15   0   -0.40    1.30
  -9  15   0   -1.30    1.30
   9  15   0   -0.40    2.00
  -9  15   0   -0.60    1.40
  -9  15   0    0.90    1.70
   9 -15   0   -0.70    0.90
  -9 -15   0   -0.20    1.30
  -9 -15   0   -1.60    2.20
   9 -15   0   -3.50    7.70
   9  15   0   -0.20    1.80
   9 -15   0   -0.80    8.60
   9  15   0   -0.20    2.30
   9 -15   0    0.50    1.60
   9  15   0    2.10   11.00
  -9 -15   0   -0.20    1.50
  -9 -15   0    8.90   11.20
  -9  15   0    2.00    1.70
  10 -15   0   91.29    5.20
 -10  15   0   92.49    5.60
  10  15   0   92.99    5.90
 -10 -15   0   88.49    6.00
 -10  15   0   87.69    4.90
  10  15   0   95.29    5.80
  10 -15   0   91.49   15.60
  10 -15   0   83.69   16.80
 -10 -15   0   76.29   19.60
 -10  15   0   91.59    4.80
 -10  15   0   91.59    5.20
  10 -15   0   94.99    4.30
 -10 -15   0   97.09    5.20
  10 -15   0   90.49    4.00
  10  15   0   95.09   19.00
 -10 -15   0   89.59    4.60
 -10  15   0   86.59    4.90
  10  15   0   91.69    6.00
 -11  15   0   -3.10    1.60
 -11 -15   0    0.00    1.40
  11  15   0    3.00    2.50
 -11  15   0   -1.40    1.90
 -11  15   0    1.70    1.60
 -11 -15   0    0.20    1.70
  11 -15   0   -0.40    0.80
  11  15   0    1.40    2.20
 -11 -15   0    5.80   14.90
  11 -15   0    1.30    1.00
  11 -15   0   -1.40    1.60
 -11 -15   0   -0.70    2.40
  11 -15   0  -11.60   11.10
 -11  15   0    0.00    1.50
 -11  15   0   -2.20    1.40
  11  15   0  -10.60   14.00
 -12 -15   0   12.20    2.50
  12  15   0   14.50    3.30
  12  15   0   13.50    3.10
  12 -15   0   17.70    2.80
  12 -15   0   15.10    1.60
 -12  15   0   15.70    2.90
 -12  15   0   10.80    2.50
 -12  15   0   14.20    2.40
 -12  15   0   13.90    2.40
  12  15   0   34.40   18.50
 -12 -15   0    8.30   19.20
 -12 -15   0   15.00    2.30
 -12 -15   0   17.00    3.40
 -12  15   0   14.20    2.30
   0 -16   0   44.00    2.70
   0  16   0   41.80    3.00
   0 -16   0   48.40    2.20
   0 -16   0   43.60    2.90
   0  16   0   40.90    2.70
   0  16   0   48.50   10.10
   0 -16   0   40.40    2.70
   0  16   0   41.30    2.60
   0  16   0   52.99    3.20
   0 -16   0   48.30    2.50
   0  16   0   43.70    2.70
   0 -16   0   61.49   10.30
   0 -16   0   45.80    2.90
   1 -16   0   -0.20    0.90
   1 -16   0   -2.20    1.00
  -1 -16   0   -0.30    0.80
  -1 -16   0    0.20    0.60
  -1 -16   0    0.30    0.90
  -1 -16   0    5.80    6.20
   1  16   0   -0.10    1.00
   1  16   0    0.40    1.20
  -1 -16   0   -0.40    0.70
   1 -16   0    0.00    4.90
  -1  16   0   -0.60    0.90
   1  16   0    1.20    1.10
   1 -16   0    0.10    0.80
  -1  16   0    1.50    0.70
  -1 -16   0   -2.20    0.90
   1  16   0    0.30    0.90
   1 -16   0    0.40    0.60
  -1 -16   0   -0.10    1.00
   1  16   0   -8.10    8.60
   1  16   0   -0.10    1.00
   1 -16   0    0.30    1.00
  -1  16   0   -0.80    0.90
  -1  16   0    0.60    1.10
  -1  16   0    2.30    5.50
   1 -16   0   -0.20    0.70
  -1  16   0    0.20    0.90
  -2  16   0  101.09    4.70
  -2 -16   0  117.99   14.90
   2 -16   0  117.89    5.20
   2  16   0  108.59    5.20
   2  16   0  100.89    4.80
  -2 -16   0  103.99    5.00
  -2 -16   0   99.59    4.80
   2 -16   0  106.29   13.80
   2  16   0  140.39   14.90
  -2 -16   0  105.69    4.70
  -2  16   0  108.19    4.70
  -2  16   0  103.49    5.10
   2  16   0  100.89    4.80
  -2 -16   0  102.39    5.00
  -2 -16   0  110.09    4.80
  -2  16   0  107.49   13.90
   2  16   0  102.29    4.90
   2 -16   0  108.59    5.00
   2  16   0  101.99    4.90
  -2  16   0  107.79    4.80
   2 -16   0  114.09    4.30
   2 -16   0  105.79    4.50
   2 -16   0  103.89    4.60
  -2 -16   0  108.09    4.20
  -2  16   0   91.19    4.30
   2 -16   0  101.09    4.70
   3 -16   0    0.30    0.90
   3  16   0    0.40    1.30
  -3 -16   0   -0.80    0.50
  -3 -16   0   -0.40    0.80
   3 -16   0   -0.30    5.40
  -3  16   0   -2.30    4.40
  -3  16   0   -0.10    1.00
  -3 -16   0   -0.70    6.50
  -3  16   0   -1.10    0.80
   3 -16   0    0.00    0.90
   3 -16   0   -0.10    0.70
  -3  16   0    1.00    1.00
  -3  16   0   -0.40    0.90
   3  16   0    7.50    7.20
   3 -16   0    0.60    0.70
  -3 -16   0   -0.80    0.80
   3  16   0    0.00    1.30
   3  16   0    0.80    1.20
  -3 -16   0    0.00    1.00
  -3 -16   0    0.70    1.40
   3 -16   0   -0.20    1.10
  -3 -16   0   -0.30    1.00
   3  16   0   -0.30    1.00
   3  16   0    0.00    1.00
  -3  16   0   -0.70    0.80
  -3  16   0   -0.60    1.00
   4 -16   0    3.00    0.90
  -4  16   0    4.40    1.20
   4 -16   0   -0.70    4.40
  -4 -16   0    4.00    1.20
   4 -16   0    3.30    1.30
  -4  16   0    4.50    1.20
   4 -16   0    3.30    1.40
   4  16   0    5.50    1.60
   4  16   0    2.80    1.60
  -4  16   0    3.50    1.40
  -4 -16   0    5.00    1.00
   4  16   0    4.70    1.70
  -4  16   0    3.60    1.00
  -4 -16   0    5.40    6.80
  -4 -16   0    2.30    1.70
   4 -16   0    1.90    1.00
  -4  16   0    2.30    1.00
   4  16   0    5.30    7.20
   4 -16   0    7.50    5.60
   4  16   0    3.40    2.00
  -4  16   0    3.40    1.20
  -4 -16   0    3.50    1.10
   5 -16   0   -0.60    1.20
   5  16   0    8.00    8.80
   5  16   0    2.00    1.30
   5 -16   0   -1.10    5.00
  -5 -16   0    1.10    0.90
  -5  16   0    0.40    1.40
  -5  16   0    0.70    1.00
   5 -16   0   -7.40    5.30
   5  16   0    0.40    1.50
   5  16   0    2.20    1.60
  -5 -16   0    5.50    8.20
  -5  16   0    1.50    1.00
  -5  16   0    0.90    1.10
  -5  16   0    0.30    1.10
   5 -16   0    1.80    0.80
  -5 -16   0    1.00    1.10
   5  16   0   -0.20    1.50
  -5  16   0    1.80    1.00
  -5 -16   0    1.70    1.60
   6 -16   0   88.59    5.20
   6 -16   0   95.79   13.80
  -6  16   0   99.29    5.20
  -6 -16   0  128.89   19.10
  -6  16   0   96.29    4.70
   6 -16   0   99.59    4.40
  -6 -16   0   93.39    4.80
  -6  16   0   90.49    4.50
  -6  16   0   89.59    4.50
   6 -16   0  100.39    5.00
   6 -16   0   99.59    4.20
   6  16   0  100.09    5.40
  -6  16   0   97.09    4.40
  -6 -16   0   98.49    5.50
   6 -16   0   73.09   12.50
   6  16   0   92.09    5.20
  -6  16   0   90.69    4.70
   6  16   0  104.29    5.50
   7 -16   0    2.20    0.90
  -7 -16   0    1.50    1.20
  -7  16   0    2.60    1.30
  -7  16   0    2.80    1.30
   7 -16   0    2.80    1.50
   7 -16   0    3.60    7.00
  -7 -16   0    4.50    2.30
  -7  16   0    2.80    1.30
   7  16   0    1.50    2.00
   7 -16   0    2.10    1.00
  -7 -16   0   -5.30   10.10
  -7 -16   0    1.70    1.50
   7  16   0    4.40    2.00
  -7  16   0   -0.20    1.50
   7  16   0   -9.10    8.40
  -7  16   0    3.60    1.50
   7  16   0    2.80    2.10
   7 -16   0   -3.60    6.80
  -8 -16   0  303.67   29.40
  -8 -16   0  332.87   13.30
  -8  16   0  341.37   12.50
   8  16   0  316.77   27.60
   8 -16   0  348.57   25.30
   8  16   0  320.97   13.40
   8 -16   0  330.97   12.50
  -8  16   0  318.27   12.60
   8 -16   0  323.97   12.80
  -8 -16   0  310.37   13.20
   8  16   0  327.87   13.50
  -8 -16   0  320.87   12.10
  -8  16   0  321.07   12.80
   8 -16   0  310.17   11.80
  -8  16   0  307.77   13.20
   8  16   0  316.27   13.30
  -8  16   0  319.67   12.60
   9  16   0   -0.60    2.00
  -9 -16   0    9.70   11.30
  -9  16   0    0.20    1.30
   9 -16   0   -5.80    8.50
  -9  16   0    0.50    1.70
  -9 -16   0    1.10    1.40
   9 -16   0    5.70    9.50
   9 -16   0   -1.00    0.80
  -9 -16   0    2.00    1.80
  -9  16   0    2.30    1.40
   9 -16   0   -0.20    1.50
  -9  16   0    0.00    1.30
   9  16   0    1.70    2.20
   9  16   0   -6.50    8.70
  -9  16   0    0.80    1.60
   9  16   0    3.50    2.20
  -9 -16   0   -1.10    2.00
  10  16   0   45.30    4.80
 -10  16   0   46.90    3.60
  10  16   0   49.50    4.50
 -10 -16   0   46.10    3.10
 -10 -16   0   76.99   19.50
  10  16   0   40.00    4.10
  10 -16   0   74.59   16.60
  10 -16   0   45.90    2.60
  10 -16   0   39.80    4.00
  10 -16   0   52.59    3.00
 -10 -16   0   46.00    3.80
 -10  16   0   46.20    3.70
 -10 -16   0   48.10    4.80
 -10  16   0   47.10    4.00
 -10  16   0   54.59    4.50
  10  16   0   65.29   17.20
 -10  16   0   49.10    3.30
 -11  16   0    0.70    1.40
 -11 -16   0    4.60   14.90
 -11  16   0   -2.20    1.60
  11  16   0    1.10    2.00
 -11 -16   0    1.70    2.40
  11  16   0   -0.70   15.20
 -11 -16   0   -2.20    1.40
  11  16   0   -0.30    2.20
  11 -16   0   -0.70    1.70
 -11  16   0    0.40    1.60
 -11 -16   0   -1.10    1.50
  11 -16   0  -13.40   16.70
  11 -16   0   -0.30    1.00
  11  16   0   -1.70    2.50
 -11  16   0   -1.10    1.40
  11 -16   0   -0.90    0.90
 -11  16   0    0.00    1.80
 -12 -16   0   58.19    4.60
  12  16   0   51.29   19.00
 -12  16   0   63.49    4.30
  12  16   0   60.29    5.30
 -12 -16   0   64.39    5.30
 -12  16   0   57.59    4.90
 -12  16   0   69.79    4.20
  12 -16   0   60.49    4.60
  12 -16   0   67.99    4.20
 -12 -16   0   24.50   21.80
  12  16   0   61.09    5.60
 -12  16   0   61.89    4.30
 -12 -16   0   64.79    4.00
   0 -17   0    2.60    0.90
   0 -17   0    0.30    1.10
   0 -17   0    0.50    1.00
   0  17   0    2.40    1.10
   0 -17   0    8.00    6.40
   0 -17   0    1.00    1.00
   0 -17   0    1.40    0.80
   0  17   0    0.30    1.40
   0  17   0    0.70    1.00
   0 -17   0    1.80    0.70
   0  17   0    1.90    6.20
   0  17   0    0.50    1.00
   0  17   0    2.30    1.00
   1  17   0   -0.50    0.90
  -1 -17   0    0.30    0.60
  -1  17   0   -0.10    1.00
  -1  17   0    7.40    6.50
   1 -17   0    0.90    1.20
  -1  17   0    1.70    1.00
   1  17   0    2.50    1.30
  -1  17   0    0.90    0.70
   1 -17   0    3.20    6.00
   1 -17   0    0.50    0.60
  -1 -17   0    0.20    0.90
   1 -17   0   -0.50    1.00
   1  17   0    0.50    1.10
   1  17   0   -7.40    5.50
   1 -17   0    0.40    1.00
  -1 -17   0    0.10    1.00
  -1 -17   0    0.00    0.90
  -1 -17   0    0.40    0.70
  -1 -17   0    4.10    6.80
   1  17   0   -0.50    0.90
   1 -17   0    0.40    0.90
   1 -17   0    0.90    0.80
  -1  17   0    1.70    0.90
  -1  17   0    0.70    1.20
  -1 -17   0    1.20    1.10
   1  17   0    1.10    1.20
  -1  17   0   -1.10    1.00
   2  17   0  398.26   15.00
   2 -17   0  388.06   14.20
  -2  17   0  385.26   14.50
   2  17   0  385.76   14.60
   2 -17   0  377.46   14.60
  -2 -17   0  390.26   14.70
   2 -17   0  396.06   14.80
  -2  17   0  388.96   14.50
  -2 -17   0  419.76   25.80
  -2 -17   0  385.76   13.90
  -2  17   0  399.06   14.70
   2 -17   0  401.16   15.60
   2  17   0  412.46   26.60
   2  17   0  381.86   14.70
   2  17   0  387.16   14.60
  -2 -17   0  374.96   14.50
  -2 -17   0  385.56   15.50
   2  17   0  372.56   14.80
  -2  17   0  412.46   25.50
  -2  17   0  386.76   15.00
   2 -17   0  402.86   14.10
  -2  17   0  384.96   14.50
   2 -17   0  402.46   24.90
  -3  17   0   -0.50    0.90
   3  17   0    0.50    1.30
   3 -17   0    0.20    1.00
  -3  17   0    0.60    1.00
  -3  17   0   -0.40    1.20
  -3 -17   0    2.80    9.10
   3 -17   0   -0.70    5.80
  -3  17   0   -2.40    5.00
   3  17   0   -2.10    7.00
  -3  17   0   -0.50    1.00
  -3  17   0    1.50    1.10
  -3 -17   0    0.10    0.60
   3 -17   0    1.20    0.80
  -3 -17   0   -0.50    1.30
  -3 -17   0    1.80    1.20
   3  17   0    0.10    1.70
   3 -17   0    0.00    0.70
   3  17   0    1.10    1.30
  -3 -17   0    1.20    1.00
   3  17   0    1.30    1.20
   3 -17   0    0.30    1.20
  -3  17   0   -0.50    0.80
  -4  17   0  256.87    9.80
  -4 -17   0  245.98   10.20
  -4 -17   0  240.18    9.10
  -4  17   0  241.08    9.70
   4  17   0  235.48    9.90
  -4 -17   0  242.48    9.70
   4  17   0  246.18   10.00
   4 -17   0  275.07   20.10
   4 -17   0  252.97    9.40
  -4  17   0  242.38   10.20
   4 -17   0  248.48    9.30
  -4 -17   0  234.38   10.00
   4  17   0  259.27   22.20
   4 -17   0  252.47    9.30
   4  17   0  227.78    9.90
  -4 -17   0  276.27   23.20
   4  17   0  236.58   10.20
  -4  17   0  241.48    9.60
   4 -17   0  249.08    9.90
  -4 -17   0  249.08    9.10
  -4  17   0  248.28    9.30
  -4  17   0  251.37    9.70
  -5  17   0    1.50    1.10
   5 -17   0    3.00    1.10
  -5 -17   0    3.20    1.80
   5 -17   0    8.10    6.40
  -5  17   0    4.70    1.40
  -5 -17   0    3.10    1.50
   5  17   0    5.10    2.00
  -5  17   0    3.30    1.60
   5  17   0    3.80    1.80
  -5 -17   0    4.30    9.00
  -5  17   0    2.70    1.10
  -5  17   0    4.10    1.30
   5 -17   0    5.70    1.60
   5 -17   0    4.10    1.00
   5  17   0   20.00    9.70
   5  17   0    3.50    1.50
  -5 -17   0    3.10    1.00
   5 -17   0    4.30    1.20
   5 -17   0    4.60    6.50
   5  17   0    5.40    2.00
   6  17   0   42.60    3.80
  -6  17   0   45.50    3.70
   6 -17   0   42.20    2.60
  -6  17   0   43.50    3.20
  -6 -17   0   46.10    2.90
  -6 -17   0   51.39    3.30
  -6 -17   0   66.69   14.90
   6  17   0   48.20   13.40
  -6 -17   0   46.60    3.70
   6 -17   0   44.10    2.50
   6 -17   0   56.79   11.20
  -6  17   0   43.10    2.80
   6 -17   0   41.90    2.60
  -6  17   0   44.00    3.00
   6 -17   0   64.49   12.20
  -6  17   0   44.90    3.10
   6  17   0   51.69    3.80
   6  17   0   54.69    4.10
   6 -17   0   42.80    3.40
  -7  17   0    2.80    1.30
   7  17   0    7.60   10.10
  -7 -17   0    0.70    1.40
   7 -17   0    6.80    7.70
  -7  17   0    3.30    1.40
   7  17   0    0.60    1.90
  -7 -17   0   14.20   11.80
  -7  17   0    2.70    1.50
   7  17   0    4.30    2.30
   7  17   0    2.00    2.50
   7 -17   0    5.50    1.70
  -7 -17   0    1.30    1.20
   7 -17   0    3.30    8.00
  -7  17   0    2.00    1.40
   7 -17   0    1.40    0.90
  -7 -17   0    1.70    2.10
   7 -17   0    3.20    1.40
  -7  17   0    1.00    1.70
   8 -17   0  256.67   23.00
   8  17   0  254.17   26.20
  -8 -17   0  313.77   30.00
   8 -17   0  297.87   12.70
  -8  17   0  284.77   12.30
   8  17   0  312.07   12.80
   8  17   0  280.17   13.10
  -8  17   0  292.87   11.40
  -8 -17   0  316.17   11.90
   8  17   0  297.97   12.40
  -8 -17   0  308.47   12.60
  -8  17   0  274.87   12.10
   8 -17   0  281.37   10.80
  -8  17   0  283.27   11.60
  -8  17   0  292.37   11.80
  -8 -17   0  304.47   11.20
   8 -17   0  278.57   23.70
  -9 -17   0    0.10    1.50
  -9  17   0    1.00    1.40
   9  17   0  -15.90   10.50
  -9 -17   0    2.90    2.50
  -9  17   0    0.00    1.70
   9  17   0    1.00    2.40
  -9  17   0    1.70    1.40
   9  17   0   -1.30    1.80
  -9 -17   0   -0.40    1.30
   9 -17   0   12.50   10.20
  -9  17   0    1.00    1.90
  -9  17   0   -1.20    1.50
  -9 -17   0  -10.70   12.10
   9 -17   0    0.10    0.90
   9  17   0   -0.10    2.00
   9 -17   0    3.70   10.00
 -10 -17   0   79.69   19.90
 -10  17   0   86.39    4.50
 -10  17   0   78.99    4.80
 -10  17   0   85.49    4.70
  10  17   0   80.99    5.70
  10  17   0   81.69   18.40
  10 -17   0   70.29   19.40
  10  17   0   86.19    5.70
 -10 -17   0   79.59    4.30
  10 -17   0   85.59    5.20
 -10 -17   0   85.59    5.00
  10  17   0   75.89    5.70
 -10  17   0   69.49    4.70
 -10 -17   0   81.69    5.60
  10 -17   0   78.99    3.70
 -10  17   0   84.89    5.40
 -11 -17   0  -15.50   16.20
  11  17   0    1.60    2.70
  11  17   0   -4.60   15.10
 -11  17   0    0.50    1.40
 -11  17   0   -1.40    2.00
 -11  17   0   -2.60    1.70
  11  17   0    0.60    2.30
 -11 -17   0   -0.10    1.80
  11 -17   0   -1.10    0.80
 -11 -17   0   -1.30    2.20
  11  17   0   -1.40    2.50
  11 -17   0   -1.30    1.70
 -11  17   0   -1.40    1.40
  11 -17   0  -11.90   12.40
 -11  17   0   -0.80    1.50
 -12 -17   0    9.50   21.00
  12 -17   0   51.29    4.40
 -12 -17   0   53.59    3.60
 -12  17   0   54.19    4.00
  12  17   0   46.50    4.90
 -12 -17   0   63.39    6.50
 -12 -17   0   52.79    5.00
  12  17   0   59.39   21.50
 -12  17   0   50.89    3.90
  12  17   0   55.29    5.10
 -12  17   0   54.89    4.00
   0  18   0  619.34   22.60
   0 -18   0  598.94   33.40
   0  18   0  614.24   22.40
   0  18   0  625.54   34.80
   1  18   0   -0.10    1.00
  -1 -18   0    3.00    6.30
  -1 -18   0   -0.20    1.10
   1 -18   0   -1.10    1.00
  -1  18   0   -0.10    0.70
  -1  18   0    0.40    1.00
   1 -18   0   -0.20    1.10
   1  18   0   -0.40    1.40
   1  18   0   -1.10    1.00
  -1  18   0    0.50    1.30
   1  18   0    0.60    1.10
   1 -18   0   -0.70    0.60
   1 -18   0   -0.50    0.80
  -1  18   0    0.30    0.90
   1  18   0    1.90    1.20
  -1 -18   0   -0.30    0.80
   1 -18   0    2.20    6.50
  -1  18   0   -1.40    5.40
  -1 -18   0   -0.10    1.30
  -1  18   0   -1.90    1.00
  -1  18   0    0.60    1.00
  -1 -18   0   -0.60    0.60
   1  18   0    5.30    6.90
   2 -18   0   21.00    2.00
  -2  18   0   16.90    1.50
   2 -18   0   20.10    1.50
  -2  18   0   19.40    2.00
   2  18   0   18.50    2.10
  -2 -18   0   22.70    2.30
  -2 -18   0   14.40    1.80
   2 -18   0   16.90    1.60
  -2  18   0   37.70   10.00
   2  18   0   16.20    2.00
  -2  18   0   19.10    2.00
   2  18   0   17.70    2.10
  -2 -18   0   16.20    8.10
   2  18   0   23.50    9.00
  -2  18   0   19.80    2.40
  -2 -18   0   18.10    1.80
   2 -18   0    5.20    6.70
  -2 -18   0   17.30    1.30
   2  18   0   18.50    2.40
  -2  18   0   17.70    1.90
  -2  18   0   18.90    2.00
   2 -18   0   17.90    2.20
  -3  18   0   -0.50    1.30
   3 -18   0   -0.30    0.80
  -3 -18   0    7.10    7.60
  -3  18   0    0.00    0.90
  -3 -18   0    0.50    1.00
   3  18   0   -0.40    1.40
   3  18   0    0.30    1.50
  -3  18   0    1.50    1.10
   3 -18   0   -0.80    1.00
  -3  18   0   -3.50    6.30
  -3  18   0   -0.30    0.90
  -3 -18   0    0.40    1.20
   3 -18   0   -0.20    0.90
   3  18   0    0.70    1.60
   3 -18   0   -5.90    5.90
  -3 -18   0    2.00    1.60
   3  18   0   -3.60    7.70
  -3 -18   0    1.10    0.70
  -3  18   0    0.70    1.00
   3 -18   0    0.00    1.10
  -3  18   0   -0.30    1.00
  -4  18   0   97.89    5.20
   4  18   0  137.69   18.20
  -4  18   0   93.29    4.70
   4 -18   0   99.79    4.30
   4 -18   0   88.19   14.10
  -4 -18   0   99.69    5.30
   4  18   0  104.59    5.40
   4 -18   0   97.59    4.30
   4 -18   0   98.79    5.00
  -4 -18   0   96.39    4.10
  -4  18   0   96.19    4.30
  -4 -18   0   99.69    4.10
  -4  18   0   93.69    4.60
   4  18   0   95.29    5.00
   4 -18   0   91.19    5.40
  -4 -18   0  147.49   18.80
  -4  18   0   88.99    4.70
   4  18   0   92.39    5.00
  -4  18   0   94.09    4.60
   4  18   0   99.29    5.10
   5  18   0    7.40    9.40
  -5  18   0    1.00    1.20
  -5 -18   0    0.40    1.80
   5  18   0    2.20    1.80
  -5  18   0    1.70    1.20
  -5  18   0    1.40    1.30
  -5 -18   0    2.10    1.30
   5  18   0    3.90    1.90
   5 -18   0   -0.60    6.20
   5 -18   0    0.20    1.10
  -5  18   0    2.70    1.20
   5 -18   0    4.70    1.60
   5  18   0    3.30    1.90
   5 -18   0   -5.80    6.20
  -5  18   0    1.90    1.70
  -5 -18   0    9.60    9.80
   5 -18   0    1.50    0.90
   5  18   0    4.20    1.70
   6  18   0   10.40    2.40
  -6 -18   0    8.70    2.50
  -6 -18   0   15.10   11.20
   6 -18   0    5.50    7.50
   6 -18   0    7.80    1.70
   6 -18   0   11.10    1.90
   6  18   0   14.10   11.50
   6  18   0   10.70    2.40
   6 -18   0   11.40    7.60
  -6 -18   0    8.40    1.80
  -6  18   0   12.30    2.20
   6 -18   0    8.40    1.20
  -6  18   0    7.20    1.70
  -6  18   0   11.10    1.80
   6  18   0    8.90    2.40
  -6  18   0   10.90    1.60
  -6  18   0    7.10    1.60
  -6 -18   0   11.10    1.40
  -7  18   0    0.50    1.40
  -7 -18   0  -10.00   10.70
   7 -18   0    7.80    7.90
  -7  18   0   -0.90    1.20
   7 -18   0    3.20    7.90
   7 -18   0   -0.70    0.80
   7 -18   0   -0.60    2.60
   7  18   0   -1.30    2.00
  -7  18   0    0.30    1.60
  -7  18   0   -1.80    1.20
   7  18   0    0.30    2.00
  -7 -18   0   -2.30    2.60
  -7 -18   0   -0.90    1.90
  -7  18   0   -1.20    1.10
   7  18   0   -8.40   10.00
  -7 -18   0    0.40    1.10
  -8 -18   0    5.60    2.80
  -8  18   0    5.30    1.70
   8  18   0    7.30    2.40
   8 -18   0    5.90    1.90
   8 -18   0    1.70    9.00
  -8 -18   0    8.40    1.90
  -8  18   0    3.40    1.70
  -8  18   0    6.10    1.70
   8  18   0    3.40    2.30
   8 -18   0    4.80    1.10
   8 -18   0    7.50   10.00
  -8  18   0    6.70    1.70
   8  18   0    6.90    2.40
   8  18   0   13.80   13.40
  -8  18   0    5.60    2.20
  -8 -18   0    5.80    1.50
  -8 -18   0   24.90   14.20
   9  18   0    3.00    2.30
   9  18   0   -0.20    2.00
   9  18   0    0.30    2.40
  -9  18   0    3.50    1.70
  -9 -18   0    0.60    1.50
  -9  18   0   -2.30    1.50
  -9 -18   0    8.50   14.30
  -9 -18   0    1.80    1.30
   9 -18   0   -3.90   10.50
   9  18   0    7.90   12.30
   9 -18   0    3.10    1.90
  -9 -18   0    2.20    2.20
  -9  18   0    0.70    1.80
   9 -18   0    0.20    0.90
  -9  18   0    3.30    1.60
  10  18   0   10.50    2.80
  10  18   0   10.10    2.90
 -10  18   0    9.60    2.60
  10  18   0   14.70    3.20
 -10  18   0    8.50    2.30
 -10 -18   0    9.60    3.10
  10 -18   0   13.20    1.40
 -10  18   0   11.60    2.20
 -10 -18   0   13.40    2.40
  10 -18   0   15.10   15.20
  10  18   0   36.90   15.80
 -10  18   0   11.10    2.10
 -10 -18   0   12.50    2.00
 -10  18   0   12.80    2.30
 -10 -18   0   10.50   16.00
  10 -18   0   13.80    2.60
 -11  18   0    1.10    2.00
 -11 -18   0    2.30    1.90
  11  18   0    2.60    2.70
 -11 -18   0   25.00   20.60
  11 -18   0   -1.20    0.80
  11  18   0  -16.60   13.40
  11  18   0    1.10    2.40
 -11  18   0   -5.20    1.70
 -11 -18   0   -0.70    2.60
  11  18   0    2.10    2.60
  11 -18   0    0.40    1.70
 -11  18   0   -0.10    1.50
 -11  18   0    0.20    1.60
 -11  18   0   -0.80    1.60
   0  19   0    0.90    1.20
   0  19   0    1.90    1.20
   0 -19   0    1.80    1.20
   0  19   0    1.50    1.40
   0  19   0    4.20    7.10
   0 -19   0    3.40    1.10
   0 -19   0    0.20    1.60
   0 -19   0   -2.00    6.60
   0 -19   0    2.50    0.80
   0  19   0    0.80    1.20
  -1  19   0    0.80    1.10
  -1 -19   0    1.70    1.20
  -1  19   0   -0.60    1.10
  -1 -19   0    1.90    1.00
   1 -19   0    0.60    0.70
   1  19   0    1.80    7.10
   1  19   0   -0.20    1.30
  -1  19   0   -1.40    1.00
   1 -19   0    0.30    1.30
   1  19   0    2.10    1.30
   1  19   0    3.50    1.40
   1 -19   0    1.40    1.20
  -1 -19   0    1.30    7.70
   1 -19   0    0.30    0.90
   1 -19   0   -2.70    5.70
  -1  19   0    1.30    1.50
   1  19   0    3.50    1.60
  -1 -19   0   -1.50    1.30
  -1  19   0    3.20    7.00
  -1 -19   0    0.60    0.70
   2  19   0    5.30    1.70
  -2 -19   0    4.80    1.70
   2 -19   0   -6.20    6.10
  -2  19   0    9.40    1.60
  -2 -19   0    7.30    1.00
   2  19   0    6.50    1.60
   2 -19   0    6.60    1.10
  -2  19   0   -1.00    6.80
   2  19   0    9.20    8.10
  -2  19   0    8.50    1.60
  -2 -19   0    9.00    1.60
  -2 -19   0    5.60    1.30
   2 -19   0    6.70    1.40
  -2 -19   0    4.00    7.40
  -2  19   0    7.30    1.90
   2 -19   0    7.10    1.20
  -2  19   0    8.00    1.50
   2  19   0    7.50    1.60
   2  19   0    6.50    1.90
   3  19   0    5.10    1.80
   3 -19   0    2.10    1.00
   3  19   0    4.40    1.80
  -3  19   0    1.60    1.20
  -3  19   0    2.40    1.20
   3 -19   0    1.20    1.30
   3  19   0    3.50    8.30
  -3 -19   0   -2.70    7.70
  -3  19   0    2.10    1.00
  -3 -19   0    4.80    1.80
  -3  19   0    5.20    7.80
  -3 -19   0    3.00    1.30
  -3  19   0    4.60    1.60
   3  19   0    3.00    1.40
   3 -19   0   12.30    7.30
  -3 -19   0    2.20    0.80
   3 -19   0    3.00    1.20
   3  19   0    6.10    1.80
   3 -19   0    4.50    1.00
  -3  19   0    3.30    1.30
  -4  19   0  231.28    9.70
   4  19   0  236.58   10.10
  -4 -19   0  225.98   22.80
   4  19   0  239.78   10.40
   4 -19   0  254.87    9.70
  -4  19   0  240.58    9.70
   4 -19   0  243.68   10.00
  -4  19   0  241.08    9.30
   4 -19   0  239.28    9.30
  -4  19   0  242.78    9.90
  -4  19   0  250.87   10.40
  -4 -19   0  242.88    9.10
   4 -19   0  246.78    9.40
  -4 -19   0  251.47   10.30
   4  19   0  260.07   10.30
   4  19   0  235.98   22.80
   4 -19   0  231.48   20.70
   4  19   0  237.88   10.00
  -4 -19   0  244.48    9.10
  -5  19   0   -0.50    1.10
  -5  19   0    1.20    1.70
   5 -19   0    0.00    0.90
  -5 -19   0    1.40    1.50
   5 -19   0    6.00    7.90
  -5  19   0   -0.70    1.20
   5 -19   0    1.00    1.50
   5  19   0    2.60    2.00
  -5  19   0   -0.20    1.20
   5  19   0    0.30    2.00
   5 -19   0    0.30    7.20
  -5  19   0   -0.20    1.10
  -5 -19   0    0.80    8.00
  -5 -19   0    0.00    1.00
   5  19   0    7.20   11.50
  -5 -19   0    0.90    0.90
  -5 -19   0    0.90    1.80
   5 -19   0    1.40    1.20
   5 -19   0    1.20    1.10
   5  19   0    0.50    1.90
  -6 -19   0   58.89    4.60
  -6  19   0   50.49    3.40
  -6 -19   0   51.79    3.60
   6  19   0   49.20    4.30
  -6  19   0   53.29    3.10
   6 -19   0   51.19    2.80
  -6  19   0   53.29    3.50
  -6 -19   0   50.79   16.20
  -6  19   0   54.29    3.60
  -6  19   0   50.69    3.90
  -6 -19   0   53.29    2.90
   6  19   0   69.09   15.90
   6 -19   0   65.59   13.80
   6  19   0   54.99    4.60
   6 -19   0   50.79    3.00
  -7  19   0    0.00    1.30
   7 -19   0    3.40    8.70
  -7  19   0   -1.70    1.60
  -7  19   0   -1.00    1.40
   7  19   0    5.40   11.10
  -7  19   0   -0.60    1.30
   7  19   0    0.40    2.00
  -7 -19   0   -1.10    2.00
  -7 -19   0   -1.80    1.50
   7 -19   0   -0.90    0.90
   7 -19   0    0.90    1.60
   7  19   0    1.40    2.10
   7 -19   0   -0.80    1.50
   7  19   0   -0.20    2.20
  -7  19   0   -1.50    1.20
  -7 -19   0   -0.50   12.10
   7 -19   0    3.40    8.50
  -7 -19   0    0.30    1.10
   8  19   0  464.25   18.40
   8 -19   0  447.16   16.60
  -8  19   0  450.25   17.50
   8 -19   0  464.35   32.30
  -8  19   0  446.46   17.50
   8 -19   0  497.75   18.90
   8  19   0  465.05   18.60
  -8 -19   0  476.95   18.40
   8  19   0  561.94   37.80
  -8 -19   0  381.26   35.60
   8 -19   0  446.56   31.60
  -8 -19   0  455.65   16.90
  -8  19   0  454.75   18.30
  -8 -19   0  472.35   17.70
   8  19   0  459.55   18.40
  -8  19   0  446.86   17.70
  -8  19   0  476.25   17.30
  -9  19   0   -0.10    1.50
   9  19   0   -6.90   13.00
  -9 -19   0   -0.50    1.30
  -9  19   0   -0.90    1.70
   9 -19   0   -0.90    1.70
  -9 -19   0   -0.90    1.50
  -9 -19   0   14.10   14.10
  -9  19   0   -0.80    1.40
  -9  19   0    0.50    1.30
   9 -19   0   -1.20    0.80
  -9 -19   0   -0.20    2.30
   9  19   0   -0.90    2.10
   9  19   0    1.60    2.50
   9  19   0   -1.10    2.10
  -9  19   0    0.70    2.10
 -10 -19   0  405.36   15.00
 -10  19   0  415.96   15.50
  10  19   0  418.76   37.00
  10  19   0  393.76   16.80
 -10 -19   0  399.36   16.60
 -10 -19   0  366.36   39.00
 -10  19   0  384.86   15.70
  10 -19   0  400.26   15.90
 -10  19   0  362.76   15.50
 -10 -19   0  417.06   15.80
  10 -19   0  375.26   14.30
 -10  19   0  416.36   16.60
  10  19   0  406.56   16.70
 -10  19   0  395.06   15.60
  10  19   0  407.06   16.60
  11  19   0   -3.50    2.20
 -11  19   0   -0.50    1.50
  11  19   0   -0.70    2.70
 -11 -19   0    0.10    1.80
 -11 -19   0   -0.90    2.60
  11 -19   0   -0.30    1.70
 -11  19   0   -0.40    1.50
  11 -19   0   -5.90   14.40
 -11 -19   0  -44.60   16.10
  11  19   0    2.70    2.70
 -11  19   0   -1.70    1.50
  11  19   0   14.60   17.50
 -11  19   0    1.60    2.00
 -11 -19   0   -1.20    1.40
   0  20   0   31.50    2.70
   0 -20   0   26.40    2.20
   0 -20   0   27.20    2.40
   0  20   0   29.40    2.90
   0  20   0   28.90    2.60
   0 -20   0   47.70   10.30
   0 -20   0   28.60    2.80
   0 -20   0   30.60    1.80
   0  20   0   30.90    2.50
   0  20   0   24.60    9.80
   1  20   0    0.00    1.60
   1 -20   0   -2.60    7.00
  -1 -20   0   -0.30    0.60
  -1  20   0   -0.60    1.40
  -1 -20   0    0.00    1.10
  -1 -20   0   -0.60    0.90
   1 -20   0    0.10    0.70
   1  20   0   -2.30    1.30
  -1 -20   0    0.70    7.60
  -1  20   0   -1.80    1.10
  -1 -20   0    0.40    1.30
   1 -20   0   -0.40    1.30
  -1  20   0   -2.10    7.00
  -1  20   0    0.50    1.10
  -1  20   0   -0.50    1.20
   1  20   0    4.80    7.80
   1 -20   0   -0.80    1.10
   1  20   0   -1.20    1.30
   1  20   0   -0.50    1.00
   1 -20   0   -0.50    0.80
  -2  20   0    0.00    0.90
  -2  20   0    0.60    1.50
  -2 -20   0   -1.30    1.30
  -2  20   0    0.70    1.20
   2  20   0    1.90    1.80
   2  20   0   -1.10    1.20
   2 -20   0    1.20    1.20
   2  20   0    0.20    1.40
   2 -20   0    3.50    6.90
   2  20   0    2.30    1.60
  -2 -20   0    0.80    1.30
   2  20   0   -1.70    7.70
   2 -20   0    1.20    0.90
  -2  20   0    0.00    1.10
   2 -20   0    1.10    0.90
   2 -20   0    0.80    1.40
  -2  20   0    1.20    1.20
  -2 -20   0    9.10    8.80
  -2 -20   0    0.10    0.60
  -2  20   0  -14.00    6.30
   3  20   0   -0.90    9.50
  -3  20   0   -0.60    1.20
   3  20   0    3.00    1.40
  -3  20   0   -0.50    0.90
  -3 -20   0   -0.10    0.70
  -3  20   0    1.20    1.20
   3  20   0   -1.20    1.60
   3 -20   0    1.00    1.00
   3 -20   0   -4.50    6.60
   3 -20   0    0.50    1.40
   3 -20   0    2.00    1.20
  -3  20   0   -0.90    1.10
  -3 -20   0   -7.60    7.20
  -3 -20   0    0.00    1.30
   3  20   0   -1.10    1.70
  -3 -20   0   -0.70    1.50
   3 -20   0    0.50    0.90
   3  20   0   -1.60    1.40
  -3  20   0   -8.70    7.30
  -3  20   0    1.50    1.70
  -4  20   0  136.79    5.70
   4  20   0  136.39    6.50
  -4 -20   0  128.59    5.40
  -4 -20   0  135.29    6.70
  -4 -20   0  110.19   18.60
   4 -20   0  128.59   17.60
   4  20   0  116.79    6.80
   4  20   0  142.79   20.10
  -4  20   0  138.59    6.80
   4 -20   0  131.79    5.60
   4 -20   0  135.19    5.70
   4 -20   0  130.59    5.60
  -4 -20   0  137.29    5.40
   4  20   0  141.59    6.50
  -4  20   0  132.79    6.10
   4 -20   0  139.99    6.50
  -4  20   0  128.89    6.20
  -4  20   0  131.59    6.10
   4  20   0  136.39    6.80
  -5 -20   0    2.60    2.20
  -5 -20   0    0.50    0.80
   5 -20   0    1.40    1.10
   5 -20   0    3.30    1.70
   5 -20   0    1.70    1.20
  -5 -20   0    2.30   10.40
   5  20   0    1.20    3.50
   5 -20   0    0.10    0.90
  -5  20   0    0.90    1.20
   5 -20   0    6.60    8.10
   5  20   0    6.20    2.60
   5  20   0    0.70   10.00
   5 -20   0   -0.60    8.20
  -5  20   0    0.00    2.00
  -5  20   0    0.30    1.40
  -5  20   0    2.10    1.20
  -5 -20   0    0.80    1.00
   5  20   0    2.30    2.00
  -5  20   0    0.60    1.30
  -5 -20   0    0.90    1.50
   6 -20   0   31.60    2.20
   6 -20   0   33.40    2.50
   6  20   0   34.70    3.80
  -6  20   0   31.00    2.80
  -6 -20   0   29.90    2.30
  -6  20   0   33.40    2.50
  -6 -20   0   21.70   12.20
  -6  20   0   33.80    2.90
   6 -20   0   41.60   12.20
  -6 -20   0   33.10    3.50
   6  20   0   38.80    3.90
   6 -20   0   32.20   10.60
   6  20   0   30.30    3.50
  -6  20   0   36.50    3.10
  -6  20   0   29.10    3.40
   6  20   0   28.90   13.70
   6 -20   0   33.90    3.30
  -6 -20   0   31.70    3.00
   7  20   0   -0.90    1.90
   7 -20   0    0.00    0.90
  -7  20   0    1.70    1.40
   7 -20   0    3.00    9.00
  -7  20   0    0.30    1.60
   7 -20   0    2.00    2.00
  -7 -20   0   -0.60    1.10
   7  20   0    4.30    2.20
  -7 -20   0    1.10    1.50
  -7  20   0    0.40    1.40
   7  20   0    3.80    2.20
  -7 -20   0   -9.90   10.60
   7 -20   0    1.20    1.10
  -7  20   0    2.10    1.50
  -7  20   0   -0.90    1.60
   7 -20   0    2.60    9.50
   7  20   0   11.60   11.40
  -8 -20   0    7.90    1.50
  -8  20   0    6.80    2.00
   8  20   0    6.60    2.50
   8  20   0    9.70    2.90
  -8  20   0    9.20    2.00
  -8 -20   0    5.80    2.00
  -8  20   0    9.30    2.00
  -8  20   0    7.40    1.80
  -8  20   0    8.70    2.30
  -8 -20   0    5.10    2.70
  -8 -20   0   12.40   13.80
   8 -20   0   11.90    2.40
   8 -20   0    5.90    1.20
   8 -20   0    2.60   10.60
   8  20   0   10.10    2.70
   8  20   0   23.50   14.20
   9  20   0    0.40   15.00
   9  20   0   -1.10    2.50
   9 -20   0    3.80    2.00
   9 -20   0    3.00   11.90
  -9  20   0   -1.30    1.50
   9  20   0    3.40    2.70
  -9 -20   0   -0.20    1.70
  -9 -20   0   -2.60    1.30
   9  20   0    2.10    2.50
  -9 -20   0    8.50   17.20
  -9  20   0    0.80    1.80
  -9  20   0    0.90    1.90
  -9  20   0    0.30    1.50
  -9  20   0    2.00    1.60
   9 -20   0   -0.80    0.80
  -9 -20   0    0.60    2.40
 -10  20   0   24.10    2.80
 -10  20   0   22.30    2.80
  10  20   0   64.19   19.90
  10 -20   0   20.30    1.70
  10  20   0   24.20    3.70
 -10  20   0   19.70    3.20
 -10 -20   0   17.70    3.40
 -10 -20   0   19.70    2.30
 -10  20   0   21.90    2.70
  10  20   0   23.30    3.70
 -10 -20   0   34.50   19.40
  10 -20   0   24.00    3.20
  10  20   0   22.60    3.80
 -10  20   0   17.20    2.80
 -10 -20   0   23.60    3.00
  11  20   0  -19.70   18.40
 -11  20   0    0.40    1.70
 -11 -20   0   -0.30    2.40
  11  20   0    2.20    2.50
 -11  20   0    0.10    2.00
 -11  20   0    0.50    1.60
 -11 -20   0   -8.00   22.20
 -11  20   0   -1.10    1.60
 -11 -20   0   -1.60    2.20
  11  20   0    1.40    2.80
 -11 -20   0   -0.40    1.50
  11  20   0   -3.10    3.80
   0  21   0    3.50    7.40
   0  21   0    0.10    1.30
   0  21   0    0.80    1.10
   0 -21   0    4.40    8.20
   0  21   0    1.30    1.40
   0 -21   0    0.10    1.50
   0  21   0   -1.10    1.50
   0 -21   0    0.80    1.20
   0 -21   0    0.50    0.80
   0 -21   0    0.70    1.00
  -1  21   0   -0.90    1.20
   1  21   0   -0.10    1.90
   1 -21   0    0.80    0.80
  -1 -21   0    0.20    1.20
  -1  21   0    0.80    1.50
   1  21   0   -1.60    1.40
  -1 -21   0    1.00    1.00
   1 -21   0    0.30    1.40
  -1  21   0   -1.20    1.20
  -1 -21   0    4.30    8.20
   1 -21   0   -6.50    7.50
   1 -21   0   -0.80    1.20
   1  21   0   15.20    9.40
  -1  21   0   16.70    7.90
  -1 -21   0    0.10    1.50
  -1 -21   0    0.90    0.70
   1 -21   0    0.30    0.90
   1  21   0   -1.10    1.20
  -1  21   0   -0.60    1.20
   2 -21   0    1.10    8.00
  -2  21   0   21.80    9.40
  -2 -21   0    3.60    1.50
  -2  21   0    6.10    1.50
  -2  21   0    3.40    1.40
   2  21   0    3.90    1.80
   2  21   0    5.40    9.90
   2 -21   0    7.10    1.30
   2 -21   0    2.30    1.30
   2 -21   0    5.30    1.10
  -2 -21   0    6.00    9.80
   2  21   0    6.60    2.30
   2  21   0    3.80    1.60
   2  21   0    5.20    1.80
  -2 -21   0    5.50    1.00
  -2 -21   0    4.80    1.90
  -2  21   0    5.10    1.50
  -2  21   0    5.70    1.80
   2 -21   0    6.70    1.70
  -3  21   0    1.90    1.40
   3 -21   0   -0.20    1.20
  -3  21   0    0.20    1.30
  -3 -21   0    0.70    1.30
   3  21   0    0.30    9.30
   3 -21   0   -0.90    0.90
  -3 -21   0   -0.50    0.70
   3  21   0   -0.30    1.70
  -3  21   0  -11.90    7.60
  -3  21   0   -1.00    1.50
  -3 -21   0   -8.30    8.90
   3 -21   0    1.00    1.50
   3  21   0    1.90    1.90
  -3 -21   0   -0.70    1.80
   3  21   0   -1.00    1.20
  -3  21   0    1.30    1.40
   3 -21   0   -4.30    7.10
   3 -21   0    0.00    0.90
   3  21   0   -2.40    1.70
  -3  21   0    1.30    1.00
  -4 -21   0   96.39    5.50
  -4 -21   0   90.09    4.00
   4  21   0   98.29    5.50
   4 -21   0   91.29    4.30
   4 -21   0   94.89    4.50
   4  21   0  106.59   18.60
   4  21   0   91.59    5.60
  -4  21   0   87.99    5.30
  -4  21   0   91.99    4.30
  -4  21   0   90.19    4.90
  -4 -21   0   92.29    4.30
  -4  21   0   97.39    5.40
   4  21   0   92.99    6.10
   4 -21   0   97.39    4.30
   4 -21   0  128.59   20.10
  -4  21   0   96.79    4.80
  -4 -21   0   96.19   18.00
   4 -21   0  100.59    6.00
  -5  21   0    0.50    1.30
  -5 -21   0    6.10   10.80
   5 -21   0    1.90    1.90
   5 -21   0   -0.10    1.10
   5  21   0    0.20    2.20
  -5  21   0    0.30    1.10
   5  21   0    0.70    1.90
  -5 -21   0    0.30    1.60
   5  21   0    0.50    9.40
  -5  21   0    0.30    1.30
   5 -21   0   -8.80    8.30
  -5 -21   0   -0.60    1.50
   5 -21   0   -8.60    7.40
   5 -21   0    0.50    0.90
  -5 -21   0   -0.10    2.10
  -5  21   0    0.00    1.30
   5 -21   0   -0.30    1.10
  -5  21   0   -2.10    1.50
   5  21   0    2.50    2.20
  -5 -21   0    0.70    0.90
   6  21   0   78.59    5.70
  -6  21   0   87.69    4.90
   6 -21   0   91.29    4.20
  -6 -21   0   83.69    4.00
   6 -21   0   82.09   15.10
  -6  21   0   87.29    4.70
   6 -21   0  100.09    5.30
   6  21   0   94.19    5.70
   6  21   0   83.79   19.20
   6  21   0   89.19    5.60
  -6 -21   0   89.89    5.50
  -6  21   0   91.69    5.60
  -6 -21   0   89.99    4.80
  -6 -21   0   81.69   18.10
  -6 -21   0   80.79    3.90
   6 -21   0   82.99    4.00
  -6  21   0   86.89    4.40
  -6  21   0   81.39    4.60
   6 -21   0   79.19   15.10
  -7  21   0    1.90    1.50
   7 -21   0   11.00   10.80
  -7  21   0    2.00    2.10
  -7  21   0    1.20    1.60
   7 -21   0    0.20    0.90
  -7 -21   0    2.20    1.30
   7  21   0   -0.30    2.20
   7  21   0    3.70   12.10
  -7 -21   0    1.80    1.80
  -7  21   0    1.60    1.30
   7  21   0    2.00    2.20
   7 -21   0    1.20    1.20
   7 -21   0    2.10    1.90
  -7 -21   0    2.40    2.30
   7  21   0    1.70    2.10
  -7 -21   0   16.70   13.80
  -7  21   0    3.40    2.60
   8  21   0  237.38   10.60
   8  21   0  215.98   10.70
  -8  21   0  218.38    9.30
  -8 -21   0  214.78    9.60
  -8  21   0  221.68    9.60
   8  21   0  242.68   28.20
  -8  21   0  231.48   10.40
  -8  21   0  229.28    9.60
  -8 -21   0  234.88    8.90
   8 -21   0  212.08    8.50
   8  21   0  230.78   10.40
  -8 -21   0  236.08   31.30
  -8  21   0  211.18    9.70
  -8 -21   0  228.38   10.60
   8 -21   0  234.48   10.00
  -9 -21   0    3.00    1.40
  -9  21   0    3.60    1.70
   9  21   0    3.00    2.40
  -9 -21   0  -28.60   16.90
  -9  21   0    1.50    1.60
  -9 -21   0    2.80    2.60
  -9  21   0   -0.80    1.70
   9 -21   0    1.00    0.90
   9  21   0    2.90    2.30
  -9 -21   0    3.00    2.00
   9 -21   0   -2.40   12.00
   9  21   0   21.90   16.90
   9 -21   0    3.60    2.00
  -9  21   0    4.80    2.10
   9  21   0    4.00    2.50
  -9  21   0    3.40    1.70
 -10  21   0    0.20    1.60
  10  21   0  -13.40   16.70
 -10 -21   0   -0.10    2.70
  10  21   0    1.50    2.40
 -10  21   0   -2.00    1.40
 -10  21   0   -0.30    1.60
 -10 -21   0   -7.40   20.20
 -10  21   0    1.40    2.00
 -10 -21   0    0.00    1.40
 -10 -21   0    0.10    1.60
  10 -21   0   -3.30   13.90
  10  21   0    1.20    2.40
  10 -21   0   -0.40    1.80
  10  21   0   -2.90    2.50
   0 -22   0   13.60    1.90
   0 -22   0   13.90    1.40
   0  22   0   14.60    2.10
   0  22   0   15.80    2.40
   0 -22   0   12.10    1.70
   0  22   0   11.70    3.40
   0 -22   0   17.50   10.80
   0 -22   0   13.20    2.30
   0  22   0   10.50    9.60
   1 -22   0    1.70    7.90
   1  22   0    7.50    9.70
  -1 -22   0    7.10    8.50
   1 -22   0    7.30    1.90
   1 -22   0    4.70    1.50
   1  22   0    6.20    1.60
  -1  22   0    5.40    9.20
  -1  22   0    7.40    1.70
  -1  22   0    3.40    1.50
  -1 -22   0    5.20    1.70
   2  22   0  231.98   24.30
   2 -22   0  235.58    9.50
  -2  22   0  241.38   10.00
  -2 -22   0  227.98   23.50
   2 -22   0  251.07    9.30
  -2  22   0  244.08   10.60
   2  22   0  247.38   10.20
   2  22   0  249.97   10.20
   2 -22   0  252.77   10.20
   2 -22   0  247.78    9.70
   2  22   0  229.78   10.30
   2  22   0  242.78   10.70
  -2  22   0  225.18   22.80
   2 -22   0  255.07   22.10
  -2 -22   0  247.68   10.40
  -2  22   0  240.88    9.30
  -2 -22   0  251.27    9.90
  -2 -22   0  255.87    9.10
  -2  22   0  249.08   10.20
  -3 -22   0   -0.80    1.80
   3 -22   0    0.40    1.50
  -3  22   0   -1.80    8.10
   3  22   0    0.20    2.00
  -3 -22   0   12.70   11.00
  -3  22   0   -0.90    1.60
   3 -22   0   -0.50    1.00
   3  22   0    3.20   10.60
  -3 -22   0   -0.50    1.40
   3  22   0    1.70    2.00
  -3  22   0    0.00    1.30
  -3  22   0    2.50    1.50
   3 -22   0   -1.20    1.20
   3  22   0    2.50    1.90
  -3  22   0    1.00    1.40
  -3  22   0   -0.30    1.00
  -3 -22   0    1.30    0.80
   4 -22   0  221.88    9.50
   4 -22   0  224.48    8.70
  -4 -22   0  196.08    9.40
  -4  22   0  213.38    8.60
   4  22   0  213.18    9.90
  -4 -22   0  222.98    9.10
  -4 -22   0  246.38   25.90
  -4 -22   0  210.58    8.30
  -4  22   0  225.88    9.10
   4  22   0  212.08   24.60
  -4  22   0  230.78    9.20
   4 -22   0  212.18    8.80
   4 -22   0  227.48   22.40
   4  22   0  216.38    9.50
   4 -22   0  232.98    8.60
   4  22   0  223.18    9.50
  -4  22   0  216.18    9.90
  -4  22   0  209.88    9.20
  -5  22   0    2.40    1.80
   5  22   0    2.40    2.20
   5 -22   0    5.90    9.60
   5 -22   0    1.70    1.00
   5  22   0    0.30    2.20
  -5 -22   0    1.60    1.60
  -5  22   0    2.60    1.50
  -5 -22   0    9.10   12.00
  -5  22   0    1.90    1.20
  -5 -22   0    3.30    2.40
  -5  22   0    4.10    1.60
   5  22   0   20.30   12.50
   5  22   0    2.00    2.30
   5 -22   0    2.50    1.80
   5 -22   0   13.90   10.00
  -5 -22   0    1.60    0.90
   5 -22   0    1.10    1.20
  -5  22   0    3.80    1.50
   6  22   0  156.88    7.70
  -6 -22   0  141.19    6.70
  -6 -22   0  145.89    5.90
  -6  22   0  151.28    6.70
  -6  22   0  155.58    6.40
  -6 -22   0  152.18   24.40
   6 -22   0  145.59    6.10
  -6 -22   0  133.09    5.90
   6  22   0  140.49    7.30
   6 -22   0  130.89   18.80
   6 -22   0  136.19    5.90
  -6  22   0  143.29    6.90
  -6  22   0  144.59    7.30
   6  22   0  136.79    7.60
  -6  22   0  139.59    7.40
   6  22   0  156.48   23.30
   6 -22   0  152.18    7.20
   7  22   0    1.30    2.50
  -7  22   0   -1.80    1.40
  -7 -22   0    2.00    1.10
   7 -22   0   -1.50    1.60
  -7 -22   0   25.30   15.90
  -7  22   0   -0.90    1.30
   7  22   0   -0.10    2.40
   7 -22   0   -9.00   10.00
  -7  22   0   -0.10    1.50
  -7 -22   0   -0.80    1.10
   7  22   0    1.50    2.20
  -7 -22   0    1.60    2.60
  -7 -22   0    1.70    1.70
   7 -22   0   -0.10    1.10
   7  22   0    3.90   14.40
  -7  22   0    1.20    2.10
  -7  22   0   -1.40    1.60
   8  22   0  192.38    9.20
  -8 -22   0  177.78    7.20
  -8  22   0  157.58    8.00
   8  22   0  227.98   30.40
  -8  22   0  169.78    7.90
   8  22   0  177.38    8.90
  -8 -22   0  232.08   32.30
   8 -22   0  162.88    6.80
  -8  22   0  175.08    8.80
  -8 -22   0  183.88    8.20
  -8 -22   0  176.58    8.90
  -8  22   0  172.58    8.00
   8 -22   0  185.18    8.40
  -8  22   0  177.98    7.70
   8  22   0  179.48    9.30
  -9 -22   0    0.30    1.30
   9  22   0   -2.50    2.20
   9  22   0  -11.80   17.10
  -9  22   0   -1.40    2.30
  -9  22   0   -1.00    1.90
  -9 -22   0   -5.10   16.80
   9  22   0    4.60    2.60
   9 -22   0   -0.10    1.20
   9  22   0    2.20    2.80
  -9  22   0    0.20    1.50
   9 -22   0    1.00    1.90
  -9 -22   0    0.80    1.80
  -9 -22   0   -2.70    2.60
  -9  22   0   -1.00    1.50
  -9  22   0   -1.20    1.40
 -10  22   0   58.19    4.20
 -10 -22   0   73.09    7.40
 -10 -22   0   57.99    3.50
  10  22   0   59.89    5.40
 -10 -22   0   52.19    5.40
 -10  22   0   51.59    4.00
 -10  22   0   63.49    5.20
 -10 -22   0   24.70   24.10
  10  22   0   61.69    5.40
 -10  22   0   48.50    3.80
  10  22   0   73.99   22.60
  10  22   0   61.39    5.70
   0 -23   0    2.10    9.80
   0  23   0   -0.40    1.70
   0  23   0    1.00    1.60
   0 -23   0    1.40    1.40
   0 -23   0   -0.10    1.60
   0 -23   0    1.90    0.80
   0  23   0    1.10    9.90
   0  23   0    2.70    1.80
   0  23   0    2.30    1.30
  -1  23   0    2.40    1.70
  -1  23   0    0.90    1.80
  -1 -23   0   -0.20    1.40
  -1 -23   0   -1.50    9.70
  -1 -23   0   -1.80    1.60
   1 -23   0    0.80    1.00
   1  23   0   -0.60    1.90
  -1 -23   0    0.70    0.80
   1 -23   0    1.50    0.90
   1 -23   0   -0.50    1.50
  -1  23   0    8.80   11.70
   1  23   0    0.00    1.50
   1 -23   0    1.00    1.30
   1  23   0    3.70    9.30
  -1  23   0    0.80    1.50
   1  23   0    1.20    1.80
   1  23   0   -0.50    1.80
  -1  23   0    0.10    1.40
  -2  23   0  181.98    7.90
   2  23   0  199.48    8.30
  -2 -23   0  185.68    8.40
   2 -23   0  183.48    8.10
  -2  23   0  171.88   20.00
  -2 -23   0  190.08    7.80
  -2  23   0  184.78    7.90
   2 -23   0  182.68   20.10
   2  23   0  177.38    8.20
   2  23   0  181.78    8.60
  -2 -23   0  216.38   23.10
  -2 -23   0  181.38    7.00
  -2  23   0  163.48    8.00
   2 -23   0  178.58    7.50
   2  23   0  173.28    8.20
   2 -23   0  182.48    7.60
   2  23   0  180.28   23.50
   2 -23   0  175.88    7.20
  -2  23   0  190.98    8.80
   3 -23   0   -1.30    1.50
   3 -23   0   -0.90    1.20
  -3  23   0   -1.00    1.30
  -3  23   0   14.80   11.10
   3  23   0   -0.30    1.90
   3 -23   0   -1.20    1.00
   3  23   0    0.60    1.90
  -3 -23   0   -0.80    0.70
  -3  23   0   -1.30    1.30
  -3 -23   0   -0.70    1.80
   3  23   0   -3.30   10.40
   3  23   0   -1.60    1.90
  -3  23   0   -1.70    1.30
  -3  23   0   -1.10    1.00
  -3  23   0   -0.60    1.70
   3 -23   0    9.90    9.90
   3 -23   0   -1.20    0.90
  -3 -23   0    4.60   10.20
   4 -23   0    5.40    2.00
  -4 -23   0   12.90   12.20
  -4  23   0    4.40    1.70
   4  23   0    6.50    2.40
   4 -23   0   15.60   10.10
  -4 -23   0    7.00    2.70
  -4  23   0    5.30    1.40
   4 -23   0    5.00    1.30
   4  23   0    5.60    2.20
  -4 -23   0    5.10    1.20
   4  23   0   -2.60   12.50
  -4 -23   0    6.20    1.10
  -4 -23   0    5.00    2.40
  -4  23   0    2.60    1.60
   4 -23   0    2.70    1.40
  -4  23   0    6.30    2.20
   4 -23   0    3.50    1.30
   4  23   0    8.00    2.50
   4 -23   0   11.90    9.20
  -5  23   0    2.30    1.50
   5 -23   0   -0.40    1.00
   5 -23   0   -0.80    1.20
  -5  23   0    0.60    2.00
   5 -23   0   -5.70   10.20
   5 -23   0    1.40    1.80
   5  23   0    3.50    2.40
  -5 -23   0    4.80    2.50
   5  23   0   10.40   13.40
   5  23   0   -2.20    1.90
  -5 -23   0   -0.80    1.50
  -5 -23   0    0.90    0.90
  -5  23   0    2.10    1.60
  -5 -23   0   11.50   14.00
  -5  23   0   -1.40    1.20
  -5 -23   0    1.10    1.10
  -5  23   0    1.40    1.50
   5  23   0    1.90    2.20
   6 -23   0  284.27   11.90
   6  23   0  302.57   12.40
  -6  23   0  279.77   11.60
   6 -23   0  284.57   10.80
  -6  23   0  288.17   12.40
  -6 -23   0  296.87   11.60
   6 -23   0  262.07   26.10
   6  23   0  289.77   30.90
  -6  23   0  279.97   11.50
  -6 -23   0  273.17   10.70
  -6 -23   0  290.67   12.50
  -6 -23   0  278.97   10.60
   6 -23   0  268.67   10.70
   6  23   0  294.67   12.70
   6  23   0  277.47   12.30
  -6  23   0  277.47   11.70
  -6  23   0  288.77   11.10
  -6 -23   0  281.37   31.20
  -7  23   0   -1.00    1.40
  -7 -23   0   17.40   16.70
  -7  23   0   -1.60    1.60
   7 -23   0   -0.90    1.10
  -7 -23   0    0.80    1.80
  -7 -23   0    0.10    2.70
   7 -23   0   -0.90    0.90
  -7  23   0    0.20    1.50
  -7  23   0    0.70    1.40
   7  23   0   -0.30    2.40
   7  23   0    2.40    2.20
   7  23   0   36.60   28.80
   7 -23   0    0.60    1.80
  -7  23   0   -1.70    1.80
  -7 -23   0    0.40    1.20
   7  23   0    1.30    2.60
   7 -23   0  -12.60    9.70
  -7 -23   0    0.50    1.00
  -8  23   0    0.00    1.70
  -8  23   0    1.50    1.60
  -8 -23   0    0.50    1.10
  -8 -23   0    2.70    2.90
  -8 -23   0    1.00    1.30
   8 -23   0    1.00    2.00
   8  23   0   14.30   17.60
   8 -23   0   -1.50    0.90
  -8 -23   0    3.80   21.10
  -8  23   0    1.60    1.60
  -8 -23   0    1.80    1.90
   8  23   0    3.80    2.80
  -8  23   0    3.40    2.10
   8  23   0   -1.10    2.50
   8 -23   0    0.50   12.30
  -8  23   0    2.00    1.60
   8  23   0    3.90    2.80
   9 -23   0    1.00    1.90
   9  23   0   -8.00   16.70
  -9 -23   0   -8.60   19.40
  -9  23   0    2.10    3.60
  -9 -23   0    0.60    2.60
   9 -23   0  -19.40   16.30
   9  23   0    1.40    2.80
  -9  23   0    1.10    1.60
  -9  23   0    1.50    1.60
  -9  23   0   -0.10    1.60
   9  23   0    2.50    4.00
  -9 -23   0    0.10    1.90
  -9 -23   0   -0.80    1.20
   0 -24   0   48.10    2.60
   0 -24   0   54.49    3.40
   0  24   0   48.30    4.10
   0  24   0   49.99    3.70
   0  24   0   51.89    3.60
   0 -24   0   51.89    3.90
   0 -24   0   53.19   14.80
   0  24   0   54.39   14.30
   0  24   0   58.29    3.90
   1  24   0    0.10    1.30
   1 -24   0    0.50    1.70
   1 -24   0    1.00    0.90
  -1  24   0   -0.70    1.70
   1  24   0   -0.60    2.00
  -1 -24   0    0.80    1.30
  -1  24   0   12.80   10.50
  -1  24   0    0.40    1.50
  -1  24   0    2.10    1.60
  -1  24   0   -1.40    1.10
   1  24   0    4.20   10.90
   1 -24   0   -0.10    1.30
   1  24   0   -3.10    1.50
  -1 -24   0    1.50    0.80
   1 -24   0   -3.50   10.20
  -1 -24   0   -5.20   11.20
   1  24   0    0.30    1.70
  -1 -24   0    0.10    1.80
  -2 -24   0   22.80    3.00
   2 -24   0   20.80    2.20
   2 -24   0   22.60   12.00
   2 -24   0   21.30    1.90
  -2 -24   0   23.00    1.70
   2  24   0   21.20    2.80
  -2  24   0   20.40    2.40
  -2  24   0   19.20    2.80
   2  24   0   19.30   12.30
   2  24   0   20.70    2.70
   2  24   0   20.70    3.00
   2 -24   0   23.00    2.80
  -2  24   0   15.60    2.30
  -2  24   0   56.49   12.90
  -2 -24   0   20.80    2.40
   2 -24   0   23.70    2.10
   3 -24   0   -0.40    1.00
   3  24   0    1.40    2.00
   3  24   0   -0.40    1.80
  -3  24   0    2.10    1.50
   3 -24   0   -0.70    9.80
  -3 -24   0   -0.30    1.80
  -3  24   0    1.10    1.60
  -3  24   0    1.50    1.60
   3 -24   0   -0.60    1.70
   3 -24   0    1.30    1.10
  -3  24   0   -0.40    1.10
   3  24   0   -1.70    1.90
   3 -24   0    2.00    1.30
  -3 -24   0    0.30    0.80
  -3  24   0   -0.50    1.70
   3  24   0   11.70   12.40
  -3  24   0   -0.80    9.80
   4 -24   0   20.50   11.10
   4  24   0   55.69    5.00
  -4  24   0   47.10    3.50
  -4 -24   0   46.40    3.50
   4  24   0   47.70    4.40
  -4 -24   0   44.70    2.40
   4 -24   0   42.90    2.80
   4 -24   0   42.00    2.70
   4  24   0   63.39   17.40
  -4  24   0   45.00    2.90
  -4 -24   0   46.00    2.80
   4 -24   0   44.60    3.00
  -4  24   0   48.40    3.50
   4 -24   0   49.00    4.00
  -4  24   0   44.00    4.00
   4  24   0   49.20    4.30
  -4 -24   0   46.10    4.10
  -4  24   0   45.80    3.60
  -5 -24   0   11.50   15.10
  -5 -24   0    1.10    1.10
  -5 -24   0    2.60    1.00
   5  24   0    1.10    2.40
  -5  24   0    3.30    1.60
   5 -24   0    1.10   10.80
  -5 -24   0   -0.80    2.50
   5  24   0    3.50    2.40
  -5 -24   0    2.70    1.70
  -5  24   0    2.70    1.40
   5 -24   0    1.00    1.20
   5 -24   0    2.10    1.90
  -5  24   0    2.40    1.60
  -5  24   0    2.70    1.60
  -5  24   0    2.50    2.00
   5  24   0    5.20    2.60
   5  24   0   -0.90   12.70
  -6  24   0  115.39    6.40
   6  24   0  130.29    7.30
  -6  24   0  130.59    6.40
   6 -24   0  136.79    6.80
   6  24   0  139.79    7.50
  -6  24   0  131.89    6.40
  -6  24   0  138.99    7.20
  -6 -24   0  132.89    7.20
  -6 -24   0  132.09    6.40
   6  24   0  126.59    7.30
   6  24   0  128.79   23.60
   6 -24   0  116.39    5.40
  -6 -24   0  126.39    5.40
   6 -24   0  128.79    5.60
   6 -24   0   91.69   18.50
  -6 -24   0  126.59    5.40
  -6  24   0  126.69    5.90
  -6 -24   0  154.48   26.10
  -7 -24   0   -3.00    2.50
   7 -24   0    0.10    1.10
   7  24   0    2.80    2.60
   7 -24   0    1.20    1.80
  -7 -24   0    0.60    1.20
   7  24   0    5.40    2.70
  -7  24   0   -2.20    1.40
   7  24   0   -3.30   15.00
  -7 -24   0    0.70    1.00
  -7 -24   0    0.70   17.90
  -7 -24   0    1.10    1.80
  -7  24   0    2.10    2.10
  -7  24   0    0.20    1.40
  -7  24   0   -1.50    1.60
   7 -24   0   -2.00    0.90
   7  24   0    1.80    2.40
   8  24   0   99.99    6.80
   8  24   0  110.49    7.10
  -8  24   0  102.29    6.50
  -8  24   0  107.99    5.80
  -8 -24   0  108.69    6.00
   8 -24   0  108.19    6.40
  -8  24   0  111.99    6.00
   8  24   0  105.89    6.70
  -8 -24   0  116.99    7.20
   8  24   0  112.59   23.20
  -8  24   0  104.19    5.40
  -8 -24   0  109.39    4.90
  -8 -24   0  156.78   29.10
   0 -25   0   10.50   11.50
   0  25   0    4.40    1.70
   0 -25   0    2.80    1.80
   0 -25   0    2.20    0.90
   0  25   0    3.40    1.70
   0 -25   0    3.30    1.50
   0  25   0   15.30   12.30
   0  25   0    0.00    1.70
   0  25   0    1.80    2.10
  -1  25   0   -1.00    1.40
  -1 -25   0   -1.50    1.50
   1  25   0    9.50   12.20
  -1 -25   0    1.00    0.80
   1 -25   0    0.30    1.30
   1  25   0    0.00    2.00
  -1  25   0    0.70    1.60
  -1  25   0   -0.90   11.00
  -1 -25   0   -3.10   12.10
  -1 -25   0    1.10    1.40
   1  25   0    0.00    1.80
  -1  25   0   -1.50    1.80
   1  25   0   -0.20    1.60
   1 -25   0  -14.30    9.90
   1 -25   0    0.40    1.70
  -1  25   0    0.80    1.50
   1 -25   0   -0.20    0.90
   2  25   0  246.48   27.30
   2  25   0  213.38    9.50
   2 -25   0  220.78    9.50
  -2 -25   0  197.48   25.30
  -2  25   0  202.18    9.30
   2 -25   0  213.68    8.70
  -2 -25   0  209.28    8.10
  -2 -25   0  205.78    9.50
  -2  25   0  222.98    9.30
  -2  25   0  214.98    9.20
   2 -25   0  258.47   31.00
  -2  25   0  225.38   10.20
   2  25   0  213.28   10.00
   2  25   0  220.68    9.60
   3  25   0    0.20    2.40
  -3  25   0    1.70    1.60
  -3  25   0    4.30    1.70
  -3  25   0    3.20    1.70
  -3  25   0    3.40    1.30
   3 -25   0   -0.30    1.30
   3 -25   0    0.90    1.10
   3 -25   0    2.60    1.20
  -3 -25   0   14.90   13.40
  -3  25   0    2.10    2.20
  -3 -25   0    1.50    1.10
   3  25   0    4.60    2.00
   3  25   0   12.80   13.50
   3  25   0    2.90    2.20
  -3 -25   0    3.10    0.90
   3 -25   0    4.40    1.60
  -3 -25   0    2.50    1.60
  -3 -25   0    4.60    2.20
  -4 -25   0   21.00   14.90
  -4 -25   0   35.50    3.30
   4  25   0   31.40    3.50
   4  25   0   33.50    3.60
   4 -25   0   29.90    2.60
  -4 -25   0   29.40    2.00
  -4  25   0   30.30    3.60
  -4  25   0   34.20    3.20
   4  25   0   29.40    3.80
  -4 -25   0   32.90    3.70
  -4  25   0   34.60    3.10
   4  25   0   24.40   15.20
  -4  25   0   32.90    2.50
   4 -25   0   27.80    2.30
   4 -25   0   32.40   13.00
   4 -25   0   35.50    3.70
  -5  25   0   -0.80    1.60
  -5  25   0   -0.20    1.50
   5  25   0  -11.80   14.90
  -5 -25   0    2.70   15.20
  -5  25   0    1.20    1.50
   5  25   0    0.90    2.30
   5 -25   0  -13.40   10.20
  -5 -25   0    0.00    0.80
   5  25   0    0.40    2.30
   5 -25   0    3.60    1.90
  -5 -25   0   -0.50    1.00
   5 -25   0   -0.40    1.20
   5  25   0    1.10    2.50
  -5  25   0   -0.40    1.80
   5 -25   0   -0.80    1.50
  -5 -25   0    0.90    2.50
  -5 -25   0    0.80    1.70
  -5  25   0    2.10    1.40
   6 -25   0   92.09    5.50
   6  25   0   66.29   19.90
   6  25   0   88.89    6.10
  -6 -25   0   89.99    5.10
  -6 -25   0   88.79   23.70
  -6  25   0   82.09    5.20
  -6  25   0   83.49    5.70
  -6 -25   0   80.49    3.90
   6  25   0   91.89    5.80
  -6  25   0   84.29    4.50
  -6 -25   0   83.39    4.00
   6  25   0   86.29    6.00
  -6  25   0   89.89    5.20
  -6 -25   0   83.79    5.90
   6 -25   0   81.19    4.00
  -6  25   0   87.99    4.90
   6 -25   0   84.69    4.10
  -7  25   0    0.90    1.60
  -7  25   0    0.20    1.40
  -7 -25   0    1.20    1.20
  -7  25   0    1.40    1.60
   7 -25   0   -0.70    0.90
   7 -25   0   -7.70   14.20
   7 -25   0    2.10    1.90
  -7 -25   0   14.60   18.70
   7  25   0   -1.10   18.40
  -7 -25   0    2.40    1.90
  -7  25   0    0.80    2.20
   7  25   0    1.60    2.70
   7  25   0    0.00    2.30
   7  25   0    0.20    2.30
  -7 -25   0   -0.30    2.70
   0 -26   0   89.39    4.10
   0 -26   0   92.69    5.30
   0  26   0   91.59    5.30
   0  26   0   89.89    5.90
   0  26   0  102.09    5.40
   0 -26   0   96.49    4.90
   1  26   0   -2.40    2.30
   1  26   0   -3.00    1.70
  -1 -26   0  -11.90   12.00
   1 -26   0    0.10    1.30
   1  26   0   -0.60    1.80
  -1 -26   0    0.20    1.40
   1 -26   0    1.10    1.00
  -1  26   0    0.00    1.70
  -1 -26   0    1.00    2.00
  -1  26   0    0.30    2.00
  -1 -26   0    1.30    0.90
   1 -26   0   -0.20    1.60
  -1  26   0    0.50    1.60
  -1  26   0    0.30    1.70
   2  26   0   59.89    4.30
  -2  26   0   55.79    4.10
  -2  26   0   52.89    4.60
   2 -26   0   67.09    4.60
  -2 -26   0   60.49   18.50
  -2  26   0   70.49    4.30
  -2 -26   0   65.19    4.80
  -2  26   0   60.89    4.20
  -2 -26   0   64.49    3.00
   2 -26   0   59.59    3.20
   2 -26   0   64.19    3.70
   2  26   0   61.49    5.30
   2  26   0   61.69    4.40
   2  26   0   92.79   20.50
  -3  26   0    0.90    1.60
   3  26   0    0.90    2.10
  -3  26   0   -1.90    1.50
  -3 -26   0    2.50    2.10
   3  26   0   -1.00    2.10
  -3  26   0    0.50    1.60
   3 -26   0    1.20    1.40
   3 -26   0    2.10    1.70
  -3 -26   0    0.60    1.20
  -3 -26   0    2.10    0.90
   3 -26   0    0.50    1.10
   3 -26   0    1.40    1.30
  -3 -26   0    0.30    1.50
   3  26   0    1.00    2.50
  -3 -26   0   -2.00   13.70
  -3  26   0    0.10    2.20
   3  26   0   -0.70   14.60
  -4 -26   0   32.90   18.40
   4 -26   0   27.50    3.30
   4  26   0   21.90    3.50
  -4 -26   0   30.20    3.80
   4 -26   0   -4.30   11.60
  -4  26   0   29.60    3.20
  -4  26   0   23.70    3.30
  -4  26   0   28.20    2.40
   4 -26   0   26.60    2.50
  -4  26   0   31.10    3.20
   4 -26   0   21.40    2.20
  -4 -26   0   25.70    2.90
  -4 -26   0   29.20    1.90
   4  26   0   29.60    3.50
   4  26   0   33.40   17.30
  -4  26   0   33.30    3.20
   4  26   0   31.20    3.80
   5 -26   0    0.10    1.10
   5  26   0    1.70    2.40
   5  26   0    2.00    2.30
  -5  26   0    0.60    1.30
  -5 -26   0    6.60   23.80
  -5  26   0    1.50    1.60
   5  26   0   -1.10    2.20
   5 -26   0    4.50   12.00
   5 -26   0    1.10    1.20
  -5 -26   0    1.20    0.90
  -5  26   0    2.20    1.70
  -5  26   0   -1.10    2.20
  -5 -26   0    0.20    2.40
  -5 -26   0    0.30    1.70
  -5 -26   0    1.50    1.10
   5  26   0   13.20   25.10
  -5  26   0    1.20    1.70
   5 -26   0    3.20    2.00
   6  26   0    4.40    2.60
  -6 -26   0    5.00    2.00
  -6  26   0    4.00    2.50
  -6  26   0    6.50    2.00
   6  26   0    2.50    2.80
   6 -26   0    7.50    2.30
  -6 -26   0    4.50    1.20
  -6  26   0    3.80    1.80
   6 -26   0    9.90   14.40
   6  26   0    5.30    2.80
   6 -26   0    1.30    1.20
  -6  26   0    4.10    1.60
  -6 -26   0    1.90    2.90
   7  26   0    0.80    2.80
  -7 -26   0    0.60    1.00
   7  26   0    1.90    2.70
   7  26   0   -3.10    2.50
  -7 -26   0   -3.00    1.60
  -7  26   0   -1.30    1.90
   7 -26   0    4.00    2.00
  -7 -26   0   -0.10    2.90
  -7  26   0    2.40    1.80
  -7  26   0    1.60    1.60
  -7  26   0    1.40    1.50
   0 -27   0    2.50    1.50
   0  27   0    2.20    2.00
   0 -27   0    0.70    1.70
   0  27   0    2.40    2.50
   0 -27   0    3.20    1.00
   0  27   0    2.90    2.00
  -1 -27   0    1.50    2.10
  -1  27   0   -0.30    1.60
   1 -27   0    5.00    2.10
   1 -27   0    2.00    1.40
  -1  27   0   -0.30    2.20
   1 -27   0    1.00    1.10
   1  27   0    0.80    2.00
   1  27   0    1.40    1.90
  -1  27   0    2.80    1.70
  -1 -27   0    2.10    0.90
   1  27   0    1.70    2.20
  -2  27   0    3.70    1.70
  -2 -27   0    3.60    0.90
   2 -27   0    0.20    1.40
  -2 -27   0    0.30    2.00
   2  27   0    2.90    2.30
   2  27   0    2.50    2.30
  -2  27   0    0.50    2.30
   2 -27   0    2.40    1.90
   2  27   0   -2.80    2.40
  -2  27   0    3.20    1.70
  -2  27   0    3.80    1.90
  -2 -27   0    1.40    1.70
   2 -27   0    2.40    1.10
  -3  27   0    0.90    1.60
   3 -27   0   -0.80    1.20
  -3 -27   0   -1.00    2.20
   3 -27   0    0.70    1.20
   3  27   0    1.70    2.40
  -3 -27   0    0.10    1.60
   3 -27   0    3.20    1.90
   3  27   0    1.90    2.30
  -3  27   0    1.20    2.10
   3  27   0    0.20    2.30
  -3 -27   0    0.70    0.80
  -3  27   0    1.50    1.60
  -3  27   0    2.20    1.70
   4 -27   0   17.10    1.90
  -4 -27   0   16.60    2.50
   4 -27   0   20.00    2.90
  -4  27   0   17.40    2.50
  -4  27   0   16.30    2.00
   4 -27   0   16.90    2.00
   4 -27   0   -0.40   12.10
  -4 -27   0   15.80    1.60
   4  27   0   13.00    3.10
  -4 -27   0   20.50    3.50
   4  27   0   17.10    3.00
  -4  27   0   21.50    2.60
  -4 -27   0   17.80    2.40
  -4  27   0   14.80    2.90
   4  27   0   15.70    3.20
  -4  27   0   16.60    2.50
   5  27   0    7.10    2.90
   5 -27   0    4.30    1.40
  -5  27   0    3.20    1.50
   5 -27   0  -10.10   14.30
  -5  27   0    8.90    2.00
   5  27   0    6.70    2.80
  -5  27   0    5.40    2.30
   5 -27   0   10.20    2.30
  -5 -27   0    7.50    2.90
   5  27   0    5.20    3.00
  -5  27   0    9.70    2.10
   0 -28   0   51.59    4.30
   0  28   0   53.09    4.30
   0  28   0   45.50    4.10
   0 -28   0   47.70    2.70
   0  28   0   45.20    4.80
   1 -28   0    1.90    1.70
  -1  28   0   -0.20    2.50
  -1  28   0    2.50    2.00
   1  28   0    1.90    2.30
  -1 -28   0    1.60    1.00
   1 -28   0    0.60    1.40
   1  28   0    1.00    2.10
  -1  28   0    3.30    2.00
  -1 -28   0    1.00    2.20
   1  28   0    2.30    2.70
  -2  28   0   22.80    3.60
   2  28   0   21.00    3.30
   2 -28   0   29.30    2.30
   2 -28   0   33.00    2.70
  -2  28   0   25.10    3.00
  -2 -28   0   26.20    4.00
  -2 -28   0   32.20    3.10
  -2  28   0   30.10    3.20
   2 -28   0   35.20    3.60
   2  28   0   25.00    3.70
   2  28   0   25.40    3.30
  -3 -28   0   -2.90    2.40
   3  28   0   -5.20    1.90
  -3  28   0   -0.90    1.60
  -3  28   0    0.40    1.70
   3  28   0    0.20    2.40
   3 -28   0    1.90    1.90
  -3  28   0   -0.60    2.10
   3 -28   0   -1.50    1.30
   3  28   0   -1.50    2.50
  -3 -28   0   -2.80    1.50
  -4  28   0   58.29    4.20
  -4 -28   0   49.30    5.00
   4  28   0   40.20    5.30
   4 -28   0   63.99    4.60
   4  28   0   55.19    5.40
  -4  28   0   59.09    4.30
  -4 -28   0   53.69    4.00
   4 -28   0   54.49    3.30
  -4  28   0   47.20    3.20
   0  29   0   -0.50    2.00
   0  29   0    3.70    3.80
   0 -29   0    2.80    2.20
  -1 -29   0    4.40    2.30
   1  29   0    5.80    2.40
   1 -29   0    8.50    2.40
  -1 -29   0    5.70    1.90
  -1  29   0    5.30    2.50
   2  29   0   19.90    3.30
  -2  29   0   16.40    2.70
   2  29   0   20.70    3.40
  -2  29   0   10.80    3.80
   2  29   0   15.20    3.40
  -2 -29   0   19.90    3.10
   2 -29   0   23.80    3.20
   2 -29   0   19.10    2.20
  -2 -29   0   19.40    2.50
   1   0   1    0.00    0.10
  -1   0  -1    0.00    0.10
  -1   0  -1    0.00    0.10
   1   0  -1    0.10    0.10
  -1   0   1    0.00    0.10
  -1   0  -1    0.00    0.10
   1   0   1    0.00    0.10
  -1   0   1    0.00    0.10
  -1   0   1    0.00    0.10
   1   0  -1    0.00    0.10
  -1   0   1    0.60    0.60
  -1   0  -1    0.00    0.10
   1   0   1    0.00    0.10
  -1   0   1    0.00    0.10
   1   0   1    0.00    0.10
   1   0  -1    0.00    0.10
   1   0   1   -0.10    0.30
   1   0   1    0.00    0.10
  -1   0  -1    0.30    0.40
   1   0  -1   -0.50    0.50
  -1   0   1   -0.10    0.10
   1   0  -1    0.00    0.10
   1   0  -1    0.00    0.10
  -1   0  -1    0.00    0.10
   2   0  -1    0.90    0.40
   2   0  -1    1.00    0.40
   2   0   1    0.50    0.40
   2   0   1    1.00    0.40
  -2   0  -1    0.70    0.40
  -2   0   1    0.90    0.40
  -2   0   1    0.80    0.50
   2   0   1    2.00    0.40
  -2   0  -1    1.20    0.40
   2   0   1    2.70    1.70
   2   0  -1    1.00    0.40
  -2   0  -1    0.70    0.40
   2   0   1    0.90    0.30
  -2   0   1    0.90    0.30
  -2   0   1    1.20    0.30
  -2   0   1    1.00    0.40
   2   0  -1    0.90    0.30
  -2   0  -1    2.40    0.50
   2   0  -1    0.60    0.30
  -2   0   1    3.70    2.30
  -2   0  -1    1.00    0.30
   2   0  -1    2.80    2.10
  -2   0  -1    2.60    1.80
  -3   0   1    1.60    0.60
  -3   0   1    1.70    0.50
  -3   0   1    1.00    0.40
   3   0  -1    1.40    0.70
   3   0   1    1.60    2.70
   3   0  -1    2.90    2.90
  -3   0  -1    1.40    0.60
  -3   0   1    1.60    0.60
  -3   0  -1    1.00    0.40
  -3   0  -1    0.90    0.50
  -3   0  -1    6.10    2.90
   3   0   1    1.10    0.50
   3   0  -1    1.70    0.70
   3   0  -1    1.10    0.50
   3   0   1    1.70    0.50
   3   0   1    1.90    0.60
   3   0   1    1.10    0.50
  -3   0  -1    0.90    0.60
  -3   0  -1    1.30    0.60
   3   0  -1    1.70    0.50
   3   0   1    1.60    0.50
   3   0  -1    1.40    0.60
  -3   0   1    1.50    0.60
  -3   0   1    4.00    3.00
  -4   0  -1    1.10    0.50
  -4   0   1    0.70    0.60
   4   0  -1    3.10    3.30
   4   0  -1    0.20    0.70
   4   0   1   -1.50    2.40
  -4   0  -1    0.50    0.50
  -4   0  -1    0.70    0.60
   4   0  -1    0.20    0.60
   4   0   1    0.00    0.50
  -4   0   1    0.80    0.60
   4   0   1    0.20    0.60
  -4   0   1    1.80    0.70
  -4   0   1    1.40    0.50
  -4   0   1    1.40    0.50
  -4   0  -1    0.80    0.60
   4   0   1    0.40    0.40
  -4   0   1   -2.30    3.00
   4   0  -1    0.60    0.60
   4   0   1    0.10    0.50
  -4   0  -1    4.30    3.30
  -4   0  -1    0.90    0.60
   4   0  -1   -0.10    0.50
   4   0   1    0.20    0.60
  -5   0  -1    0.70    0.70
  -5   0   1    0.20    0.60
  -5   0   1    0.60    0.70
  -5   0   1    0.80    0.90
  -5   0   1   -1.90    3.50
   5   0   1    1.20    0.70
   5   0  -1    1.60    0.70
   5   0  -1    1.20    3.80
  -5   0   1    1.90    0.90
   5   0   1    1.40    0.90
  -5   0  -1    2.00    0.90
  -5   0  -1    1.30    0.80
  -5   0  -1    1.30    0.80
   5   0  -1    1.00    0.80
  -5   0  -1    3.10    3.60
  -5   0   1    1.10    0.80
   5   0   1    0.80    0.60
   5   0  -1    2.10    0.80
   5   0  -1    0.90    0.80
   5   0   1    0.50    0.90
   5   0  -1    1.30    0.60
   5   0   1    3.60    3.70
  -5   0  -1    1.20    0.70
  -6   0   1   -0.50    1.00
   6   0   1   -0.20    0.80
  -6   0   1   -1.10    1.00
  -6   0  -1    1.00    0.80
   6   0  -1    1.90    1.00
   6   0  -1    0.70    0.80
   6   0   1    1.50    1.10
   6   0   1   -0.20    0.90
  -6   0   1    4.30    5.20
   6   0  -1    0.80    4.60
   6   0  -1    0.10    1.00
  -6   0   1    0.70    1.10
   6   0  -1    0.70    0.80
   6   0   1   -0.30    0.90
   6   0  -1    0.40    1.00
  -6   0  -1    2.00    4.90
  -6   0  -1    1.80    1.00
  -6   0  -1    1.00    1.20
  -6   0  -1    0.50    0.90
  -6   0  -1    0.40    1.00
   6   0   1    3.60    4.40
  -6   0   1    0.00    0.80
  -6   0   1    1.60    0.90
  -7   0   1   -0.50    1.00
   7   0   1   -0.20    1.10
   7   0  -1    1.10    1.10
   7   0   1   -1.10    0.70
  -7   0   1   -2.80    4.30
  -7   0  -1    0.10    1.10
  -7   0  -1    1.00    0.90
   7   0   1    0.40    0.80
  -7   0  -1    0.30    1.10
   7   0  -1    0.70    1.10
  -7   0  -1   -0.10    1.00
  -7   0  -1    0.20    0.90
   7   0   1    0.00    0.90
  -7   0   1    0.80    0.90
   7   0  -1   -0.30    0.90
   7   0  -1   -0.10    0.80
  -7   0  -1   -1.70    5.00
  -7   0   1    0.60    1.10
  -7   0   1    0.80    1.00
   7   0   1   -3.30    4.60
   7   0   1   -0.10    0.90
   7   0  -1   -6.20    4.40
   8   0   1   10.10    6.70
  -8   0  -1    0.20    1.10
  -8   0  -1   -0.90    1.10
  -8   0   1    2.00    1.00
  -8   0  -1    5.40    6.20
   8   0  -1    0.80    1.00
   8   0  -1    1.70    0.90
  -8   0   1    1.60    1.20
   8   0   1   -0.10    0.80
  -8   0   1    1.70    1.30
   8   0  -1    1.90    1.30
  -8   0   1   -0.20    1.10
   8   0   1    0.70    1.20
  -8   0  -1    0.60    1.20
  -8   0  -1    0.40    1.00
  -8   0  -1    0.20    1.10
   8   0   1    1.60    1.20
   8   0  -1    2.30    1.10
   8   0   1    0.80    1.00
  -8   0   1    2.60    1.40
  -8   0  -1    0.00    1.00
  -8   0   1    0.20    5.10
   8   0  -1    0.70    1.20
  -8   0   1    0.80    1.00
  -9   0  -1    5.00    7.40
  -9   0   1   -0.10    1.20
   9   0   1   -0.60    0.80
   9   0   1    3.70    6.40
   9   0   1   -1.70    1.00
  -9   0   1    0.20    1.10
  -9   0  -1    1.10    1.00
   9   0  -1    1.60    1.00
  -9   0   1    1.60    1.30
  -9   0   1    0.30    1.20
   9   0  -1   -5.90    6.40
  -9   0  -1   -0.30    1.20
  -9   0  -1   -1.00    1.10
  -9   0   1   -3.70    6.40
   9   0  -1   -0.50    1.10
  -9   0  -1   -0.20    1.10
  -9   0  -1   -2.30    1.20
  -9   0   1   -0.80    1.20
   9   0   1    0.70    1.60
   9   0  -1   -2.00    1.50
 -10   0  -1   -0.80    1.40
 -10   0   1    2.30    1.40
  10   0  -1   -0.10    1.30
  10   0  -1    0.80    1.70
 -10   0  -1    0.50    1.40
  10   0  -1  -12.10    6.60
 -10   0   1    1.30    1.30
  10   0   1    0.60    1.10
 -10   0   1    0.60    1.50
  10   0   1    3.50    7.60
 -10   0  -1   -0.30    1.30
 -10   0   1   12.00    8.90
 -10   0  -1    2.80    1.40
 -10   0  -1    0.00    8.60
  10   0   1   -0.70    1.70
 -10   0   1    2.60    1.50
  10   0   1    0.50    1.30
  10   0  -1    0.60    1.10
  11   0   1    2.60    2.00
 -11   0   1    2.60    1.50
 -11   0  -1    3.30    1.80
  11   0  -1    2.00    1.50
 -11   0   1    0.40    1.80
 -11   0   1   -0.40    9.80
  11   0   1   11.90   10.00
 -11   0   1    2.50    1.50
 -11   0  -1    2.10    1.40
  11   0  -1    0.70    1.70
  11   0   1    2.10    1.30
 -11   0   1    2.70    1.80
  11   0   1    0.80    1.40
  11   0  -1   -1.80    8.70
 -11   0  -1   -1.10    8.50
 -11   0  -1    3.20    1.60
 -11   0  -1    3.10    1.60
  12   0  -1   -0.40    1.50
 -12   0  -1    0.10    1.80
  12   0   1    1.20    1.50
 -12   0   1    0.30    1.50
  12   0  -1   -1.90   10.60
 -12   0  -1    0.50    1.70
  12   0   1   -0.70    2.00
 -12   0  -1   11.30   10.60
 -12   0  -1    0.60    1.50
 -12   0   1    0.60    1.80
 -12   0   1   -3.00   11.10
  12   0  -1   -0.10    2.00
 -12   0   1   -0.20    1.60
 -12   0  -1   -0.20    1.90
 -12   0   1   -2.70    1.80
  13   0   1   -0.20   12.90
 -13   0  -1   -1.90    1.50
 -13   0  -1    0.00    1.70
  13   0   1   -0.20    1.50
  13   0  -1   -0.10    1.50
 -13   0   1  -11.00   11.10
 -13   0  -1    0.70    1.90
  13   0  -1    4.90   14.40
 -13   0   1   -1.90    1.60
 -13   0  -1   -8.70   11.80
 -13   0  -1   -3.30    2.00
  13   0   1   -2.80    1.90
 -13   0   1   -0.70    1.60
  13   0  -1    0.30    2.10
 -13   0   1   -0.20    1.80
  14   0   1    4.60   13.60
 -14   0  -1  -13.70   13.60
  14   0  -1    3.60   14.40
 -14   0   1   10.70   23.20
  14   0  -1    0.30    2.10
  14   0   1   -0.80    1.50
 -14   0   1    2.00    1.90
  14   0  -1    0.00    1.70
 -14   0  -1    1.50    2.20
 -14   0   1    3.80    2.00
  14   0   1    1.30    2.40
 -14   0   1    3.10    1.80
 -14   0  -1    2.60    1.90
 -14   0  -1    1.10    1.70
 -15   0  -1   -2.70    1.60
  15   0   1   -1.30    1.70
  15   0  -1   -1.90    1.70
 -15   0   1   -2.50    1.80
 -15   0   1    0.80    2.20
 -15   0  -1    1.50    2.60
  15   0  -1   -4.70    2.10
 -15   0  -1    0.80    2.10
   0   1  -1    0.00    0.10
   0  -1  -1    0.00    0.10
   0  -1  -1    0.00    0.10
   0  -1   1    0.10    0.10
   0  -1  -1    0.00    0.10
   0  -1  -1    0.00    0.10
   0  -1   1    0.00    0.10
   0  -1  -1    0.00    0.30
   0   1   1    0.00    0.10
   0  -1  -1    0.00    0.10
   0  -1   1    0.00    0.10
   0   1  -1    0.00    0.10
   0  -1  -1    0.00    0.10
   0   1   1    0.10    0.20
   0   1   1    0.00    0.10
   0   1  -1    0.00    0.10
   0   1   1    0.00    0.10
   0   1   1    0.00    0.10
   0   1  -1    0.00    0.10
   1  -1   1    0.00    0.30
  -1  -1  -1    0.20    0.60
   1   1  -1    1.10    0.80
  -1   1   1    0.30    0.50
  -1  -1   1    0.90    0.70
  -2  -1  -1  361.96   15.60
   2   1  -1  329.17   15.60
  -2   1   1  349.27   15.40
  -2  -1   1  359.96   15.90
   2  -1  -1  363.56   15.60
  -2   1  -1  356.16   15.00
   2   1   1  349.67   15.40
   3   1  -1  372.16   18.80
  -3   1   1  436.86   19.00
  -3  -1  -1  397.26   18.80
   3   1   1  379.86   18.50
   3  -1  -1  411.66   18.90
  -3   1  -1  423.36   18.50
  -3  -1   1  413.46   19.20
   4   1  -1  441.26   21.60
   4  -1   1  374.86   20.10
  -4   1   1  473.65   21.50
  -4  -1  -1  444.16   21.40
  -4   1  -1  445.66   20.80
   4   1   1  442.56   21.20
  -4  -1   1  434.06   21.50
   4  -1  -1  413.66   21.00
  -5   1   1  192.98    7.50
  -5  -1  -1  205.08   14.10
  -5  -1  -1  201.48    7.50
  -5   1   1  202.78    7.50
   5  -1   1  183.18   13.20
   5   1  -1  181.18   13.70
   5   1  -1  193.58    7.50
   5  -1   1  188.68    7.40
  -5   1   1  192.38   13.60
  -5  -1  -1  198.78    7.50
   5  -1   1  194.28    7.40
  -5  -1  -1  192.38    7.60
   5   1  -1  193.58    7.50
  -5  -1   1  196.98    7.60
  -5  -1   1  194.18    7.50
   5  -1  -1  194.38    7.50
  -5   1  -1  204.68    7.50
   5  -1  -1  158.58   13.00
  -5  -1   1  184.88   14.00
  -5   1  -1  197.08    7.50
   5   1   1  200.88    7.40
  -5   1  -1  191.48   13.10
   5   1   1  165.68   12.90
   5   1   1  199.98    7.60
  -6   1   1   10.20    1.20
   6   1  -1    9.60    1.20
  -6  -1  -1    9.90    1.50
   6  -1   1   10.60    1.40
  -6   1   1    8.30    1.50
  -6   1   1    9.80    1.40
   6  -1   1    5.00    5.10
   6  -1   1   10.10    1.20
  -6  -1  -1   11.80    1.80
  -6  -1  -1    7.50    1.40
   6   1  -1    8.40    1.20
   6   1  -1   12.10    1.50
  -6   1   1   10.30    1.40
  -6   1   1   24.80    6.90
  -6  -1  -1    4.90    5.40
   6  -1   1   11.20    1.40
  -6  -1  -1    7.70    1.10
  -6  -1  -1    9.70    1.40
   6  -1   1    9.80    1.20
   6   1  -1   10.70    1.50
  -6  -1  -1    8.90    1.20
   6   1  -1    9.30    1.50
   6   1  -1    3.10    5.10
  -6   1   1   10.90    1.50
   6  -1   1   12.40    1.20
   6   1   1    2.80    5.50
  -6  -1   1   12.30    5.60
   6  -1  -1   10.60    1.20
  -6   1  -1   11.60    1.40
   6   1   1   11.30    1.60
  -6  -1   1   10.40    1.50
  -6   1  -1   10.80    1.50
  -6  -1   1    9.70    1.40
  -6   1  -1    8.60    1.30
   6  -1  -1   12.30    6.10
   6   1   1   12.60    1.50
   6   1   1   10.60    1.20
  -6  -1   1    8.10    1.30
   6  -1  -1    8.00    1.40
  -6   1  -1   12.70    1.60
  -6   1  -1    9.20    1.20
  -6  -1   1    7.20    1.50
   6   1   1    9.30    1.20
   6   1   1   10.00    1.30
   6  -1  -1    8.40    1.10
  -6  -1   1   10.80    1.20
   6  -1  -1   11.10    1.30
  -6   1  -1    9.10    5.20
  -6  -1   1   11.80    1.40
   6  -1  -1   10.00    1.40
   7  -1   1   66.89    3.30
   7  -1   1   62.09    3.20
  -7  -1  -1   66.59    3.60
   7  -1   1   76.59   11.20
  -7  -1  -1   68.29    3.70
   7  -1   1   67.19    3.40
  -7  -1  -1   71.79    3.60
  -7  -1  -1   73.59    3.30
   7   1  -1   67.09    3.60
   7   1  -1   68.59    3.60
  -7   1   1   78.09    3.70
  -7  -1  -1   69.99    3.60
   7  -1   1   64.89    3.50
   7   1  -1   70.39    3.60
   7   1  -1   69.79    3.30
   7   1  -1   78.09   12.20
  -7  -1  -1   63.19   10.80
  -7   1   1   69.29    3.50
   7   1  -1   67.39    3.20
  -7   1   1   73.19    3.30
  -7  -1  -1   71.09    3.60
  -7   1   1   59.69   10.30
  -7   1   1   71.59    3.60
   7   1   1   73.29   11.40
  -7   1  -1   67.79    3.50
  -7  -1   1   71.69    3.40
   7   1   1   67.19    3.30
  -7  -1   1   68.19    3.50
  -7   1  -1   66.49    3.30
   7  -1  -1   69.89    3.60
  -7   1  -1   77.09   11.10
   7   1   1   70.09    3.20
   7  -1  -1   62.19   10.70
   7   1   1   70.59    3.50
  -7   1  -1   66.19    3.40
  -7  -1   1   64.09    3.20
   7  -1  -1   65.79    3.60
   7   1   1   65.69    3.60
  -7  -1   1   66.49    3.60
  -7   1  -1   65.29    3.50
   7   1   1   74.59    3.60
   7  -1  -1   72.79    3.40
  -7  -1   1   65.09    3.70
  -7  -1   1   69.59    3.70
   7  -1  -1   71.59    3.30
  -7  -1   1   64.89   10.70
  -7   1  -1   71.09    3.40
   7  -1  -1   71.89    3.20
   8  -1   1   83.19    4.10
  -8  -1  -1   75.69    4.00
  -8  -1  -1   76.59    4.20
  -8   1   1   80.99    3.80
   8  -1   1   76.29    4.00
   8   1  -1   77.09    4.10
  -8   1   1   80.79    4.10
   8   1  -1   72.69   12.40
   8   1  -1   79.69    3.70
   8  -1   1   70.89   11.80
   8   1  -1   87.59    4.10
  -8  -1  -1   79.59    3.80
  -8  -1  -1   79.89    4.00
   8  -1   1   82.39    3.80
   8  -1   1   80.59    3.60
  -8   1   1   82.29    4.20
  -8  -1  -1   90.39   13.50
  -8  -1  -1   78.49    3.80
  -8   1   1   84.69   12.70
  -8   1   1   78.39    3.80
   8  -1   1   76.39    3.80
   8   1  -1   82.69    4.30
  -8   1  -1   80.49    4.00
   8  -1  -1   77.39    3.90
  -8  -1   1   76.39    4.00
  -8   1  -1   76.79    4.00
   8  -1  -1   84.79   13.00
  -8   1  -1   85.19    4.10
  -8  -1   1  122.99   15.40
   8   1   1   78.79    3.90
   8  -1  -1   85.79    4.30
  -8  -1   1   75.49    3.80
   8   1   1   81.59    3.70
  -8  -1   1   73.69    4.00
   8   1   1   76.59    4.20
   8  -1  -1   79.59    4.10
  -8  -1   1   80.89    4.30
   8   1   1   79.29    3.80
   8  -1  -1   85.49    3.70
  -8  -1   1   78.19    4.10
   8   1   1   75.59    4.00
  -8  -1   1   78.69    3.80
  -8   1  -1   71.09   11.60
   8   1   1   90.79   13.30
  -8   1  -1   79.19    3.80
   8  -1  -1   75.19    3.80
  -8   1  -1   75.69    3.70
  -9   1   1  156.18   16.50
  -9  -1  -1  146.49    6.50
   9  -1   1  147.19    6.70
   9   1  -1  151.88    6.90
  -9  -1  -1  141.89    6.50
  -9   1   1  149.69    6.30
  -9   1   1  144.79    6.20
  -9   1   1  147.59    6.60
   9  -1   1  152.78    6.20
  -9   1   1  141.29    6.50
   9  -1   1  157.68    6.10
  -9  -1  -1  141.79   16.20
   9   1  -1  141.69    6.40
  -9  -1  -1  146.89    6.20
  -9  -1  -1  149.49    6.50
   9   1  -1  136.99   17.50
   9   1  -1  147.39    6.10
   9   1  -1  148.69    6.20
  -9   1   1  141.59    6.50
   9  -1   1  143.79   16.20
  -9  -1  -1  137.59    6.20
   9   1   1  153.08    6.70
  -9   1  -1  152.08    6.30
   9  -1  -1  152.18    6.30
   9   1   1  147.79    6.10
   9   1   1  145.99    6.30
   9   1   1  142.19    6.20
  -9   1  -1  143.09    6.50
  -9   1  -1  144.49    6.20
  -9   1  -1  150.38    6.50
  -9  -1   1  132.79    6.50
  -9  -1   1  129.09   16.90
  -9  -1   1  147.69    6.30
  -9   1  -1  142.59    6.50
   9  -1  -1  156.28    6.80
  -9  -1   1  148.59    6.70
   9  -1  -1  140.69   18.10
  -9  -1   1  140.99    6.50
   9   1   1  146.19   18.00
  -9  -1   1  146.19    6.20
  -9   1  -1  142.59   15.90
 -10  -1  -1   10.20    1.80
 -10  -1  -1   13.10    9.00
 -10   1   1    9.50    1.90
  10   1  -1   10.60    2.30
 -10  -1  -1    9.30    2.00
 -10   1   1   10.10    2.00
  10   1  -1    9.60    1.60
 -10  -1  -1    9.60    1.60
  10   1  -1    6.50    8.40
  10  -1   1   13.10    1.80
  10  -1   1    8.20    2.50
  10  -1   1    5.40    8.60
 -10  -1  -1    9.50    2.00
 -10   1   1   12.70    1.80
  10  -1   1    7.90    1.40
  10   1  -1    9.10    1.80
 -10   1   1   25.60   10.00
 -10   1   1   12.70    2.00
  10   1   1    9.90    1.60
 -10  -1   1   10.80    1.70
  10  -1  -1    9.60    2.00
 -10   1  -1    7.50    1.80
 -10   1  -1    7.80    1.70
 -10  -1   1    8.00    1.70
  10   1   1   11.00    1.80
  10  -1  -1   11.70    1.80
 -10  -1   1    9.40    2.00
 -10  -1   1   11.60    2.00
 -10   1  -1    8.70    2.00
 -10   1  -1   10.10    1.70
  10  -1  -1   15.90   11.10
 -10   1  -1    9.30    8.90
  10  -1  -1   10.30    1.60
  10   1   1    8.30    2.10
 -11  -1  -1    9.50    9.70
 -11  -1  -1    5.70    1.70
 -11  -1  -1    9.10    1.90
  11  -1   1    5.70   10.50
  11  -1   1    8.10    2.20
  11   1  -1    5.00    2.30
  11  -1   1   11.10    1.90
 -11  -1  -1    8.20    2.20
 -11   1   1    8.80    2.10
 -11   1   1    8.40    2.00
 -11   1   1   20.20   10.20
 -11   1   1    9.00    1.80
  11  -1   1    8.00    1.60
  11   1  -1    6.80    1.80
  11  -1  -1    6.60    1.70
 -11  -1   1    9.00    1.80
 -11   1  -1    2.50    1.80
 -11  -1   1    8.50    2.00
 -11   1  -1    7.90    9.50
 -11  -1   1    3.80   10.50
 -11   1  -1    7.90    1.70
 -11   1  -1    7.30    1.90
 -11  -1   1   10.30    2.30
 -11  -1   1    6.90    2.00
  11   1   1    7.50    1.80
  11  -1  -1    8.20    2.20
  11  -1  -1   10.40    1.90
  11  -1  -1   29.50   11.40
  11   1   1    9.60    9.30
  11   1   1    4.60    1.70
 -11   1  -1    7.00    1.90
  11   1   1    5.10    2.20
  12  -1   1   24.30    2.50
 -12  -1  -1   18.40   12.40
 -12   1   1   20.10    2.70
  12  -1   1   21.10    3.00
 -12  -1  -1   22.50    2.90
 -12  -1  -1   23.60    2.60
  12   1  -1   31.70   13.20
 -12  -1  -1   21.10    2.80
  12   1  -1   25.60    3.30
 -12   1   1   28.80    3.20
 -12   1   1   21.30   12.50
  12   1  -1   22.00    2.60
 -12   1   1   22.90    2.70
  12  -1   1   20.10   11.90
 -12  -1  -1   23.70    2.60
 -12   1   1   19.40    2.80
 -12   1  -1   23.20    2.90
 -12   1  -1   16.80    2.70
 -12   1  -1   15.80    2.70
  12  -1  -1   32.10   13.00
  12   1   1   23.90    2.60
  12  -1  -1   18.10    2.40
 -12   1  -1   32.50   13.20
 -12  -1   1   21.90    2.50
  12   1   1   29.10   13.70
  12  -1  -1   27.60    3.40
 -12  -1   1   19.30    2.90
 -12  -1   1   13.80   14.10
 -12  -1   1   19.60    2.40
 -12   1  -1   20.30    2.50
 -12  -1   1   23.30    2.90
  12   1   1   26.00    3.30
 -13   1   1    4.30    1.90
 -13  -1  -1    8.10    2.00
  13  -1   1    3.60    1.60
 -13   1   1    5.70    1.90
  13  -1   1   -9.70   12.30
 -13  -1  -1    6.40    1.80
  13   1  -1   -9.70   13.00
  13   1  -1    4.30    2.50
 -13  -1  -1    8.70    2.40
  13   1  -1    5.40    1.90
 -13   1   1   -3.10   13.70
  13  -1   1    4.00    2.40
 -13   1   1    7.40    1.90
 -13  -1  -1    3.80   13.60
 -13  -1   1    5.20    1.80
 -13  -1   1   19.30   14.10
 -13  -1   1    7.30    2.10
 -13   1  -1    5.10    2.30
  13  -1  -1    3.30    1.70
 -13   1  -1    7.80    2.10
 -13  -1   1    6.20    2.30
  13   1   1    6.20   12.90
  13  -1  -1    5.60    2.30
 -13   1  -1  -15.90   11.10
  13   1   1    5.70    1.80
  13   1   1    4.60    2.40
  13  -1  -1  -15.00   12.10
 -13   1  -1    5.00    1.90
 -13   1  -1    5.00    2.10
 -14   1   1   62.39    4.40
  14   1  -1   74.49    5.40
 -14  -1  -1   75.39    5.30
  14   1  -1   27.20   16.20
  14  -1   1   78.39    5.70
 -14   1   1   72.89    4.80
 -14  -1  -1   36.50   32.70
 -14   1   1   70.89    5.20
 -14  -1  -1   75.19    4.60
  14  -1   1   72.39    4.40
 -14  -1  -1   77.89    4.90
  14   1  -1   80.39    4.70
  14   1   1   71.69    5.60
 -14  -1   1   81.39    4.70
  14   1   1   67.99    5.20
  14  -1  -1   63.99    4.40
  14  -1  -1   68.29    5.50
 -14   1  -1   80.19    4.70
 -14  -1   1   68.09    5.20
 -14   1  -1   71.49    5.10
 -14  -1   1   90.39   22.10
 -14  -1   1   75.39    4.80
 -14   1  -1   65.09    4.60
 -14   1  -1   70.89   19.80
 -15   1   1    7.60    2.40
  15  -1   1    5.80    1.90
  15   1  -1    8.20    2.90
  15  -1   1    4.10    2.80
  15   1  -1    6.10    2.10
 -15  -1  -1    6.50    2.30
 -15   1   1    5.50    2.50
 -15  -1  -1    7.90    2.70
 -15   1   1   12.40    2.90
  15   1   1    7.30    2.10
 -15  -1   1    6.70    2.40
 -15   1  -1    6.70    2.30
  15   1   1    4.90    2.70
 -15   1  -1   11.00    2.40
  15  -1  -1    7.30    2.90
 -15   1  -1    7.90    3.10
 -15  -1   1    5.90    2.50
  15  -1  -1    7.30    2.10
   0   2   1    0.10    0.10
   0  -2  -1   -0.10    0.10
   0  -2   1    0.00    0.10
   0  -2  -1    0.00    0.10
   0  -2  -1    0.00    0.10
   0  -2   1   -0.10    0.30
   0  -2   1    0.10    0.10
   0  -2   1   -0.10    0.10
   0  -2   1   -0.10    0.10
   0   2  -1    0.10    0.10
   0   2  -1    0.20    0.30
   0  -2  -1    0.10    0.10
   0   2   1   -0.40    0.40
   0   2  -1    0.00    0.10
   0  -2  -1   -0.20    0.50
   0   2  -1    0.00    0.10
   0   2   1    0.10    0.10
   0   2   1    0.00    0.10
   1   2  -1  518.15   21.50
  -1  -2  -1  552.54   21.60
  -1   2   1  565.34   21.60
  -1  -2   1  608.44   22.00
   1   2   1  570.84   21.60
   1  -2  -1  549.65   21.50
  -1   2  -1  565.24   20.90
   2  -2   1   17.90    0.90
  -2  -2  -1   15.60    1.00
  -2  -2  -1   15.50    1.20
  -2   2   1   23.00    3.30
  -2   2   1   13.50    0.90
  -2   2   1   18.50    1.00
  -2  -2  -1   14.00    1.00
   2  -2   1   16.50    0.90
   2   2  -1   18.10    1.10
   2  -2   1   19.40    0.80
   2   2  -1   18.70    0.90
   2   2  -1   17.40    3.60
   2   2  -1   16.90    1.30
   2   2  -1   17.30    1.10
   2   2  -1   18.30    0.90
  -2   2   1   15.40    0.90
  -2   2   1   17.50    0.90
  -2  -2  -1   15.70    1.00
  -2  -2  -1   19.50    3.40
   2   2  -1   17.50    1.10
   2  -2   1   17.10    0.90
  -2  -2  -1   15.60    1.00
   2  -2   1   16.60    0.80
  -2   2   1   16.00    0.90
  -2  -2  -1   14.80    1.00
   2   2   1   14.80    0.90
  -2  -2   1   23.30    4.00
  -2  -2   1   18.10    1.10
   2   2   1   18.60    3.40
  -2   2  -1   18.20    1.00
  -2   2  -1   18.10    0.80
  -2   2  -1   17.20    1.00
   2  -2  -1   15.60    1.00
   2  -2  -1   15.20    0.90
   2   2   1   15.50    1.10
   2   2   1   17.30    1.00
   2   2   1   14.20    1.00
  -2   2  -1   16.10    2.70
  -2  -2   1   17.60    1.10
  -2   2  -1   17.50    0.90
   2  -2  -1    9.60    2.60
   2  -2  -1   14.90    0.90
   2   2   1   13.40    1.10
   2  -2  -1   14.90    1.00
  -2   2  -1   17.60    0.90
  -2  -2   1   18.10    1.00
   2   2   1   15.00    1.00
  -2  -2   1   17.10    1.20
  -2  -2   1   18.00    1.10
  -2  -2   1   16.80    0.90
   2  -2  -1   15.30    0.90
   3   2  -1 9999.00  455.75
   3  -2   1 9155.78  359.76
  -3  -2  -1 8997.50  364.56
  -3   2   1 8960.80  364.26
  -3   2  -1 8508.75  356.76
   3   2   1 9176.08  368.96
   3  -2  -1 9859.61  395.16
  -3  -2   1 8603.74  366.46
   4  -2   1   23.40    1.40
  -4  -2  -1   28.80    1.70
   4   2  -1   23.60    1.60
  -4   2   1   28.70    1.40
  -4  -2  -1   28.00    1.40
   4   2  -1   22.50    1.40
   4  -2   1   24.70    1.50
  -4  -2  -1   28.00    1.70
   4   2  -1   21.50    1.50
  -4   2   1   28.70    1.60
  -4  -2  -1   27.40    1.60
   4  -2   1   23.90    1.30
  -4   2   1   25.50    1.50
  -4  -2  -1   22.20    5.20
   4  -2   1   25.30    1.40
  -4   2   1   31.00    5.50
   4   2  -1   23.50    5.30
  -4  -2  -1   24.70    1.70
  -4  -2  -1   28.50    1.50
   4   2  -1   24.70    1.70
   4  -2   1   24.80    1.80
  -4   2   1   27.50    1.40
   4   2  -1   22.00    1.40
  -4  -2   1   23.80    1.40
  -4   2  -1   26.10    1.50
  -4   2  -1   19.70    4.40
  -4  -2   1   22.20    5.50
   4   2   1   26.60    1.60
   4   2   1   26.40    5.30
  -4  -2   1   24.50    1.60
   4   2   1   27.40    1.60
   4  -2  -1   28.10    1.40
  -4  -2   1   21.80    1.60
   4  -2  -1   25.50    1.40
  -4  -2   1   22.60    1.40
  -4   2  -1   26.20    1.50
   4   2   1   23.30    1.50
   4  -2  -1   24.60    1.50
  -4   2  -1   25.40    1.40
  -4  -2   1   20.60    1.50
  -4  -2   1   22.10    1.60
   4  -2  -1   25.80    1.40
  -4   2  -1   25.60    1.50
   4  -2  -1   26.30    1.60
  -4   2  -1   23.10    1.30
   4   2   1   26.00    1.40
   4  -2  -1   30.70    5.60
   5  -2   1  334.87   18.40
   5   2  -1  301.07   21.50
  -5  -2  -1  356.96   19.60
  -5   2   1  297.87   18.00
   5   2   1  298.07   18.30
  -5  -2   1  328.37   19.40
   5  -2  -1  351.96   19.20
  -5   2  -1  339.87   18.20
  -6  -2  -1   38.60    8.50
   6   2  -1   53.09    2.90
   6   2  -1   50.49    9.50
   6   2  -1   48.80    3.00
   6   2  -1   52.39    3.10
   6   2  -1   52.39    2.60
  -6   2   1   52.29    2.60
   6  -2   1   57.49    2.90
   6  -2   1   54.19    8.70
   6  -2   1   53.69    2.70
  -6   2   1   54.39    3.00
  -6  -2  -1   54.39    2.70
  -6   2   1   37.20    7.90
   6  -2   1   58.69    2.50
  -6   2   1   54.79    2.90
  -6  -2  -1   52.79    2.70
  -6  -2  -1   49.60    2.80
  -6  -2  -1   56.69    2.90
   6  -2   1   55.49    2.70
  -6  -2  -1   51.39    3.00
   6  -2   1   52.39    3.00
  -6   2  -1   54.89    3.20
  -6  -2   1   56.89    2.80
   6  -2  -1   57.19    2.70
   6  -2  -1   55.79    2.60
  -6   2  -1   56.69    2.70
  -6  -2   1   51.39    2.90
   6  -2  -1   53.09    2.90
   6   2   1   55.49    3.00
  -6   2  -1   55.29    2.90
   6   2   1   55.99    3.00
   6  -2  -1   59.49    3.10
   6  -2  -1   51.29    8.80
  -6  -2   1   32.50    8.30
   6   2   1   51.29    2.90
  -6   2  -1   50.99    2.90
   6   2   1   57.99    2.80
  -6  -2   1   54.79    2.90
  -6  -2   1   54.79    2.70
   6   2   1   46.20    8.80
   6  -2  -1   56.69    2.70
   6   2   1   48.90    2.60
  -6   2  -1   64.79    9.30
  -6  -2   1   52.29    3.00
  -7  -2  -1  135.39    5.70
   7  -2   1  124.49    5.30
   7  -2   1  129.99    5.50
  -7   2   1  131.79    5.70
   7  -2   1  138.19   13.60
   7   2  -1  133.09    5.50
  -7   2   1  140.69    5.50
  -7  -2  -1  119.29   13.30
   7  -2   1  127.19    5.60
   7   2  -1  140.69   14.40
  -7  -2  -1  132.89    5.90
   7   2  -1  138.89    5.80
  -7  -2  -1  136.19    5.80
  -7   2   1  134.59    5.70
   7   2  -1  126.69    5.70
   7  -2   1  126.29    5.70
   7   2  -1  139.19    5.90
  -7   2   1  137.59    5.80
   7  -2   1  128.49    5.40
  -7   2   1  134.99   13.30
  -7   2   1  125.19    5.70
  -7  -2  -1  131.69    5.50
  -7  -2  -1  135.89    5.80
  -7  -2  -1  151.18    5.60
   7   2   1  138.19    5.50
  -7   2  -1  124.59    5.50
  -7  -2   1  126.79    5.70
  -7   2  -1  128.09   12.60
  -7   2  -1  134.49    5.70
   7  -2  -1  136.19    5.50
   7  -2  -1  135.79   13.70
   7  -2  -1  139.19    5.50
   7  -2  -1  131.19    5.80
  -7  -2   1  142.39   14.10
   7   2   1  133.09    5.80
   7   2   1  134.19    5.50
  -7   2  -1  135.89    5.70
  -7   2  -1  127.69    5.60
  -7  -2   1  128.59    5.70
   7   2   1  132.69   13.60
  -7  -2   1  130.09    5.80
  -7  -2   1  136.09    5.50
  -7  -2   1  134.39    6.00
   7   2   1  143.39    5.90
  -7  -2   1  129.79    5.50
   7  -2  -1  138.29    5.70
   7  -2  -1  132.79    5.30
   7   2   1  149.39    6.20
  -7   2  -1  123.59    5.40
   8  -2   1    2.00    1.20
  -8  -2  -1    1.40    1.20
  -8  -2  -1    0.80    1.10
   8  -2   1   -5.90    5.20
  -8  -2  -1    0.70    1.10
   8   2  -1   -0.60    0.80
   8  -2   1    1.70    0.90
   8  -2   1   -0.50    1.00
   8   2  -1   -8.80    5.30
  -8  -2  -1    6.40    6.30
  -8  -2  -1    1.20    1.00
  -8  -2  -1    0.50    1.00
  -8   2   1    3.10    1.30
  -8   2   1    2.40    1.00
   8   2  -1    1.80    1.20
   8  -2   1    0.60    0.90
   8   2  -1    1.20    1.20
  -8   2   1   -0.60    0.90
   8   2  -1   -0.40    1.00
  -8   2   1   10.10    6.80
   8   2  -1    0.80    1.40
  -8   2   1    1.40    1.20
  -8  -2  -1    0.20    1.10
   8  -2  -1    5.10    6.40
  -8  -2   1   -0.30    1.10
   8   2   1    1.90    1.00
  -8  -2   1   -0.10    1.10
   8  -2  -1    1.30    1.10
   8  -2  -1    1.90    1.10
   8  -2  -1    0.90    0.80
  -8  -2   1    0.00    7.00
   8  -2  -1    1.90    1.00
  -8   2  -1   -0.50    0.90
   8  -2  -1    1.20    1.10
  -8   2  -1    2.10    1.20
  -8  -2   1   -0.10    0.90
  -8   2  -1    1.40    1.00
  -8   2  -1    1.70    1.10
  -8   2  -1    0.60    1.10
   8   2   1    0.00    1.30
  -8   2  -1    9.50    6.50
  -8  -2   1    1.40    1.30
  -8  -2   1    0.60    0.90
   8   2   1    2.40    1.20
  -8  -2   1    1.00    1.20
   8   2   1    0.90    0.90
   8   2   1    1.20    1.10
   9  -2   1    5.20    1.20
  -9  -2  -1    4.60    1.60
  -9  -2  -1    5.90    7.80
   9  -2   1    0.40    6.90
  -9  -2  -1    5.50    1.60
  -9   2   1    4.50    1.50
   9   2  -1    7.00    1.90
  -9   2   1    7.50    1.60
  -9  -2  -1    5.80    1.40
  -9   2   1    5.90    1.60
   9  -2   1    7.00    1.20
   9   2  -1    3.70    1.20
  -9   2   1    5.90    1.30
  -9   2   1    3.80    1.30
  -9  -2  -1    5.80    1.70
   9   2  -1    5.60    1.30
   9   2  -1    2.80   12.10
   9   2  -1    5.70    1.50
  -9   2   1    5.00    6.80
  -9  -2  -1    6.40    1.40
   9  -2   1    7.70    1.70
   9  -2  -1   18.30    8.80
  -9   2  -1    7.90    1.70
   9  -2  -1    7.30    1.50
  -9   2  -1    6.40    1.50
  -9  -2   1    7.20    1.50
   9   2   1    8.50    2.90
   9  -2  -1    5.70    1.60
  -9  -2   1    5.00    1.50
   9   2   1    7.00    1.40
   9   2   1    6.10    1.50
  -9   2  -1    4.00    1.30
  -9  -2   1    5.00    1.60
  -9   2  -1    6.20    6.50
   9  -2  -1    8.10    1.30
   9   2   1    0.70    6.90
  -9  -2   1    6.50    1.60
  -9   2  -1    5.60    1.50
  -9   2  -1    4.30    1.30
  -9  -2   1    5.60    1.60
  -9  -2   1   11.20    8.30
 -10   2   1  115.69    5.70
  10   2  -1  104.99    5.70
  10  -2   1  115.69    6.20
 -10  -2  -1  117.19    5.80
  10   2  -1  107.09   17.40
  10  -2   1  118.19    5.20
 -10  -2  -1  108.29   17.30
 -10  -2  -1  107.29    5.50
  10  -2   1  110.69    6.10
  10   2  -1   98.99    5.00
 -10  -2  -1  103.89    5.10
 -10   2   1  115.49    5.30
  10  -2   1  111.19   16.90
 -10   2   1  113.69    5.60
  10   2  -1  108.99    5.40
 -10   2   1  117.79    5.30
 -10   2   1  104.29   16.10
 -10  -2  -1  105.69    5.20
 -10   2  -1  110.99    5.60
 -10   2  -1  104.99    5.10
 -10  -2   1  108.49    5.30
 -10  -2   1  105.09    5.20
  10   2   1  106.99    5.10
 -10  -2   1  107.19    5.50
 -10   2  -1  110.19   16.40
  10   2   1  102.99    5.80
 -10  -2   1  104.99    5.60
 -10   2  -1  109.09    5.40
 -10   2  -1  119.39    5.30
  10  -2  -1  114.59    5.80
  10   2   1  145.89   19.00
  10   2   1  105.99    5.30
  10  -2  -1  120.19   17.10
 -10  -2   1  115.99   17.90
  10  -2  -1  120.19    5.30
 -11   2   1   77.49    4.60
 -11  -2  -1   74.89    4.10
 -11   2   1   65.49    4.00
  11   2  -1   76.09    4.30
  11  -2   1   64.59   14.40
 -11   2   1   73.09    4.20
 -11   2   1   62.29    4.40
  11  -2   1   61.69    4.40
  11   2  -1   92.99   17.30
 -11  -2  -1   83.99    4.20
 -11  -2  -1   75.29    4.70
 -11  -2  -1   72.39    4.50
 -11  -2  -1   88.99   17.10
  11   2  -1   75.99    5.00
 -11   2   1   85.59   15.90
  11  -2   1   64.59    3.90
  11  -2   1   61.49    3.60
 -11   2  -1   67.99    4.40
 -11  -2   1   94.59   19.90
 -11  -2   1   77.39    4.80
  11  -2  -1   67.59    4.50
 -11   2  -1   61.79    4.30
  11  -2  -1   67.69    3.70
 -11  -2   1   70.39    4.00
 -11   2  -1   67.49    4.00
 -11   2  -1   58.39   14.10
  11   2   1   76.89   15.60
 -11  -2   1   68.99    4.10
 -11   2  -1   71.19    4.10
 -11  -2   1   68.29    4.30
  11  -2  -1   87.69   19.00
  11   2   1   79.39    4.40
  11   2   1   80.79    4.90
  11  -2  -1   74.69    4.00
  12  -2   1    8.70   11.90
  12   2  -1   12.50    2.70
  12   2  -1   12.50    2.20
  12  -2   1   15.90    2.10
 -12  -2  -1   12.90    2.10
 -12   2   1   14.40    2.20
 -12   2   1   13.70    2.20
 -12   2   1   14.50   11.00
  12   2  -1   15.80   12.90
 -12  -2  -1   10.10    2.40
 -12  -2  -1   15.10    2.60
 -12   2   1   12.90    2.50
  12  -2   1   15.20    2.70
 -12  -2  -1   12.10    2.20
 -12   2   1   17.60    2.60
 -12   2  -1   12.50    2.50
  12  -2  -1   13.40    2.10
 -12  -2   1   16.80    2.40
  12   2   1   13.80    2.70
  12   2   1    7.70   11.00
 -12  -2   1   14.40    2.20
  12  -2  -1   16.90    2.90
 -12   2  -1   16.80    2.50
 -12   2  -1   14.70    2.50
 -12  -2   1   12.50    2.40
 -12  -2   1   24.00   13.20
 -12   2  -1   18.00   12.20
  12  -2  -1   22.00   13.50
  12   2   1   13.40    2.20
  13   2  -1  -11.60   11.60
 -13   2   1  -12.60   11.50
 -13  -2  -1    2.50    1.80
 -13  -2  -1    1.60    1.60
 -13   2   1   -0.80    1.50
  13  -2   1    0.30    1.40
  13  -2   1   -6.80   12.00
 -13  -2  -1  -18.80   11.80
 -13   2   1    0.10    1.60
 -13   2   1    1.50    1.90
 -13  -2  -1    0.50    2.00
  13  -2   1   -0.90    2.10
  13   2  -1   -3.00    2.20
 -13  -2   1  -12.50   12.10
  13   2   1    0.30    1.60
 -13  -2   1    2.40    1.80
 -13  -2   1   -1.20    1.90
 -13   2  -1    1.90    1.50
  13  -2  -1    7.40   13.70
  13  -2  -1   -1.30    1.40
 -13   2  -1    0.60    1.80
 -13  -2   1    0.30    1.80
 -13   2  -1    8.20   12.40
 -13   2  -1   -0.70    1.70
  13  -2  -1   -0.20    2.00
  13   2   1    2.60    2.40
 -13   2  -1    3.50    1.70
 -14   2   1   25.60    3.40
 -14  -2  -1   18.50    3.20
 -14  -2  -1   26.10    3.00
  14   2  -1   15.40    2.60
 -14   2   1   22.80    2.90
  14   2  -1    3.70   14.70
  14  -2   1   20.30    3.20
 -14  -2  -1   25.70   19.40
  14  -2   1   20.10    2.50
 -14  -2  -1   20.10    2.90
  14  -2   1    0.10   12.50
  14   2  -1   17.10    3.30
 -14   2   1   23.20    2.80
 -14   2   1   13.90   16.10
  14  -2  -1   19.40    3.20
  14   2   1   19.70    2.70
 -14  -2   1   21.60    2.90
 -14  -2   1   20.80    3.20
 -14  -2   1   17.30    2.70
  14   2   1   20.00    3.50
 -14   2  -1   17.30    2.60
  14  -2  -1   15.60    3.30
 -14   2  -1   19.20    3.00
 -14   2  -1   18.10    2.70
 -14  -2   1   17.10   16.20
  14   2   1    3.30   13.80
 -14   2  -1    7.00   14.70
 -15   2   1    6.40    2.20
  15   2  -1    2.90    2.80
 -15  -2  -1    4.60    2.20
  15   2  -1    6.60    2.20
 -15   2   1    5.30    2.40
 -15  -2  -1   -0.40    2.10
 -15   2   1    4.30    2.20
  15  -2   1    4.90    2.80
 -15  -2   1    6.20    2.50
  15  -2  -1    2.30    3.10
 -15  -2   1    5.00    3.40
  15   2   1    1.90    2.50
 -15   2  -1    1.80    2.50
  15  -2  -1    4.00    1.90
 -15   2  -1    8.00    2.20
  15   2   1    1.80    2.00
 -15   2  -1    4.80    2.20
   0  -3   1   -0.30    0.20
   0  -3   1    0.30    0.10
   0   3   1   -0.70    0.90
   0  -3   1    0.10    0.20
   0   3  -1    0.10    0.20
   0  -3  -1    0.10    0.20
   0   3   1    0.30    0.20
   0   3  -1    0.40    0.20
   0  -3   1    0.10    0.20
   0   3   1    0.10    0.20
   0   3   1    0.40    0.20
   0   3  -1   -0.10    0.20
   0   3  -1    0.10    0.20
   0  -3   1    0.30    0.20
   0   3   1    0.10    0.20
   0   3   1   -0.20    0.20
   0  -3  -1    0.00    0.10
   0  -3   1   -0.40    0.80
   0   3  -1    0.10    0.10
   0   3   1   -0.10    0.20
   0  -3  -1   -0.10    0.90
   0   3  -1   -0.10    0.20
   0  -3  -1    0.00    0.20
   0  -3  -1    0.00    0.10
   0   3  -1    0.40    0.80
   0  -3   1    0.10    0.10
   0  -3  -1   -0.30    0.20
  -1  -3  -1  473.15   19.50
   1   3  -1  501.25   19.60
   1  -3   1  486.15   18.70
   1  -3  -1  488.15   19.40
  -1  -3   1  485.65   19.60
   1   3   1  504.05   19.70
  -1   3  -1  451.05   18.60
  -2   3   1  642.14   25.50
  -2  -3  -1  677.93   26.30
   2   3  -1  582.64   26.10
  -2  -3   1  629.64   26.30
   2   3   1  627.64   25.90
   2  -3  -1  667.83   25.70
  -2   3  -1  608.54   24.70
  -3   3   1 4352.06  162.08
  -3  -3   1 4833.92  163.98
   3   3   1 4548.65  162.98
  -4   3   1   20.50    1.40
  -4   3   1   22.50    1.40
   4  -3   1   20.30    1.20
   4   3  -1   19.20    1.50
   4   3  -1   18.10    1.50
   4   3  -1   22.00    5.30
   4   3  -1   18.10    1.30
   4  -3   1   19.20    1.30
  -4   3   1   20.40    1.20
  -4   3   1   23.10    4.70
   4   3  -1   20.80    1.60
   4  -3   1   20.60    1.30
  -4  -3  -1   11.30    4.20
  -4   3   1   20.70    1.40
   4   3  -1   16.20    1.40
   4  -3   1   22.10    1.10
  -4   3   1   20.10    1.30
  -4  -3  -1   16.70    1.20
  -4  -3  -1   16.00    1.20
  -4  -3  -1   15.00    1.30
  -4  -3  -1   17.90    1.40
  -4  -3  -1   19.10    1.40
  -4   3  -1   22.40    1.30
   4  -3  -1   20.20    1.20
  -4  -3   1   24.80    5.80
   4   3   1   22.40    5.30
  -4   3  -1   21.80    4.50
   4   3   1   15.80    1.50
   4   3   1   16.70    1.20
  -4   3  -1   19.80    1.20
  -4  -3   1   19.00    1.20
   4  -3  -1   15.60    4.30
  -4   3  -1   22.60    1.30
   4   3   1   14.80    1.40
  -4  -3   1   17.00    1.50
   4   3   1   14.90    1.50
  -4   3  -1   21.00    1.30
   4   3   1   19.70    1.50
  -4  -3   1   20.40    1.50
  -4  -3   1   19.00    1.50
   4  -3  -1   21.90    1.20
   4  -3  -1   19.90    1.20
   4  -3  -1   19.20    1.40
  -4  -3   1   18.60    1.20
  -4   3  -1   19.40    1.40
  -4  -3   1   17.00    1.40
   4  -3  -1   18.00    1.30
   4   3   1   19.30    1.30
  -5  -3  -1  149.99    5.80
  -5  -3  -1  143.99    5.50
  -5   3   1  138.99   11.20
  -5  -3  -1  140.39    5.70
  -5  -3  -1  141.09    5.80
   5   3  -1  147.39    5.80
   5  -3   1  149.39    5.90
  -5   3   1  134.09    5.60
  -5  -3  -1  130.29   12.00
   5  -3   1  138.99    5.60
   5  -3   1  136.39    5.50
   5   3  -1  142.39    5.80
  -5  -3  -1  142.29    5.70
   5  -3   1  136.49    5.40
   5  -3   1  135.89    5.60
   5   3  -1  133.99    5.40
  -5   3   1  138.89    5.50
   5   3  -1  139.59    5.80
  -5   3   1  139.99    5.50
   5   3  -1  137.59   11.90
  -5   3   1  142.19    5.70
  -5   3   1  142.79    5.60
  -5  -3   1  141.79    5.50
   5  -3  -1  141.99    5.50
  -5   3  -1  147.79    5.60
   5   3   1  139.69    5.80
  -5  -3   1  141.59    5.70
   5  -3  -1  137.29    5.40
  -5   3  -1  143.59    5.50
  -5  -3   1  136.29    5.70
   5   3   1  143.69    5.70
   5  -3  -1  144.69    5.50
   5  -3  -1  124.79   11.00
   5   3   1  138.79    5.40
  -5   3  -1  139.99    5.40
  -5  -3   1  142.39    5.80
  -5   3  -1  133.49   10.70
   5   3   1  134.59   11.70
   5   3   1  140.19    5.50
   5  -3  -1  137.39    5.60
  -5  -3   1  148.89   12.60
   5   3   1  137.09    5.60
   5  -3  -1  139.79    5.60
  -5  -3   1  135.09    5.70
  -5   3  -1  141.49    5.50
  -5   3  -1  136.19    5.60
   6   3  -1  162.58    6.60
   6   3  -1  165.78   14.60
  -6   3   1  183.28   13.90
  -6   3   1  175.98    6.90
  -6  -3  -1  163.88    7.00
  -6  -3  -1  165.88    6.60
  -6  -3  -1  169.68    6.90
  -6   3   1  168.88    6.80
  -6  -3  -1  159.68   14.30
   6  -3   1  170.38    6.50
  -6  -3  -1  167.88    6.60
   6  -3   1  167.18    6.60
  -6   3   1  172.88    6.60
   6  -3   1  153.68   13.10
   6   3  -1  165.48    6.50
   6  -3   1  164.08    6.80
   6   3  -1  173.38    6.90
   6   3  -1  170.18    7.00
  -6  -3  -1  173.98    7.00
   6  -3   1  163.58    6.40
  -6  -3  -1  166.18    6.80
  -6   3   1  173.68    6.90
   6   3  -1  162.88    6.80
  -6   3   1  172.28    6.60
   6  -3   1  171.18    6.80
   6   3   1  172.58    6.90
   6  -3  -1  168.58    6.50
   6   3   1  166.18    6.60
  -6   3  -1  173.78    6.70
  -6   3  -1  168.98    6.50
  -6   3  -1  169.68    6.80
   6  -3  -1  173.48    6.60
  -6  -3   1  176.28   15.20
  -6   3  -1  166.18    6.60
   6  -3  -1  172.58    6.80
   6   3   1  173.48    6.60
  -6  -3   1  170.78    7.00
   6   3   1  173.28    6.90
  -6  -3   1  172.88    6.60
  -6  -3   1  172.98    7.30
   6  -3  -1  157.78   13.70
  -6   3  -1  178.28   13.50
  -6  -3   1  166.38    6.90
  -6  -3   1  165.78    6.80
   6  -3  -1  169.98    6.80
   6   3   1  169.18    6.80
   6  -3  -1  169.98    6.60
   7   3  -1  913.51   43.20
  -7  -3  -1  933.61   42.70
  -7   3   1  828.52   40.10
   7  -3   1  827.72   40.30
  -7   3  -1  848.02   39.80
   7   3   1  838.92   41.10
  -7  -3   1  878.81   46.90
   7  -3  -1  890.01   41.30
  -8  -3  -1    4.40    1.20
  -8   3   1    6.40    1.40
   8   3  -1    8.60    1.70
   8  -3   1    4.80    1.10
   8  -3   1    7.50    1.10
   8  -3   1    7.60    1.50
   8  -3   1    5.80    1.30
  -8   3   1    4.40    1.10
  -8  -3  -1   13.60    7.20
  -8   3   1    7.00    1.30
  -8  -3  -1    6.00    1.30
  -8  -3  -1    5.10    1.40
  -8  -3  -1    5.10    1.50
   8  -3   1   -2.80    5.40
   8   3  -1    8.20    1.80
  -8   3   1    9.00    6.70
   8   3  -1    6.00    1.50
  -8   3   1    7.10    2.20
   8   3  -1    5.60    1.20
  -8  -3  -1    7.10    1.50
   8   3  -1   16.80    7.60
  -8  -3  -1    4.70    1.40
   8   3  -1    6.30    1.20
  -8   3   1    6.90    1.50
  -8   3  -1   13.10    6.00
  -8  -3   1    5.00    1.60
   8  -3  -1   -2.20    6.00
   8   3   1    4.60    6.40
  -8   3  -1    6.00    1.20
  -8   3  -1    4.70    1.20
  -8  -3   1    7.40    1.60
  -8  -3   1    8.10    7.80
  -8   3  -1    5.50    1.30
   8   3   1    6.00    1.20
   8   3   1    4.60    1.10
  -8  -3   1    6.30    1.60
  -8   3  -1    8.60    1.60
  -8   3  -1    8.90    1.50
  -8  -3   1    5.40    1.30
   8   3   1    2.80    1.30
  -8  -3   1    5.20    1.50
   8  -3  -1    5.50    1.40
  -8  -3   1    6.80    1.30
   8  -3  -1    3.30    1.30
   8  -3  -1    5.10    1.20
   8  -3  -1    6.00    1.10
   8   3   1    6.90    2.80
   8   3   1    7.20    1.50
  -9  -3  -1    4.90    1.60
  -9  -3  -1    4.40    1.60
   9   3  -1    2.50    1.10
  -9   3   1    7.00    6.70
  -9   3   1    2.20    1.40
   9  -3   1    7.60    6.50
  -9  -3  -1    3.00    1.30
  -9   3   1    2.70    1.20
  -9   3   1    2.70    1.40
   9  -3   1    1.80    0.90
   9  -3   1    3.50    1.10
  -9  -3  -1    2.80    1.20
  -9  -3  -1    1.90    1.40
   9   3  -1    2.00    1.20
  -9   3   1    3.50    1.40
   9   3  -1    4.90    1.60
   9   3  -1    2.20    1.50
  -9  -3  -1    3.20    7.20
   9  -3   1    2.80    1.50
  -9   3   1    3.20    1.40
   9   3  -1   13.10    8.50
   9  -3  -1    1.60    1.00
   9   3   1   13.70    9.00
   9   3   1    6.00    1.80
  -9   3  -1   11.50    6.80
  -9  -3   1    1.40    1.50
   9   3   1    3.30    1.20
  -9   3  -1    1.90    1.30
  -9   3  -1    3.70    1.40
  -9  -3   1    5.20    1.40
   9  -3  -1    2.60    1.10
  -9   3  -1    2.30    1.10
  -9   3  -1    2.40    1.50
  -9  -3   1    3.00    1.20
   9   3   1    6.10    1.60
   9   3   1    2.00    1.30
   9  -3  -1    9.60    7.20
  -9  -3   1    2.20    1.40
  -9   3  -1    1.00    1.30
 -10   3   1    2.90    1.60
  10   3  -1    7.30    1.80
 -10  -3  -1    3.00    1.50
 -10   3   1    4.90    1.90
  10   3  -1    4.30    1.60
  10  -3   1    4.60    1.20
 -10  -3  -1    5.90    1.60
 -10   3   1    7.20    1.60
 -10   3   1    2.70    1.40
 -10  -3  -1    4.90    1.90
  10  -3   1    2.20    8.20
 -10  -3  -1    5.60    1.80
  10   3  -1    2.80    7.90
  10   3  -1    6.10    2.00
  10  -3   1    3.40    1.80
  10  -3   1    4.30    1.40
 -10   3   1   15.80    8.30
 -10   3  -1    4.00    7.90
 -10  -3   1    8.20    1.60
 -10   3  -1    5.50    1.60
  10  -3  -1   -3.30    7.70
 -10   3  -1    6.00    1.60
 -10   3  -1    1.80    1.40
  10  -3  -1    4.50    1.40
  10   3   1    5.40    1.90
 -10  -3   1    7.30    2.00
 -10  -3   1    5.40    1.60
  10   3   1    6.50    1.80
  10   3   1    4.10    1.40
  10  -3  -1    4.30    1.90
 -10  -3   1   10.50    9.40
 -10  -3   1    3.50    1.70
 -10   3  -1    8.00    1.80
  10  -3  -1    3.60    1.20
  10   3   1   16.70    9.70
 -11   3   1   53.89    3.60
 -11   3   1   61.99    3.80
  11  -3   1   58.59    4.10
  11   3  -1   50.09   13.60
 -11  -3  -1   58.69    4.10
 -11   3   1   65.69    4.20
  11  -3   1   60.19    3.50
  11  -3   1   78.89   15.50
 -11  -3  -1   53.39    3.70
 -11   3   1   56.39    3.90
 -11  -3  -1   59.49   15.20
 -11  -3  -1   58.89    4.30
  11   3  -1   51.39    4.20
  11  -3   1   59.19    3.30
 -11  -3  -1   58.19    3.80
 -11   3   1   50.69   13.70
  11   3  -1   62.09    4.10
 -11   3  -1   72.09   14.20
 -11  -3   1   59.49    4.20
  11  -3  -1   63.99   14.50
 -11   3  -1   68.39    3.80
 -11  -3   1   53.39    3.60
 -11   3  -1   68.99    4.20
  11   3   1   56.29    4.00
  11  -3  -1   60.39    4.40
 -11  -3   1   57.69    4.40
  11  -3  -1   55.89    3.30
 -11   3  -1   60.89    4.10
 -11   3  -1   65.09    3.80
 -11  -3   1   57.69   14.00
  11  -3  -1   56.89    3.60
  11   3   1   55.79    4.50
 -11  -3   1   61.29    3.90
 -12  -3  -1   91.59    5.50
  12   3  -1  110.99    6.20
 -12   3   1   94.09    5.20
  12  -3   1   91.19   17.10
  12   3  -1  115.59   20.30
  12  -3   1   99.39    5.00
 -12  -3  -1   87.49   21.70
 -12  -3  -1   99.99    5.10
 -12  -3  -1   96.79    5.60
  12  -3   1  105.29    5.90
  12  -3   1  100.89    4.80
 -12  -3  -1  104.59    5.40
 -12   3   1   85.79   17.60
 -12   3   1  102.59    5.30
 -12   3   1   92.79    5.60
  12   3  -1  106.39    5.50
 -12   3   1   97.59    5.70
  12   3   1  100.69    6.10
  12  -3  -1  143.69   20.50
 -12   3  -1  105.59    5.20
 -12  -3   1  111.09    5.50
 -12  -3   1  110.39   19.70
 -12  -3   1  105.99    5.20
 -12  -3   1  107.29    6.00
 -12   3  -1   91.79   17.60
  12  -3  -1   95.09    5.70
  12   3   1   99.19    5.30
  12   3   1   94.19   18.40
 -12   3  -1  101.89    5.70
  12  -3  -1   95.59    5.00
 -12   3  -1   94.89    6.00
  13  -3   1    7.70    2.50
  13  -3   1   29.10   14.70
  13  -3   1    9.10    1.80
  13   3  -1    6.40    2.10
  13   3  -1   11.20    2.90
 -13   3   1    9.70    2.30
 -13  -3  -1   11.50    2.30
 -13   3   1    9.10    2.10
 -13  -3  -1    8.60    2.30
 -13  -3  -1    3.20   14.50
 -13  -3  -1    6.70    2.10
  13   3  -1    9.40   13.70
 -13   3   1   19.30   12.70
 -13   3   1    6.80    2.20
 -13   3   1   11.40    2.60
  13   3   1   10.20    2.90
 -13   3  -1   11.10    2.10
 -13   3  -1    6.60    2.30
  13   3   1    7.00    2.10
 -13   3  -1    9.40   13.20
  13  -3  -1   11.30    2.00
 -13  -3   1    6.60    1.90
 -13  -3   1    9.40    2.50
 -13  -3   1   12.20    2.30
 -13  -3   1    7.90   14.50
 -13   3  -1    8.80    2.10
 -13   3  -1   11.10    2.40
  13  -3  -1    5.30    2.40
  13  -3  -1   17.80   14.20
  13   3   1    1.30   14.10
 -14   3   1    0.70    1.70
 -14  -3  -1  -16.70   15.30
  14  -3   1  -20.50   12.40
 -14  -3  -1   -1.10    1.80
 -14   3   1    0.20    1.70
  14   3  -1   -3.00    1.60
 -14  -3  -1    1.60    1.90
 -14  -3  -1    1.00    1.90
  14  -3   1   -0.60    2.20
 -14   3   1    1.50    2.00
  14  -3   1    1.00    1.50
 -14   3   1    2.10   13.90
  14   3  -1    2.00   16.00
  14   3   1   -1.30    2.40
 -14   3  -1    1.10    1.90
 -14  -3   1    1.30    1.90
  14  -3  -1   -1.60    1.50
 -14  -3   1    1.30    2.00
  14   3   1    7.50   14.70
 -14   3  -1    0.20    1.70
 -14   3  -1    1.00    2.00
  14   3   1   -2.40    1.60
  14  -3  -1   -2.30    2.20
 -14  -3   1    0.30    1.80
 -14   3  -1   16.60   14.40
  15  -3   1   22.70    3.60
 -15   3   1   28.40    3.30
  15   3  -1   22.80    4.00
  15   3  -1   23.70    3.10
 -15   3   1   26.70    3.20
 -15  -3  -1   25.60    3.60
  15  -3   1   25.80    2.80
 -15  -3  -1   27.30    4.90
 -15   3   1   21.90    3.30
  15  -3  -1   26.30    2.80
 -15   3  -1   20.40    3.70
 -15   3  -1   26.60    3.10
 -15   3  -1   19.50    3.00
  15  -3  -1   26.00    6.10
  15   3   1   23.80    3.00
 -15  -3   1   26.40    3.80
 -15  -3   1   20.40    3.50
  15   3   1   23.10    3.90
   0  -4  -1  476.85   19.10
   0  -4   1  470.75   18.50
   0   4  -1  423.66   18.40
   1   4  -1 2576.14   96.79
  -1   4   1 2663.73   96.99
   1   4   1 2720.33   97.29
  -1   4  -1 2718.73   96.39
   1  -4  -1 2930.91   97.29
   2   4  -1  260.67   13.40
  -2  -4  -1  280.47   13.70
  -2   4   1  229.18   12.40
   2   4   1  268.87   13.20
  -2  -4   1  285.17   13.90
   2  -4  -1  222.18   12.20
  -3  -4  -1  530.35   23.90
  -3   4   1  537.15   23.00
   3   4  -1  499.65   23.50
   3   4   1  511.15   25.40
   3  -4  -1  482.15   22.50
  -3   4  -1  502.05   22.00
  -3  -4   1  537.05   24.20
  -4   4   1  635.54   29.00
  -4  -4  -1  696.43   30.90
   4   4  -1  663.53   30.40
   4   4   1  671.73   33.20
  -4  -4   1  676.63   31.00
  -4   4  -1  646.24   28.50
   4  -4  -1  686.03   29.50
   5   4  -1  113.69    4.80
   5  -4   1  123.59    4.70
  -5   4   1  130.29   10.70
  -5   4   1  120.69    4.90
   5  -4   1  126.69    4.60
  -5  -4  -1  118.89    5.00
  -5  -4  -1  119.69    4.90
  -5   4   1  119.89    4.80
   5   4  -1  117.99    5.10
   5   4  -1  114.79    4.70
  -5  -4  -1  108.79   11.50
  -5  -4  -1  117.69    5.00
  -5  -4  -1  119.69    4.70
   5  -4   1  125.59    4.80
   5  -4   1  120.69    4.90
  -5  -4  -1  117.29    5.10
  -5   4   1  121.29    4.80
   5  -4   1  128.99    4.90
   5   4  -1  112.39    5.20
   5   4  -1  130.69   12.00
   5   4  -1  110.79    5.00
  -5   4   1  127.19    5.00
  -5   4   1  125.99    5.00
   5   4  -1  118.39    5.10
  -5  -4  -1  116.29    4.80
   5   4   1  117.69    5.20
  -5   4  -1  130.09    4.90
  -5   4  -1  127.29   10.30
   5  -4  -1  115.59    4.80
  -5   4  -1  125.39    4.70
   5  -4  -1  118.19    4.90
  -5  -4   1  116.49    4.80
   5  -4  -1  121.49    4.70
   5   4   1  115.09    4.80
   5  -4  -1  121.59    4.70
   5   4   1  109.89    5.00
  -5  -4   1  121.09    4.70
   5   4   1  116.69    4.70
  -5  -4   1  115.29    5.10
   5  -4  -1  120.49   10.90
   5   4   1  115.99    5.10
  -5  -4   1  116.09    5.10
  -5   4  -1  119.99    4.80
   5  -4  -1  125.59    5.00
   5   4   1  115.79    5.10
   5   4   1  103.99   10.90
  -5   4  -1  123.39    4.90
  -5  -4   1  121.09    5.20
  -5   4  -1  123.09    4.80
  -5  -4   1  111.89    4.90
   6  -4   1   84.89    3.90
  -6  -4  -1   98.99    4.00
   6   4  -1   95.49    4.50
  -6  -4  -1   91.09    4.30
  -6   4   1   90.09    4.00
   6  -4   1   84.99    3.80
   6   4  -1   83.69   14.50
  -6  -4  -1  108.89   13.70
  -6  -4  -1   95.99    4.30
   6   4  -1   96.49    4.00
  -6   4   1   95.69    4.10
  -6   4   1   82.39    4.50
   6  -4   1   84.19    4.10
   6  -4   1   86.89    3.70
  -6   4   1   91.99   10.30
   6   4  -1   87.29    4.20
  -6  -4  -1   92.19    4.20
   6  -4   1   96.49    4.10
  -6  -4  -1   94.49    4.30
   6   4  -1   92.19    4.00
  -6   4   1   91.99    4.00
  -6   4   1   91.59    4.20
  -6  -4  -1   95.19    4.40
   6   4   1   92.99    4.20
  -6  -4   1  101.39    4.00
  -6  -4   1   94.49    4.40
   6   4   1   93.09    4.00
   6  -4  -1   78.29   10.70
  -6  -4   1   90.39    4.30
  -6  -4   1   93.99    4.00
  -6   4  -1   80.79    9.40
   6  -4  -1   89.19    3.80
   6  -4  -1   85.89    4.20
  -6   4  -1   93.39    4.20
   6   4   1   71.09   10.90
  -6  -4   1   92.29    4.20
   6  -4  -1   95.79    4.20
   6   4   1   91.49    4.00
   6   4   1   90.79    4.30
  -6   4  -1   89.49    4.10
   6  -4  -1   91.39    3.90
   6   4   1  100.19    4.40
  -6  -4   1   95.79    4.30
  -6  -4   1   96.09   12.70
  -6   4  -1   86.09    4.00
  -6   4  -1   88.09    4.10
  -6   4  -1   88.59    3.90
   6  -4  -1   94.19    4.00
  -7   4   1    5.20    5.40
   7  -4   1    3.50    0.90
   7  -4   1    3.90    1.00
   7  -4   1    2.20    1.00
  -7   4   1    3.90    1.20
   7  -4   1    3.70    1.20
  -7   4   1    3.70    1.20
   7   4  -1   -6.40    5.10
  -7  -4  -1    2.80    1.30
  -7  -4  -1    3.80    1.20
   7   4  -1    2.80    1.00
   7   4  -1    3.40    1.40
  -7   4   1    2.20    1.10
  -7  -4  -1    2.00    1.00
  -7  -4  -1    1.70    1.10
  -7   4   1    3.80    1.30
   7   4  -1    3.80    1.50
  -7   4   1    2.00    1.00
   7  -4   1    5.00    4.60
   7  -4   1    4.70    0.90
   7   4  -1    3.90    1.00
  -7  -4  -1    1.90    1.10
   7   4  -1    3.70    1.30
  -7  -4  -1    3.70    1.40
  -7  -4  -1    4.80    6.40
  -7   4  -1    2.90    1.20
  -7   4  -1    5.50    5.00
   7   4   1    1.70    1.00
  -7  -4   1    5.60    1.50
  -7  -4   1    2.50    1.00
   7  -4  -1   -1.20    4.30
  -7  -4   1    3.00    1.30
   7  -4  -1    3.40    1.20
   7   4   1    3.10    1.30
   7   4   1   -1.10    4.50
   7  -4  -1    3.50    1.20
   7   4   1    3.20    1.00
  -7   4  -1    2.60    1.10
   7  -4  -1    3.40    1.00
  -7  -4   1    4.20    1.10
   7   4   1    1.20    1.10
  -7   4  -1    3.30    1.00
  -7   4  -1    2.90    1.00
  -7  -4   1    3.00    1.30
   7   4   1    3.40    1.40
  -7   4  -1    3.80    1.20
  -7  -4   1    2.90    1.30
   7  -4  -1    3.20    0.90
   7  -4  -1    2.90    0.90
  -7  -4   1    1.10    6.30
   8   4  -1  369.96   25.10
   8   4  -1  381.86   14.20
   8   4  -1  372.86   14.30
  -8  -4  -1  373.06   14.10
   8  -4   1  367.86   13.50
  -8   4   1  381.76   24.10
   8   4  -1  381.66   13.80
   8  -4   1  381.66   24.30
  -8   4   1  384.26   14.10
  -8  -4  -1  383.86   14.00
   8   4  -1  363.66   14.00
  -8   4   1  363.86   14.00
  -8   4   1  350.76   13.70
   8  -4   1  372.66   14.00
   8  -4   1  369.56   14.00
   8  -4   1  373.36   13.80
  -8  -4   1  377.76   14.20
   8  -4  -1  374.36   13.60
  -8   4  -1  349.27   13.90
  -8  -4   1  377.76   14.40
   8  -4  -1  367.46   14.00
   8  -4  -1  376.46   24.80
  -8   4  -1  363.36   23.30
   8   4   1  365.06   13.70
  -8  -4   1  369.36   14.10
   8   4   1  327.17   23.70
  -8   4  -1  359.86   13.90
   8   4   1  381.86   13.80
  -8   4  -1  371.76   14.00
   8   4   1  370.76   14.10
  -8  -4   1  410.36   27.10
   8   4   1  378.16   14.30
   8  -4  -1  359.96   13.80
   8   4   1  397.76   14.20
  -8  -4   1  377.36   14.10
  -8   4  -1  352.56   13.70
   8  -4  -1  369.76   14.00
  -9  -4  -1   63.59    3.30
  -9   4   1   67.89   12.20
  -9   4   1   57.09    3.60
  -9   4   1   61.39    3.40
  -9  -4  -1   58.59    3.30
  -9   4   1   57.59    3.50
  -9   4   1   56.79    3.60
  -9  -4  -1   53.09    3.50
   9  -4   1   64.29    3.20
   9   4  -1   58.29    3.30
   9  -4   1   76.69   12.80
  -9  -4  -1   59.29    3.90
   9   4  -1   58.39    3.80
  -9   4   1   60.59    3.40
   9   4  -1   57.29    3.20
  -9  -4  -1   44.70   11.90
   9  -4   1   69.59    3.70
   9   4  -1   63.99   13.10
   9   4  -1   59.99    4.10
  -9  -4   1   63.19    3.50
   9   4   1   59.29    3.80
  -9   4  -1   62.59    3.60
   9  -4  -1   61.09    3.70
  -9  -4   1   69.09   13.60
   9  -4  -1   63.89    3.10
  -9   4  -1   59.09    3.60
   9   4   1   53.69    3.20
  -9   4  -1   57.49   11.00
  -9   4  -1   65.79    3.70
  -9  -4   1   59.89    3.60
  -9  -4   1   58.99    3.30
  -9  -4   1   62.49    4.00
   9  -4  -1   48.90   11.80
   9   4   1   58.09    3.70
   9  -4  -1   63.69    3.30
  -9   4  -1   63.29    3.40
   9   4   1   54.29    3.30
  -9   4  -1   59.69    3.30
 -10   4   1  423.26   15.80
  10  -4   1  401.06   15.00
  10  -4   1  384.76   27.70
 -10  -4  -1  409.96   30.60
  10   4  -1  397.26   15.70
  10  -4   1  399.06   15.80
 -10   4   1  412.26   15.40
 -10   4   1  423.56   15.80
 -10   4   1  409.16   15.40
  10   4  -1  419.06   16.00
  10  -4   1  403.06   15.10
 -10   4   1  397.46   28.00
  10   4  -1  398.06   29.50
 -10  -4  -1  415.86   15.90
 -10  -4  -1  412.66   15.40
 -10  -4  -1  416.06   15.50
  10  -4  -1  404.76   15.10
 -10  -4   1  395.76   15.30
  10   4   1  424.66   15.40
  10  -4  -1  433.56   15.30
  10  -4  -1  336.77   27.70
 -10   4  -1  422.86   28.10
  10   4   1  411.46   15.70
 -10  -4   1  399.56   15.90
  10  -4  -1  422.96   15.80
 -10   4  -1  407.76   15.40
 -10   4  -1  415.66   15.70
 -10   4  -1  422.36   15.50
 -10  -4   1  405.76   15.50
  10   4   1  419.36   16.00
 -10  -4   1  396.66   30.10
 -10   4  -1  409.56   15.60
 -10  -4   1  388.76   15.70
  10   4   1  367.36   28.70
  11  -4   1  334.77   12.80
  11   4  -1  357.76   13.90
 -11   4   1  348.97   13.50
  11  -4   1  331.47   12.60
 -11   4   1  331.07   13.60
 -11   4   1  331.87   13.10
 -11  -4  -1  328.87   29.30
 -11  -4  -1  331.47   14.40
  11   4  -1  308.87   27.50
 -11  -4  -1  334.67   13.00
  11   4  -1  342.37   13.40
 -11  -4  -1  331.07   13.10
 -11   4   1  338.47   13.40
  11  -4   1  350.36   27.20
  11  -4   1  329.67   13.40
 -11   4   1  325.77   27.10
 -11  -4  -1  327.77   13.30
 -11   4  -1  335.47   13.60
 -11   4  -1  330.07   13.30
  11  -4  -1  339.07   13.50
 -11  -4   1  291.67   27.80
 -11  -4   1  323.87   14.40
 -11   4  -1  335.77   13.10
 -11   4  -1  314.77   26.40
  11   4   1  336.67   13.30
  11  -4  -1  331.97   27.60
 -11   4  -1  353.36   13.50
  11   4   1  334.07   13.70
  11   4   1  309.77   27.40
 -11  -4   1  362.96   13.30
  11  -4  -1  347.27   12.90
 -11  -4   1  325.37   13.00
 -11  -4   1  336.27   13.40
 -12   4   1    2.30    1.60
 -12  -4  -1    0.30    1.60
 -12  -4  -1   -0.20    1.90
 -12   4   1    1.40    1.90
  12   4  -1    0.10    2.20
 -12   4   1    0.20    1.80
  12  -4   1   -0.10    1.20
  12  -4   1    0.10    1.90
  12   4  -1    1.50    1.80
  12  -4   1    1.50    1.30
  12   4  -1    3.50   11.60
  12  -4   1    3.90   10.20
 -12   4   1   -5.10    9.70
 -12  -4  -1   21.10   13.10
 -12   4   1    0.10    1.50
 -12  -4  -1   -1.10    1.60
 -12  -4   1    0.00    1.50
 -12   4  -1   -9.90    9.70
  12  -4  -1    0.40    1.40
  12  -4  -1    1.80    2.00
  12   4   1    4.10   10.30
  12   4   1    2.20    2.20
 -12  -4   1    0.60    1.60
  12   4   1    1.10    1.80
 -12  -4   1    2.70    2.10
 -12   4  -1    0.20    1.80
 -12  -4   1   -1.80   11.10
 -12   4  -1    1.40    1.80
 -12   4  -1    0.10    1.50
  12  -4  -1    1.40   11.00
  13   4  -1   24.20   14.70
 -13  -4  -1   30.20    3.60
 -13   4   1   27.00    3.30
 -13   4   1   28.50   13.50
  13  -4   1   27.80    2.70
 -13   4   1   25.70    3.00
 -13   4   1   34.90    3.10
 -13   4   1   30.00    3.10
  13   4  -1   33.80    3.40
  13   4  -1   34.90    4.10
 -13  -4  -1   34.00    3.30
  13  -4   1   55.39   17.30
 -13  -4  -1   32.80    3.20
 -13  -4  -1   16.20   14.40
  13  -4   1   32.90    3.60
 -13  -4   1   30.00    3.00
 -13   4  -1   24.70    3.10
 -13  -4   1   32.10    3.50
 -13   4  -1   32.40    3.20
 -13  -4   1   26.40   16.20
  13  -4  -1   32.10    2.90
  13   4   1   16.70   14.20
 -13   4  -1   48.10   15.00
 -13   4  -1   30.30    3.10
 -13   4  -1   36.10    3.50
  13  -4  -1   41.50   15.90
 -13  -4   1   28.80    3.00
  13  -4  -1   34.00    3.70
  13   4   1   32.50    4.00
  14   4  -1   29.70   18.40
 -14   4   1   27.20    3.20
  14  -4   1   27.40    2.70
 -14  -4  -1   21.40    3.20
 -14   4   1   26.00    3.10
  14   4  -1   31.20    4.10
  14   4  -1   18.30    2.80
 -14   4   1   40.20   17.20
  14  -4   1   26.10    3.60
 -14   4   1   21.20    3.10
  14  -4   1    0.70   14.20
 -14  -4  -1   10.70   17.00
 -14  -4  -1   20.50    2.90
 -14  -4  -1   25.20    3.00
  14  -4  -1   -8.80   13.30
 -14   4  -1   27.90    3.10
 -14  -4   1   25.10    3.40
 -14   4  -1   38.90   17.20
 -14  -4   1   21.70   17.20
  14  -4  -1   29.00    2.80
 -14  -4   1   23.80    3.10
  14   4   1   12.60   15.60
 -14  -4   1   25.20    2.90
  14  -4  -1   24.40    3.60
 -14   4  -1   25.40    3.20
  14   4   1   24.50    5.50
 -14   4  -1   26.50    3.10
  14   4   1   22.10    3.00
   0  -5  -1   -0.30    0.30
   0  -5  -1   -0.40    0.40
   0   5  -1    0.20    0.30
   0  -5   1    0.10    0.40
   0   5  -1    0.60    0.50
   0  -5   1    2.00    2.00
   0  -5  -1   -0.20    0.30
   0  -5   1    0.40    0.50
   0  -5   1    0.00    0.30
   0   5   1   -0.20    0.30
   0  -5   1    0.30    0.20
   0   5  -1   -0.40    0.40
   0   5   1   -0.20    0.40
   0   5   1   -0.40    0.30
   0  -5   1   -0.20    0.30
   0   5   1    0.60    0.50
   0   5   1   -0.20    0.40
   0   5  -1    0.20    0.20
   0  -5  -1    0.10    0.40
   0  -5   1   -0.30    0.30
   0  -5  -1   -0.10    0.40
   0   5  -1    0.90    2.00
   0   5   1   -2.20    1.50
   0  -5  -1   -2.10    1.60
   0   5  -1    0.10    0.40
   0   5   1   -0.10    0.40
   1  -5   1  538.75   23.00
   1   5  -1  551.44   23.40
  -1  -5  -1  565.04   23.70
  -1   5   1  619.64   29.30
   1   5   1  539.55   23.60
  -1   5  -1  554.74   22.80
   1  -5  -1  601.54   23.70
   2   5  -1  732.93   30.10
  -2  -5  -1  758.32   30.40
   2  -5   1  728.13   28.80
   2  -5  -1  696.43   29.30
   2   5   1  726.93   30.00
   2  -5  -1  697.13   29.30
  -3  -5  -1   22.70    1.30
   3   5  -1   20.50    1.20
  -3  -5  -1   24.30    1.40
   3  -5   1   20.90    1.30
  -3   5   1   21.90    1.30
  -3   5   1   23.50    1.30
  -3   5   1   24.60    1.40
  -3   5   1   20.50    4.20
  -3   5   1   25.20    1.40
  -3   5   1   23.90    1.30
  -3  -5  -1   21.80    5.20
   3  -5   1   20.40    1.10
   3   5  -1   20.40    5.70
   3   5  -1   20.00    1.50
   3   5  -1   22.50    1.50
   3   5  -1   23.00    1.60
  -3  -5  -1   23.60    1.60
   3  -5   1   21.50    1.20
  -3  -5  -1   24.50    1.60
   3   5  -1   19.50    1.30
  -3  -5  -1   25.30    1.60
   3  -5   1   19.80    1.10
   3  -5   1   22.60    1.40
   3   5  -1   24.20    1.60
  -3  -5  -1   22.40    1.20
   3  -5  -1   23.90    1.40
  -3  -5   1   20.40    1.50
  -3  -5   1   21.30    5.20
   3   5   1   24.60    1.60
   3  -5  -1   21.30    1.40
   3   5   1   21.70    1.40
  -3   5  -1   20.90    1.30
   3  -5  -1   28.50    4.70
   3   5   1   23.70    1.60
  -3  -5   1   23.20    1.60
   3   5   1   24.70    1.50
   3  -5  -1   23.20    1.20
  -3   5  -1   23.40    1.30
  -3  -5   1   20.70    1.30
  -3  -5   1   24.00    1.50
  -3  -5   1   19.70    1.10
   3   5   1   24.30    5.10
  -3   5  -1   21.00    4.00
   3  -5  -1   23.10    1.20
  -3   5  -1   22.60    1.30
  -3   5  -1   19.80    1.20
  -3   5  -1   21.60    1.20
   3   5   1   20.10    1.40
   4   5  -1   20.30    1.80
  -4   5   1   21.00    4.90
  -4   5   1   22.70    1.50
   4   5  -1   22.10    1.80
  -4   5   1   25.10    1.40
   4   5  -1   19.10    1.70
  -4  -5  -1   26.90    1.60
   4   5  -1   18.20    1.50
   4   5  -1   18.40    1.60
   4  -5   1   19.50    1.20
  -4  -5  -1   26.60    1.80
  -4  -5  -1   26.10    1.60
  -4   5   1   23.40    1.40
   4  -5   1   16.90    1.40
  -4  -5  -1   20.60    1.70
   4   5  -1   15.30    6.50
  -4   5   1   24.80    1.50
  -4  -5  -1   25.00    1.40
  -4  -5  -1   29.10    6.40
  -4  -5  -1   24.80    1.70
   4  -5   1   19.10    1.30
  -4   5   1   24.80    1.50
   4   5   1   23.70    1.70
  -4   5  -1   17.80    1.40
  -4  -5   1   19.50    1.40
  -4  -5   1   20.10    1.60
  -4  -5   1   20.40    1.60
   4   5   1   21.90    1.60
  -4  -5   1   15.70    5.70
   4   5   1   25.40    1.80
  -4   5  -1   17.60    1.30
   4  -5  -1   17.30    4.60
   4   5   1   22.10    1.30
  -4   5  -1   24.80    4.90
   4  -5  -1   24.10    1.40
  -4  -5   1   20.30    1.70
  -4   5  -1   20.30    1.40
   4  -5  -1   23.80    1.60
   4   5   1   20.80    5.70
  -4  -5   1   21.30    1.70
  -4  -5   1   19.40    1.30
   4  -5  -1   25.10    1.40
   4  -5  -1   25.00    1.30
   4   5   1   26.00    1.80
  -4   5  -1   19.50    1.50
   4   5   1   26.60    1.60
   4  -5  -1   22.30    1.50
   5   5  -1  490.15   26.10
  -5  -5  -1  482.65   26.90
  -5   5   1  507.45   24.90
  -5  -5   1  520.15   27.70
   5   5   1  545.05   26.60
  -5   5  -1  509.95   24.50
   5  -5  -1  458.35   24.80
   6   5  -1  100.69    4.70
   6  -5   1   97.89    4.40
  -6  -5  -1   97.49    4.40
  -6   5   1   88.19    4.10
  -6  -5  -1   98.79    4.20
   6   5  -1  102.39    4.30
   6   5  -1  108.49   12.50
   6  -5   1   89.89    4.00
  -6  -5  -1   99.49    4.30
  -6  -5  -1  104.19   16.10
  -6   5   1   91.59    4.30
   6  -5   1  102.59    4.00
   6   5  -1  103.69    4.20
   6   5  -1  105.59    4.60
  -6   5   1   85.19   11.00
  -6   5   1   94.29    4.40
  -6  -5  -1   96.19    4.40
  -6  -5  -1   97.49    4.90
  -6  -5  -1   94.59    4.60
   6  -5   1   99.19    4.30
  -6   5   1   94.79    4.30
   6   5  -1  106.29    4.70
   6  -5   1   96.69    4.30
   6  -5  -1   92.49    4.20
  -6   5  -1   98.99    4.20
   6   5   1   93.59    4.60
  -6  -5   1  106.99    4.70
   6   5   1   95.19    4.30
  -6  -5   1  104.39    4.10
   6   5   1   95.09    4.20
  -6  -5   1  102.19    4.50
   6   5   1   93.59    4.40
  -6   5  -1   99.89    4.40
   6  -5  -1   98.09    4.40
   6  -5  -1  105.59   11.10
  -6   5  -1  105.79    4.30
  -6   5  -1   99.69   10.20
   6  -5  -1   93.19    4.00
  -6   5  -1   98.19    4.30
  -6  -5   1  105.59    4.70
  -6  -5   1   99.89    4.50
   6  -5  -1   87.49    4.30
  -6  -5   1  114.39   16.80
  -6   5  -1   97.39    4.40
   6   5   1  106.69    5.10
   6  -5  -1   91.59    4.10
   6   5   1   91.49   12.00
  -6  -5   1  101.69    4.60
   7   5  -1  110.59    5.20
   7  -5   1  114.59    4.60
  -7  -5  -1  106.19    5.10
   7   5  -1  115.29   14.40
   7  -5   1  115.59    4.50
  -7  -5  -1  110.99    5.10
   7  -5   1  112.49    4.90
  -7   5   1  109.29    5.00
   7  -5   1  115.59    4.90
  -7   5   1  107.09    4.70
  -7   5   1  113.49    5.00
  -7  -5  -1  107.09    4.60
   7   5  -1  107.09    5.10
  -7  -5  -1  107.99    5.00
   7  -5   1  108.39    4.70
  -7   5   1   95.79   11.10
   7   5  -1  104.89    4.70
   7   5  -1  105.49    4.60
   7   5  -1  112.79    5.10
  -7  -5  -1  113.79   14.90
  -7   5   1  109.49    4.90
  -7  -5  -1  105.79    4.90
  -7  -5  -1  104.29    4.70
  -7  -5   1  109.49    5.10
   7  -5  -1  109.79    5.00
  -7   5  -1  111.59    4.80
  -7  -5   1  110.79    4.80
  -7   5  -1  114.39    4.90
   7  -5  -1  109.29    4.90
   7   5   1  111.19    4.70
  -7   5  -1  116.09    4.70
  -7  -5   1  108.49    5.00
  -7   5  -1   96.99   11.10
  -7  -5   1  110.39    5.00
   7  -5  -1  108.89    4.70
  -7  -5   1  110.59    5.20
  -7  -5   1  112.09    4.70
   7  -5  -1   90.99   12.50
   7   5   1  104.89    5.20
  -7   5  -1  109.19    4.70
   7  -5  -1  106.99    4.60
   7  -5  -1  109.49    4.50
  -7  -5   1  122.59   14.20
   7   5   1  110.89    5.00
   7   5   1  105.29    4.70
  -7   5  -1  110.09    5.30
   7   5   1  119.09    5.20
   8  -5   1  115.79    5.00
  -8  -5  -1  139.29   16.10
  -8   5   1  115.89    5.00
   8   5  -1  108.59    5.20
  -8   5   1  117.29    5.00
   8   5  -1  128.89   16.30
   8  -5   1  113.49    5.10
   8  -5   1  113.39    4.80
  -8   5   1  120.79    5.30
  -8  -5  -1  108.09    5.00
   8  -5   1  113.39    5.10
   8  -5   1  116.99    4.70
   8   5  -1  108.89    4.90
  -8  -5  -1  111.09    4.90
  -8  -5  -1  106.69    5.40
  -8   5   1  118.49    5.30
   8   5  -1  109.99    5.50
  -8  -5  -1  117.49    5.30
   8   5  -1  107.49    4.90
  -8  -5  -1  113.89    5.40
   8   5  -1  109.39    5.40
  -8  -5  -1  107.59    5.30
  -8   5   1  127.59   13.60
  -8   5  -1  114.49    5.20
   8   5   1  112.29    5.20
  -8  -5   1  112.69    4.90
  -8  -5   1  114.19    5.50
   8   5   1  107.99    4.90
  -8   5  -1  109.59   13.80
   8  -5  -1  114.09    5.00
   8   5   1  115.79    6.00
   8  -5  -1  127.19   14.70
  -8  -5   1  108.49    5.00
  -8  -5   1  115.29   15.80
  -8  -5   1  108.59    5.30
  -8  -5   1  103.29    5.40
  -8   5  -1  117.49    4.90
  -8  -5   1  110.69    5.20
  -8   5  -1  106.59    4.90
   8  -5  -1  114.59    4.90
   8  -5  -1  113.79    5.30
   8  -5  -1  116.39    4.70
   8  -5  -1  116.49    5.20
   8   5   1  110.39   15.30
  -8   5  -1  120.69    5.20
   8   5   1  112.39    5.40
  -8   5  -1  111.29    5.10
  -9  -5  -1   74.99    4.10
  -9  -5  -1   92.59   18.90
   9   5  -1   72.19    3.80
   9   5  -1   73.99    4.00
  -9   5   1   77.89    4.30
  -9  -5  -1   75.89    4.40
   9   5  -1   78.49    4.60
  -9   5   1   74.29   12.60
   9  -5   1   82.09   13.80
  -9  -5  -1   75.89    4.00
  -9  -5  -1   74.09    4.20
   9   5  -1   71.79    4.40
  -9   5   1   85.89    4.40
  -9   5   1   82.69    4.30
   9  -5   1   85.99    4.40
   9   5  -1   93.49   15.50
  -9   5   1   78.69    4.00
  -9   5   1   83.99    4.10
   9  -5   1   88.49    3.70
   9  -5  -1   81.79    3.90
   9   5   1   70.49    3.80
  -9   5  -1   79.59   12.70
  -9  -5   1   92.89   15.50
  -9   5  -1   83.19    4.30
  -9  -5   1   83.69    4.50
   9   5   1   77.09    4.40
   9  -5  -1   79.69    3.70
  -9  -5   1   87.09    4.80
  -9   5  -1   84.79    4.30
  -9  -5   1   76.39    4.00
   9  -5  -1   95.09   14.20
  -9   5  -1   82.19    4.00
   9   5   1   71.69    3.90
  -9   5  -1   82.29    4.00
   9   5   1   61.99   12.60
  -9   5  -1   79.89    4.30
   9   5   1   74.39    4.50
   9  -5  -1   87.29    4.50
  -9  -5   1   80.19    4.10
  10   5  -1    3.00    2.00
 -10  -5  -1    2.50    1.90
 -10   5   1    2.50    1.40
  10  -5   1    3.30    1.10
  10  -5   1    2.60    1.20
 -10   5   1   10.00    8.90
 -10  -5  -1    1.80    1.60
  10  -5   1    1.00    7.50
  10   5  -1    5.10    1.90
 -10   5   1    1.10    1.60
 -10   5   1    3.00    1.50
 -10  -5  -1    2.40    1.40
 -10  -5  -1   12.90    9.90
 -10  -5  -1    3.10    1.60
  10   5  -1    9.50    9.50
 -10   5   1    4.50    1.50
 -10  -5   1    5.00    1.60
 -10   5  -1    4.00    1.40
  10  -5  -1    1.70    1.70
 -10  -5   1    2.90    1.40
 -10   5  -1    5.40    1.60
 -10   5  -1    3.50    1.70
 -10  -5   1    3.40    9.10
  10   5   1    7.10    9.50
  10   5   1    2.20    2.10
  10  -5  -1    3.30    1.20
 -10  -5   1    0.30    1.80
 -10   5  -1    4.70    1.50
 -10  -5   1    1.90    1.70
  10  -5  -1    6.50    9.20
 -10   5  -1    3.30    7.20
  10   5   1    4.10    1.90
  10  -5  -1    3.30    2.10
  11   5  -1   95.29    5.40
  11  -5   1   77.69   15.50
 -11  -5  -1   88.79   18.70
  11   5  -1   95.69    5.60
 -11   5   1  100.39    5.30
 -11   5   1  107.99    6.00
  11  -5   1  101.99    4.70
  11  -5   1   84.89    4.70
 -11   5   1  101.99    5.00
  11   5  -1   99.89   18.50
 -11  -5  -1   93.89    5.30
  11  -5   1   91.49    5.30
 -11  -5  -1  100.09    5.10
 -11   5   1  104.79   17.00
 -11  -5  -1   93.39    4.80
 -11   5  -1   86.39    4.90
 -11   5  -1   75.79   14.40
 -11  -5   1   89.29   17.70
  11   5   1  113.39   18.30
  11  -5  -1   92.69   16.80
 -11   5  -1   97.99    5.20
 -11  -5   1   90.89    5.10
 -11   5  -1   96.59    4.90
  11   5   1   99.59    5.40
 -11  -5   1   85.89    4.80
  11   5   1   98.99    5.90
  11  -5  -1   95.89    4.60
  11  -5  -1   96.59    5.50
 -12  -5  -1  435.06   17.00
 -12  -5  -1  433.56   16.50
  12  -5   1  442.76   16.00
  12   5  -1  440.86   17.30
 -12   5   1  415.06   16.70
 -12  -5  -1  422.66   16.30
  12   5  -1  346.07   31.70
  12   5  -1  432.26   16.70
  12  -5   1  424.66   15.90
 -12   5   1  426.26   16.40
 -12  -5  -1  431.06   34.80
  12  -5   1  435.36   16.80
 -12   5   1  456.25   16.90
 -12   5   1  412.16   16.40
 -12   5   1  430.86   32.30
  12  -5   1  394.26   32.00
 -12   5  -1  416.56   16.60
 -12   5  -1  402.96   31.00
 -12  -5   1  452.95   35.60
  12  -5  -1  443.26   16.90
  12   5   1  418.26   16.60
  12  -5  -1  435.16   16.10
 -12  -5   1  438.86   17.10
 -12  -5   1  435.96   16.30
 -12  -5   1  436.76   16.60
  12   5   1  421.76   17.20
  12  -5  -1  363.16   32.20
 -12   5  -1  430.06   16.40
 -12   5  -1  430.46   16.70
  12   5   1  388.56   32.30
 -13   5   1   27.90    3.30
  13   5  -1   23.00    3.60
  13   5  -1   24.40    3.10
 -13  -5  -1   33.00   15.90
 -13  -5  -1   30.70    2.90
 -13   5   1   25.80    2.90
  13  -5   1   30.20    3.50
  13  -5   1   24.40   13.60
 -13  -5  -1   30.80    3.60
  13  -5   1   25.00    2.50
  13   5  -1   29.50   16.40
 -13   5   1   29.00    3.30
 -13   5   1   23.70    2.80
 -13   5   1   38.90   14.60
 -13  -5  -1   29.80    3.10
 -13  -5   1   26.80    3.00
  13   5   1   11.00   12.30
 -13   5  -1   25.50    3.10
  13   5   1   32.10    3.90
  13  -5  -1   29.90   15.40
 -13  -5   1   21.00   16.90
 -13   5  -1   21.90    3.00
 -13   5  -1   25.60    3.00
 -13   5  -1   26.30    2.90
 -13  -5   1   27.50    3.00
  13  -5  -1   27.50    3.30
 -13   5  -1   34.90   14.10
  13  -5  -1   29.00    2.70
  13   5   1   25.50    3.10
 -13  -5   1   24.00    3.20
  14   5  -1   47.80    4.90
 -14  -5  -1   87.09   23.00
 -14   5   1   44.50    4.20
 -14   5   1   48.30   16.60
 -14  -5  -1   46.20    3.90
  14   5  -1   68.09   21.00
  14  -5   1   51.49    3.40
 -14  -5  -1   49.99    4.50
 -14   5   1   48.90    3.80
  14  -5   1   50.89    4.60
 -14   5   1   48.40    4.00
  14   5  -1   51.79    4.40
 -14  -5  -1   47.40    4.10
 -14   5  -1   51.29    3.80
 -14  -5   1   59.49    4.10
  14   5   1   47.00    4.70
  14   5   1   49.20    4.00
 -14   5  -1   46.50    3.90
  14   5   1   24.50   17.30
 -14  -5   1   50.09    4.50
  14  -5  -1   50.99    4.70
 -14  -5   1   36.00   18.10
  14  -5  -1   49.30    3.50
 -14   5  -1   30.10   16.00
 -14  -5   1   49.60    3.90
 -14   5  -1   46.60    4.20
   0  -6   1 1853.41   66.99
   0   6   1 1734.73   67.09
   0  -6  -1 1836.62   67.29
   0   6  -1 1822.72   66.79
   1   6  -1  312.37   15.40
  -1  -6  -1  330.27   15.70
  -1   6   1  325.87   15.60
   1  -6   1  301.87   14.70
   1  -6  -1  337.27   15.70
  -1   6  -1  292.67   14.70
   1   6   1  313.07   17.50
   2  -6   1  492.95   20.50
  -2  -6  -1  413.96   23.10
   2   6  -1  511.45   21.80
   2  -6  -1  424.56   20.60
   2   6   1  465.75   21.90
  -2  -6   1  480.55   23.90
   2  -6  -1  448.56   20.70
  -3  -6  -1    2.80    0.80
  -3  -6  -1    4.10    0.80
  -3  -6  -1    2.90    0.60
   3   6  -1    1.90    0.70
   3   6  -1    1.50    0.60
   3   6  -1    3.80    0.90
   3  -6   1    3.20    0.50
   3   6  -1    1.30    0.80
  -3   6   1    3.40    0.70
  -3  -6  -1    4.20    3.60
   3  -6   1    2.90    0.50
  -3   6   1    3.20    0.60
  -3   6   1    3.10    0.70
   3  -6   1    3.20    0.60
  -3   6   1    4.20    0.70
   3   6  -1    1.80    0.80
  -3  -6  -1    4.00    0.90
  -3   6   1    3.50    0.60
  -3   6   1    4.20    0.70
  -3  -6  -1    3.40    0.70
   3   6  -1    6.40    3.50
   3  -6   1    5.30    0.70
  -3  -6  -1    3.70    0.80
   3  -6   1    1.80    1.70
   3  -6  -1    3.00    0.70
   3   6   1    2.20    0.80
  -3   6  -1    3.00    0.50
   3  -6  -1    3.50    0.70
  -3   6  -1    2.20    0.50
   3   6   1    2.60    0.90
   3   6   1    3.30    0.90
  -3  -6   1    2.20    0.60
  -3  -6   1    1.30    0.70
  -3  -6   1    3.10    0.90
   3   6   1    2.90    0.70
   3  -6  -1    5.90    2.90
   3   6   1    6.30    3.30
   3  -6  -1    3.70    0.60
  -3  -6   1    2.30    0.80
  -3   6  -1    3.50    0.80
  -3   6  -1    1.90    0.60
  -3  -6   1    1.40    0.50
   3  -6  -1    3.40    0.60
  -3   6  -1    3.30    0.70
  -3  -6   1    2.70    0.80
   3  -6  -1    3.70    0.70
   3   6   1    3.80    0.80
  -3   6  -1    3.50    0.60
   4   6  -1  166.38    6.60
  -4   6   1  162.88    6.40
  -4   6   1  165.38    6.30
   4  -6   1  160.88    6.20
   4   6  -1  165.98    6.60
   4  -6   1  166.78    6.40
   4   6  -1  166.18    6.20
  -4   6   1  170.68    6.50
  -4   6   1  176.58    6.40
  -4  -6  -1  171.28    6.70
   4   6  -1  162.98   12.80
  -4  -6  -1  172.98    6.50
  -4  -6  -1  162.48   13.10
   4   6  -1  172.58    6.80
  -4  -6  -1  167.98    6.50
   4  -6   1  157.58    6.40
   4   6  -1  169.78    6.60
   4   6  -1  164.08    6.40
  -4   6   1  163.38   11.50
  -4   6  -1  169.18    6.30
  -4   6  -1  173.58    6.40
   4  -6  -1  164.78   11.50
   4   6   1  166.98    6.50
  -4   6  -1  163.18   11.00
  -4  -6   1  173.48    6.70
  -4  -6   1  161.98    6.50
  -4   6  -1  165.68    6.30
  -4   6  -1  164.58    6.40
  -4  -6   1  166.38    6.60
   4   6   1  170.38    6.60
   4  -6  -1  164.98    6.40
   4   6   1  164.88    6.60
   4   6   1  165.58    6.70
   4  -6  -1  159.18    6.40
   4   6   1  168.38    6.60
   4  -6  -1  176.48    6.30
  -4  -6   1  159.48   13.10
  -5  -6  -1    2.20    1.30
  -5   6   1    0.90    0.80
  -5  -6  -1    0.90    1.20
   5  -6   1    0.70    0.70
   5  -6   1    1.20    0.60
  -5  -6  -1    1.40    0.90
  -5   6   1    0.30    0.70
  -5  -6  -1    3.60    6.00
   5  -6   1    1.80    0.70
   5  -6   1   -1.30    2.40
   5   6  -1    5.20    4.80
   5   6  -1   -1.50    1.10
   5   6  -1    2.50    1.20
   5   6  -1   -0.80    1.00
  -5   6   1    2.70    0.80
   5   6  -1   -0.30    0.70
  -5   6   1    1.40    1.00
  -5  -6  -1    1.60    0.90
   5  -6   1    1.10    0.80
   5   6  -1    3.30    0.90
  -5   6   1    2.00    0.70
  -5  -6  -1    1.70    1.00
   5  -6   1    1.40    0.90
   5   6  -1    0.90    1.00
  -5  -6  -1    1.20    0.90
  -5   6   1    5.80    4.10
   5  -6  -1    2.30    0.90
   5  -6  -1    2.90    0.90
  -5  -6   1    1.00    1.10
  -5   6  -1    1.70    0.80
  -5  -6   1    1.70    1.10
   5  -6  -1    1.50    0.90
  -5  -6   1    2.50    1.00
   5   6   1    1.50    1.20
   5   6   1    4.60    4.10
   5   6   1    1.20    1.00
   5   6   1    2.00    1.30
   5  -6  -1   -1.60    3.90
  -5  -6   1    1.10    0.80
  -5   6  -1   -2.10    3.10
  -5  -6   1    1.80    1.20
  -5   6  -1    2.10    0.90
  -5   6  -1    0.30    0.60
   5   6   1    1.40    0.90
  -5   6  -1    0.40    0.80
   5  -6  -1    2.70    0.70
  -5   6  -1    1.60    0.80
  -5  -6   1    1.20    0.80
  -5  -6   1   -2.50    4.60
   5   6   1    2.50    1.20
   5   6   1    1.50    0.90
   5  -6  -1    2.80    0.70
  -6   6   1  138.19    6.00
   6  -6   1  153.78    5.80
   6   6  -1  162.98    5.90
  -6   6   1  141.49    6.50
   6   6  -1  165.48    6.40
  -6   6   1  143.19    6.30
   6  -6   1  162.88    6.20
  -6   6   1  143.49    6.10
   6  -6   1  146.59    5.80
  -6  -6  -1  152.78    6.20
  -6  -6  -1  148.19    6.50
   6  -6   1  154.98    6.00
  -6  -6  -1  145.29    5.90
  -6  -6  -1  144.39    6.10
  -6  -6  -1  145.19    6.30
  -6   6   1  124.59   12.10
   6  -6   1  152.88    6.10
  -6  -6  -1  147.29    6.40
   6   6  -1  157.08    6.50
   6   6  -1  170.18   15.10
   6   6  -1  159.38    6.60
   6   6  -1  165.08    6.20
  -6  -6  -1  147.79   16.90
   6   6   1  145.09    5.90
   6  -6  -1  133.49   12.80
  -6  -6   1  151.68   15.50
   6   6   1  142.19    6.20
   6  -6  -1  137.29    5.80
  -6   6  -1  155.28    6.50
   6   6   1  175.68   15.00
  -6  -6   1  153.18    6.20
   6   6   1  143.59    6.40
  -6   6  -1  161.88   12.60
  -6  -6   1  156.78    6.50
   6   6   1  141.49    6.40
   6  -6  -1  137.69    6.10
  -6   6  -1  156.88    6.10
  -6  -6   1  165.78    6.10
   6  -6  -1  142.09    5.90
  -6  -6   1  159.88    5.90
  -6  -6   1  162.88    6.40
   6  -6  -1  139.19    6.10
  -6   6  -1  153.58    5.90
   6   6   1  149.39    6.10
   6  -6  -1  147.39    6.00
   6   6   1  145.69    6.50
  -6   6  -1  160.18    6.20
   7  -6   1   69.89    3.60
   7   6  -1   69.79    3.30
   7   6  -1   69.89    3.90
  -7   6   1   67.59    3.60
   7   6  -1   69.79    3.70
  -7   6   1   66.89   10.10
  -7  -6  -1   73.69    3.90
  -7   6   1   73.89    3.60
  -7  -6  -1   81.29   13.10
   7  -6   1   79.79    3.80
  -7   6   1   70.39    3.40
  -7  -6  -1   75.09    4.50
   7  -6   1   64.69    3.50
  -7   6   1   72.99    3.60
   7  -6   1   67.09    3.20
   7   6  -1   68.09    3.50
  -7  -6  -1   75.29    3.40
  -7   6   1   65.79    3.40
  -7  -6  -1   67.99    3.40
   7  -6   1   70.39    3.10
  -7  -6  -1   70.09    3.60
   7   6  -1   68.29   11.80
   7   6   1   75.39    3.90
   7   6   1   74.59    3.90
   7   6   1   67.79    3.30
   7  -6  -1   72.99    3.30
   7  -6  -1   67.79    3.60
  -7  -6   1   64.09    4.30
  -7  -6   1   70.79    3.80
  -7   6  -1   66.39    3.40
  -7  -6   1   46.90   11.40
  -7  -6   1   70.79    3.40
   7  -6  -1   61.79   10.50
  -7   6  -1   73.89    3.50
  -7  -6   1   72.69    4.30
  -7  -6   1   75.59    4.00
   7  -6  -1   72.59    3.20
   7   6   1   71.49    3.50
  -7   6  -1   72.49    3.60
  -7   6  -1   69.09   10.50
  -7  -6   1   65.19    3.50
   7   6   1   69.49   11.60
  -7   6  -1   68.29    3.30
   8   6  -1  227.98    9.20
   8  -6   1  242.78    9.40
  -8  -6  -1  235.28    9.70
  -8   6   1  241.08    9.20
  -8  -6  -1  226.58    9.40
  -8   6   1  250.47    9.50
  -8   6   1  241.08    9.40
  -8  -6  -1  287.07   22.30
   8   6  -1  226.88    9.50
  -8   6   1  247.98    9.50
   8   6  -1  243.68    9.80
   8  -6   1  227.48    9.30
  -8  -6  -1  234.98    9.40
  -8   6   1  229.48    9.20
  -8  -6  -1  231.58    9.20
  -8  -6  -1  235.08    9.10
   8  -6   1  239.38    8.90
   8   6  -1  228.38    9.50
   8   6  -1  209.28   19.30
  -8   6   1  263.27   19.00
  -8  -6  -1  239.88    9.70
   8  -6   1  225.08    9.20
   8   6  -1  229.58    9.60
   8  -6   1  239.38    8.80
  -8  -6   1  240.98   21.20
  -8  -6   1  222.28    9.50
  -8   6  -1  232.18    9.30
   8   6   1  233.18    9.40
  -8   6  -1  229.18   18.00
   8  -6  -1  271.07   19.90
  -8  -6   1  222.98    9.20
   8  -6  -1  242.18    9.10
  -8  -6   1  226.68    9.60
  -8   6  -1  244.88    9.40
   8   6   1  234.98    9.10
  -8   6  -1  239.98    9.30
   8  -6  -1  243.88    8.90
  -8   6  -1  254.57    9.50
   8   6   1  236.88    9.30
   8  -6  -1  239.58    9.20
   8  -6  -1  237.38    9.40
   8  -6  -1  236.48    9.40
   8   6   1  235.38    9.70
  -8  -6   1  232.78    9.70
  -8   6  -1  239.98    9.10
  -8  -6   1  234.08    9.40
  -8  -6   1  227.78    9.10
   8   6   1  237.68    9.60
   8   6   1  243.98   20.20
  -9  -6  -1   24.50    2.10
   9  -6   1   22.00    1.80
  -9  -6  -1   29.10   10.80
   9   6  -1   24.40    2.10
   9  -6   1   25.00    2.30
  -9  -6  -1   23.10    2.40
   9   6  -1   21.60    2.10
   9   6  -1   22.20    2.70
   9   6  -1   30.60   10.40
  -9   6   1   26.30    2.50
   9  -6   1   25.50    2.50
  -9   6   1   21.90    2.20
  -9   6   1   25.40    2.60
  -9   6   1   23.20    2.30
   9   6  -1   26.30    2.80
  -9   6   1   35.30   10.20
  -9   6   1   25.20    2.50
  -9  -6  -1   28.50    2.80
  -9  -6  -1   27.10    2.80
   9  -6  -1   21.30    8.60
  -9   6  -1   23.50    2.40
   9   6   1   24.40    2.30
  -9  -6   1   26.50    2.70
   9   6   1   21.80    2.50
  -9  -6   1   24.80    2.10
  -9   6  -1   13.20    7.30
   9   6   1   22.50    2.20
   9   6   1   30.60    3.10
  -9   6  -1   26.20    2.30
  -9   6  -1   21.80    2.10
   9   6   1   38.90   10.60
  -9   6  -1   26.50    2.50
  -9   6  -1   23.10    2.50
   9  -6  -1   24.60    2.10
   9  -6  -1   26.00    2.70
  -9  -6   1   26.90   11.00
  -9  -6   1   22.90    2.40
   9  -6  -1   22.50    1.90
  -9  -6   1   25.10    2.20
 -10   6   1  136.59    6.60
 -10   6   1  151.28    6.80
 -10   6   1  143.99    6.40
 -10   6   1  154.28    6.60
 -10  -6  -1  150.78    6.60
  10  -6   1  136.69    8.80
  10   6  -1  139.69    6.90
 -10  -6  -1  125.19   19.10
  10   6  -1  137.29    7.20
 -10  -6  -1  135.89    6.20
  10   6  -1  171.68   21.40
  10  -6   1  137.19    6.00
 -10  -6  -1  147.39    7.00
 -10  -6  -1  139.19    6.70
 -10   6   1  157.58   18.00
  10   6   1  156.08   20.60
 -10   6  -1  143.29    6.40
 -10   6  -1  123.69   16.80
 -10  -6   1  141.59    6.60
  10   6   1  151.98    7.10
 -10  -6   1  145.49    6.30
  10   6   1  151.08    6.90
  10  -6  -1  156.08   20.10
 -10  -6   1  151.98   21.30
  10  -6  -1  150.18    6.20
 -10   6  -1  148.49    6.70
 -10  -6   1  140.39    6.50
 -10   6  -1  148.89    6.40
 -10  -6   1  147.79    7.10
 -10   6  -1  144.89    6.70
 -11   6   1   38.10   12.60
  11  -6   1   56.69    4.00
  11   6  -1   48.80    4.00
 -11  -6  -1   42.60    3.40
 -11  -6  -1   50.59   16.10
  11   6  -1   39.30   13.50
 -11  -6  -1   42.80    4.10
  11   6  -1   48.20    4.10
 -11   6   1   48.90    3.40
  11  -6   1   56.39    3.10
 -11  -6  -1   52.69    5.50
  11  -6   1   48.20    4.00
 -11   6   1   49.20    3.70
 -11   6   1   42.70    3.30
 -11  -6   1   42.60    3.20
  11  -6  -1   43.50    2.80
  11  -6  -1   38.20   12.70
 -11  -6   1   45.20    4.20
 -11   6  -1   55.99    3.50
  11   6   1   44.80    3.80
 -11   6  -1   52.69    4.20
 -11   6  -1   47.40    3.30
 -11   6  -1   40.30   11.90
 -11   6  -1   49.20    3.70
  11   6   1   20.80   11.50
  11  -6  -1   49.30    3.90
  11   6   1   40.40    4.20
 -11  -6   1   52.49    5.30
 -11  -6   1   52.59   14.90
  11  -6  -1   48.70    3.10
  12  -6   1   45.90    3.00
  12  -6   1   53.19    3.20
 -12  -6  -1   46.00   16.20
 -12   6   1   51.09    3.70
  12   6  -1   74.09   17.90
  12   6  -1   51.99    4.50
 -12   6   1   55.19    4.10
 -12  -6  -1   51.89    4.50
  12  -6   1   48.50    4.10
 -12   6   1   42.50   12.80
 -12  -6  -1   50.79    3.70
 -12   6   1   48.20    3.50
 -12   6   1   48.90    3.90
  12  -6   1   39.90   12.90
 -12  -6  -1   54.29    3.90
  12   6  -1   50.29    4.80
 -12  -6   1   50.79    3.60
  12   6   1   47.90    4.00
 -12   6  -1   44.40    3.80
  12   6   1   49.70    4.70
 -12   6  -1   51.59    4.10
 -12   6  -1   52.09    3.80
 -12  -6   1   52.19    3.90
  12  -6  -1   49.90    4.20
 -12   6  -1   50.89   14.10
 -12  -6   1   56.09    4.60
  12  -6  -1   50.49    3.30
  12  -6  -1   69.39   16.00
 -12  -6   1   41.80   16.80
  12   6   1   75.89   16.80
  12  -6  -1   51.99    3.40
  13  -6   1   17.60    2.10
 -13   6   1   19.80    2.90
  13   6  -1    1.50   13.60
 -13  -6  -1   16.60    2.60
 -13   6   1   23.30    3.00
 -13   6   1   21.70   13.10
 -13  -6  -1   25.30    3.50
  13  -6   1   20.30    3.00
 -13  -6  -1   18.30   15.40
 -13   6   1   21.90    2.70
  13   6  -1   18.80    3.20
 -13  -6  -1   22.50    2.70
  13  -6   1   30.60   13.30
  13   6  -1   17.30    2.80
  13  -6   1   16.00    2.00
 -13   6   1   19.30    2.70
 -13   6  -1   15.10    2.60
 -13   6  -1   16.50    2.50
 -13   6  -1   23.90    3.00
 -13   6  -1   17.00    2.50
  13   6   1   20.00    2.80
  13   6   1   21.00    3.30
  13  -6  -1   21.60    3.20
 -13  -6   1   20.10   16.30
 -13  -6   1   19.30    3.00
  13   6   1   20.50   15.00
 -13   6  -1   -3.20   11.30
  13  -6  -1   22.40    2.40
  13  -6  -1   33.90   13.70
 -13  -6   1   21.30    2.80
 -13  -6   1   22.80    2.60
 -14   6   1   -5.50   14.20
  14   6  -1    9.70   17.00
  14   6  -1   -1.80    1.90
  14  -6   1   -0.10    1.30
 -14  -6  -1   -1.40    1.60
 -14   6   1   -1.20    1.80
 -14  -6  -1   -1.30    2.30
 -14   6   1   -2.00    1.50
  14  -6   1   -2.60    1.90
 -14   6   1   -2.30    1.50
  14   6  -1   -4.00    2.40
 -14  -6  -1   -7.10   15.70
 -14  -6  -1   -1.60    1.60
  14  -6   1   -6.90   13.30
 -14  -6   1   -0.90    2.30
  14  -6  -1   -0.80    1.30
 -14  -6   1    1.40    1.90
 -14  -6   1   -1.50    1.80
  14   6   1   -6.20   14.00
  14  -6  -1  -24.20   13.30
  14  -6  -1   -4.70    2.00
 -14   6  -1    0.20    1.70
  14   6   1   -1.90    1.90
 -14   6  -1    1.70    1.70
 -14   6  -1   -3.10    1.90
 -14   6  -1    1.10   13.30
 -14  -6   1   17.20   17.60
  14   6   1    0.30    2.60
 -14   6  -1   -0.30    1.90
   0   7   1    0.00    0.40
   0  -7   1    0.50    0.60
   0  -7   1    0.20    0.40
   0  -7   1    1.10    0.50
   0   7  -1    0.40    0.30
   0  -7  -1    0.20    0.50
   0   7  -1   -0.40    0.40
   0  -7  -1    0.30    0.40
   0  -7   1    0.60    0.40
   0  -7  -1    0.00    0.50
   0   7  -1   -0.60    0.40
   0   7   1    0.30    0.40
   0  -7   1    0.50    0.30
   0  -7  -1    0.90    0.30
   0   7  -1    0.60    0.40
   0   7   1    0.20    0.30
   0  -7  -1   -0.30    0.50
   0   7  -1    0.90    0.50
   0   7   1    0.60    0.50
   0   7   1   -0.10    0.50
   0  -7  -1    1.20    2.30
   0  -7   1    2.40    2.30
   0   7   1    0.90    0.50
   0   7   1   -1.90    2.00
   0  -7  -1   -0.20    0.50
   0   7  -1   -1.20    2.00
   1  -7   1  100.39    4.10
  -1  -7  -1  113.19    8.70
   1   7  -1  108.19    4.30
   1  -7   1  107.99    4.20
  -1  -7  -1   99.79    4.20
  -1   7   1  109.59    4.20
   1  -7   1   95.69    7.50
  -1   7   1  106.89    3.90
  -1   7   1   95.69    7.90
  -1   7   1  108.79    4.20
   1  -7   1  107.19    4.00
   1   7  -1  105.99    4.10
   1   7  -1  106.39    4.20
  -1  -7  -1  106.89    4.10
   1   7  -1   90.59    7.70
   1  -7   1  104.49    4.50
  -1   7   1  108.69    4.10
  -1  -7  -1  109.49    4.10
  -1   7  -1  107.79    4.10
  -1  -7   1  103.99    4.10
  -1   7  -1  110.99    4.00
  -1   7  -1  110.79    4.10
  -1  -7   1  101.79    4.10
   1   7   1  103.39    4.20
   1  -7  -1  101.49    4.10
   1   7   1   94.69    8.30
   1  -7  -1   95.99    4.30
  -1   7  -1  105.59    4.10
  -1   7  -1  107.09    3.90
  -1  -7   1  100.09    7.90
  -1   7  -1  100.09    7.50
   1  -7  -1  107.39    4.00
   1   7   1  103.29    4.20
   1  -7  -1  100.89    4.20
  -1   7  -1  114.29    4.30
   1  -7  -1  103.39    8.00
   1  -7  -1  101.19    3.90
  -1  -7   1  103.69    4.50
  -1  -7   1  104.19    4.30
   1   7   1  106.59    4.10
  -2   7   1  689.83   30.00
   2   7  -1  745.43   30.90
   2  -7   1  655.43   29.20
   2   7   1  730.33   31.00
   2  -7  -1  694.93   30.10
  -2   7  -1  700.03   29.50
  -2  -7   1  772.32   31.30
   3  -7   1 2850.51  103.29
   3   7  -1 2983.90  105.49
  -3  -7   1 2914.81  105.79
   3  -7  -1 2486.65  103.29
   3   7   1 3024.50  105.49
   3  -7  -1 2764.82  103.89
  -4   7   1  134.99    5.50
  -4   7   1  133.09    5.40
  -4   7   1  141.89    5.50
   4   7  -1  151.28   12.40
  -4  -7  -1  142.29    5.40
   4  -7   1  133.09    5.30
  -4   7   1  132.49   10.60
   4  -7   1  140.19    5.30
   4   7  -1  150.88    5.90
   4  -7   1  128.19    5.50
   4   7  -1  145.79    5.70
   4  -7   1  133.19    5.50
   4   7  -1  147.09    5.90
  -4  -7  -1  148.29    5.80
  -4   7   1  138.19    5.60
  -4   7   1  140.39    5.40
  -4  -7  -1  147.99    5.90
  -4  -7  -1  132.39   12.70
   4   7  -1  142.99    5.80
   4  -7   1  137.59    5.40
   4   7  -1  151.88    5.60
  -4  -7  -1  138.19    5.60
  -4  -7  -1  142.29    5.60
  -4  -7   1  145.49    5.70
   4   7   1  144.19    5.80
   4   7   1  142.39   12.30
   4  -7  -1  133.89    5.60
   4   7   1  139.49    5.70
   4  -7  -1  152.68    5.50
  -4   7  -1  136.79    5.40
  -4  -7   1  141.09   12.60
  -4  -7   1  144.29    5.70
  -4   7  -1  137.69    5.50
  -4   7  -1  134.09    5.50
   4  -7  -1  133.99    5.40
   4  -7  -1  129.49    5.50
  -4  -7   1  139.29    5.30
  -4   7  -1  137.19    5.40
   4   7   1  147.09    5.70
  -4   7  -1  134.19    5.40
  -4  -7   1  149.09    5.80
   4   7   1  140.09    5.90
   4  -7  -1  139.99    5.40
  -4  -7   1  144.19    5.90
   4   7   1  146.89    5.80
  -5  -7  -1   10.80    1.50
   5  -7   1    6.20    0.90
   5   7  -1    7.50    1.70
  -5   7   1    9.60    1.40
  -5  -7  -1   10.60    1.50
  -5  -7  -1    8.40    1.00
   5   7  -1    9.50    1.10
  -5  -7  -1   10.00    1.40
   5   7  -1    8.60    1.40
  -5   7   1    7.70    1.10
   5   7  -1    9.10    1.60
  -5  -7  -1   13.50    1.60
  -5   7   1    6.80    1.00
   5  -7   1    8.20    1.20
   5  -7   1    5.10    3.60
   5   7  -1   11.10    6.40
  -5   7   1    4.70    4.40
  -5   7   1   10.10    1.40
   5  -7   1    7.60    1.10
   5   7  -1    9.40    1.30
  -5   7   1    7.10    1.10
  -5  -7  -1    9.50    1.50
  -5  -7  -1    9.40    5.30
   5   7  -1    7.30    1.50
   5  -7   1    6.30    1.00
  -5   7  -1    7.50    1.00
   5  -7  -1    8.10    4.40
   5  -7  -1    7.40    1.20
   5   7   1    8.40    1.30
  -5   7  -1    8.90    1.20
   5  -7  -1    9.60    1.00
   5  -7  -1    9.70    1.00
  -5  -7   1    9.30    1.40
  -5  -7   1    7.40    1.30
  -5   7  -1    8.30    1.00
  -5  -7   1    8.30    1.30
   5   7   1    5.00    5.60
  -5   7  -1   10.50    4.50
   5   7   1    8.70    1.40
   5  -7  -1    8.50    1.20
  -5  -7   1    6.50    1.40
   5  -7  -1    8.00    1.20
  -5  -7   1   -4.30    4.70
  -5   7  -1    6.60    1.10
   5   7   1   10.70    1.60
  -5  -7   1    7.60    1.50
  -5   7  -1    8.10    1.10
   5   7   1    7.90    1.70
  -5  -7   1    8.10    1.10
  -6   7   1  845.52   38.60
   6   7  -1  846.72   40.30
  -6  -7  -1  847.72   41.10
   6  -7   1  802.32   37.80
   6   7   1  888.71   40.40
  -6  -7   1  856.91   41.60
  -6   7  -1  843.12   38.10
   6  -7  -1  784.92   38.20
  -7   7   1 1059.89   48.80
   7   7  -1 1130.89   51.19
   7   7   1 1087.39   50.39
  -7   7  -1 1061.99   48.20
  -7  -7   1 1098.39   52.09
   7  -7  -1 1171.88   50.09
   8  -7   1   -3.20    4.10
  -8   7   1   10.00    1.50
   8  -7   1    8.10    1.40
  -8  -7  -1    9.90    1.80
  -8  -7  -1   10.50    1.60
   8  -7   1    9.30    1.20
   8  -7   1   10.70    1.60
   8   7  -1    9.50    1.70
   8   7  -1   14.80    8.20
  -8  -7  -1    8.90    1.40
  -8  -7  -1    9.50    1.90
  -8   7   1   12.00    1.70
  -8  -7  -1   11.70    9.20
  -8   7   1   11.60    6.40
   8   7  -1    8.40    1.80
   8   7  -1    8.00    1.50
   8   7  -1    7.60    1.90
   8  -7   1    7.90    1.40
  -8  -7  -1   10.60    1.90
   8  -7   1   11.60    1.20
  -8  -7  -1    6.70    1.70
  -8   7   1    9.80    1.60
  -8   7   1   10.40    1.50
  -8   7   1    8.70    1.60
   8   7  -1    9.10    1.70
  -8   7  -1    8.70    1.60
  -8   7  -1   11.60    1.50
  -8  -7   1    9.90    1.60
  -8  -7   1    8.60    1.70
   8  -7  -1    8.50    1.50
   8   7   1   10.90    1.80
   8   7   1    8.80    1.40
  -8   7  -1   13.00    5.80
  -8  -7   1    6.30    1.20
   8  -7  -1   10.20    1.20
   8   7   1    7.90    1.80
  -8  -7   1    9.20    1.80
  -8   7  -1    7.20    1.40
  -8  -7   1   11.90    1.90
  -8   7  -1    7.60    1.60
   8  -7  -1    8.80    1.40
   8  -7  -1   11.30    1.60
   8  -7  -1    9.20    7.20
  -8   7  -1    6.50    1.40
   8  -7  -1   10.60    1.30
   8   7   1   14.80    8.40
   8   7   1    7.70    1.40
   8   7   1    7.40    1.60
  -8  -7   1   11.00    1.80
  -8  -7   1    7.40    6.50
  -9  -7  -1   74.99    4.10
   9  -7   1   82.49    3.70
  -9   7   1   83.19    4.20
  -9  -7  -1   85.29    4.90
  -9  -7  -1   80.29    4.30
  -9  -7  -1  102.59   17.10
   9  -7   1   91.69    3.90
   9   7  -1   89.39    4.90
  -9   7   1   85.29    4.20
   9  -7   1   90.19    4.50
  -9   7   1   79.89   13.20
   9   7  -1   80.69    4.80
  -9  -7  -1   81.09    4.00
  -9   7   1   87.29    4.50
   9   7  -1   79.99   15.20
  -9   7   1   85.39    4.50
  -9   7   1   83.09    4.40
   9   7  -1   78.49    4.10
  -9  -7   1   70.99    4.30
  -9  -7   1   74.29    3.90
   9  -7  -1   82.49    4.40
   9   7   1   80.89    4.90
  -9   7  -1   83.49    4.40
  -9  -7   1   81.99    4.30
   9  -7  -1   85.59    3.80
  -9  -7   1   72.79   14.70
  -9   7  -1   82.59    4.20
  -9   7  -1   86.29    4.40
  -9  -7   1   86.19    5.00
  -9   7  -1   84.49    4.40
   9   7   1   78.09    4.00
   9  -7  -1   90.59   14.40
  -9   7  -1   82.39    4.30
   9   7   1   98.29   15.40
  -9   7  -1   86.59   13.60
   9  -7  -1   88.79    4.00
   9   7   1   82.69    4.60
   9   7   1   84.79    4.80
 -10  -7  -1   -2.00    9.00
 -10   7   1    0.50    1.30
 -10  -7  -1    1.30    1.50
  10   7  -1    0.30    1.80
 -10  -7  -1    1.00    1.80
 -10  -7  -1    1.80    1.60
 -10  -7  -1    3.00    1.40
  10   7  -1    6.70    9.90
  10  -7   1    3.30    1.80
 -10   7   1    2.90    1.50
  10  -7   1    2.30    1.10
  10  -7   1   -8.50    5.80
  10   7  -1    2.80    2.20
 -10   7   1    3.10    1.50
 -10   7   1   13.70    8.30
 -10   7   1    1.90    1.70
 -10  -7   1    2.70    1.40
 -10   7  -1    3.10    1.40
 -10   7  -1    1.90    7.20
 -10   7  -1    1.90    1.50
 -10   7  -1    3.60    1.60
 -10  -7   1    1.00    1.70
  10  -7  -1   -7.80    8.00
  10  -7  -1    4.20    1.20
 -10  -7   1    1.70    1.40
 -10  -7   1    0.60    1.60
 -10  -7   1   -0.40    9.10
 -10   7  -1    4.90    1.60
  10   7   1   -4.20    8.30
  10   7   1    0.80    1.80
  10   7   1    1.50    1.80
  10  -7  -1    3.10    1.20
 -11   7   1    6.60    1.80
  11  -7   1    5.70    1.30
 -11   7   1    4.30    1.60
  11  -7   1   -5.50    7.50
 -11  -7  -1    3.00    1.70
  11   7  -1    3.10    2.40
 -11  -7  -1    4.90    1.80
 -11   7   1    5.60    1.90
 -11  -7  -1    6.90   11.50
 -11  -7  -1    3.30    2.30
  11   7  -1    2.90    2.00
  11  -7   1    7.70    2.10
  11   7  -1   32.80   13.20
  11  -7   1    5.90    1.40
 -11   7   1    7.20    1.90
 -11   7   1   17.30    9.60
 -11   7  -1    9.70    2.10
 -11  -7   1    7.10   11.30
 -11  -7   1    3.50    1.80
  11  -7  -1    5.80    1.30
  11  -7  -1    4.80    1.40
 -11  -7   1    3.60    1.50
 -11   7  -1    7.90    9.20
  11  -7  -1    5.10    1.80
 -11   7  -1    6.20    1.90
  11   7   1  -11.00    9.20
 -11  -7   1    6.40    2.40
  11   7   1    5.30    2.10
 -11   7  -1    2.90    1.50
  11   7   1    6.70    2.30
  11  -7  -1    6.90   10.30
 -12  -7  -1   26.80   15.60
  12   7  -1   20.70    3.10
  12   7  -1   20.00    3.40
  12   7  -1   15.70   12.70
  12  -7   1   -1.00    9.10
 -12   7   1   27.50    2.90
  12  -7   1   25.20    2.30
 -12   7   1   43.00   12.40
 -12   7   1   26.60    2.80
  12  -7   1   22.90    3.00
 -12   7   1   24.90    2.90
  12  -7   1   23.30    2.10
 -12  -7  -1   17.50    2.90
 -12  -7  -1   21.80    2.60
 -12  -7  -1   22.90    2.50
 -12   7  -1   22.40    2.70
 -12  -7   1   19.10    2.70
  12   7   1   25.90    3.80
 -12  -7   1   20.10   14.50
 -12  -7   1   19.30    2.40
  12  -7  -1   25.40    3.10
  12   7   1   23.60    3.20
 -12   7  -1   20.50    2.80
  12   7   1   20.40   12.50
 -12  -7   1   21.30    3.30
 -12   7  -1   17.00   10.50
  12  -7  -1   23.30   12.40
  12  -7  -1   23.00    2.40
 -12   7  -1   30.40    3.00
 -12   7  -1   19.10    2.70
  13   7  -1   30.50    3.90
 -13  -7  -1   28.50    3.50
  13  -7   1   31.20    3.50
 -13   7   1   26.50    3.20
  13   7  -1   36.80   17.00
 -13   7   1   22.60   14.40
 -13  -7  -1   21.10   17.20
  13  -7   1    4.90   11.80
 -13   7   1   34.20    3.30
  13  -7   1   32.40    2.60
 -13   7   1   30.00    3.30
  13  -7   1   31.30    2.50
  13   7  -1   25.10    3.30
 -13  -7  -1   26.70    2.90
 -13   7   1   28.60    3.00
 -13  -7  -1   27.70    3.20
  13  -7  -1   30.80    3.60
  13  -7  -1   38.30   16.70
  13  -7  -1   28.30    2.70
 -13  -7   1   16.30   17.20
 -13   7  -1   31.80    3.30
  13   7   1   28.10    3.30
 -13  -7   1   33.60    3.20
 -13   7  -1   44.10   14.10
  13   7   1   27.70   16.40
 -13  -7   1   33.90    3.90
 -13   7  -1   32.50    3.40
  13   7   1   28.40    3.90
 -13  -7   1   33.70    3.50
 -13   7  -1   34.10    3.50
 -13   7  -1   31.30    3.10
 -14   7   1    6.30    2.00
  14  -7   1    7.60   14.50
  14  -7   1    2.50    1.40
 -14  -7  -1    0.90    1.90
 -14  -7  -1   -0.50    2.30
 -14  -7  -1    2.60    1.80
 -14   7   1   -2.80   13.50
  14   7  -1    7.30   16.50
  14   7  -1    0.70    2.10
  14  -7   1    1.40    2.10
  14   7  -1    1.60    2.70
 -14   7   1    2.80    1.80
 -14   7   1    1.90    2.00
 -14  -7  -1   -5.30   16.40
  14   7   1   -1.90    2.60
 -14  -7   1    3.50    2.40
 -14   7  -1   -1.50    2.00
  14  -7  -1    1.80    1.50
 -14  -7   1    2.70    2.10
  14   7   1    0.60    2.10
 -14   7  -1   -3.20   14.00
 -14   7  -1    2.90    2.10
  14   7   1   -3.90   16.60
  14  -7  -1    3.60    2.50
 -14   7  -1    1.70    1.90
 -14  -7   1  -11.80   17.70
  14  -7  -1  -18.00   13.70
 -14   7  -1    3.30    2.00
 -14  -7   1    3.50    1.80
   0   8  -1  144.19    5.00
   0  -8   1  119.09    8.90
   0   8   1  120.59    5.10
   0   8   1  132.49    5.20
   0  -8  -1  129.19    5.10
   0  -8   1  137.69    5.20
   0   8  -1  137.79    5.20
   0   8   1  115.79    9.30
   0  -8  -1  127.09    5.00
   0   8   1  124.69    5.00
   0  -8   1  127.99    5.00
   0  -8  -1  125.69    5.00
   0  -8  -1  126.49    5.00
   0   8  -1  132.19    4.70
   0  -8  -1  130.59    5.10
   0   8  -1  136.99    5.10
   0  -8   1  135.39    5.00
   0   8   1  122.39    4.80
   0   8   1  127.89    5.00
   0  -8  -1  117.19    9.40
   0   8  -1  135.89    9.60
   1   8  -1    8.80    0.90
  -1   8   1    8.00    0.70
   1   8  -1    8.80    0.90
   1   8  -1    8.50    0.90
  -1  -8  -1    9.00    0.70
  -1   8   1    8.50    1.00
   1   8  -1   10.10    1.10
  -1   8   1    9.40    1.00
   1   8  -1    8.10    0.90
  -1  -8  -1    8.10    1.00
  -1  -8  -1    4.40    3.40
   1  -8   1    6.00    0.70
   1  -8   1    5.50    0.70
  -1   8   1    7.20    3.30
  -1   8   1    9.00    0.80
  -1   8   1    8.80    0.90
   1  -8   1    6.50    3.10
   1   8  -1   10.70    3.40
  -1  -8  -1   10.40    0.90
  -1   8   1    9.00    0.90
   1  -8   1    7.10    0.90
  -1  -8  -1    7.90    1.00
   1  -8   1    6.80    0.70
   1  -8   1    6.40    1.00
   1  -8   1    7.20    0.60
  -1  -8  -1    9.20    0.90
  -1  -8  -1   11.10    1.00
  -1   8  -1    7.70    3.10
   1  -8  -1    8.10    0.80
   1  -8  -1    8.30    0.90
  -1   8  -1    7.80    0.90
   1  -8  -1    8.00    0.90
  -1  -8   1    6.20    3.30
   1  -8  -1    6.50    3.20
   1  -8  -1    9.10    0.90
   1  -8  -1    9.10    0.70
   1   8   1    9.80    3.70
   1   8   1    8.20    0.90
   1   8   1    8.50    1.00
   1   8   1    9.90    1.00
   1  -8  -1    8.70    0.90
  -1  -8   1    9.40    0.90
  -1   8  -1    6.70    0.90
   1   8   1   11.90    1.20
  -1   8  -1    7.50    0.80
  -1   8  -1    7.20    0.70
  -1  -8   1    8.60    0.60
  -1  -8   1    8.70    0.90
  -1   8  -1    5.80    0.70
  -1  -8   1    8.10    1.00
  -1  -8   1    7.20    0.90
   1   8   1   12.00    1.10
   2  -8   1  502.95   22.90
  -2   8   1  527.85   23.80
   2   8  -1  498.75   23.90
  -2  -8  -1  513.85   24.20
  -2   8  -1  500.15   23.00
   2   8   1  522.45   24.40
   2  -8  -1  481.55   23.30
  -2  -8   1  489.95   23.90
   3   8  -1 1406.66   53.69
   3  -8   1 1252.47   51.29
  -3  -8  -1 1358.36   53.89
  -3  -8   1 1353.46   53.99
   3  -8  -1 1292.47   52.09
   3  -8  -1 1194.68   51.69
   3   8   1 1358.56   53.69
   4  -8   1    1.70    0.70
  -4  -8  -1    1.00    0.70
  -4   8   1    1.60    0.70
  -4   8   1    1.70    0.90
  -4  -8  -1    2.80    1.20
   4  -8   1    1.20    0.60
   4  -8   1    1.20    0.70
  -4   8   1    1.30    0.90
   4   8  -1    1.50    1.10
   4   8  -1    1.60    1.20
  -4  -8  -1    2.30    1.00
  -4  -8  -1   -0.20    0.90
  -4  -8  -1    1.60    1.10
   4   8  -1    2.90    1.10
   4  -8   1   -1.10    2.90
   4  -8   1    1.80    0.70
  -4   8   1    1.50    0.70
  -4  -8  -1   -0.90    5.10
   4   8  -1    2.40    1.20
   4   8  -1   -0.10    5.00
  -4   8   1    0.30    0.80
  -4   8   1    1.70    0.70
   4  -8   1    2.20    0.60
   4   8  -1    1.70    1.00
   4  -8   1    3.30    3.30
  -4   8  -1    1.00    0.70
  -4   8  -1    1.30    0.80
  -4   8  -1    1.50    0.60
   4  -8  -1    2.30    0.70
  -4   8  -1    1.90    0.90
  -4  -8   1    3.00    1.00
   4  -8  -1    3.40    3.80
  -4  -8   1    1.70    0.70
  -4  -8   1    2.00    0.90
   4   8   1    2.30    1.00
   4  -8  -1   -0.40    2.20
   4   8   1    1.20    1.00
   4   8   1    2.50    1.20
  -4   8  -1    1.70    0.70
  -4  -8   1    3.30    1.10
  -4  -8   1   -1.20    5.20
  -4  -8   1    3.00    1.20
   4  -8  -1    1.40    0.80
   4   8   1    1.50    1.00
   4  -8  -1    1.60    0.70
   4   8   1    0.30    4.70
  -4   8  -1    2.00    0.80
   4  -8  -1    2.40    0.80
   4  -8  -1    1.40    0.70
   4   8   1    2.40    1.20
  -4  -8   1    3.50    1.30
  -5  -8  -1    5.90    1.00
   5   8  -1    4.00    1.50
  -5   8   1    9.60    1.30
   5  -8   1    4.90    1.00
   5   8  -1    4.30    1.50
   5  -8   1    5.70    1.00
  -5  -8  -1    6.70    1.50
  -5   8   1    6.10    1.00
  -5  -8  -1    8.60    1.50
   5   8  -1    6.90    5.50
  -5  -8  -1    7.30    1.40
  -5   8   1    6.40    1.00
  -5   8   1    7.90    1.40
  -5   8   1    7.90    1.20
  -5   8   1   11.80    4.90
   5  -8   1    5.30    0.90
   5   8  -1    4.80    1.20
   5   8  -1    3.20    1.30
   5   8  -1    4.10    1.20
   5  -8   1    4.00    0.90
   5  -8   1    5.40    4.30
  -5  -8  -1    6.20    6.60
  -5  -8  -1    6.40    1.20
   5  -8   1    5.00    0.80
  -5  -8  -1    5.90    1.20
   5  -8  -1    6.40    1.10
   5  -8  -1    7.60    1.10
  -5   8  -1    6.80    1.20
   5   8   1    5.70    1.50
  -5   8  -1    6.70    1.00
   5   8   1    6.40    1.20
  -5  -8   1    5.00    1.20
  -5  -8   1    5.80    1.20
  -5  -8   1    4.20    1.20
  -5   8  -1    2.10    3.90
   5   8   1    6.40    1.50
  -5  -8   1    5.90    1.00
  -5  -8   1   15.20    6.80
   5   8   1    6.20    1.30
  -5   8  -1    5.80    1.20
  -5   8  -1    5.40    0.90
   5  -8  -1    7.20    3.90
   5  -8  -1    5.70    0.90
   5   8   1    6.50    1.40
   5  -8  -1    8.10    1.20
  -5  -8   1    1.90    1.20
   5   8   1   10.20    5.90
  -5   8  -1    6.50    1.10
  -5  -8   1    5.10    1.60
   5  -8  -1    9.40    1.00
  -6  -8  -1  739.43   37.60
   6  -8   1  707.33   33.90
   6   8  -1  649.64   35.50
  -6   8   1  728.13   34.70
  -6  -8   1  758.62   38.00
  -6   8  -1  721.23   34.10
   6   8   1  739.33   36.40
  -7  -8  -1    4.00    1.30
  -7  -8  -1    4.70    1.00
   7  -8   1   15.80    6.50
  -7  -8  -1    2.00    1.50
   7  -8   1    2.00    1.00
  -7  -8  -1    4.20    1.50
  -7  -8  -1    2.20    1.20
   7   8  -1    3.10    1.50
   7   8  -1    5.80    1.60
   7   8  -1    2.80    6.70
  -7   8   1    4.50    1.30
   7  -8   1    3.30    1.10
   7   8  -1    2.30    1.00
  -7   8   1    2.50    1.10
   7  -8   1    3.00    0.80
  -7  -8  -1    2.40    1.10
   7   8  -1    3.60    1.30
   7  -8   1    2.30    0.80
  -7   8   1    5.90    5.60
  -7   8   1    1.80    0.90
  -7  -8  -1   -2.20    5.60
   7  -8   1    2.80    1.10
   7   8  -1    3.80    1.10
  -7   8   1    3.80    1.10
   7   8  -1    3.40    1.40
  -7  -8   1    1.40    1.30
  -7  -8   1    2.80    1.30
  -7  -8   1    3.10    1.00
   7   8   1    4.00    1.60
  -7  -8   1   -8.80    5.30
   7   8   1    4.50    1.40
   7  -8  -1    3.40    0.90
   7  -8  -1    3.50    1.00
  -7   8  -1    3.80    4.60
   7   8   1    4.50    1.40
   7   8   1    3.40    1.20
  -7  -8   1    5.40    1.60
   7  -8  -1    5.20    5.10
  -7  -8   1    5.00    1.20
   7   8   1    2.50    1.50
   7  -8  -1    3.50    0.90
  -7  -8   1    3.50    1.40
   7  -8  -1    2.60    1.10
  -7   8  -1    2.90    1.00
   7   8   1   -6.40    5.60
  -7   8  -1    1.30    1.00
   7  -8  -1    3.40    1.20
  -8  -8  -1  200.28   20.20
  -8   8   1  216.68    8.50
  -8   8   1  236.28   18.50
  -8  -8  -1  218.18    9.00
   8  -8   1  212.28    8.60
   8  -8   1  212.58    8.60
  -8   8   1  202.18    8.40
   8   8  -1  211.68    9.10
   8   8  -1  210.78    8.80
  -8   8   1  228.68    8.80
  -8   8   1  218.48    8.80
  -8  -8  -1  216.38    9.20
   8   8  -1  188.18   19.30
  -8  -8  -1  209.58    8.50
   8   8  -1  213.88    8.60
   8   8  -1  215.18    9.10
  -8   8   1  216.68    8.70
   8  -8   1  209.68    8.50
   8  -8   1  218.28    8.10
  -8  -8  -1  220.98    8.40
   8  -8   1  219.88    8.20
   8   8  -1  199.48    8.60
   8  -8   1  222.98   18.10
  -8  -8   1  212.28    8.60
   8   8   1  209.38    8.80
  -8   8  -1  220.18    8.70
  -8   8  -1  214.58    8.40
  -8   8  -1  207.18    9.10
   8  -8  -1  212.68    8.70
  -8  -8   1  210.08   20.70
   8   8   1  213.78   19.40
   8   8   1  212.28    9.00
   8  -8  -1  220.28    8.30
   8   8   1  213.08    8.60
   8  -8  -1  215.98    8.70
  -8  -8   1  215.88    9.00
  -8   8  -1  220.68    8.70
  -8   8  -1  211.08    8.50
  -8  -8   1  216.38    8.80
   8  -8  -1  220.38    8.20
   8   8   1  212.48    8.40
  -8   8  -1  205.78   17.30
   8  -8  -1  210.48    8.50
   8   8   1  217.28    9.10
   8  -8  -1  203.18   18.00
  -8  -8   1  221.88    8.40
   9  -8   1    1.80    0.90
   9   8  -1    0.40    1.60
  -9   8   1    2.10    1.20
  -9  -8  -1    1.10    1.50
  -9  -8  -1   -1.20    9.40
  -9   8   1    0.60    1.40
  -9   8   1    2.50    1.50
   9  -8   1    1.70    1.30
   9  -8   1    0.80    0.90
  -9  -8  -1    0.40    1.30
   9   8  -1   -2.40    1.40
   9   8  -1    0.50    1.10
  -9  -8  -1    3.20    1.80
   9   8  -1   -0.70    7.60
  -9  -8  -1    3.70    1.40
  -9   8   1    1.00    1.30
   9  -8   1   -3.20    6.70
  -9   8   1    1.10    1.10
  -9   8   1    1.50    6.70
  -9   8  -1   -1.10    1.30
  -9  -8   1    3.50    1.30
  -9  -8   1   -0.70    9.00
   9   8   1   -1.10    1.00
   9  -8  -1    9.40    7.70
  -9  -8   1    1.40    1.30
   9  -8  -1    1.70    1.00
  -9   8  -1    0.50    1.20
  -9  -8   1   -0.70    1.40
  -9   8  -1    0.60    1.20
   9  -8  -1    3.10    1.10
  -9   8  -1   -0.40    5.90
  -9   8  -1    1.70    1.10
   9   8   1    1.10    1.90
   9   8   1   -0.80    8.80
  -9   8  -1   -1.10    1.30
   9  -8  -1    2.30    1.50
  -9  -8   1    0.90    1.70
   9   8   1    0.80    1.60
 -10   8   1    2.40    1.60
  10  -8   1    2.40    1.00
  10  -8   1    5.20    8.30
 -10  -8  -1   -5.70    7.90
 -10   8   1   -1.10    1.50
 -10  -8  -1    0.60    1.30
  10  -8   1    2.90    1.60
 -10   8   1    2.70    1.50
  10   8  -1   -5.90    8.40
  10   8  -1    1.30    1.80
  10  -8   1    0.50    1.00
 -10  -8  -1    1.70    1.90
 -10  -8  -1    0.40    1.60
 -10  -8  -1    0.80    1.30
 -10   8   1    9.40    8.00
 -10   8   1    1.40    1.30
  10   8  -1    0.50    1.80
 -10  -8   1    0.20   10.30
  10   8   1   -0.60    8.90
  10  -8  -1    0.50    1.10
 -10   8  -1    1.60    1.30
  10  -8  -1    0.20    0.90
 -10  -8   1    4.20    2.00
 -10  -8   1    2.10    1.50
 -10   8  -1    3.30    1.50
  10  -8  -1    2.30    2.80
 -10  -8   1    4.10    1.70
 -10   8  -1   -5.60    6.90
  10   8   1    0.40    1.60
 -10   8  -1    4.00    1.70
 -10   8  -1    3.60    1.60
  10  -8  -1   -3.10    8.20
  10   8   1    2.30    2.10
  11   8  -1  107.19    5.90
  11  -8   1   90.29   16.30
 -11   8   1   97.79    5.10
 -11  -8  -1  145.29   22.70
  11  -8   1  106.09    5.70
 -11  -8  -1  106.89    6.10
  11  -8   1  103.89    4.70
 -11   8   1  100.59    5.50
 -11   8   1  106.69    5.60
  11   8  -1   93.99   19.60
 -11   8   1  111.29    5.30
 -11  -8  -1  102.99    5.00
 -11   8   1  116.39   17.00
  11   8  -1  100.29    5.90
 -11  -8  -1  102.49    5.20
  11  -8   1   97.39    4.60
 -11   8  -1  100.59    5.40
  11   8   1   85.99   17.60
 -11   8  -1   95.09    5.10
  11  -8  -1   99.59    4.60
 -11  -8   1  103.89    5.90
 -11   8  -1   79.59   15.60
 -11   8  -1  106.69    5.50
  11  -8  -1   73.69   15.80
  11  -8  -1  101.89    5.60
  11  -8  -1  101.79    4.90
  11   8   1  108.59    6.30
 -11  -8   1   96.49   19.60
 -11  -8   1  103.79    5.10
 -11  -8   1  112.49    5.40
 -11   8  -1  107.09    5.30
  11   8   1  103.39    5.80
 -12  -8  -1    1.20    1.70
  12  -8   1    3.10    1.90
 -12  -8  -1   -0.30   14.20
  12   8  -1    2.80    2.00
  12  -8   1    0.90    1.10
 -12   8   1    3.10    1.70
 -12   8   1    0.60    1.70
  12  -8   1    0.80   10.70
 -12   8   1   -1.90    9.90
  12   8  -1    2.10    2.30
  12   8  -1   -0.90   12.00
 -12  -8  -1    1.80    2.00
 -12  -8  -1    3.20    1.70
  12  -8   1    1.50    1.20
 -12   8   1    2.30    1.80
 -12  -8   1   15.40   13.60
 -12   8  -1    3.20    1.60
 -12  -8   1    1.40    1.80
  12   8   1    1.70    2.10
 -12   8  -1   -3.70    9.40
 -12   8  -1    1.80    1.80
 -12  -8   1   -1.20    1.90
 -12   8  -1    2.40    1.80
  12  -8  -1    2.70    1.40
  12   8   1    3.20    2.50
  12   8   1   -4.40   11.50
 -12  -8   1    1.30    1.70
  12  -8  -1   10.90   10.90
 -12   8  -1    1.70    1.70
  12  -8  -1    2.50    2.00
  13  -8   1  127.79    5.70
  13  -8   1  102.29   21.20
  13  -8   1  127.29    6.80
 -13   8   1  122.69    6.60
 -13  -8  -1  132.09    6.60
  13  -8   1  112.79    5.50
 -13  -8  -1  100.09   23.80
 -13   8   1  118.69    6.60
 -13   8   1  137.89   21.50
  13   8  -1  138.29    7.60
 -13  -8  -1  127.19    6.30
 -13   8   1  132.09    6.50
 -13   8   1  118.09    6.30
  13   8  -1  120.99    6.80
  13   8  -1  118.89   24.10
 -13  -8  -1  134.29    7.30
  13   8   1  119.09    7.40
 -13   8  -1  119.69    6.50
 -13   8  -1  139.29    6.50
  13  -8  -1   87.19   18.60
  13  -8  -1  122.09    5.80
 -13  -8   1  126.19    7.00
  13  -8  -1  133.69    7.00
 -13  -8   1  125.49    6.60
 -13  -8   1  129.39    6.30
 -13   8  -1  122.19   20.40
  13   8   1  136.09    6.90
 -13  -8   1  142.09   25.70
 -13   8  -1  131.89    7.40
  13   8   1   99.99   22.30
 -13   8  -1  136.89    6.50
  14  -8   1  115.59    5.20
 -14  -8  -1  112.19    5.90
  14  -8   1   90.69    5.20
  14   8  -1  111.19    7.20
 -14   8   1  101.59    5.90
  14   8  -1  110.39    6.40
 -14  -8  -1  110.99    6.90
 -14  -8  -1  109.19    6.00
 -14   8   1  112.59    6.30
 -14   8   1  113.39   24.70
 -14  -8  -1   70.79   24.70
  14   8  -1   88.49   25.60
  14  -8   1  106.89    6.50
 -14   8   1  104.59    6.00
  14  -8  -1  111.89    5.30
 -14   8  -1  111.39    6.00
 -14  -8   1  111.49   25.00
  14  -8  -1  107.49    6.50
  14   8   1   99.79    7.10
 -14  -8   1  109.89    6.20
 -14   8  -1   81.59   19.60
 -14   8  -1  114.89    6.30
 -14  -8   1   99.89    6.80
  14   8   1  106.49    6.40
 -14  -8   1  104.59    5.60
 -14   8  -1  114.49    5.90
   0   9   1    0.20    0.40
   0  -9   1    0.30    0.60
   0  -9  -1    0.30    0.50
   0   9  -1    0.40    0.60
   0   9  -1   -0.20    0.30
   0   9   1   -0.10    0.50
   0   9   1   -4.30    2.30
   0   9   1    0.30    0.60
   0  -9  -1    0.20    0.40
   0   9   1    0.80    0.60
   0   9   1    0.00    0.50
   0  -9  -1   -0.40    0.40
   0  -9   1    0.30    2.70
   0  -9  -1    0.80    0.60
   0  -9  -1   -0.30    0.50
   0   9  -1    0.30    2.70
   0   9  -1   -0.10    0.50
   0   9  -1    0.40    0.60
   0  -9   1    0.70    0.60
   0  -9  -1   -0.80    0.50
   0  -9   1   -1.20    0.50
   0  -9   1    0.10    0.50
   0  -9   1    0.10    0.30
   0   9  -1    0.70    0.60
   0   9   1    0.20    0.50
   0  -9  -1    1.70    3.10
   0  -9   1    0.80    0.50
   0   9  -1   -0.40    0.50
  -1  -9  -1  129.79    5.30
   1   9  -1  124.89    5.20
  -1  -9  -1  130.39    5.10
   1   9  -1  127.49    5.10
  -1   9   1  122.49    5.10
   1  -9   1  123.39    5.00
  -1  -9  -1  130.99    5.20
  -1   9   1  134.39    5.10
   1   9  -1  124.19   10.20
  -1   9   1  133.49    5.10
  -1   9   1  127.79    4.90
  -1   9   1  136.59   10.30
  -1  -9  -1  119.09   10.00
   1  -9   1  126.79    4.80
   1   9  -1  132.89    5.30
  -1  -9  -1  122.09    5.10
   1  -9   1  131.29    4.90
   1  -9   1  124.09    5.10
  -1  -9  -1  136.29    4.80
  -1   9   1  137.19    5.30
   1  -9   1  122.59    9.60
  -1  -9  -1  133.49    5.10
   1  -9   1  129.49    5.30
  -1   9   1  136.49    5.10
   1   9  -1  131.89    5.10
   1  -9   1  134.09    5.00
   1   9   1  132.39    5.20
  -1   9  -1  124.79    5.00
  -1  -9   1  129.79    5.10
   1  -9  -1  146.19    4.90
  -1  -9   1  133.79    4.80
  -1   9  -1  129.89    5.10
   1   9   1  130.89    5.20
   1  -9  -1  130.69    5.00
   1   9   1  117.59   10.20
  -1   9  -1  128.39    5.00
  -1   9  -1  139.19    5.30
   1  -9  -1  126.69    5.20
   1  -9  -1  133.09    5.30
   1  -9  -1  124.49    5.10
  -1  -9   1  129.89    5.30
   1  -9  -1  129.59    5.00
  -1  -9   1  126.39    5.10
  -1   9  -1  107.39    9.10
   1  -9  -1  126.29   10.10
   1   9   1  140.09    5.30
  -1   9  -1  127.09    4.80
  -1  -9   1  127.99    5.00
  -1   9  -1  129.09    5.00
   1   9   1  139.29    5.10
  -1  -9   1  140.49   10.30
   2   9  -1   55.69    2.70
  -2   9   1   53.19    2.50
   2  -9   1   54.19    2.40
   2   9  -1   58.09    8.10
  -2   9   1   56.19    2.50
   2   9  -1   52.19    2.70
   2  -9   1   54.69    2.50
   2  -9   1   55.29    2.30
   2   9  -1   51.69    2.60
  -2   9   1   52.69    2.70
  -2  -9  -1   50.59    2.70
   2   9  -1   52.39    2.80
  -2  -9  -1   55.19    2.60
  -2  -9  -1   48.40    7.50
  -2   9   1   55.29    2.50
  -2   9   1   50.39    2.30
  -2   9   1   52.29    2.50
  -2  -9  -1   47.20    2.50
  -2  -9  -1   51.59    2.70
   2  -9   1   61.99    6.80
  -2   9   1   51.99    7.20
  -2  -9  -1   49.00    2.50
   2  -9   1   57.69    2.30
   2   9  -1   54.09    2.60
   2  -9   1   52.99    2.70
   2  -9   1   56.19    2.50
   2  -9  -1   53.49    2.50
   2  -9  -1   52.19    2.50
  -2   9  -1   56.09    2.70
  -2   9  -1   55.39    2.40
   2  -9  -1   48.50    2.60
  -2   9  -1   58.19    7.30
  -2  -9   1   50.59    2.60
   2   9   1   41.20    7.30
   2  -9  -1   50.69    2.50
  -2  -9   1   58.29    8.30
  -2  -9   1   51.39    2.50
  -2   9  -1   53.49    2.50
   2  -9  -1   54.39    2.40
  -2   9  -1   56.29    2.50
  -2  -9   1   54.89    2.50
  -2   9  -1   50.19    2.30
   2  -9  -1   48.10    7.00
  -2  -9   1   50.99    2.70
   2   9   1   49.80    2.50
  -2  -9   1   52.59    2.80
   2   9   1   51.49    2.60
  -2   9  -1   54.69    2.40
   2  -9  -1   53.79    2.70
   2   9   1   49.00    2.50
   2   9   1   50.79    2.80
   2   9   1   54.19    2.70
   3   9  -1  207.28    8.20
   3  -9   1  199.18   13.00
   3  -9   1  199.98    7.80
  -3  -9  -1  220.78   14.90
   3   9  -1  188.48   14.40
   3   9  -1  196.08    7.80
   3  -9   1  197.28    7.70
  -3  -9  -1  212.38    8.10
  -3   9   1  217.08    7.90
  -3   9   1  222.68    7.80
   3   9   1  210.68    7.90
   3  -9  -1  211.48    7.80
  -3   9  -1  204.58    7.80
   3  -9  -1  200.18   13.50
   3   9   1  209.38    8.10
  -3   9  -1  207.58    8.00
  -3   9  -1  219.98    7.70
  -3  -9   1  204.98    8.10
   3   9   1  206.78    7.90
  -3  -9   1  190.28    7.80
   3   9   1  215.98   15.00
   3  -9  -1  193.98    7.80
  -3  -9   1  195.98    7.80
   3  -9  -1  191.48   13.20
  -3  -9   1  216.28   15.30
   4   9  -1  211.98   15.30
   4  -9   1  211.28    7.90
  -4  -9  -1  167.58   15.10
   4   9  -1  213.28    8.20
  -4  -9  -1  204.88    8.10
   4   9  -1  188.68    8.70
   4  -9   1  219.38    8.00
  -4  -9  -1  202.88    8.20
   4   9  -1  225.08    8.20
   4   9  -1  232.28    8.20
  -4   9   1  199.98    7.80
  -4   9   1  205.88    7.90
  -4  -9  -1  199.48    8.00
  -4   9   1  201.48    8.00
   4  -9   1  212.28    7.70
   4  -9   1  217.68    7.70
   4  -9   1  199.58   13.40
   4  -9   1  188.18   13.20
  -4   9   1  207.78    8.00
  -4   9   1  203.08    7.90
  -4   9  -1  207.48    7.90
  -4  -9   1  229.28   16.80
   4  -9  -1  208.48    8.00
  -4   9  -1  216.78    7.80
  -4   9  -1  206.28    7.80
   4  -9  -1  213.78    7.80
   4   9   1  220.18   15.90
  -4  -9   1  213.98    8.30
   4   9   1  205.88    8.10
   4  -9  -1  201.88    7.80
   4   9   1  213.18    8.20
  -4  -9   1  218.98    8.10
  -4  -9   1  214.78    8.10
  -4   9  -1  213.08    8.00
   4  -9  -1  214.78   14.20
   4   9   1  196.08    8.10
   4  -9  -1  189.78    8.00
   4  -9  -1  211.88    7.80
   5  -9   1  954.70   42.40
  -5  -9  -1  966.90   45.80
   5  -9   1 1037.70   43.20
   5   9  -1 1017.40   45.40
  -5  -9   1  975.40   46.20
   5  -9  -1 1057.59   43.80
   5   9   1  979.70   45.00
   6   9  -1   13.00    2.00
   6   9  -1    7.60    1.60
  -6   9   1   10.00    1.50
  -6   9   1    9.50    1.30
  -6  -9  -1    9.00    1.70
  -6   9   1    7.90    1.20
   6   9  -1    7.90    1.60
   6  -9   1   11.50    1.20
   6  -9   1   11.40    1.20
   6  -9   1   11.80    1.50
  -6  -9  -1   12.30    7.30
  -6  -9  -1    8.30    1.50
   6  -9   1   12.80    1.40
  -6  -9  -1    7.80    1.30
  -6   9   1    4.20    5.10
   6   9  -1   11.20    1.80
   6  -9   1   11.70    1.50
   6   9  -1   11.20    6.70
   6   9  -1   11.00    1.70
  -6   9   1    6.10    1.10
  -6   9   1    7.10    1.30
   6  -9   1    9.50    5.50
  -6   9  -1   12.40    1.50
   6  -9  -1    8.80    1.10
   6  -9  -1    0.60    3.30
   6   9   1    8.10    1.60
  -6   9  -1    6.90    4.90
  -6  -9   1   10.80    1.80
   6  -9  -1   11.10    1.50
   6   9   1    6.00    1.50
   6   9   1    8.70    1.70
  -6   9  -1   12.60    1.50
  -6   9  -1   12.00    1.40
   6   9   1   10.50    1.50
   6   9   1   16.00    6.10
   6  -9  -1    8.70    1.10
  -6   9  -1   12.20    1.30
  -6  -9   1   12.90    1.50
  -6   9  -1   10.20    1.30
   6  -9  -1    9.40    1.40
   6   9   1    5.00    1.60
   6  -9  -1   12.00    1.60
  -6  -9   1   11.60    1.60
  -6  -9   1   10.20    1.20
  -6  -9   1   17.30    8.10
   7  -9   1   41.10    2.50
  -7  -9  -1   66.89   12.80
   7  -9   1   40.60    2.70
  -7   9   1   42.20    2.60
   7  -9   1   42.40    2.30
  -7  -9  -1   38.70    2.80
   7   9  -1   57.09   11.30
  -7   9   1   43.50    2.50
  -7   9   1   44.60    2.60
  -7  -9  -1   39.30    3.00
  -7  -9  -1   41.50    2.50
   7  -9   1   40.40    2.60
   7   9  -1   43.30    3.30
   7   9  -1   38.90    2.60
   7   9  -1   32.70    3.00
   7   9  -1   43.30    3.20
  -7   9   1   43.30    2.70
   7  -9   1   44.20    2.20
  -7  -9  -1   42.60    2.70
  -7   9   1   38.30    2.70
   7  -9   1   73.49   11.20
  -7  -9  -1   42.50    2.70
   7   9  -1   40.20    2.80
  -7   9   1   34.30    8.10
  -7  -9  -1   41.80    3.00
   7   9   1   57.89   10.80
  -7  -9   1   41.90    2.40
  -7   9  -1   45.10    2.50
   7   9   1   39.60    3.10
  -7  -9   1   41.20    3.20
  -7  -9   1   43.50    2.80
  -7  -9   1   33.00   10.20
  -7  -9   1   40.60    3.00
   7   9   1   46.30    3.30
  -7   9  -1   39.10    8.40
   7  -9  -1   40.40    2.50
  -7   9  -1   42.20    2.60
   7  -9  -1   47.20    2.30
   7  -9  -1   44.30    2.40
   7  -9  -1   47.90    2.90
  -7   9  -1   49.80    2.80
  -7   9  -1   48.60    2.60
  -7  -9   1   39.30    2.70
   7   9   1   39.80    3.20
  -7  -9   1   43.40    3.10
  -7   9  -1   41.20    3.20
   7  -9  -1   41.60    2.60
   7   9   1   43.20    2.80
   7   9   1   42.90    2.70
  -8   9   1   59.99   11.40
   8   9  -1   48.70    3.60
  -8   9   1   46.90    3.00
   8  -9   1   44.30    2.80
  -8   9   1   47.80    3.20
  -8  -9  -1   49.60    2.90
   8   9  -1   46.80    3.70
   8  -9   1   45.90    2.50
   8   9  -1   45.30    2.80
  -8  -9  -1   50.19    3.20
   8   9  -1   52.29    3.70
  -8  -9  -1   46.90    2.90
  -8   9   1   49.70    2.90
  -8   9   1   48.50    3.00
  -8  -9  -1   51.89    3.50
   8   9  -1   46.50    3.60
   8   9  -1   55.29   11.50
  -8  -9  -1   37.30   12.40
   8  -9   1   46.80    3.10
   8  -9   1   47.40    2.40
   8  -9   1   40.30    9.60
  -8   9  -1   44.90    3.00
  -8   9  -1   48.60    2.80
  -8   9  -1   51.19   10.70
   8  -9  -1   48.50    2.60
   8   9   1   55.59    3.80
   8   9   1   75.19   13.60
  -8  -9   1   47.20    3.10
   8  -9  -1   49.99    3.20
  -8  -9   1   47.80    3.10
   8   9   1   46.40    2.90
   8   9   1   43.50    3.40
   8   9   1   46.10    3.50
  -8  -9   1   44.70    2.80
  -8   9  -1   47.90    2.90
  -8  -9   1   45.10    3.40
  -8   9  -1   44.50    2.90
   8  -9  -1   48.00    2.70
  -8  -9   1   60.99   12.40
   9  -9   1    5.80    7.60
  -9   9   1   11.60    2.00
   9   9  -1   10.90    1.60
  -9  -9  -1   10.10    1.70
  -9  -9  -1   11.80   10.00
   9   9  -1   12.00    2.50
   9  -9   1   11.40    1.40
  -9  -9  -1    9.20    1.80
  -9   9   1   10.70    1.70
   9  -9   1   10.40    1.20
   9   9  -1    9.10    2.20
   9  -9   1   10.00    1.90
  -9  -9  -1   13.60    2.00
  -9   9   1    8.20    1.60
   9   9  -1   12.00   10.00
  -9   9   1    9.70    7.80
  -9  -9  -1    9.90    2.30
   9  -9  -1   11.60    1.50
  -9  -9   1    6.80    1.70
   9   9   1    2.10    7.80
   9  -9  -1    0.40    6.50
   9   9   1    8.80    2.20
  -9   9  -1   13.50    2.00
  -9   9  -1   11.30    1.90
  -9  -9   1   27.10   12.20
   9  -9  -1   11.40    1.40
   9   9   1    9.00    2.20
  -9   9  -1    8.40    7.30
  -9  -9   1   10.60    1.80
  -9   9  -1    9.90    1.70
  -9   9  -1   10.10    1.60
  -9  -9   1    9.70    1.50
   9  -9  -1   11.90    2.00
  -9  -9   1   10.90    2.40
 -10  -9  -1   28.30    2.70
 -10   9   1   28.30    2.60
 -10   9   1   30.60    3.00
 -10  -9  -1   31.80    2.70
  10  -9   1   25.00    2.00
 -10  -9  -1   51.49   15.00
  10  -9   1   31.40    3.10
 -10   9   1   26.80    2.80
 -10   9   1   24.60   10.90
 -10   9   1   27.30    2.70
  10  -9   1   14.50    9.60
  10  -9   1   30.80    2.20
  10   9  -1   33.70    3.70
  10   9  -1   27.80    3.20
 -10  -9  -1   33.00    3.40
  10   9  -1   30.00   13.70
 -10  -9   1   29.30   12.00
  10   9   1   28.50    3.40
 -10   9  -1   31.20    2.80
 -10   9  -1   31.20    2.70
 -10   9  -1   27.50    2.80
  10   9   1   26.20   11.80
 -10  -9   1   34.90    2.70
 -10  -9   1   29.70    3.40
  10   9   1   28.70    3.10
  10  -9  -1   27.70    2.20
  10  -9  -1   42.00   11.40
 -10   9  -1   30.30    2.60
 -10   9  -1   30.10   10.60
  10  -9  -1   28.90    2.40
 -10  -9   1   32.20    3.00
 -11   9   1   18.50    2.60
 -11   9   1   17.70    2.30
  11   9  -1   21.20    3.10
  11  -9   1   24.30    2.90
 -11  -9  -1   22.80   14.20
  11  -9   1   26.30   11.60
 -11   9   1   18.80    2.50
  11  -9   1   20.10    2.00
 -11   9   1   16.00    2.40
 -11  -9  -1   18.10    2.40
 -11  -9  -1   18.90    2.40
  11   9  -1   20.80    3.60
  11   9  -1   27.90   14.60
 -11   9   1   14.90    9.90
 -11  -9  -1   21.70    3.00
 -11   9  -1   21.80    2.60
 -11  -9   1   20.60    2.50
  11   9   1   21.10    3.10
  11  -9  -1    9.20   10.00
 -11  -9   1   19.70    3.00
  11   9   1   10.00   12.20
 -11   9  -1   20.20    2.30
 -11  -9   1   42.90   15.10
 -11   9  -1   19.10    2.40
 -11  -9   1   19.50    2.20
  11  -9  -1   20.70    2.90
 -11   9  -1   18.70    2.50
  11  -9  -1   19.70    2.00
  11   9   1   21.20    3.10
 -11   9  -1   18.80    9.90
  11  -9  -1   19.70    2.00
 -12  -9  -1   72.69   18.80
 -12  -9  -1   56.49    3.80
 -12  -9  -1   46.00    4.30
  12  -9   1   44.90   14.90
 -12   9   1   25.10   11.30
  12  -9   1   53.69    4.20
 -12   9   1   41.40    4.30
  12   9  -1   49.10    5.10
  12   9  -1   52.89    4.50
  12  -9   1   54.39    3.10
 -12  -9  -1   53.99    3.50
 -12   9   1   50.99    3.80
 -12   9   1   48.00    3.90
  12   9  -1   55.49   16.80
 -12   9   1   45.00    3.50
  12   9   1   52.79    4.90
  12   9   1   52.69    4.50
 -12  -9   1   41.40   17.60
 -12  -9   1   53.49    4.00
 -12   9  -1   48.20    4.00
 -12   9  -1   50.59    3.70
  12   9   1   59.09   16.70
 -12   9  -1   37.00   12.70
 -12   9  -1   50.99    3.60
 -12  -9   1   54.19    4.70
  12  -9  -1   52.19   15.60
 -12   9  -1   54.29    3.90
 -12  -9   1   58.99    3.80
  12  -9  -1   54.49    3.30
  12  -9  -1   50.09    4.20
  13   9  -1  168.88    8.70
  13  -9   1  159.48    6.80
 -13   9   1  149.39    7.90
 -13  -9  -1  161.38    7.60
 -13   9   1  161.58    7.70
 -13   9   1  183.28   25.20
 -13   9   1  180.78    8.10
  13  -9   1  170.58    6.90
  13  -9   1  174.98    8.30
 -13  -9  -1  169.58    8.00
 -13  -9  -1  160.08    8.30
  13   9  -1  165.18    8.20
 -13   9   1  163.28    7.60
 -13  -9  -1  214.18   29.90
  13   9  -1  142.29   25.20
  13  -9  -1  163.28    7.10
 -13   9  -1  171.58    7.80
 -13   9  -1  162.08    7.60
 -13  -9   1  132.89   25.60
  13   9   1  194.58   28.00
  13   9   1  164.18    8.80
 -13  -9   1  154.08    7.40
 -13   9  -1  153.78   21.80
 -13  -9   1  166.38    8.60
 -13   9  -1  167.18    7.90
  13   9   1  169.88    8.30
 -13  -9   1  167.48    7.90
  13  -9  -1  164.48    8.20
 -14   9   1   35.80    3.70
 -14  -9  -1   41.10   21.40
  14   9  -1   36.30    4.80
 -14  -9  -1   27.60    3.40
  14   9  -1   31.60   21.30
  14   9  -1   35.80    4.00
  14  -9   1    5.60   15.20
 -14   9   1   40.80    3.80
 -14  -9  -1   38.60    3.60
  14  -9   1   36.20    2.70
 -14  -9  -1   34.80    4.70
  14  -9   1   35.70    4.00
 -14   9   1   33.40    3.30
  14   9   1   36.80    4.00
 -14  -9   1   33.50    4.30
 -14   9  -1   36.60    3.70
  14  -9  -1   34.70    4.00
 -14  -9   1   42.70    4.00
 -14  -9   1   32.00    3.20
 -14   9  -1   34.60    3.60
  14   9   1   -1.10   16.90
  14  -9  -1   -3.50   18.40
 -14   9  -1   36.30    3.40
  14   9   1   37.20    4.60
 -14  -9   1   25.30   21.50
  14  -9  -1   38.50    3.00
   0 -10   1  176.28    6.90
   0 -10   1  178.98    6.90
   0  10  -1  186.48    7.00
   0 -10  -1  174.88    7.00
   0 -10  -1  184.08    7.10
   0  10   1  183.18    7.10
   0 -10   1  165.58   12.00
   0  10   1  182.58    6.90
   0  10   1  157.68   12.30
   0 -10   1  181.58    7.10
   0  10  -1  160.88   12.10
   0  10   1  187.28    7.00
   0 -10  -1  186.28    7.00
   0 -10  -1  171.48   12.60
   0  10  -1  191.68    6.90
   1 -10   1    9.90    1.20
   1 -10   1   10.40    1.10
  -1  10   1   11.60    1.10
  -1 -10  -1   13.70    1.30
   1  10  -1   13.10    1.30
  -1  10   1   12.50    4.90
   1 -10   1    9.80    1.20
  -1  10   1   12.30    0.90
  -1  10   1   11.00    1.20
   1 -10   1   10.60    1.10
  -1  10   1   12.00    1.20
  -1 -10  -1   14.50    1.30
   1 -10   1   11.30    0.90
   1  10  -1   12.70    1.20
  -1  10   1    9.70    1.10
  -1 -10  -1   12.90    1.30
  -1 -10  -1    7.10    4.70
   1  10  -1   10.00    4.60
   1  10  -1   14.70    1.50
   1 -10   1    9.10    4.20
  -1 -10  -1   11.70    1.30
  -1 -10  -1   10.70    1.20
  -1  10   1   12.60    1.30
  -1 -10  -1   13.80    0.90
   1  10  -1   11.70    1.20
   1  10  -1   11.90    1.30
  -1 -10   1   12.50    1.30
  -1 -10   1   12.10    1.10
  -1  10  -1   13.30    1.20
  -1 -10   1   12.50    4.80
   1 -10  -1   11.60    1.10
  -1 -10   1   10.70    0.80
  -1 -10   1   14.10    1.30
   1 -10  -1   11.40    1.10
  -1  10  -1   10.50    1.10
   1  10   1   11.30    5.20
  -1  10  -1   12.90    1.40
  -1 -10   1   12.00    1.20
   1  10   1   11.30    1.20
   1 -10  -1    8.50    4.20
   1 -10  -1   10.90    1.30
  -1  10  -1    9.80    1.10
  -1 -10   1   10.50    1.20
  -1  10  -1   11.90    1.20
   1 -10  -1   10.20    0.90
   1  10   1   10.20    1.20
   1  10   1   14.30    1.30
  -1  10  -1   11.30    0.90
   1 -10  -1   13.70    1.40
   1 -10  -1    9.70    1.10
  -1  10  -1    7.00    4.10
   1  10   1   15.20    1.50
   1  10   1   13.40    1.40
   2 -10   1  385.16   20.50
  -2 -10  -1  424.56   22.20
  -2  10   1  382.06   21.00
   2  10  -1  433.06   22.30
   2  10   1  416.96   22.40
  -2  10  -1  430.46   21.10
  -2 -10   1  421.36   22.10
   2 -10  -1  385.46   21.10
  -3 -10  -1   10.00    1.40
   3  10  -1   11.30    1.40
   3 -10   1    9.20    1.00
  -3  10   1    9.90    1.10
  -3  10   1    7.90    1.00
   3 -10   1    8.60    4.30
  -3  10   1    8.50    1.00
   3  10  -1   10.30    1.30
   3 -10   1    9.70    1.20
[truncated: 8,891,270 more chars]
