# Supplementary material for: Isolation of a NHC-stabilized heavier nitrile and its conversion into an isonitrile analogue
Source: Nat Chem. 2024 Sep 10;16(12):2009–16. doi: 10.1038/s41557-024-01618-6 (PMC11611736; doi:10.1038/s41557-024-01618-6)
Supplement: Supplementary file 7 — Crystallographic data for compound 7, CCDC 2325633. [file 41557_2024_1618_MOESM7_ESM.cif]

# CIF-file generated for mo_DolMa19_0ma   P 21/n       R = 0.04

#==============================================================================
data_global
#==============================================================================

# 0. AUDIT DETAILS

_audit_creation_date                              'May 24 13:40:16 2024'
_audit_creation_method                            'PLATON <TABLE ACC> option'
_audit_update_record
;
24.05.2024 Updated by author J.Y. Liu
;

#===============================================================================

# 1. SUBMISSION DETAILS
 
# Name and address of author for X-ray correspondence

_publ_contact_author_name                    # Name of author for correspondence
;
Prof. Dr. Shigeyoshi Inoue
;
_publ_contact_author_address              # address of author for correspondence
;
Professur fuer Siliciumchemie
Technische Universitaet Muenchen
Lichtenbergstrasse 4
85747 Garching bei Muenchen
Germany
;
 
_publ_contact_author_email                    s.inoue@tum.de
_publ_contact_author_fax                      '+49(0)89-289-13605'
_publ_contact_author_phone                    '+49(0)89-289-13834'
 
_publ_requested_journal                       'Nature Chemistry'
# Publication choise FI, CI or EI for Inorganic
#                    FM, CM or EM for Metal-organic
#                    FO, CO or EO for Organic
_publ_requested_category                      ?
_publ_requested_coeditor_name                 ?
 
_publ_contact_letter                         # Include date of submission
;
Date of submission 
;


#===============================================================================

# 2. PROCESSING SUMMARY (JOURNAL OFFICE ONLY)

_journal_date_recd_electronic                     ?

_journal_date_to_coeditor                         ?
_journal_date_from_coeditor                       ?
_journal_date_accepted                            ?

_journal_date_printers_first                      ?
_journal_date_printers_final                      ?
_journal_date_proofs_out                          ?
_journal_date_proofs_in                           ?

_journal_coeditor_name                            ?
_journal_coeditor_code                            ?
_journal_coeditor_notes
;
;

_journal_techeditor_code                          ?
_journal_techeditor_notes
;
;

_journal_coden_ASTM                               ?
_journal_name_full                                ?
_journal_year                                     ?
_journal_volume                                   ?
_journal_issue                                    ?
_journal_page_first                               ?
_journal_page_last                                ?


_journal_suppl_publ_number                        ?
_journal_suppl_publ_pages                         ?


#===============================================================================

# 3. TITLE AND AUTHOR LIST

_publ_section_title
;
Isolation of an NHC-Stabilized Heavier Nitrile and 
its Conversion Into an Isonitrile Analogue

;
_publ_section_title_footnote
;
;

# The loop structure below should contain the names and adresses of all
# authors, in the required order of publication. Repeat as necessary.


loop_
_publ_author_name
_publ_author_footnote
_publ_author_address
'Doleschal, M.E.'
;   # author related footnote
?
;
;
	Professur f\"ur Siliciumchemie
	Technische Universitaet Muenchen
	Lichtenbergstrasse 4
	85747 Garching bei Muenchen
	Germany
;

'Kostenko, A.'
;   # author related footnote
?
;
;
	Professur f\"ur Siliciumchemie
	Technische Universitaet Muenchen
	Lichtenbergstrasse 4
	85747 Garching bei Muenchen
	Germany
;

'Liu, J.Y.'
;   # author related footnote
?
;
;
	WACKER-Lehrstuhl f\"ur Makromolekulare Chemie
	Technische Universitaet Muenchen
	Lichtenbergstrasse 4
	85747 Garching bei Muenchen
	Germany
;

'Inoue, S.'
;   # author related footnote
?
;
;
	Professur f\"ur Siliciumchemie
	Technische Universitaet Muenchen
	Lichtenbergstrasse 4
	85747 Garching bei Muenchen
	Germany
;

#===============================================================================

# 4. TEXT

_publ_section_synopsis
;
 ?
;
_publ_section_abstract
;
Nitriles (R C?N) have been investigated since the late 18th 
century and are ubiquitous encounters in organic and 
inorganic syntheses. In contrast, heavier nitriles, 
which contain the heavier analogues of carbon and 
nitrogen, are sparsely investigated species. 
Herein, we report the successful synthesis and 
isolation of a phosphino-silylene featuring an NHCP 
(N-heterocyclic carbene-phosphinidene) and a highly 
sterically demanding silyl-group as ligands. Due to its 
unique structural motif, it can be regarded as a 
Lewis base-stabilised heavier nitrile. The Si-P 
bond displays multiple bond character and a 
trans-bent geometry, the latter indicating 
fundamental differences between heavier and classical 
nitriles.  In solution, a quantitative rearrangement 
to phosphasilenylidene occurs, which is without 
precedence in the literature. However, it is 
consistent with theoretical predictions of rearrangements 
from heavier nitriles to heavier isonitriles. 
Our preliminary reactivity study revealed both 
isomers exhibit a highly nucleophilic silicon 
centre capable of oxidative addition and complex 
formation. 
;

# Insert blank lines between paragraphs

_publ_section_comment
;
;
_publ_section_exptl_prep
;
 The crystal was fixed on the top of a kapton micro sampler with
 perfluorinated ether and transferred to the diffractometer.
;
_publ_section_exptl_refinement
;
 Solution and refinements with the program APEX (Bruker 2021) 
 and SHELXL2018 (Sheldrick, 2018)in conjunction with SHELXLE (Huebschle, 2011).
 Hydrogen atoms could be located in the difference Fourier maps
 and were allowed to refine freely.
;

# Insert blank lines between references

_publ_section_references
;
 Allen, F.H. (2002).
   Acta Cryst. B58, 380-388.

 Altomare, A., Burla, M.C., Camalli, M., Cascarano, G.L., Giacovazzo, C.
   Guagliardi, A., Moliterni, A.G.G., Polidori, G. & Spagna, R.
   (1999) J. Appl. Cryst. 32, 115-119.

 Beurskens, P.T., Beurskens, G., de Gelder, R., Garc\'ia-Granda, S.,
 Gould, R.O., Israel, R. & Smits, J.M.M. (1999) The DIRDIF99 Program System,
   Technical Report of the Crystallography Laboratory,
   University of Nijmegen, The Netherlands.

 Boer, J.L. de & Duisenberg, A.J.M. (1984). Acta Cryst. A40, C-410.

 Boeyens, J.C.A. (1978). J.Cryst.Mol.Struct. 8, 317-320.

 Cremer, D. & Pople, J.A. (1975). J. Am. Chem. Soc. 97, 1354-1358.

 Duisenberg, A.J.M. (1992). J. Appl. Cryst. 25, 92-96.

 Duisenberg, A.J.M., Kroon-Batenburg, L.M.J. & Schreurs, A.M.M. (2003).
   J. Appl. Cryst. 36, 220-229.

 Enraf-Nonius (1989). CAD-4 Software. Version 5. Enraf-Nonius, Delft,
   The Netherlands.

 Flack, H.D. (1983). Acta Cryst. A39, 876-881.

 Hooft, R.W.W. (1998). Collect Software, Nonius B.V., Delft, The Netherlands.

 LePage, Y. (1987). J. Appl. Cryst. 20, 264-269.

 Mackay, A.L. (1984). Acta Cryst. A40, 165-166.

 Meulenaer, J. de & Tompa, H. (1965). Acta Cryst. 19, 1014-1018.

 North, A.C.T., Phillips, D.C. & Mathews, F.S. (1968).
  Acta Cryst. A24, 351-359.

 Otwinowski, Z. & Minor, W. (1997). Methods in Enzymology, Vol. 276,
   Macromolecular Crystallography, Part A, edited by C.W. Carter &
    R.M. Sweet, pp. 307-326. London: Academic Press.

 Sheldrick, G.M. (1986). SHELXS86. University of G\"ottingen, Germany.

 Sheldrick, G.M. (1993). SHELXL93. University of G\"ottingen, Germany.

 Sheldrick, G.M. (1997). SHELXS97. University of G\"ottingen, Germany.

 Sheldrick, G.M. (1997). SHELXL97. University of G\"ottingen, Germany.

 Sluis, P. van der & Spek, A.L. (1990). Acta Cryst. A46, 194-201.

 Spek, A.L. (1987). Acta Cryst. C43, 1233-1235.

 Spek, A.L. (1988). J. Appl. Cryst. 21, 578-579.

 Spek, A.L. (1994). Am. Crystallogr. Assoc.-Abstracts, 22, 66.

 Spek, A.L. (1997). HELENA, Program for Datareduction, Utrecht
   University, The Netherlands.

 Spek, A.L. (2003). J. Appl. Cryst. 36, 7-13.

 Wilson, A.J.C. (1992). Ed. International Tables for Crystallography,
   Volume C, Kluwer Academic Publishers, Dordrecht, The Netherlands.
;
_publ_section_acknowledgements
;
;
_publ_section_figure_captions
; View of the title compound with the atom numbering scheme.
Displacement ellipsoids for non-H atoms are drawn at the 50% probability level.
;

#===============================================================================

data_mo_dolma19_0ma

#===============================================================================

# 5. CHEMICAL DATA

_chemical_name_systematic
;
;
_chemical_name_common                             ?
_chemical_melting_point                           ?
_chemical_formula_moiety
'C58 H75 Fe N2 O4 P Si5, C5 H12'
# Ex: 'C12 H16 N2 O6, H2 O' and '(Cd 2+)3, (C6 N6 Cr 3-)2, 2(H2 O)'
_chemical_formula_structural                      ?
_chemical_formula_sum
'C63 H87 Fe N2 O4 P Si5'
_chemical_formula_iupac                           ?
_chemical_formula_weight                            1163.62
_chemical_compound_source                        'see text'

loop_
_atom_type_symbol
_atom_type_description
_atom_type_scat_dispersion_real
_atom_type_scat_dispersion_imag
_atom_type_scat_source
 C   C    0.0033    0.0016
' International Tables Vol C Tables 4.2.6.8 and 6.1.1.4'
 H   H    0.0000    0.0000
' International Tables Vol C Tables 4.2.6.8 and 6.1.1.4'
Fe  Fe    0.3463    0.8444
' International Tables Vol C Tables 4.2.6.8 and 6.1.1.4'
 N   N    0.0061    0.0033
' International Tables Vol C Tables 4.2.6.8 and 6.1.1.4'
 O   O    0.0106    0.0060
' International Tables Vol C Tables 4.2.6.8 and 6.1.1.4'
 P   P    0.1023    0.0942
' International Tables Vol C Tables 4.2.6.8 and 6.1.1.4'
Si  Si    0.0817    0.0704
' International Tables Vol C Tables 4.2.6.8 and 6.1.1.4'

#===============================================================================

# 6. CRYSTAL DATA

_symmetry_cell_setting                              monoclinic
_symmetry_space_group_name_Hall                   '-P 2yn'
_symmetry_space_group_name_H-M                    'P 21/n'
_symmetry_Int_Tables_number                              14

loop_
_space_group_symop_id
_space_group_symop_operation_xyz
   1 x,y,z
   2 1/2-x,1/2+y,1/2-z
   3 -x,-y,-z
   4 1/2+x,1/2-y,1/2+z

_cell_length_a                                       14.9029(6)
_cell_length_b                                      27.6947(13)
_cell_length_c                                       16.1648(7)
_cell_angle_alpha                                            90
_cell_angle_beta                                      98.276(2)
_cell_angle_gamma                                            90
_cell_volume                                          6602.2(5)
_cell_formula_units_Z                                 4
_cell_measurement_temperature                       100
_cell_measurement_reflns_used     9056
_cell_measurement_theta_min       2.4896     
_cell_measurement_theta_max       26.4233        

_cell_special_details
;
;

_exptl_crystal_description        'fragment'
_exptl_crystal_colour             'orange'

_exptl_crystal_size_max                               0.307
_exptl_crystal_size_mid                               0.282
_exptl_crystal_size_min                               0.166
_exptl_crystal_size_rad                           ?
_exptl_crystal_density_meas                       ?
_exptl_crystal_density_diffrn                         1.171
_exptl_crystal_density_method                    'Not Measured'
_exptl_crystal_F_000                                   2488
_exptl_absorpt_coefficient_mu                         0.388
_exptl_crystal_density_meas_temp                  ?

_exptl_absorpt_correction_type 'multi-scan'
_exptl_absorpt_process_details 'SADABS 2016/2, Bruker, 2016'
_exptl_absorpt_correction_T_min                   0.7227
_exptl_absorpt_correction_T_max                   0.7447


#===============================================================================

# 7. EXPERIMENTAL DATA

_exptl_special_details
;
Diffractometer operator             Jinyu Liu
scanspeed                           5 s per frame
dx                                  40 mm
2936 frames measured in 7 data sets
phi-scans with delta_phi         = 0.5
omega-scans with delta_omega     = 0.5
shutterless mode
;
_diffrn_ambient_temperature                         100
_diffrn_radiation_wavelength                        0.71073
_diffrn_radiation_probe                           'x-ray'
_diffrn_radiation_type                            'MoK\a'
_diffrn_radiation_source          'TXS rotating anode'
_diffrn_radiation_monochromator   'Helios optic'

_diffrn_measurement_device        ' \k-geometry diffractometer '
_diffrn_measurement_device_type   ' Bruker Photon CMOS '
_diffrn_measurement_method        ' phi- and omega-rotation '
_diffrn_detector                  ' CMOS plate '
_diffrn_detector_area_resol_mean  16

# number of measured reflections (redundant set)
_diffrn_reflns_number                            321157
_diffrn_reflns_av_R_equivalents                    0.0579
_diffrn_reflns_av_unetI/netI                       0.0157
_diffrn_reflns_limit_h_min                          -18
_diffrn_reflns_limit_h_max                           18
_diffrn_reflns_limit_k_min                          -34
_diffrn_reflns_limit_k_max                           34
_diffrn_reflns_limit_l_min                          -20
_diffrn_reflns_limit_l_max                           20
_diffrn_reflns_theta_min                           1.95
_diffrn_reflns_theta_max                          26.45
_diffrn_reflns_theta_full                         25.24
_diffrn_measured_fraction_theta_max               0.998
_diffrn_measured_fraction_theta_full              1.000
_diffrn_reflns_reduction_process
;
;

# number of unique reflections
_reflns_number_total                                13606
# number of observed reflections (> n sig(I))
_reflns_number_gt                                   12464
_reflns_threshold_expression                      I>2\s(I)

_computing_data_collection       'APEX 4 Control Software (Bruker, 2021)'
_computing_cell_refinement       'SAINT (Bruker, 2019)'
_computing_data_reduction        'SAINT (Bruker, 2019)'
_computing_structure_solution    'SHELXT (Sheldrick, 2015)'
_computing_structure_refinement  
'SHELXL (Sheldrick, 2018), SHELXLE (Huebschle, 2011)'
_computing_molecular_graphics    'PLATON (Spek, 2011)'
_computing_publication_material  'PLATON (Spek, 2011), enCIFer (Allen, 2004)'

#===============================================================================

# 8. REFINEMENT DATA

_refine_special_details
;
 Refinement on F^2^ for ALL reflections except those
 flagged by the user for potential systematic errors.
 Weighted R-factors wR and all goodnesses of fit S
 are based on F^2^, conventional R-factors R are based
 on F, with F set to zero for negative F^2^. The
 observed criterion of F^2^ > 2sigma(F^2^) is used only
 for calculating -R-factor-obs etc. and is not
 relevant to the choice of reflections for refinement.
 R-factors based on F^2^ are statistically about twice
 as large as those based on F, and R-factors based on
 ALL data will be even larger.
;
_refine_ls_structure_factor_coef                  Fsqd
_refine_ls_matrix_type                            full
_refine_ls_weighting_scheme                       'calc'
_refine_ls_weighting_details
'W=1/[\S^2^(FO^2^)+(0.0407P)^2^+5.0950P] WHERE P=(FO^2^+2FC^2^)/3'
_atom_sites_solution_primary                     'iterative'
_atom_sites_solution_secondary                   'difmap'
_atom_sites_solution_hydrogens                   'geom'


# Permitted for _refine_ls_hydrogen_treatment :
# refall            - refined all H-atom parameters
# refxyz            - refined H-atom coordinates only
# refU              - refined H-atom U only
# noref             - no refinement of H-atom parameters
# constr            - H-atom parameters constrained
# hetero            - H-atom parameters constrained for H on C,
#                     all H-atom parameters refined for H on
#                     heteroatoms
# heteroxyz         - H-atom parameters constrained for H on C,
#                     refined H-atom coordinates only for H
#                     on heteroatoms
# heteroU           - H-atom parameters constrained for H on C,
#                     refined H-atom U's only for H on
#                     heteroatoms
# heteronoref       - H-atom parameters constrained for H on C,
#                     no refinement of H-atom parameters for
#                     H on heteroatoms
# hetero-mixed      - H-atom parameters constrained for H on C
#                     and some heteroatoms, all H-atom
#                     parameters refined for H on remaining
#                     heteroatoms.
# heteroxyz-mixed   - H-atom parameters constrained for H on C
#                     and some heteroatoms, refined H-atom
#                     coordinates only for H on remaining
#                     heteroatoms.
# heteroU-mixed     - H-atom parameters constrained for H on C
#                     and some heteroatoms, refined H-atom
#                     U's only for H on remaining heteroatoms
# heteronoref-mixed - H-atom parameters constrained for H on C
#                     and some heteroatoms, no refinement of
#                     H-atom parameters for H on remaining
#                     heteroatoms
# mixed   - some constrained, some independent
# undef   - H-atom parameters not defined
_refine_ls_hydrogen_treatment                    'constr'

_refine_ls_extinction_method                      'none'
_refine_ls_abs_structure_details                  ?
_refine_ls_abs_structure_Flack                   .
_refine_ls_number_reflns                              13606
_refine_ls_number_parameters                            751
_refine_ls_number_restraints                            108
_refine_ls_number_constraints                     ?
_refine_ls_R_factor_all                              0.0447
_refine_ls_R_factor_gt                               0.0404
_refine_ls_wR_factor_ref                             0.0996
_refine_ls_wR_factor_gt                              0.0972
_refine_ls_goodness_of_fit_ref                        1.136
_refine_ls_restrained_S_all                           1.132
_refine_ls_shift/su_max                               0.001
_refine_ls_shift/su_mean                              0.000
_refine_diff_density_max                              0.426
_refine_diff_density_min                             -0.336
_refine_diff_density_rms                              0.053

#===============================================================================

# 9. ATOMIC COORDINATES AND DISPLACEMENT PARAMETERS

loop_
_atom_site_label
_atom_site_type_symbol
_atom_site_thermal_displace_type
_atom_site_fract_x
_atom_site_fract_y
_atom_site_fract_z
_atom_site_occupancy
_atom_site_U_iso_or_equiv
_atom_site_calc_flag
_atom_site_refinement_flags
_atom_site_disorder_assembly
_atom_site_disorder_group
Fe1 Fe Uani 0.89171(2) 0.38785(2) 0.67051(2) 1.000 0.0203(1) d . . .
P1 P Uani 0.63818(3) 0.32407(2) 0.60274(3) 1.000 0.0195(1) d . . .
Si2 Si Uani 0.77426(3) 0.34384(2) 0.60453(3) 1.000 0.0173(1) d . . .
Si3 Si Uani 0.63908(4) 0.30389(2) 0.83728(3) 1.000 0.0224(1) d . . .
Si4 Si Uani 0.58154(3) 0.35086(2) 0.71754(3) 1.000 0.0184(1) d . . .
Si5 Si Uani 0.59066(4) 0.43621(2) 0.73075(3) 1.000 0.0224(1) d . . .
Si6 Si Uani 0.42517(3) 0.33403(2) 0.67672(3) 1.000 0.0202(1) d . . .
O008 O Uani 1.02893(10) 0.32493(5) 0.61366(10) 1.000 0.0356(5) d . . .
O00C O Uani 1.02397(11) 0.45969(6) 0.74266(11) 1.000 0.0460(6) d . . .
O00A O Uani 0.80454(10) 0.46907(5) 0.57500(10) 1.000 0.0340(4) d . . .
O00D O Uani 0.85787(12) 0.36378(7) 0.83963(10) 1.000 0.0455(6) d . . .
N009 N Uani 0.79460(10) 0.26652(5) 0.48040(9) 1.000 0.0183(4) d . . .
N00B N Uani 0.82283(10) 0.33667(5) 0.43263(9) 1.000 0.0174(4) d . . .
C1 C Uani 0.79622(11) 0.31430(6) 0.49978(10) 1.000 0.0168(5) d . . .
C2 C Uani 0.83598(13) 0.43584(7) 0.61039(12) 1.000 0.0256(6) d . . .
C3 C Uani 0.97294(13) 0.34885(7) 0.63383(12) 1.000 0.0260(6) d . . .
C4 C Uani 0.86662(14) 0.37192(8) 0.77189(13) 1.000 0.0292(6) d . . .
C5 C Uani 0.97395(14) 0.43058(8) 0.71510(13) 1.000 0.0303(6) d . . .
C6 C Uani 0.83835(12) 0.30321(7) 0.37296(11) 1.000 0.0220(5) d . . .
C7 C Uani 0.82125(13) 0.25947(7) 0.40294(11) 1.000 0.0223(5) d . . .
C8 C Uani 0.82188(12) 0.38836(6) 0.41576(11) 1.000 0.0195(5) d . . .
C9 C Uani 0.90449(13) 0.41254(7) 0.41599(12) 1.000 0.0238(5) d . . .
C10 C Uani 0.90016(15) 0.46137(7) 0.39476(14) 1.000 0.0329(6) d . . .
C11 C Uani 0.81789(16) 0.48430(7) 0.37398(15) 1.000 0.0372(7) d . . .
C12 C Uani 0.73757(15) 0.45930(7) 0.37236(13) 1.000 0.0311(6) d . . .
C13 C Uani 0.73692(12) 0.41047(6) 0.39259(11) 1.000 0.0213(5) d . . .
C14 C Uani 0.64831(12) 0.38242(7) 0.38359(12) 1.000 0.0232(5) d . . .
C15 C Uani 0.56711(14) 0.41293(9) 0.39894(15) 1.000 0.0371(7) d . . .
C16 C Uani 0.62986(16) 0.35930(10) 0.29735(15) 1.000 0.0412(7) d . . .
C17 C Uani 0.99664(13) 0.38782(7) 0.43376(13) 1.000 0.0261(5) d . . .
C18 C Uani 1.03552(15) 0.37958(8) 0.35206(15) 1.000 0.0368(7) d . . .
C19 C Uani 1.06500(14) 0.41685(8) 0.49447(14) 1.000 0.0340(6) d . . .
C20 C Uani 0.76269(12) 0.22691(6) 0.52788(11) 1.000 0.0202(5) d . . .
C21 C Uani 0.67459(13) 0.21003(7) 0.50251(11) 1.000 0.0230(5) d . . .
C22 C Uani 0.64550(15) 0.17198(7) 0.54846(13) 1.000 0.0309(6) d . . .
C23 C Uani 0.70178(17) 0.15214(8) 0.61511(14) 1.000 0.0367(7) d . . .
C24 C Uani 0.78895(16) 0.16862(8) 0.63637(13) 1.000 0.0334(6) d . . .
C25 C Uani 0.82225(14) 0.20641(7) 0.59260(12) 1.000 0.0255(5) d . . .
C26 C Uani 0.92016(14) 0.22167(8) 0.61317(13) 1.000 0.0323(6) d . . .
C27 C Uani 0.94705(16) 0.23228(9) 0.70569(14) 1.000 0.0394(7) d . . .
C28 C Uani 0.98288(17) 0.18290(10) 0.58478(16) 1.000 0.0475(8) d . . .
C29 C Uani 0.61373(13) 0.22865(7) 0.42569(12) 1.000 0.0267(6) d . . .
C30 C Uani 0.51617(14) 0.23690(8) 0.44112(14) 1.000 0.0330(6) d . . .
C31 C Uani 0.61623(16) 0.19273(9) 0.35341(14) 1.000 0.0387(7) d . . .
C32 C Uani 0.73536(15) 0.26584(8) 0.81278(14) 1.000 0.0345(7) d . . .
C33 C Uani 0.55589(16) 0.25992(8) 0.87181(14) 1.000 0.0349(7) d . . .
C34 C Uani 0.67516(16) 0.34391(8) 0.92925(12) 1.000 0.0332(6) d . . .
C35 C Uani 0.49486(15) 0.46264(7) 0.77942(13) 1.000 0.0311(6) d . . .
C36 C Uani 0.58472(13) 0.46220(7) 0.62342(12) 1.000 0.0261(6) d . . .
C37 C Uani 0.69706(15) 0.45776(7) 0.79619(13) 1.000 0.0316(6) d . . .
C38 C Uani 0.39983(13) 0.26732(7) 0.66797(11) 1.000 0.0243(5) d . . .
C39 C Uani 0.31018(14) 0.25152(8) 0.66289(12) 1.000 0.0286(6) d . . .
C40 C Uani 0.28799(15) 0.20292(8) 0.65361(13) 1.000 0.0337(6) d . . .
C41 C Uani 0.35460(17) 0.16823(8) 0.65014(13) 1.000 0.0359(7) d . . .
C42 C Uani 0.44344(16) 0.18363(7) 0.65431(13) 1.000 0.0335(7) d . . .
C43 C Uani 0.46590(14) 0.23230(7) 0.66265(12) 1.000 0.0272(6) d . . .
C44 C Uani 0.3312(2) 0.11525(9) 0.64315(19) 1.000 0.0552(10) d . . .
C45 C Uani 0.35735(13) 0.36136(7) 0.75495(12) 1.000 0.0246(5) d . . .
C46 C Uani 0.27398(15) 0.38392(9) 0.72998(15) 1.000 0.0397(7) d . . .
C47 C Uani 0.22877(17) 0.40809(10) 0.78660(17) 1.000 0.0502(9) d . . .
C48 C Uani 0.26283(18) 0.40997(8) 0.87063(16) 1.000 0.0428(8) d . . .
C49 C Uani 0.34260(16) 0.38628(7) 0.89689(14) 1.000 0.0345(7) d . . .
C50 C Uani 0.39000(14) 0.36326(7) 0.84016(13) 1.000 0.0273(6) d . . .
C51 C Uani 0.2134(2) 0.43724(10) 0.9320(2) 1.000 0.0626(11) d . . .
C52 C Uani 0.38023(12) 0.36073(7) 0.57160(11) 1.000 0.0213(5) d . . .
C53 C Uani 0.36230(13) 0.33194(7) 0.50012(12) 1.000 0.0248(5) d . . .
C54 C Uani 0.32917(13) 0.35144(7) 0.42266(12) 1.000 0.0259(5) d . . .
C55 C Uani 0.31181(12) 0.40066(7) 0.41338(11) 1.000 0.0210(5) d . . .
C56 C Uani 0.32813(12) 0.42966(6) 0.48399(11) 1.000 0.0217(5) d . . .
C57 C Uani 0.36208(12) 0.41011(7) 0.56116(11) 1.000 0.0222(5) d . . .
C58 C Uani 0.27664(14) 0.42151(7) 0.32880(12) 1.000 0.0278(6) d . . .
C59_1 C Uani 0.0698(8) 0.4649(5) 1.1445(8) 0.500 0.086(4) d DUP A -1
C60_1 C Uani 0.0668(4) 0.5027(2) 1.0756(4) 0.500 0.0564(19) d DUP A -1
C61_1 C Uani -0.0100(6) 0.4937(4) 1.0059(7) 0.500 0.046(3) d DUP A -1
C62_1 C Uani -0.0152(4) 0.5302(2) 0.9361(4) 0.500 0.0533(19) d DUP A -1
C63_1 C Uani -0.0969(7) 0.5242(5) 0.8699(6) 0.500 0.065(3) d DUP A -1
C64_2 C Uani 0.1287(6) 0.0565(4) 0.5804(7) 0.500 0.088(4) d DUP B -2
C65_2 C Uani 0.0305(4) 0.0466(2) 0.5394(4) 0.500 0.0575(19) d DUP B -2
C66_2 C Uani 0.0244(4) -0.0026(3) 0.4977(5) 0.500 0.055(2) d DUP B -2
C67_2 C Uani -0.0737(5) -0.0162(2) 0.4645(4) 0.500 0.062(3) d DUP B -2
C68_2 C Uani -0.0805(8) -0.0637(3) 0.4185(7) 0.500 0.086(4) d DUP B -2
H6 H Uiso 0.85753 0.30988 0.32057 1.000 0.0260 c RU . .
H7 H Uiso 0.82650 0.22935 0.37594 1.000 0.0270 c RU . .
H10 H Uiso 0.95470 0.47910 0.39463 1.000 0.0390 c RU . .
H11 H Uiso 0.81648 0.51772 0.36060 1.000 0.0450 c RU . .
H12 H Uiso 0.68167 0.47573 0.35716 1.000 0.0370 c RU . .
H14 H Uiso 0.65545 0.35586 0.42594 1.000 0.0280 c RU . .
H15A H Uiso 0.55168 0.43554 0.35243 1.000 0.0560 c RU . .
H15B H Uiso 0.58230 0.43104 0.45116 1.000 0.0560 c RU . .
H15C H Uiso 0.51518 0.39182 0.40308 1.000 0.0560 c RU . .
H16A H Uiso 0.62403 0.38457 0.25447 1.000 0.0620 c RU . .
H16B H Uiso 0.57347 0.34065 0.29259 1.000 0.0620 c RU . .
H16C H Uiso 0.68019 0.33782 0.28949 1.000 0.0620 c RU . .
H17 H Uiso 0.98805 0.35563 0.45954 1.000 0.0310 c RU . .
H18A H Uiso 0.99299 0.36010 0.31392 1.000 0.0550 c RU . .
H18B H Uiso 1.09362 0.36260 0.36407 1.000 0.0550 c RU . .
H18C H Uiso 1.04477 0.41079 0.32598 1.000 0.0550 c RU . .
H19A H Uiso 1.12035 0.39779 0.50947 1.000 0.0510 c RU . .
H19B H Uiso 1.03848 0.42431 0.54505 1.000 0.0510 c RU . .
H19C H Uiso 1.07977 0.44698 0.46763 1.000 0.0510 c RU . .
H22 H Uiso 0.58598 0.15949 0.53366 1.000 0.0370 c RU . .
H23 H Uiso 0.68000 0.12684 0.64657 1.000 0.0440 c RU . .
H24 H Uiso 0.82717 0.15405 0.68163 1.000 0.0400 c RU . .
H26 H Uiso 0.92839 0.25196 0.58144 1.000 0.0390 c RU . .
H27A H Uiso 1.01161 0.24057 0.71648 1.000 0.0590 c RU . .
H27B H Uiso 0.93578 0.20369 0.73841 1.000 0.0590 c RU . .
H27C H Uiso 0.91110 0.25942 0.72183 1.000 0.0590 c RU . .
H28A H Uiso 0.96704 0.17752 0.52452 1.000 0.0710 c RU . .
H28B H Uiso 0.97561 0.15271 0.61473 1.000 0.0710 c RU . .
H28C H Uiso 1.04599 0.19374 0.59697 1.000 0.0710 c RU . .
H29 H Uiso 0.63871 0.26017 0.40926 1.000 0.0320 c RU . .
H30A H Uiso 0.48180 0.25255 0.39214 1.000 0.0490 c RU . .
H30B H Uiso 0.51602 0.25764 0.49023 1.000 0.0490 c RU . .
H30C H Uiso 0.48810 0.20582 0.45091 1.000 0.0490 c RU . .
H31A H Uiso 0.58004 0.20543 0.30265 1.000 0.0580 c RU . .
H31B H Uiso 0.59116 0.16167 0.36798 1.000 0.0580 c RU . .
H31C H Uiso 0.67906 0.18823 0.34359 1.000 0.0580 c RU . .
H32A H Uiso 0.71182 0.23949 0.77535 1.000 0.0520 c RU . .
H32B H Uiso 0.76784 0.25236 0.86466 1.000 0.0520 c RU . .
H32C H Uiso 0.77692 0.28572 0.78546 1.000 0.0520 c RU . .
H33A H Uiso 0.50348 0.27756 0.88671 1.000 0.0520 c RU . .
H33B H Uiso 0.58507 0.24191 0.92056 1.000 0.0520 c RU . .
H33C H Uiso 0.53571 0.23738 0.82619 1.000 0.0520 c RU . .
H34A H Uiso 0.72478 0.36483 0.91736 1.000 0.0500 c RU . .
H34B H Uiso 0.69582 0.32404 0.97847 1.000 0.0500 c RU . .
H34C H Uiso 0.62377 0.36384 0.94009 1.000 0.0500 c RU . .
H35A H Uiso 0.49967 0.49794 0.77988 1.000 0.0470 c RU . .
H35B H Uiso 0.49786 0.45080 0.83688 1.000 0.0470 c RU . .
H35C H Uiso 0.43699 0.45301 0.74693 1.000 0.0470 c RU . .
H36A H Uiso 0.63735 0.45143 0.59832 1.000 0.0390 c RU . .
H36B H Uiso 0.58471 0.49753 0.62679 1.000 0.0390 c RU . .
H36C H Uiso 0.52897 0.45127 0.58886 1.000 0.0390 c RU . .
H37A H Uiso 0.74947 0.44919 0.76889 1.000 0.0470 c RU . .
H37B H Uiso 0.70289 0.44247 0.85138 1.000 0.0470 c RU . .
H37C H Uiso 0.69451 0.49290 0.80256 1.000 0.0470 c RU . .
H39 H Uiso 0.26342 0.27449 0.66585 1.000 0.0340 c RU . .
H40 H Uiso 0.22634 0.19327 0.64957 1.000 0.0400 c RU . .
H42 H Uiso 0.49000 0.16052 0.65144 1.000 0.0400 c RU . .
H43 H Uiso 0.52742 0.24185 0.66474 1.000 0.0330 c RU . .
H44A H Uiso 0.30493 0.10776 0.58547 1.000 0.0830 c RU . .
H44B H Uiso 0.28720 0.10754 0.68079 1.000 0.0830 c RU . .
H44C H Uiso 0.38625 0.09602 0.65865 1.000 0.0830 c RU . .
H46 H Uiso 0.24773 0.38264 0.67287 1.000 0.0480 c RU . .
H47 H Uiso 0.17300 0.42375 0.76718 1.000 0.0600 c RU . .
H49 H Uiso 0.36587 0.38559 0.95477 1.000 0.0410 c RU . .
H50 H Uiso 0.44639 0.34835 0.86008 1.000 0.0330 c RU . .
H51A H Uiso 0.21612 0.47197 0.92106 1.000 0.0940 c RU . .
H51B H Uiso 0.24219 0.43049 0.98920 1.000 0.0940 c RU . .
H51C H Uiso 0.14987 0.42685 0.92529 1.000 0.0940 c RU . .
H53 H Uiso 0.37306 0.29817 0.50468 1.000 0.0300 c RU . .
H54 H Uiso 0.31818 0.33088 0.37524 1.000 0.0310 c RU . .
H56 H Uiso 0.31591 0.46330 0.47939 1.000 0.0260 c RU . .
H57 H Uiso 0.37335 0.43085 0.60832 1.000 0.0270 c RU . .
H58A H Uiso 0.32739 0.42693 0.29752 1.000 0.0420 c RU . .
H58B H Uiso 0.24611 0.45226 0.33591 1.000 0.0420 c RU . .
H58C H Uiso 0.23355 0.39891 0.29798 1.000 0.0420 c RU . .
H59A_1 H Uiso 0.01469 0.46731 1.17084 0.500 0.1290 c RUP A -1
H59B_1 H Uiso 0.12303 0.47049 1.18648 0.500 0.1290 c RUP A -1
H59C_1 H Uiso 0.07344 0.43263 1.12034 0.500 0.1290 c RUP A -1
H60A_1 H Uiso 0.05965 0.53509 1.09967 0.500 0.0680 c RUP A -1
H60B_1 H Uiso 0.12494 0.50222 1.05274 0.500 0.0680 c RUP A -1
H61A_1 H Uiso -0.06788 0.49417 1.02928 0.500 0.0560 c RUP A -1
H61B_1 H Uiso -0.00285 0.46109 0.98269 0.500 0.0560 c RUP A -1
H62A_1 H Uiso -0.01637 0.56298 0.96015 0.500 0.0640 c RUP A -1
H62B_1 H Uiso 0.04029 0.52750 0.90926 0.500 0.0640 c RUP A -1
H63A_1 H Uiso -0.09236 0.54653 0.82374 0.500 0.0970 c RUP A -1
H63B_1 H Uiso -0.15209 0.53117 0.89416 0.500 0.0970 c RUP A -1
H63C_1 H Uiso -0.09926 0.49092 0.84899 0.500 0.0970 c RUP A -1
H64A_2 H Uiso 0.17019 0.05053 0.53967 0.500 0.1310 c RUP B -2
H64B_2 H Uiso 0.14408 0.03515 0.62862 0.500 0.1310 c RUP B -2
H64C_2 H Uiso 0.13410 0.09024 0.59882 0.500 0.1310 c RUP B -2
H65A_2 H Uiso -0.01051 0.04766 0.58240 0.500 0.0690 c RUP B -2
H65B_2 H Uiso 0.01095 0.07181 0.49724 0.500 0.0690 c RUP B -2
H66A_2 H Uiso 0.05060 -0.02721 0.53860 0.500 0.0650 c RUP B -2
H66B_2 H Uiso 0.06051 -0.00237 0.45092 0.500 0.0650 c RUP B -2
H67A_2 H Uiso -0.10890 -0.01819 0.51185 0.500 0.0750 c RUP B -2
H67B_2 H Uiso -0.10099 0.00951 0.42632 0.500 0.0750 c RUP B -2
H68A_2 H Uiso -0.14222 -0.06779 0.38900 0.500 0.1290 c RUP B -2
H68B_2 H Uiso -0.06619 -0.09009 0.45850 0.500 0.1290 c RUP B -2
H68C_2 H Uiso -0.03744 -0.06396 0.37800 0.500 0.1290 c RUP B -2

loop_
_atom_site_aniso_label
_atom_site_aniso_U_11
_atom_site_aniso_U_22
_atom_site_aniso_U_33
_atom_site_aniso_U_23
_atom_site_aniso_U_13
_atom_site_aniso_U_12
Fe1 0.0185(1) 0.0208(1) 0.0210(1) -0.0032(1) 0.0004(1) 0.0005(1)
P1 0.0200(2) 0.0199(2) 0.0192(2) -0.0024(2) 0.0049(2) -0.0013(2)
Si2 0.0184(2) 0.0162(2) 0.0173(2) -0.0014(2) 0.0025(2) 0.0017(2)
Si3 0.0269(3) 0.0196(2) 0.0208(2) 0.0037(2) 0.0037(2) 0.0025(2)
Si4 0.0219(2) 0.0156(2) 0.0185(2) 0.0017(2) 0.0054(2) 0.0023(2)
Si5 0.0296(3) 0.0158(2) 0.0230(2) 0.0011(2) 0.0077(2) 0.0020(2)
Si6 0.0211(2) 0.0187(2) 0.0215(2) 0.0056(2) 0.0051(2) 0.0032(2)
O008 0.0328(8) 0.0319(8) 0.0434(9) -0.0027(7) 0.0095(7) 0.0095(6)
O00C 0.0338(9) 0.0466(10) 0.0555(11) -0.0130(8) -0.0011(7) -0.0146(7)
O00A 0.0365(8) 0.0238(7) 0.0407(8) 0.0023(6) 0.0024(7) 0.0066(6)
O00D 0.0480(10) 0.0594(11) 0.0297(9) 0.0062(8) 0.0079(7) -0.0061(8)
N009 0.0207(7) 0.0153(7) 0.0190(7) -0.0009(6) 0.0032(6) 0.0008(6)
N00B 0.0177(7) 0.0153(7) 0.0192(7) -0.0008(5) 0.0031(6) 0.0001(5)
C1 0.0153(8) 0.0164(8) 0.0185(8) -0.0008(6) 0.0016(6) 0.0019(6)
C2 0.0240(9) 0.0240(10) 0.0287(10) -0.0073(8) 0.0033(8) -0.0011(7)
C3 0.0256(10) 0.0239(9) 0.0274(10) -0.0010(8) 0.0006(8) 0.0009(8)
C4 0.0267(10) 0.0298(10) 0.0304(11) -0.0021(8) 0.0018(8) -0.0032(8)
C5 0.0239(10) 0.0351(11) 0.0319(11) -0.0035(9) 0.0036(8) -0.0001(8)
C6 0.0257(9) 0.0210(9) 0.0206(9) -0.0031(7) 0.0081(7) 0.0005(7)
C7 0.0269(9) 0.0184(8) 0.0227(9) -0.0049(7) 0.0076(7) 0.0009(7)
C8 0.0258(9) 0.0151(8) 0.0180(8) -0.0007(6) 0.0046(7) -0.0003(7)
C9 0.0272(10) 0.0211(9) 0.0233(9) -0.0013(7) 0.0045(7) -0.0034(7)
C10 0.0367(11) 0.0229(10) 0.0390(12) 0.0024(8) 0.0053(9) -0.0094(8)
C11 0.0474(13) 0.0184(10) 0.0441(13) 0.0070(9) 0.0011(10) -0.0026(9)
C12 0.0359(11) 0.0226(10) 0.0331(11) 0.0032(8) -0.0010(9) 0.0052(8)
C13 0.0253(9) 0.0196(9) 0.0192(8) -0.0010(7) 0.0035(7) 0.0005(7)
C14 0.0207(9) 0.0242(9) 0.0244(9) 0.0032(7) 0.0022(7) 0.0026(7)
C15 0.0262(11) 0.0455(13) 0.0394(12) -0.0017(10) 0.0045(9) 0.0090(9)
C16 0.0324(12) 0.0512(14) 0.0391(12) -0.0162(11) 0.0020(9) -0.0072(10)
C17 0.0236(9) 0.0241(9) 0.0316(10) -0.0029(8) 0.0070(8) -0.0057(7)
C18 0.0330(11) 0.0396(12) 0.0408(12) -0.0064(10) 0.0154(9) -0.0066(9)
C19 0.0273(10) 0.0351(11) 0.0398(12) -0.0037(9) 0.0059(9) -0.0092(9)
C20 0.0268(9) 0.0148(8) 0.0196(8) -0.0006(7) 0.0051(7) 0.0018(7)
C21 0.0280(9) 0.0187(9) 0.0223(9) -0.0014(7) 0.0040(7) 0.0011(7)
C22 0.0339(11) 0.0262(10) 0.0327(11) 0.0010(8) 0.0050(9) -0.0071(8)
C23 0.0527(14) 0.0259(10) 0.0314(11) 0.0097(9) 0.0058(10) -0.0062(9)
C24 0.0439(12) 0.0270(10) 0.0271(10) 0.0087(8) -0.0020(9) 0.0036(9)
C25 0.0314(10) 0.0199(9) 0.0240(9) -0.0004(7) -0.0001(8) 0.0033(7)
C26 0.0324(11) 0.0305(11) 0.0312(11) 0.0051(9) -0.0049(8) 0.0029(9)
C27 0.0382(12) 0.0389(12) 0.0371(12) -0.0061(10) -0.0077(9) 0.0110(10)
C28 0.0364(13) 0.0635(17) 0.0416(13) -0.0101(12) 0.0024(10) 0.0083(12)
C29 0.0282(10) 0.0249(9) 0.0257(10) 0.0005(8) 0.0000(8) -0.0011(8)
C30 0.0261(10) 0.0379(12) 0.0331(11) -0.0030(9) -0.0018(8) -0.0019(9)
C31 0.0426(13) 0.0431(13) 0.0278(11) -0.0063(9) -0.0038(9) 0.0088(10)
C32 0.0371(12) 0.0294(11) 0.0368(11) 0.0057(9) 0.0048(9) 0.0122(9)
C33 0.0419(12) 0.0294(11) 0.0342(11) 0.0117(9) 0.0078(9) -0.0028(9)
C34 0.0436(12) 0.0338(11) 0.0218(10) 0.0008(8) 0.0034(8) -0.0016(9)
C35 0.0413(12) 0.0205(9) 0.0347(11) -0.0009(8) 0.0169(9) 0.0039(8)
C36 0.0288(10) 0.0226(9) 0.0282(10) 0.0056(7) 0.0090(8) 0.0009(7)
C37 0.0379(11) 0.0234(10) 0.0325(11) -0.0020(8) 0.0013(9) -0.0004(8)
C38 0.0292(10) 0.0233(9) 0.0201(9) 0.0065(7) 0.0025(7) -0.0009(7)
C39 0.0306(10) 0.0318(10) 0.0229(9) 0.0073(8) 0.0021(8) -0.0021(8)
C40 0.0370(11) 0.0393(12) 0.0242(10) 0.0038(9) 0.0029(8) -0.0142(9)
C41 0.0558(14) 0.0270(10) 0.0258(10) 0.0004(8) 0.0088(9) -0.0111(10)
C42 0.0477(13) 0.0238(10) 0.0309(11) 0.0030(8) 0.0117(9) 0.0013(9)
C43 0.0325(10) 0.0238(9) 0.0263(10) 0.0056(8) 0.0072(8) -0.0013(8)
C44 0.075(2) 0.0318(13) 0.0610(17) -0.0062(12) 0.0175(15) -0.0176(13)
C45 0.0251(9) 0.0214(9) 0.0297(10) 0.0083(7) 0.0117(8) 0.0036(7)
C46 0.0324(11) 0.0536(14) 0.0362(12) 0.0199(10) 0.0160(9) 0.0135(10)
C47 0.0432(14) 0.0562(16) 0.0579(16) 0.0310(13) 0.0303(12) 0.0286(12)
C48 0.0553(15) 0.0278(11) 0.0539(15) 0.0122(10) 0.0372(12) 0.0102(10)
C49 0.0488(13) 0.0257(10) 0.0335(11) 0.0008(8) 0.0209(10) -0.0022(9)
C50 0.0322(10) 0.0206(9) 0.0310(10) 0.0025(8) 0.0114(8) 0.0014(8)
C51 0.083(2) 0.0422(15) 0.076(2) 0.0119(14) 0.0575(18) 0.0209(14)
C52 0.0180(8) 0.0220(9) 0.0242(9) 0.0059(7) 0.0045(7) 0.0020(7)
C53 0.0286(10) 0.0164(8) 0.0292(10) 0.0031(7) 0.0035(8) 0.0018(7)
C54 0.0311(10) 0.0206(9) 0.0256(9) -0.0023(7) 0.0024(8) -0.0016(7)
C55 0.0181(8) 0.0213(9) 0.0234(9) 0.0035(7) 0.0025(7) -0.0010(7)
C56 0.0230(9) 0.0168(8) 0.0258(9) 0.0034(7) 0.0054(7) 0.0020(7)
C57 0.0238(9) 0.0213(9) 0.0219(9) -0.0001(7) 0.0043(7) 0.0001(7)
C58 0.0330(10) 0.0246(10) 0.0245(10) 0.0024(8) -0.0005(8) -0.0008(8)
C59_1 0.079(8) 0.057(5) 0.118(8) 0.007(5) 0.003(6) 0.028(6)
C60_1 0.044(3) 0.056(3) 0.071(4) -0.019(3) 0.014(3) 0.005(3)
C61_1 0.032(4) 0.030(6) 0.080(4) -0.013(3) 0.018(3) -0.001(3)
C62_1 0.049(3) 0.048(3) 0.066(4) -0.010(3) 0.019(3) 0.001(3)
C63_1 0.061(5) 0.074(7) 0.060(4) -0.024(4) 0.012(3) 0.018(4)
C64_2 0.086(6) 0.110(8) 0.067(5) 0.007(5) 0.012(5) 0.022(5)
C65_2 0.077(4) 0.054(3) 0.044(3) 0.015(3) 0.017(3) 0.027(3)
C66_2 0.076(6) 0.051(3) 0.041(3) 0.024(2) 0.020(4) 0.021(4)
C67_2 0.082(5) 0.052(4) 0.061(4) 0.016(3) 0.037(3) 0.008(3)
C68_2 0.124(9) 0.047(4) 0.093(7) 0.000(4) 0.040(7) -0.025(5)

#===============================================================================

# 10. MOLECULAR GEOMETRY

_geom_special_details
;
 Bond distances, angles etc. have been calculated using the
 rounded fractional coordinates. All su's are estimated
 from the variances of the (full) variance-covariance matrix.
 The cell esds are taken into account in the estimation of
 distances, angles and torsion angles
;

loop_
_geom_bond_atom_site_label_1
_geom_bond_atom_site_label_2
_geom_bond_distance
_geom_bond_site_symmetry_1
_geom_bond_site_symmetry_2
_geom_bond_publ_flag
 Fe1     Si2       2.2692(6)                     .       .                   yes
 Fe1     C2         1.780(2)                     .       .                   yes
 Fe1     C3         1.786(2)                     .       .                   yes
 Fe1     C4         1.788(2)                     .       .                   yes
 Fe1     C5         1.780(2)                     .       .                   yes
 P1      Si2       2.0968(7)                     .       .                   yes
 P1      Si4       2.2710(7)                     .       .                   yes
 Si2     C1       1.9501(17)                     .       .                   yes
 Si3     Si4       2.3867(7)                     .       .                   yes
 Si3     C32        1.868(2)                     .       .                   yes
 Si3     C33        1.879(2)                     .       .                   yes
 Si3     C34        1.870(2)                     .       .                   yes
 Si4     Si5       2.3755(8)                     .       .                   yes
 Si4     Si6       2.3750(7)                     .       .                   yes
 Si5     C35        1.875(2)                     .       .                   yes
 Si5     C36        1.869(2)                     .       .                   yes
 Si5     C37        1.873(2)                     .       .                   yes
 Si6     C38        1.887(2)                     .       .                   yes
 Si6     C45        1.887(2)                     .       .                   yes
 Si6     C52      1.8855(19)                     .       .                   yes
 O008    C3         1.149(2)                     .       .                   yes
 O00C    C5         1.144(3)                     .       .                   yes
 O00A    C2         1.147(2)                     .       .                   yes
 O00D    C4         1.144(3)                     .       .                   yes
 N009    C1         1.359(2)                     .       .                   yes
 N009    C7         1.381(2)                     .       .                   yes
 N009    C20        1.457(2)                     .       .                   yes
 N00B    C1         1.358(2)                     .       .                   yes
 N00B    C6         1.381(2)                     .       .                   yes
 N00B    C8         1.457(2)                     .       .                   yes
 C6      C7         1.343(3)                     .       .                   no
 C8      C9         1.401(3)                     .       .                   no
 C8      C13        1.408(3)                     .       .                   no
 C9      C10        1.394(3)                     .       .                   no
 C9      C17        1.524(3)                     .       .                   no
 C10     C11        1.379(3)                     .       .                   no
 C11     C12        1.380(3)                     .       .                   no
 C12     C13        1.392(3)                     .       .                   no
 C13     C14        1.521(3)                     .       .                   no
 C14     C15        1.525(3)                     .       .                   no
 C14     C16        1.523(3)                     .       .                   no
 C17     C18        1.534(3)                     .       .                   no
 C17     C19        1.536(3)                     .       .                   no
 C20     C21        1.398(3)                     .       .                   no
 C20     C25        1.392(3)                     .       .                   no
 C21     C22        1.394(3)                     .       .                   no
 C21     C29        1.519(3)                     .       .                   no
 C22     C23        1.381(3)                     .       .                   no
 C23     C24        1.373(3)                     .       .                   no
 C24     C25        1.394(3)                     .       .                   no
 C25     C26        1.510(3)                     .       .                   no
 C26     C27        1.520(3)                     .       .                   no
 C26     C28        1.536(3)                     .       .                   no
 C29     C30        1.527(3)                     .       .                   no
 C29     C31        1.539(3)                     .       .                   no
 C38     C39        1.397(3)                     .       .                   no
 C38     C43        1.394(3)                     .       .                   no
 C39     C40        1.389(3)                     .       .                   no
 C40     C41        1.388(3)                     .       .                   no
 C41     C42        1.383(3)                     .       .                   no
 C41     C44        1.509(3)                     .       .                   no
 C42     C43        1.391(3)                     .       .                   no
 C45     C46        1.397(3)                     .       .                   no
 C45     C50        1.394(3)                     .       .                   no
 C46     C47        1.385(4)                     .       .                   no
 C47     C48        1.381(4)                     .       .                   no
 C48     C49        1.371(3)                     .       .                   no
 C48     C51        1.519(4)                     .       .                   no
 C49     C50        1.390(3)                     .       .                   no
 C52     C53        1.398(3)                     .       .                   no
 C52     C57        1.400(3)                     .       .                   no
 C53     C54        1.388(3)                     .       .                   no
 C54     C55        1.392(3)                     .       .                   no
 C55     C56        1.388(3)                     .       .                   no
 C55     C58        1.507(3)                     .       .                   no
 C56     C57        1.387(3)                     .       .                   no
 C6      H6           0.9500                     .       .                   no
 C7      H7           0.9500                     .       .                   no
 C10     H10          0.9500                     .       .                   no
 C11     H11          0.9500                     .       .                   no
 C12     H12          0.9500                     .       .                   no
 C14     H14          1.0000                     .       .                   no
 C15     H15A         0.9800                     .       .                   no
 C15     H15B         0.9800                     .       .                   no
 C15     H15C         0.9800                     .       .                   no
 C16     H16A         0.9800                     .       .                   no
 C16     H16B         0.9800                     .       .                   no
 C16     H16C         0.9800                     .       .                   no
 C17     H17          1.0000                     .       .                   no
 C18     H18A         0.9800                     .       .                   no
 C18     H18B         0.9800                     .       .                   no
 C18     H18C         0.9800                     .       .                   no
 C19     H19A         0.9800                     .       .                   no
 C19     H19B         0.9800                     .       .                   no
 C19     H19C         0.9800                     .       .                   no
 C22     H22          0.9500                     .       .                   no
 C23     H23          0.9500                     .       .                   no
 C24     H24          0.9500                     .       .                   no
 C26     H26          1.0000                     .       .                   no
 C27     H27A         0.9800                     .       .                   no
 C27     H27B         0.9800                     .       .                   no
 C27     H27C         0.9800                     .       .                   no
 C28     H28A         0.9800                     .       .                   no
 C28     H28B         0.9800                     .       .                   no
 C28     H28C         0.9800                     .       .                   no
 C29     H29          1.0000                     .       .                   no
 C30     H30A         0.9800                     .       .                   no
 C30     H30B         0.9800                     .       .                   no
 C30     H30C         0.9800                     .       .                   no
 C31     H31A         0.9800                     .       .                   no
 C31     H31B         0.9800                     .       .                   no
 C31     H31C         0.9800                     .       .                   no
 C32     H32A         0.9800                     .       .                   no
 C32     H32B         0.9800                     .       .                   no
 C32     H32C         0.9800                     .       .                   no
 C33     H33A         0.9800                     .       .                   no
 C33     H33B         0.9800                     .       .                   no
 C33     H33C         0.9800                     .       .                   no
 C34     H34A         0.9800                     .       .                   no
 C34     H34B         0.9800                     .       .                   no
 C34     H34C         0.9800                     .       .                   no
 C35     H35A         0.9800                     .       .                   no
 C35     H35B         0.9800                     .       .                   no
 C35     H35C         0.9800                     .       .                   no
 C36     H36A         0.9800                     .       .                   no
 C36     H36B         0.9800                     .       .                   no
 C36     H36C         0.9800                     .       .                   no
 C37     H37A         0.9800                     .       .                   no
 C37     H37B         0.9800                     .       .                   no
 C37     H37C         0.9800                     .       .                   no
 C39     H39          0.9500                     .       .                   no
 C40     H40          0.9500                     .       .                   no
 C42     H42          0.9500                     .       .                   no
 C43     H43          0.9500                     .       .                   no
 C44     H44A         0.9800                     .       .                   no
 C44     H44B         0.9800                     .       .                   no
 C44     H44C         0.9800                     .       .                   no
 C46     H46          0.9500                     .       .                   no
 C47     H47          0.9500                     .       .                   no
 C49     H49          0.9500                     .       .                   no
 C50     H50          0.9500                     .       .                   no
 C51     H51A         0.9800                     .       .                   no
 C51     H51B         0.9800                     .       .                   no
 C51     H51C         0.9800                     .       .                   no
 C53     H53          0.9500                     .       .                   no
 C54     H54          0.9500                     .       .                   no
 C56     H56          0.9500                     .       .                   no
 C57     H57          0.9500                     .       .                   no
 C58     H58A         0.9800                     .       .                   no
 C58     H58B         0.9800                     .       .                   no
 C58     H58C         0.9800                     .       .                   no
 C59_1   C60_1     1.525(15)                     .       .                   no
 C60_1   C61_1     1.507(12)                     .       .                   no
 C61_1   C62_1     1.509(13)                     .       .                   no
 C62_1   C63_1     1.510(12)                     .       .                   no
 C59_1   H59A_1       0.9800                     .       .                   no
 C59_1   H59B_1       0.9800                     .       .                   no
 C59_1   H59C_1       0.9800                     .       .                   no
 C60_1   H60A_1       0.9900                     .       .                   no
 C60_1   H60B_1       0.9900                     .       .                   no
 C61_1   H61A_1       0.9900                     .       .                   no
 C61_1   H61B_1       0.9900                     .       .                   no
 C62_1   H62A_1       0.9900                     .       .                   no
 C62_1   H62B_1       0.9900                     .       .                   no
 C63_1   H63A_1       0.9800                     .       .                   no
 C63_1   H63B_1       0.9800                     .       .                   no
 C63_1   H63C_1       0.9800                     .       .                   no
 C64_2   C65_2     1.542(11)                     .       .                   no
 C65_2   C66_2     1.517(10)                     .       .                   no
 C66_2   C67_2     1.530(10)                     .       .                   no
 C67_2   C68_2     1.507(11)                     .       .                   no
 C64_2   H64A_2       0.9800                     .       .                   no
 C64_2   H64B_2       0.9800                     .       .                   no
 C64_2   H64C_2       0.9800                     .       .                   no
 C65_2   H65A_2       0.9900                     .       .                   no
 C65_2   H65B_2       0.9900                     .       .                   no
 C66_2   H66A_2       0.9900                     .       .                   no
 C66_2   H66B_2       0.9900                     .       .                   no
 C67_2   H67A_2       0.9900                     .       .                   no
 C67_2   H67B_2       0.9900                     .       .                   no
 C68_2   H68A_2       0.9800                     .       .                   no
 C68_2   H68B_2       0.9800                     .       .                   no
 C68_2   H68C_2       0.9800                     .       .                   no

loop_
_geom_angle_atom_site_label_1
_geom_angle_atom_site_label_2
_geom_angle_atom_site_label_3
_geom_angle
_geom_angle_site_symmetry_1
_geom_angle_site_symmetry_2
_geom_angle_site_symmetry_3
_geom_angle_publ_flag
 Si2     Fe1     C2         82.92(7)             .       .       .           yes
 Si2     Fe1     C3         91.89(7)             .       .       .           yes
 Si2     Fe1     C4         92.83(7)             .       .       .           yes
 Si2     Fe1     C5        170.78(8)             .       .       .           yes
 C2      Fe1     C3        123.75(9)             .       .       .           yes
 C2      Fe1     C4       122.82(10)             .       .       .           yes
 C2      Fe1     C5        87.97(10)             .       .       .           yes
 C3      Fe1     C4       113.34(10)             .       .       .           yes
 C3      Fe1     C5         94.38(9)             .       .       .           yes
 C4      Fe1     C5        90.89(10)             .       .       .           yes
 Si2     P1      Si4       112.08(3)             .       .       .           yes
 Fe1     Si2     P1        145.67(3)             .       .       .           yes
 Fe1     Si2     C1        114.77(5)             .       .       .           yes
 P1      Si2     C1         99.28(5)             .       .       .           yes
 Si4     Si3     C32       109.44(7)             .       .       .           yes
 Si4     Si3     C33       114.76(8)             .       .       .           yes
 Si4     Si3     C34       110.51(7)             .       .       .           yes
 C32     Si3     C33      104.90(10)             .       .       .           yes
 C32     Si3     C34      111.17(10)             .       .       .           yes
 C33     Si3     C34      105.93(10)             .       .       .           yes
 P1      Si4     Si3       110.62(3)             .       .       .           yes
 P1      Si4     Si5       112.05(3)             .       .       .           yes
 P1      Si4     Si6       100.03(2)             .       .       .           yes
 Si3     Si4     Si5       117.40(3)             .       .       .           yes
 Si3     Si4     Si6       110.00(3)             .       .       .           yes
 Si5     Si4     Si6       105.15(3)             .       .       .           yes
 Si4     Si5     C35       112.89(7)             .       .       .           yes
 Si4     Si5     C36       107.78(6)             .       .       .           yes
 Si4     Si5     C37       113.63(7)             .       .       .           yes
 C35     Si5     C36       107.58(9)             .       .       .           yes
 C35     Si5     C37       105.81(9)             .       .       .           yes
 C36     Si5     C37       108.95(9)             .       .       .           yes
 Si4     Si6     C38       113.00(6)             .       .       .           yes
 Si4     Si6     C45       109.50(6)             .       .       .           yes
 Si4     Si6     C52       112.36(6)             .       .       .           yes
 C38     Si6     C45       108.80(9)             .       .       .           yes
 C38     Si6     C52       105.97(8)             .       .       .           yes
 C45     Si6     C52       106.95(8)             .       .       .           yes
 C1      N009    C7       110.41(14)             .       .       .           yes
 C1      N009    C20      127.43(14)             .       .       .           yes
 C7      N009    C20      121.96(14)             .       .       .           yes
 C1      N00B    C6       110.48(14)             .       .       .           yes
 C1      N00B    C8       127.01(14)             .       .       .           yes
 C6      N00B    C8       121.78(15)             .       .       .           yes
 Si2     C1      N009     127.51(12)             .       .       .           yes
 Si2     C1      N00B     127.42(12)             .       .       .           yes
 N009    C1      N00B     104.92(14)             .       .       .           yes
 Fe1     C2      O00A     174.90(18)             .       .       .           yes
 Fe1     C3      O008     176.03(18)             .       .       .           yes
 Fe1     C4      O00D       173.7(2)             .       .       .           yes
 Fe1     C5      O00C       176.9(2)             .       .       .           yes
 N00B    C6      C7       107.08(15)             .       .       .           yes
 N009    C7      C6       107.10(16)             .       .       .           yes
 N00B    C8      C9       118.97(16)             .       .       .           yes
 N00B    C8      C13      117.47(15)             .       .       .           yes
 C9      C8      C13      123.31(16)             .       .       .           no
 C8      C9      C10      116.96(18)             .       .       .           no
 C8      C9      C17      123.60(17)             .       .       .           no
 C10     C9      C17      119.37(18)             .       .       .           no
 C9      C10     C11        121.0(2)             .       .       .           no
 C10     C11     C12      120.81(19)             .       .       .           no
 C11     C12     C13      121.23(19)             .       .       .           no
 C8      C13     C12      116.67(17)             .       .       .           no
 C8      C13     C14      122.59(15)             .       .       .           no
 C12     C13     C14      120.61(17)             .       .       .           no
 C13     C14     C15      113.56(16)             .       .       .           no
 C13     C14     C16      110.01(16)             .       .       .           no
 C15     C14     C16      109.81(17)             .       .       .           no
 C9      C17     C18      110.26(17)             .       .       .           no
 C9      C17     C19      112.46(16)             .       .       .           no
 C18     C17     C19      109.27(17)             .       .       .           no
 N009    C20     C21      117.45(15)             .       .       .           yes
 N009    C20     C25      118.80(16)             .       .       .           yes
 C21     C20     C25      123.66(17)             .       .       .           no
 C20     C21     C22      116.58(17)             .       .       .           no
 C20     C21     C29      123.46(17)             .       .       .           no
 C22     C21     C29      119.83(18)             .       .       .           no
 C21     C22     C23        121.1(2)             .       .       .           no
 C22     C23     C24        120.6(2)             .       .       .           no
 C23     C24     C25        121.0(2)             .       .       .           no
 C20     C25     C24      116.91(19)             .       .       .           no
 C20     C25     C26      122.89(17)             .       .       .           no
 C24     C25     C26      120.12(18)             .       .       .           no
 C25     C26     C27      112.36(18)             .       .       .           no
 C25     C26     C28      110.42(18)             .       .       .           no
 C27     C26     C28      110.08(19)             .       .       .           no
 C21     C29     C30      112.82(16)             .       .       .           no
 C21     C29     C31      108.93(16)             .       .       .           no
 C30     C29     C31      110.38(17)             .       .       .           no
 Si6     C38     C39      119.37(15)             .       .       .           yes
 Si6     C38     C43      123.40(15)             .       .       .           yes
 C39     C38     C43      117.17(18)             .       .       .           no
 C38     C39     C40        121.4(2)             .       .       .           no
 C39     C40     C41        121.0(2)             .       .       .           no
 C40     C41     C42        118.0(2)             .       .       .           no
 C40     C41     C44        121.1(2)             .       .       .           no
 C42     C41     C44        120.9(2)             .       .       .           no
 C41     C42     C43        121.3(2)             .       .       .           no
 C38     C43     C42        121.2(2)             .       .       .           no
 Si6     C45     C46      121.70(16)             .       .       .           yes
 Si6     C45     C50      122.19(15)             .       .       .           yes
 C46     C45     C50      115.97(19)             .       .       .           no
 C45     C46     C47        121.5(2)             .       .       .           no
 C46     C47     C48        121.6(2)             .       .       .           no
 C47     C48     C49        117.8(2)             .       .       .           no
 C47     C48     C51        121.1(2)             .       .       .           no
 C49     C48     C51        121.1(2)             .       .       .           no
 C48     C49     C50        121.0(2)             .       .       .           no
 C45     C50     C49      122.06(19)             .       .       .           no
 Si6     C52     C53      121.48(15)             .       .       .           yes
 Si6     C52     C57      121.96(14)             .       .       .           yes
 C53     C52     C57      116.56(16)             .       .       .           no
 C52     C53     C54      121.66(18)             .       .       .           no
 C53     C54     C55      121.00(18)             .       .       .           no
 C54     C55     C56      118.05(16)             .       .       .           no
 C54     C55     C58      120.54(17)             .       .       .           no
 C56     C55     C58      121.41(17)             .       .       .           no
 C55     C56     C57      120.78(16)             .       .       .           no
 C52     C57     C56      121.94(17)             .       .       .           no
 N00B    C6      H6           126.00             .       .       .           no
 C7      C6      H6           126.00             .       .       .           no
 N009    C7      H7           126.00             .       .       .           no
 C6      C7      H7           126.00             .       .       .           no
 C9      C10     H10          120.00             .       .       .           no
 C11     C10     H10          120.00             .       .       .           no
 C10     C11     H11          120.00             .       .       .           no
 C12     C11     H11          120.00             .       .       .           no
 C11     C12     H12          119.00             .       .       .           no
 C13     C12     H12          119.00             .       .       .           no
 C13     C14     H14          108.00             .       .       .           no
 C15     C14     H14          108.00             .       .       .           no
 C16     C14     H14          108.00             .       .       .           no
 C14     C15     H15A         109.00             .       .       .           no
 C14     C15     H15B         109.00             .       .       .           no
 C14     C15     H15C         109.00             .       .       .           no
 H15A    C15     H15B         109.00             .       .       .           no
 H15A    C15     H15C         109.00             .       .       .           no
 H15B    C15     H15C         109.00             .       .       .           no
 C14     C16     H16A         109.00             .       .       .           no
 C14     C16     H16B         109.00             .       .       .           no
 C14     C16     H16C         109.00             .       .       .           no
 H16A    C16     H16B         109.00             .       .       .           no
 H16A    C16     H16C         109.00             .       .       .           no
 H16B    C16     H16C         109.00             .       .       .           no
 C9      C17     H17          108.00             .       .       .           no
 C18     C17     H17          108.00             .       .       .           no
 C19     C17     H17          108.00             .       .       .           no
 C17     C18     H18A         109.00             .       .       .           no
 C17     C18     H18B         109.00             .       .       .           no
 C17     C18     H18C         109.00             .       .       .           no
 H18A    C18     H18B         109.00             .       .       .           no
 H18A    C18     H18C         109.00             .       .       .           no
 H18B    C18     H18C         109.00             .       .       .           no
 C17     C19     H19A         109.00             .       .       .           no
 C17     C19     H19B         109.00             .       .       .           no
 C17     C19     H19C         109.00             .       .       .           no
 H19A    C19     H19B         109.00             .       .       .           no
 H19A    C19     H19C         109.00             .       .       .           no
 H19B    C19     H19C         109.00             .       .       .           no
 C21     C22     H22          119.00             .       .       .           no
 C23     C22     H22          119.00             .       .       .           no
 C22     C23     H23          120.00             .       .       .           no
 C24     C23     H23          120.00             .       .       .           no
 C23     C24     H24          119.00             .       .       .           no
 C25     C24     H24          119.00             .       .       .           no
 C25     C26     H26          108.00             .       .       .           no
 C27     C26     H26          108.00             .       .       .           no
 C28     C26     H26          108.00             .       .       .           no
 C26     C27     H27A         109.00             .       .       .           no
 C26     C27     H27B         109.00             .       .       .           no
 C26     C27     H27C         109.00             .       .       .           no
 H27A    C27     H27B         109.00             .       .       .           no
 H27A    C27     H27C         109.00             .       .       .           no
 H27B    C27     H27C         109.00             .       .       .           no
 C26     C28     H28A         109.00             .       .       .           no
 C26     C28     H28B         109.00             .       .       .           no
 C26     C28     H28C         109.00             .       .       .           no
 H28A    C28     H28B         109.00             .       .       .           no
 H28A    C28     H28C         109.00             .       .       .           no
 H28B    C28     H28C         109.00             .       .       .           no
 C21     C29     H29          108.00             .       .       .           no
 C30     C29     H29          108.00             .       .       .           no
 C31     C29     H29          108.00             .       .       .           no
 C29     C30     H30A         109.00             .       .       .           no
 C29     C30     H30B         109.00             .       .       .           no
 C29     C30     H30C         109.00             .       .       .           no
 H30A    C30     H30B         109.00             .       .       .           no
 H30A    C30     H30C         109.00             .       .       .           no
 H30B    C30     H30C         109.00             .       .       .           no
 C29     C31     H31A         109.00             .       .       .           no
 C29     C31     H31B         109.00             .       .       .           no
 C29     C31     H31C         109.00             .       .       .           no
 H31A    C31     H31B         109.00             .       .       .           no
 H31A    C31     H31C         109.00             .       .       .           no
 H31B    C31     H31C         109.00             .       .       .           no
 Si3     C32     H32A         109.00             .       .       .           no
 Si3     C32     H32B         109.00             .       .       .           no
 Si3     C32     H32C         109.00             .       .       .           no
 H32A    C32     H32B         109.00             .       .       .           no
 H32A    C32     H32C         109.00             .       .       .           no
 H32B    C32     H32C         109.00             .       .       .           no
 Si3     C33     H33A         109.00             .       .       .           no
 Si3     C33     H33B         109.00             .       .       .           no
 Si3     C33     H33C         109.00             .       .       .           no
 H33A    C33     H33B         109.00             .       .       .           no
 H33A    C33     H33C         109.00             .       .       .           no
 H33B    C33     H33C         109.00             .       .       .           no
 Si3     C34     H34A         109.00             .       .       .           no
 Si3     C34     H34B         109.00             .       .       .           no
 Si3     C34     H34C         109.00             .       .       .           no
 H34A    C34     H34B         109.00             .       .       .           no
 H34A    C34     H34C         109.00             .       .       .           no
 H34B    C34     H34C         109.00             .       .       .           no
 Si5     C35     H35A         109.00             .       .       .           no
 Si5     C35     H35B         109.00             .       .       .           no
 Si5     C35     H35C         109.00             .       .       .           no
 H35A    C35     H35B         109.00             .       .       .           no
 H35A    C35     H35C         109.00             .       .       .           no
 H35B    C35     H35C         109.00             .       .       .           no
 Si5     C36     H36A         109.00             .       .       .           no
 Si5     C36     H36B         109.00             .       .       .           no
 Si5     C36     H36C         109.00             .       .       .           no
 H36A    C36     H36B         109.00             .       .       .           no
 H36A    C36     H36C         109.00             .       .       .           no
 H36B    C36     H36C         109.00             .       .       .           no
 Si5     C37     H37A         109.00             .       .       .           no
 Si5     C37     H37B         109.00             .       .       .           no
 Si5     C37     H37C         109.00             .       .       .           no
 H37A    C37     H37B         109.00             .       .       .           no
 H37A    C37     H37C         109.00             .       .       .           no
 H37B    C37     H37C         109.00             .       .       .           no
 C38     C39     H39          119.00             .       .       .           no
 C40     C39     H39          119.00             .       .       .           no
 C39     C40     H40          120.00             .       .       .           no
 C41     C40     H40          120.00             .       .       .           no
 C41     C42     H42          119.00             .       .       .           no
 C43     C42     H42          119.00             .       .       .           no
 C38     C43     H43          119.00             .       .       .           no
 C42     C43     H43          119.00             .       .       .           no
 C41     C44     H44A         109.00             .       .       .           no
 C41     C44     H44B         109.00             .       .       .           no
 C41     C44     H44C         109.00             .       .       .           no
 H44A    C44     H44B         109.00             .       .       .           no
 H44A    C44     H44C         109.00             .       .       .           no
 H44B    C44     H44C         109.00             .       .       .           no
 C45     C46     H46          119.00             .       .       .           no
 C47     C46     H46          119.00             .       .       .           no
 C46     C47     H47          119.00             .       .       .           no
 C48     C47     H47          119.00             .       .       .           no
 C48     C49     H49          119.00             .       .       .           no
 C50     C49     H49          119.00             .       .       .           no
 C45     C50     H50          119.00             .       .       .           no
 C49     C50     H50          119.00             .       .       .           no
 C48     C51     H51A         109.00             .       .       .           no
 C48     C51     H51B         110.00             .       .       .           no
 C48     C51     H51C         109.00             .       .       .           no
 H51A    C51     H51B         109.00             .       .       .           no
 H51A    C51     H51C         109.00             .       .       .           no
 H51B    C51     H51C         109.00             .       .       .           no
 C52     C53     H53          119.00             .       .       .           no
 C54     C53     H53          119.00             .       .       .           no
 C53     C54     H54          120.00             .       .       .           no
 C55     C54     H54          119.00             .       .       .           no
 C55     C56     H56          120.00             .       .       .           no
 C57     C56     H56          120.00             .       .       .           no
 C52     C57     H57          119.00             .       .       .           no
 C56     C57     H57          119.00             .       .       .           no
 C55     C58     H58A         109.00             .       .       .           no
 C55     C58     H58B         109.00             .       .       .           no
 C55     C58     H58C         109.00             .       .       .           no
 H58A    C58     H58B         109.00             .       .       .           no
 H58A    C58     H58C         109.00             .       .       .           no
 H58B    C58     H58C         109.00             .       .       .           no
 C59_1   C60_1   C61_1      111.8(7)             .       .       .           no
 C60_1   C61_1   C62_1      113.6(7)             .       .       .           no
 C61_1   C62_1   C63_1      113.9(7)             .       .       .           no
 C60_1   C59_1   H59A_1       109.00             .       .       .           no
 C60_1   C59_1   H59B_1       109.00             .       .       .           no
 C60_1   C59_1   H59C_1       109.00             .       .       .           no
 H59A_1  C59_1   H59B_1       110.00             .       .       .           no
 H59A_1  C59_1   H59C_1       109.00             .       .       .           no
 H59B_1  C59_1   H59C_1       110.00             .       .       .           no
 C59_1   C60_1   H60A_1       109.00             .       .       .           no
 C59_1   C60_1   H60B_1       109.00             .       .       .           no
 C61_1   C60_1   H60A_1       109.00             .       .       .           no
 C61_1   C60_1   H60B_1       109.00             .       .       .           no
 H60A_1  C60_1   H60B_1       108.00             .       .       .           no
 C60_1   C61_1   H61A_1       109.00             .       .       .           no
 C60_1   C61_1   H61B_1       109.00             .       .       .           no
 C62_1   C61_1   H61A_1       109.00             .       .       .           no
 C62_1   C61_1   H61B_1       109.00             .       .       .           no
 H61A_1  C61_1   H61B_1       108.00             .       .       .           no
 C61_1   C62_1   H62A_1       109.00             .       .       .           no
 C61_1   C62_1   H62B_1       109.00             .       .       .           no
 C63_1   C62_1   H62A_1       109.00             .       .       .           no
 C63_1   C62_1   H62B_1       109.00             .       .       .           no
 H62A_1  C62_1   H62B_1       108.00             .       .       .           no
 C62_1   C63_1   H63A_1       109.00             .       .       .           no
 C62_1   C63_1   H63B_1       109.00             .       .       .           no
 C62_1   C63_1   H63C_1       109.00             .       .       .           no
 H63A_1  C63_1   H63B_1       110.00             .       .       .           no
 H63A_1  C63_1   H63C_1       110.00             .       .       .           no
 H63B_1  C63_1   H63C_1       109.00             .       .       .           no
 C64_2   C65_2   C66_2      110.1(6)             .       .       .           no
 C65_2   C66_2   C67_2      111.7(5)             .       .       .           no
 C66_2   C67_2   C68_2      112.4(7)             .       .       .           no
 C65_2   C64_2   H64A_2       109.00             .       .       .           no
 C65_2   C64_2   H64B_2       110.00             .       .       .           no
 C65_2   C64_2   H64C_2       109.00             .       .       .           no
 H64A_2  C64_2   H64B_2       110.00             .       .       .           no
 H64A_2  C64_2   H64C_2       109.00             .       .       .           no
 H64B_2  C64_2   H64C_2       110.00             .       .       .           no
 C64_2   C65_2   H65A_2       110.00             .       .       .           no
 C64_2   C65_2   H65B_2       110.00             .       .       .           no
 C66_2   C65_2   H65A_2       110.00             .       .       .           no
 C66_2   C65_2   H65B_2       110.00             .       .       .           no
 H65A_2  C65_2   H65B_2       108.00             .       .       .           no
 C65_2   C66_2   H66A_2       109.00             .       .       .           no
 C65_2   C66_2   H66B_2       109.00             .       .       .           no
 C67_2   C66_2   H66A_2       109.00             .       .       .           no
 C67_2   C66_2   H66B_2       109.00             .       .       .           no
 H66A_2  C66_2   H66B_2       108.00             .       .       .           no
 C66_2   C67_2   H67A_2       109.00             .       .       .           no
 C66_2   C67_2   H67B_2       109.00             .       .       .           no
 C68_2   C67_2   H67A_2       109.00             .       .       .           no
 C68_2   C67_2   H67B_2       109.00             .       .       .           no
 H67A_2  C67_2   H67B_2       108.00             .       .       .           no
 C67_2   C68_2   H68A_2       109.00             .       .       .           no
 C67_2   C68_2   H68B_2       109.00             .       .       .           no
 C67_2   C68_2   H68C_2       109.00             .       .       .           no
 H68A_2  C68_2   H68B_2       110.00             .       .       .           no
 H68A_2  C68_2   H68C_2       109.00             .       .       .           no
 H68B_2  C68_2   H68C_2       110.00             .       .       .           no

loop_
_geom_torsion_atom_site_label_1
_geom_torsion_atom_site_label_2
_geom_torsion_atom_site_label_3
_geom_torsion_atom_site_label_4
_geom_torsion
_geom_torsion_site_symmetry_1
_geom_torsion_site_symmetry_2
_geom_torsion_site_symmetry_3
_geom_torsion_site_symmetry_4
_geom_torsion_publ_flag
 C2      Fe1     Si2     P1        -81.25(8)     .       .       .       .   no
 C2      Fe1     Si2     C1         90.91(9)     .       .       .       .   no
 C3      Fe1     Si2     P1        154.97(8)     .       .       .       .   no
 C3      Fe1     Si2     C1        -32.88(9)     .       .       .       .   no
 C4      Fe1     Si2     P1         41.48(9)     .       .       .       .   no
 C4      Fe1     Si2     C1       -146.36(9)     .       .       .       .   no
 Si4     P1      Si2     Fe1        -7.84(7)     .       .       .       .   no
 Si4     P1      Si2     C1        179.37(6)     .       .       .       .   no
 Si2     P1      Si4     Si5        58.80(4)     .       .       .       .   no
 Si2     P1      Si4     Si6       169.78(3)     .       .       .       .   no
 Si2     P1      Si4     Si3       -74.27(4)     .       .       .       .   no
 P1      Si2     C1      N009     -64.20(15)     .       .       .       .   no
 Fe1     Si2     C1      N00B     -54.56(16)     .       .       .       .   no
 Fe1     Si2     C1      N009     120.27(14)     .       .       .       .   no
 P1      Si2     C1      N00B     120.97(15)     .       .       .       .   no
 C34     Si3     Si4     Si5         4.86(9)     .       .       .       .   no
 C33     Si3     Si4     Si6         4.41(9)     .       .       .       .   no
 C34     Si3     Si4     P1        135.17(8)     .       .       .       .   no
 C33     Si3     Si4     P1       -105.16(8)     .       .       .       .   no
 C33     Si3     Si4     Si5       124.54(8)     .       .       .       .   no
 C34     Si3     Si4     Si6      -115.27(8)     .       .       .       .   no
 C32     Si3     Si4     P1         12.42(8)     .       .       .       .   no
 C32     Si3     Si4     Si5      -117.88(8)     .       .       .       .   no
 C32     Si3     Si4     Si6       121.99(8)     .       .       .       .   no
 P1      Si4     Si5     C36        28.73(7)     .       .       .       .   no
 P1      Si4     Si5     C37       -92.11(8)     .       .       .       .   no
 P1      Si4     Si5     C35       147.40(7)     .       .       .       .   no
 Si6     Si4     Si5     C36       -78.98(7)     .       .       .       .   no
 Si6     Si4     Si5     C37       160.18(8)     .       .       .       .   no
 P1      Si4     Si6     C38        66.93(7)     .       .       .       .   no
 P1      Si4     Si6     C45      -171.63(7)     .       .       .       .   no
 P1      Si4     Si6     C52       -52.93(7)     .       .       .       .   no
 Si3     Si4     Si6     C38       -49.50(7)     .       .       .       .   no
 Si3     Si4     Si6     C45        71.95(7)     .       .       .       .   no
 Si3     Si4     Si6     C52      -169.35(7)     .       .       .       .   no
 Si5     Si4     Si6     C38      -176.79(6)     .       .       .       .   no
 Si5     Si4     Si6     C45       -55.35(7)     .       .       .       .   no
 Si5     Si4     Si6     C52        63.35(7)     .       .       .       .   no
 Si3     Si4     Si5     C35       -82.97(8)     .       .       .       .   no
 Si3     Si4     Si5     C36       158.37(7)     .       .       .       .   no
 Si3     Si4     Si5     C37        37.53(8)     .       .       .       .   no
 Si6     Si4     Si5     C35        39.68(8)     .       .       .       .   no
 C52     Si6     C38     C43      106.53(16)     .       .       .       .   no
 C45     Si6     C52     C57       44.56(17)     .       .       .       .   no
 Si4     Si6     C38     C39      165.90(13)     .       .       .       .   no
 C45     Si6     C38     C39       44.05(17)     .       .       .       .   no
 C52     Si6     C38     C39      -70.64(16)     .       .       .       .   no
 Si4     Si6     C38     C43      -16.93(17)     .       .       .       .   no
 C45     Si6     C38     C43     -138.78(16)     .       .       .       .   no
 Si4     Si6     C45     C50      -35.59(18)     .       .       .       .   no
 C38     Si6     C45     C50       88.35(18)     .       .       .       .   no
 C52     Si6     C45     C50     -157.59(16)     .       .       .       .   no
 C38     Si6     C52     C57      160.51(15)     .       .       .       .   no
 Si4     Si6     C45     C46      139.87(17)     .       .       .       .   no
 C38     Si6     C45     C46      -96.19(19)     .       .       .       .   no
 C52     Si6     C45     C46         17.9(2)     .       .       .       .   no
 C38     Si6     C52     C53      -18.71(18)     .       .       .       .   no
 C45     Si6     C52     C53     -134.66(16)     .       .       .       .   no
 Si4     Si6     C52     C57      -75.63(16)     .       .       .       .   no
 Si4     Si6     C52     C53      105.15(15)     .       .       .       .   no
 C1      N009    C7      C6          -1.0(2)     .       .       .       .   no
 C20     N009    C7      C6       174.30(16)     .       .       .       .   no
 C1      N009    C20     C25        -85.3(2)     .       .       .       .   no
 C7      N009    C1      Si2     -174.80(13)     .       .       .       .   no
 C20     N009    C1      Si2         10.3(3)     .       .       .       .   no
 C7      N009    C20     C21        -76.4(2)     .       .       .       .   no
 C7      N009    C20     C25        100.3(2)     .       .       .       .   no
 C1      N009    C20     C21         98.0(2)     .       .       .       .   no
 C7      N009    C1      N00B       0.95(19)     .       .       .       .   no
 C20     N009    C1      N00B    -173.97(16)     .       .       .       .   no
 C6      N00B    C8      C9         -77.0(2)     .       .       .       .   no
 C8      N00B    C6      C7      -170.79(16)     .       .       .       .   no
 C1      N00B    C6      C7           0.1(2)     .       .       .       .   no
 C6      N00B    C1      Si2      175.15(13)     .       .       .       .   no
 C6      N00B    C1      N009      -0.61(19)     .       .       .       .   no
 C8      N00B    C1      N009     169.63(16)     .       .       .       .   no
 C1      N00B    C8      C9         113.8(2)     .       .       .       .   no
 C1      N00B    C8      C13        -71.8(2)     .       .       .       .   no
 C6      N00B    C8      C13         97.5(2)     .       .       .       .   no
 C8      N00B    C1      Si2        -14.6(3)     .       .       .       .   no
 N00B    C6      C7      N009         0.5(2)     .       .       .       .   no
 N00B    C8      C9      C10      176.37(17)     .       .       .       .   no
 C9      C8      C13     C14      173.18(17)     .       .       .       .   no
 N00B    C8      C9      C17         -0.5(3)     .       .       .       .   no
 C13     C8      C9      C10          2.3(3)     .       .       .       .   no
 C13     C8      C9      C17     -174.58(18)     .       .       .       .   no
 N00B    C8      C13     C12     -176.65(16)     .       .       .       .   no
 C9      C8      C13     C12         -2.5(3)     .       .       .       .   no
 N00B    C8      C13     C14         -1.0(3)     .       .       .       .   no
 C8      C9      C17     C19     -134.78(19)     .       .       .       .   no
 C8      C9      C17     C18        103.0(2)     .       .       .       .   no
 C10     C9      C17     C18        -73.8(2)     .       .       .       .   no
 C8      C9      C10     C11         -0.5(3)     .       .       .       .   no
 C10     C9      C17     C19         48.4(3)     .       .       .       .   no
 C17     C9      C10     C11        176.6(2)     .       .       .       .   no
 C9      C10     C11     C12         -1.0(3)     .       .       .       .   no
 C10     C11     C12     C13          0.8(3)     .       .       .       .   no
 C11     C12     C13     C8           0.9(3)     .       .       .       .   no
 C11     C12     C13     C14     -174.90(19)     .       .       .       .   no
 C12     C13     C14     C16         91.8(2)     .       .       .       .   no
 C12     C13     C14     C15        -31.7(3)     .       .       .       .   no
 C8      C13     C14     C15      152.75(18)     .       .       .       .   no
 C8      C13     C14     C16        -83.7(2)     .       .       .       .   no
 N009    C20     C21     C29          3.9(3)     .       .       .       .   no
 C25     C20     C21     C22          3.1(3)     .       .       .       .   no
 C25     C20     C21     C29     -172.65(18)     .       .       .       .   no
 N009    C20     C21     C22      179.69(16)     .       .       .       .   no
 N009    C20     C25     C24     -179.98(17)     .       .       .       .   no
 N009    C20     C25     C26         -3.2(3)     .       .       .       .   no
 C21     C20     C25     C26      173.33(18)     .       .       .       .   no
 C21     C20     C25     C24         -3.5(3)     .       .       .       .   no
 C22     C21     C29     C31        -75.7(2)     .       .       .       .   no
 C22     C21     C29     C30         47.2(2)     .       .       .       .   no
 C20     C21     C29     C30     -137.17(19)     .       .       .       .   no
 C20     C21     C29     C31         99.9(2)     .       .       .       .   no
 C20     C21     C22     C23         -0.4(3)     .       .       .       .   no
 C29     C21     C22     C23      175.51(19)     .       .       .       .   no
 C21     C22     C23     C24         -1.8(3)     .       .       .       .   no
 C22     C23     C24     C25          1.4(3)     .       .       .       .   no
 C23     C24     C25     C26       -175.8(2)     .       .       .       .   no
 C23     C24     C25     C20          1.1(3)     .       .       .       .   no
 C20     C25     C26     C27        130.4(2)     .       .       .       .   no
 C20     C25     C26     C28       -106.3(2)     .       .       .       .   no
 C24     C25     C26     C27        -52.9(3)     .       .       .       .   no
 C24     C25     C26     C28         70.4(2)     .       .       .       .   no
 Si6     C38     C43     C42     -178.47(15)     .       .       .       .   no
 C39     C38     C43     C42         -1.2(3)     .       .       .       .   no
 C43     C38     C39     C40          0.5(3)     .       .       .       .   no
 Si6     C38     C39     C40      177.85(15)     .       .       .       .   no
 C38     C39     C40     C41          0.8(3)     .       .       .       .   no
 C39     C40     C41     C44        177.8(2)     .       .       .       .   no
 C39     C40     C41     C42         -1.4(3)     .       .       .       .   no
 C40     C41     C42     C43          0.7(3)     .       .       .       .   no
 C44     C41     C42     C43       -178.5(2)     .       .       .       .   no
 C41     C42     C43     C38          0.7(3)     .       .       .       .   no
 Si6     C45     C50     C49      175.59(16)     .       .       .       .   no
 C50     C45     C46     C47          2.2(3)     .       .       .       .   no
 Si6     C45     C46     C47     -173.48(19)     .       .       .       .   no
 C46     C45     C50     C49         -0.1(3)     .       .       .       .   no
 C45     C46     C47     C48         -1.7(4)     .       .       .       .   no
 C46     C47     C48     C49         -1.2(4)     .       .       .       .   no
 C46     C47     C48     C51        179.1(2)     .       .       .       .   no
 C51     C48     C49     C50       -176.9(2)     .       .       .       .   no
 C47     C48     C49     C50          3.3(3)     .       .       .       .   no
 C48     C49     C50     C45         -2.7(3)     .       .       .       .   no
 Si6     C52     C53     C54      179.96(15)     .       .       .       .   no
 C57     C52     C53     C54          0.7(3)     .       .       .       .   no
 Si6     C52     C57     C56     -179.31(14)     .       .       .       .   no
 C53     C52     C57     C56         -0.1(3)     .       .       .       .   no
 C52     C53     C54     C55         -0.5(3)     .       .       .       .   no
 C53     C54     C55     C56         -0.4(3)     .       .       .       .   no
 C53     C54     C55     C58      179.44(18)     .       .       .       .   no
 C54     C55     C56     C57          1.0(3)     .       .       .       .   no
 C58     C55     C56     C57     -178.80(17)     .       .       .       .   no
 C55     C56     C57     C52         -0.8(3)     .       .       .       .   no
 C59_1   C60_1   C61_1   C62_1     -179.7(8)     .       .       .       .   no
 C60_1   C61_1   C62_1   C63_1     -174.7(7)     .       .       .       .   no
 C64_2   C65_2   C66_2   C67_2      173.8(6)     .       .       .       .   no
 C65_2   C66_2   C67_2   C68_2      176.7(7)     .       .       .       .   no

loop_
_geom_hbond_atom_site_label_D
_geom_hbond_atom_site_label_H
_geom_hbond_atom_site_label_A
_geom_hbond_distance_DH
_geom_hbond_distance_HA
_geom_hbond_distance_DA
_geom_hbond_angle_DHA
_geom_hbond_site_symmetry_A
_geom_hbond_publ_flag
#
#D   H   A   D - H  H...A   D...A    D - H...A  symm(A)
#
C59_1   H59A_1  O00C        0.9800     2.5700  3.221(13)     124.00   3_667 yes
C14     H14     N00B        1.0000     2.5400   2.899(2)     101.00     .   yes
C17     H17     N00B        1.0000     2.4900   2.950(2)     107.00     .   yes
C26     H26     O008        1.0000     2.5300   3.287(3)     133.00     .   yes
C26     H26     N009        1.0000     2.4200   2.915(3)     110.00     .   yes
C29     H29     N009        1.0000     2.4500   2.909(2)     108.00     .   yes
C32     H32C    O00D        0.9800     2.5700   3.264(3)     128.00     .   yes
C34     H34A    O00D        0.9800     2.5000   3.309(3)     140.00     .   yes
C47     H47     O00C        0.9500     2.4100   3.352(3)     169.00   1_455 yes

# Loop Mechanism for Extra Tables(s)

#loop_
#_publ_manuscript_incl_extra_item
#'_geom_extra_tableA_col_1'
#'_geom_extra_tableA_col_2'
#'_geom_extra_tableA_col_3'
#'_geom_extra_table_head_A'
#'_geom_table_footnote_A'
#'_geom_extra_tableB_col_1'
#'_geom_extra_tableB_col_2'
#'_geom_extra_tableB_col_3'
#'_geom_extra_table_head_B'
#'_geom_table_footnote_B'


#
#loop_
#_geom_extra_tableA_col_1
#_geom_extra_tableA_col_2
#_geom_extra_tableA_col_3
# ? ? ?


#
#loop_
#_geom_extra_tableB_col_1
#_geom_extra_tableB_col_2
#_geom_extra_tableB_col_3
# ? ? ?


#
#_geom_table_footnote_A
#;
# ?
#;


#
#_geom_table_footnote_B
#;
# ?
#;


#
#_geom_table_footnote_A
#;
# ?
#;


#
#_geom_table_footnote_B
#;
# ?
#;

_shelx_res_file
;
TITL mo_DolMa19_0ma_a.res in P2(1)/n
    mo_DolMa19_0ma.res
    created by SHELXL-2018/3 at 13:22:53 on 24-May-2024
CELL 0.71073 14.9029 27.6947 16.1648 90.000 98.276 90.000
ZERR 2.00 0.0006 0.0013 0.0007 0.000 0.002 0.000
LATT 1
SYMM -x+1/2, y+1/2, -z+1/2
SFAC  C  H  N  O  P  FE  SI
UNIT 252 348 8 16 4 4 20
LIST 4
TEMP -173.150
SIZE 0.166 0.282 0.307
ACTA
L.S. 50
FMAP 2
PLAN 60
HTAB
BOND $H
CONF
REM Restraints for Fragment pentane, n-Pentane, C5H12 from: CCDC 102188.
REM Please cite https://doi.org/10.1107/S1600576718004508
REM PEN 1
SADI_PEN C59 C60 C60 C61 C61 C62 C62 C63
SADI_PEN 0.04 C59 C61 C61 C63 C60 C62
SIMU_PEN C59 > C63
RIGU_PEN C59 > C63
SAME_PEN C59 > C63
SIMU 0.04 0.08 1
REM PEN 2
SADI_PEN C64 C65 C65 C66 C66 C67 C67 C68
SADI_PEN 0.04 C64 C66 C66 C68 C65 C67
SIMU_PEN C64 > C68
RIGU_PEN C64 > C68
SAME_PEN C64 > C68
OMIT   -1   1   1  !Systematic error: Reflection behind beamstop
WGHT    0.040700    5.095000
FVAR       0.23820
C1    1    0.796217    0.314300    0.499782    11.00000    0.01530    0.01639 =
         0.01853   -0.00084    0.00163    0.00185
FE1   6    0.891709    0.387846    0.670509    11.00000    0.01853    0.02076 =
         0.02101   -0.00318    0.00036    0.00049
SI2   7    0.774264    0.343843    0.604525    11.00000    0.01843    0.01622 =
         0.01729   -0.00142    0.00246    0.00165
SI3   7    0.639076    0.303887    0.837277    11.00000    0.02686    0.01963 =
         0.02082    0.00372    0.00371    0.00252
SI4   7    0.581541    0.350862    0.717538    11.00000    0.02189    0.01558 =
         0.01853    0.00173    0.00537    0.00231
SI5   7    0.590659    0.436211    0.730750    11.00000    0.02956    0.01582 =
         0.02298    0.00109    0.00774    0.00203
SI6   7    0.425174    0.334035    0.676718    11.00000    0.02114    0.01870 =
         0.02153    0.00556    0.00509    0.00316
O008  4    1.028925    0.324931    0.613661    11.00000    0.03281    0.03188 =
         0.04343   -0.00270    0.00951    0.00948
P1    5    0.638184    0.324068    0.602736    11.00000    0.01996    0.01990 =
         0.01921   -0.00235    0.00485   -0.00125
O00C  4    1.023974    0.459694    0.742662    11.00000    0.03381    0.04657 =
         0.05551   -0.01301   -0.00113   -0.01459
O00A  4    0.804535    0.469068    0.575000    11.00000    0.03649    0.02381 =
         0.04066    0.00234    0.00240    0.00660
O00D  4    0.857870    0.363784    0.839631    11.00000    0.04798    0.05944 =
         0.02966    0.00615    0.00787   -0.00608
N009  3    0.794600    0.266520    0.480405    11.00000    0.02066    0.01531 =
         0.01905   -0.00093    0.00320    0.00081
N00B  3    0.822826    0.336669    0.432629    11.00000    0.01774    0.01534 =
         0.01916   -0.00084    0.00308    0.00011
C2    1    0.835975    0.435845    0.610387    11.00000    0.02396    0.02402 =
         0.02872   -0.00731    0.00327   -0.00109
C3    1    0.972942    0.348852    0.633830    11.00000    0.02564    0.02393 =
         0.02739   -0.00099    0.00056    0.00087
C4    1    0.866616    0.371922    0.771886    11.00000    0.02674    0.02978 =
         0.03039   -0.00208    0.00182   -0.00322
C5    1    0.973947    0.430578    0.715100    11.00000    0.02391    0.03506 =
         0.03190   -0.00353    0.00360   -0.00007
C6    1    0.838355    0.303207    0.372960    11.00000    0.02571    0.02100 =
         0.02059   -0.00307    0.00806    0.00051
AFIX  43
H6    2    0.857527    0.309877    0.320574    11.00000   -1.20000
AFIX   0
C7    1    0.821252    0.259475    0.402937    11.00000    0.02687    0.01839 =
         0.02267   -0.00490    0.00756    0.00089
AFIX  43
H7    2    0.826497    0.229349    0.375939    11.00000   -1.20000
AFIX   0
C8    1    0.821877    0.388355    0.415763    11.00000    0.02577    0.01510 =
         0.01804   -0.00073    0.00460   -0.00029
C9    1    0.904493    0.412543    0.415986    11.00000    0.02717    0.02108 =
         0.02332   -0.00131    0.00451   -0.00344
C10   1    0.900158    0.461372    0.394763    11.00000    0.03672    0.02291 =
         0.03898    0.00243    0.00528   -0.00940
AFIX  43
H10   2    0.954705    0.479103    0.394625    11.00000   -1.20000
AFIX   0
C11   1    0.817888    0.484305    0.373977    11.00000    0.04737    0.01845 =
         0.04409    0.00697    0.00108   -0.00259
AFIX  43
H11   2    0.816483    0.517724    0.360604    11.00000   -1.20000
AFIX   0
C12   1    0.737574    0.459303    0.372364    11.00000    0.03591    0.02264 =
         0.03309    0.00317   -0.00101    0.00518
AFIX  43
H12   2    0.681672    0.475731    0.357164    11.00000   -1.20000
AFIX   0
C13   1    0.736918    0.410469    0.392585    11.00000    0.02528    0.01959 =
         0.01915   -0.00100    0.00345    0.00052
C14   1    0.648309    0.382421    0.383594    11.00000    0.02066    0.02421 =
         0.02440    0.00319    0.00220    0.00259
AFIX  13
H14   2    0.655448    0.355862    0.425944    11.00000   -1.20000
AFIX   0
C15   1    0.567107    0.412933    0.398938    11.00000    0.02620    0.04550 =
         0.03937   -0.00173    0.00452    0.00899
AFIX 137
H15A  2    0.551675    0.435543    0.352432    11.00000   -1.50000
H15B  2    0.582296    0.431044    0.451160    11.00000   -1.50000
H15C  2    0.515177    0.391815    0.403083    11.00000   -1.50000
AFIX   0
C16   1    0.629858    0.359303    0.297352    11.00000    0.03245    0.05116 =
         0.03908   -0.01622    0.00196   -0.00717
AFIX 137
H16A  2    0.624033    0.384569    0.254468    11.00000   -1.50000
H16B  2    0.573473    0.340646    0.292595    11.00000   -1.50000
H16C  2    0.680191    0.337816    0.289488    11.00000   -1.50000
AFIX   0
C17   1    0.996637    0.387816    0.433761    11.00000    0.02361    0.02409 =
         0.03157   -0.00293    0.00704   -0.00571
AFIX  13
H17   2    0.988054    0.355629    0.459543    11.00000   -1.20000
AFIX   0
C18   1    1.035515    0.379584    0.352058    11.00000    0.03299    0.03956 =
         0.04084   -0.00642    0.01544   -0.00660
AFIX 137
H18A  2    0.992993    0.360099    0.313920    11.00000   -1.50000
H18B  2    1.093625    0.362603    0.364068    11.00000   -1.50000
H18C  2    1.044771    0.410791    0.325980    11.00000   -1.50000
AFIX   0
C19   1    1.064996    0.416851    0.494473    11.00000    0.02728    0.03513 =
         0.03975   -0.00366    0.00588   -0.00922
AFIX 137
H19A  2    1.120353    0.397792    0.509468    11.00000   -1.50000
H19B  2    1.038478    0.424307    0.545055    11.00000   -1.50000
H19C  2    1.079766    0.446977    0.467626    11.00000   -1.50000
AFIX   0
C20   1    0.762692    0.226906    0.527883    11.00000    0.02677    0.01480 =
         0.01964   -0.00063    0.00514    0.00183
C21   1    0.674585    0.210035    0.502514    11.00000    0.02800    0.01874 =
         0.02230   -0.00142    0.00401    0.00114
C22   1    0.645501    0.171978    0.548456    11.00000    0.03391    0.02617 =
         0.03269    0.00104    0.00502   -0.00713
AFIX  43
H22   2    0.585984    0.159488    0.533664    11.00000   -1.20000
AFIX   0
C23   1    0.701785    0.152140    0.615112    11.00000    0.05272    0.02591 =
         0.03144    0.00972    0.00580   -0.00623
AFIX  43
H23   2    0.679996    0.126841    0.646572    11.00000   -1.20000
AFIX   0
C24   1    0.788952    0.168623    0.636372    11.00000    0.04388    0.02697 =
         0.02712    0.00869   -0.00196    0.00356
AFIX  43
H24   2    0.827165    0.154047    0.681627    11.00000   -1.20000
AFIX   0
C25   1    0.822252    0.206406    0.592602    11.00000    0.03144    0.01993 =
         0.02396   -0.00044   -0.00007    0.00328
C26   1    0.920157    0.221667    0.613173    11.00000    0.03241    0.03054 =
         0.03119    0.00513   -0.00491    0.00294
AFIX  13
H26   2    0.928395    0.251955    0.581437    11.00000   -1.20000
AFIX   0
C27   1    0.947052    0.232281    0.705692    11.00000    0.03824    0.03887 =
         0.03709   -0.00615   -0.00765    0.01098
AFIX 137
H27A  2    1.011609    0.240568    0.716476    11.00000   -1.50000
H27B  2    0.935782    0.203693    0.738413    11.00000   -1.50000
H27C  2    0.911101    0.259424    0.721828    11.00000   -1.50000
AFIX   0
C28   1    0.982880    0.182897    0.584776    11.00000    0.03637    0.06350 =
         0.04159   -0.01014    0.00237    0.00825
AFIX 137
H28A  2    0.967043    0.177517    0.524522    11.00000   -1.50000
H28B  2    0.975607    0.152706    0.614727    11.00000   -1.50000
H28C  2    1.045995    0.193742    0.596968    11.00000   -1.50000
AFIX   0
C29   1    0.613729    0.228646    0.425687    11.00000    0.02823    0.02492 =
         0.02570    0.00050    0.00001   -0.00112
AFIX  13
H29   2    0.638710    0.260174    0.409261    11.00000   -1.20000
AFIX   0
C30   1    0.516171    0.236904    0.441123    11.00000    0.02608    0.03789 =
         0.03306   -0.00295   -0.00175   -0.00185
AFIX 137
H30A  2    0.481802    0.252554    0.392140    11.00000   -1.50000
H30B  2    0.516017    0.257642    0.490226    11.00000   -1.50000
H30C  2    0.488099    0.205815    0.450908    11.00000   -1.50000
AFIX   0
C31   1    0.616226    0.192733    0.353414    11.00000    0.04264    0.04310 =
         0.02779   -0.00630   -0.00383    0.00877
AFIX 137
H31A  2    0.580045    0.205428    0.302648    11.00000   -1.50000
H31B  2    0.591164    0.161668    0.367978    11.00000   -1.50000
H31C  2    0.679059    0.188232    0.343590    11.00000   -1.50000
AFIX   0
C32   1    0.735355    0.265844    0.812775    11.00000    0.03714    0.02941 =
         0.03682    0.00569    0.00480    0.01218
AFIX 137
H32A  2    0.711823    0.239495    0.775351    11.00000   -1.50000
H32B  2    0.767836    0.252359    0.864663    11.00000   -1.50000
H32C  2    0.776918    0.285720    0.785459    11.00000   -1.50000
AFIX   0
C33   1    0.555886    0.259924    0.871813    11.00000    0.04187    0.02939 =
         0.03419    0.01168    0.00776   -0.00278
AFIX 137
H33A  2    0.503484    0.277556    0.886707    11.00000   -1.50000
H33B  2    0.585074    0.241908    0.920560    11.00000   -1.50000
H33C  2    0.535710    0.237379    0.826187    11.00000   -1.50000
AFIX   0
C34   1    0.675157    0.343914    0.929246    11.00000    0.04359    0.03378 =
         0.02184    0.00077    0.00336   -0.00162
AFIX 137
H34A  2    0.724783    0.364834    0.917363    11.00000   -1.50000
H34B  2    0.695823    0.324041    0.978472    11.00000   -1.50000
H34C  2    0.623772    0.363842    0.940092    11.00000   -1.50000
AFIX   0
C35   1    0.494864    0.462643    0.779417    11.00000    0.04132    0.02053 =
         0.03472   -0.00090    0.01690    0.00394
AFIX 137
H35A  2    0.499668    0.497936    0.779876    11.00000   -1.50000
H35B  2    0.497865    0.450799    0.836878    11.00000   -1.50000
H35C  2    0.436993    0.453008    0.746931    11.00000   -1.50000
AFIX   0
C36   1    0.584716    0.462197    0.623420    11.00000    0.02882    0.02263 =
         0.02815    0.00556    0.00896    0.00086
AFIX 137
H36A  2    0.637348    0.451427    0.598324    11.00000   -1.50000
H36B  2    0.584714    0.497528    0.626790    11.00000   -1.50000
H36C  2    0.528968    0.451265    0.588858    11.00000   -1.50000
AFIX   0
C37   1    0.697062    0.457760    0.796192    11.00000    0.03790    0.02344 =
         0.03252   -0.00196    0.00128   -0.00041
AFIX 137
H37A  2    0.749470    0.449188    0.768889    11.00000   -1.50000
H37B  2    0.702887    0.442467    0.851377    11.00000   -1.50000
H37C  2    0.694512    0.492903    0.802557    11.00000   -1.50000
AFIX   0
C38   1    0.399832    0.267317    0.667973    11.00000    0.02916    0.02325 =
         0.02011    0.00652    0.00246   -0.00091
C39   1    0.310180    0.251518    0.662891    11.00000    0.03056    0.03177 =
         0.02292    0.00733    0.00206   -0.00215
AFIX  43
H39   2    0.263415    0.274494    0.665846    11.00000   -1.20000
AFIX   0
C40   1    0.287994    0.202916    0.653609    11.00000    0.03695    0.03926 =
         0.02419    0.00382    0.00286   -0.01419
AFIX  43
H40   2    0.226343    0.193272    0.649574    11.00000   -1.20000
AFIX   0
C41   1    0.354604    0.168226    0.650140    11.00000    0.05577    0.02696 =
         0.02575    0.00040    0.00883   -0.01110
C42   1    0.443440    0.183631    0.654314    11.00000    0.04769    0.02384 =
         0.03088    0.00296    0.01172    0.00125
AFIX  43
H42   2    0.489996    0.160520    0.651435    11.00000   -1.20000
AFIX   0
C43   1    0.465905    0.232302    0.662646    11.00000    0.03254    0.02376 =
         0.02632    0.00557    0.00718   -0.00129
AFIX  43
H43   2    0.527417    0.241852    0.664744    11.00000   -1.20000
AFIX   0
C44   1    0.331197    0.115246    0.643150    11.00000    0.07478    0.03182 =
         0.06099   -0.00621    0.01749   -0.01760
AFIX 137
H44A  2    0.304929    0.107762    0.585472    11.00000   -1.50000
H44B  2    0.287203    0.107544    0.680790    11.00000   -1.50000
H44C  2    0.386252    0.096016    0.658646    11.00000   -1.50000
AFIX   0
C45   1    0.357351    0.361363    0.754949    11.00000    0.02506    0.02139 =
         0.02972    0.00835    0.01173    0.00358
C46   1    0.273984    0.383916    0.729977    11.00000    0.03245    0.05357 =
         0.03623    0.01988    0.01598    0.01350
AFIX  43
H46   2    0.247731    0.382638    0.672870    11.00000   -1.20000
AFIX   0
C47   1    0.228771    0.408089    0.786600    11.00000    0.04322    0.05624 =
         0.05791    0.03097    0.03031    0.02859
AFIX  43
H47   2    0.172998    0.423753    0.767175    11.00000   -1.20000
AFIX   0
C48   1    0.262826    0.409969    0.870627    11.00000    0.05527    0.02780 =
         0.05391    0.01222    0.03725    0.01019
C49   1    0.342597    0.386283    0.896889    11.00000    0.04885    0.02573 =
         0.03347    0.00080    0.02090   -0.00222
AFIX  43
H49   2    0.365866    0.385585    0.954765    11.00000   -1.20000
AFIX   0
C50   1    0.389999    0.363259    0.840157    11.00000    0.03218    0.02063 =
         0.03098    0.00250    0.01135    0.00141
AFIX  43
H50   2    0.446394    0.348355    0.860077    11.00000   -1.20000
AFIX   0
C51   1    0.213362    0.437241    0.931989    11.00000    0.08317    0.04225 =
         0.07605    0.01189    0.05754    0.02094
AFIX 137
H51A  2    0.216124    0.471975    0.921058    11.00000   -1.50000
H51B  2    0.242186    0.430490    0.989202    11.00000   -1.50000
H51C  2    0.149870    0.426847    0.925290    11.00000   -1.50000
AFIX   0
C52   1    0.380233    0.360728    0.571604    11.00000    0.01801    0.02204 =
         0.02418    0.00589    0.00446    0.00197
C53   1    0.362297    0.331944    0.500120    11.00000    0.02865    0.01643 =
         0.02923    0.00305    0.00355    0.00184
AFIX  43
H53   2    0.373059    0.298173    0.504679    11.00000   -1.20000
AFIX   0
C54   1    0.329169    0.351444    0.422660    11.00000    0.03112    0.02060 =
         0.02558   -0.00231    0.00242   -0.00155
AFIX  43
H54   2    0.318176    0.330882    0.375243    11.00000   -1.20000
AFIX   0
C55   1    0.311806    0.400658    0.413382    11.00000    0.01807    0.02132 =
         0.02344    0.00349    0.00247   -0.00105
C56   1    0.328131    0.429662    0.483986    11.00000    0.02298    0.01682 =
         0.02585    0.00345    0.00539    0.00202
AFIX  43
H56   2    0.315906    0.463297    0.479392    11.00000   -1.20000
AFIX   0
C57   1    0.362082    0.410107    0.561159    11.00000    0.02375    0.02133 =
         0.02194   -0.00008    0.00428    0.00010
AFIX  43
H57   2    0.373348    0.430846    0.608324    11.00000   -1.20000
AFIX   0
C58   1    0.276640    0.421513    0.328802    11.00000    0.03299    0.02460 =
         0.02450    0.00243   -0.00050   -0.00079
AFIX 137
H58A  2    0.327393    0.426930    0.297521    11.00000   -1.50000
H58B  2    0.246109    0.452260    0.335910    11.00000   -1.50000
H58C  2    0.233551    0.398910    0.297975    11.00000   -1.50000
AFIX   0
REM #####
RESI PEN 1
PART -1  10.5
C59   1    0.069756    0.464912    1.144461    10.50000    0.07934    0.05663 =
         0.11780    0.00650    0.00301    0.02840
AFIX 137
H59A  2    0.014691    0.467310    1.170839    10.50000   -1.50000
H59B  2    0.123032    0.470489    1.186484    10.50000   -1.50000
H59C  2    0.073442    0.432631    1.120343    10.50000   -1.50000
AFIX   0
C60   1    0.066809    0.502678    1.075649    10.50000    0.04448    0.05623 =
         0.07100   -0.01922    0.01430    0.00453
AFIX  23
H60A  2    0.059647    0.535094    1.099673    10.50000   -1.20000
H60B  2    0.124938    0.502223    1.052740    10.50000   -1.20000
AFIX   0
C61   1   -0.010003    0.493703    1.005949    10.50000    0.03226    0.02956 =
         0.07976   -0.01344    0.01759   -0.00133
AFIX  23
H61A  2   -0.067883    0.494170    1.029281    10.50000   -1.20000
H61B  2   -0.002854    0.461089    0.982688    10.50000   -1.20000
AFIX   0
C62   1   -0.015211    0.530159    0.936052    10.50000    0.04876    0.04830 =
         0.06648   -0.00988    0.01941    0.00066
AFIX  23
H62A  2   -0.016368    0.562979    0.960148    10.50000   -1.20000
H62B  2    0.040288    0.527503    0.909265    10.50000   -1.20000
AFIX   0
C63   1   -0.096887    0.524168    0.869943    10.50000    0.06059    0.07367 =
         0.05990   -0.02438    0.01190    0.01822
AFIX 137
H63A  2   -0.092363    0.546528    0.823736    10.50000   -1.50000
H63B  2   -0.152090    0.531167    0.894164    10.50000   -1.50000
H63C  2   -0.099257    0.490920    0.848992    10.50000   -1.50000
AFIX   0
PART 0
RESI 0
RESI PEN 2
PART -2  10.5
C64   1    0.128655    0.056530    0.580350    10.50000    0.08622    0.10951 =
         0.06663    0.00721    0.01249    0.02206
AFIX 137
H64A  2    0.170191    0.050532    0.539669    10.50000   -1.50000
H64B  2    0.144084    0.035154    0.628615    10.50000   -1.50000
H64C  2    0.134097    0.090242    0.598819    10.50000   -1.50000
AFIX   0
C65   1    0.030482    0.046561    0.539367    10.50000    0.07670    0.05371 =
         0.04382    0.01537    0.01710    0.02741
AFIX  23
H65A  2   -0.010505    0.047660    0.582395    10.50000   -1.20000
H65B  2    0.010952    0.071806    0.497244    10.50000   -1.20000
AFIX   0
C66   1    0.024375   -0.002573    0.497743    10.50000    0.07558    0.05072 =
         0.04082    0.02357    0.02041    0.02060
AFIX  23
H66A  2    0.050596   -0.027208    0.538602    10.50000   -1.20000
H66B  2    0.060509   -0.002373    0.450924    10.50000   -1.20000
AFIX   0
C67   1   -0.073719   -0.016186    0.464479    10.50000    0.08247    0.05161 =
         0.06146    0.01562    0.03671    0.00750
AFIX  23
H67A  2   -0.108904   -0.018193    0.511854    10.50000   -1.20000
H67B  2   -0.100995    0.009514    0.426323    10.50000   -1.20000
AFIX   0
C68   1   -0.080482   -0.063655    0.418477    10.50000    0.12403    0.04719 =
         0.09331    0.00021    0.04027   -0.02539
AFIX 137
H68A  2   -0.142218   -0.067790    0.389004    10.50000   -1.50000
H68B  2   -0.066186   -0.090093    0.458502    10.50000   -1.50000
H68C  2   -0.037441   -0.063960    0.378002    10.50000   -1.50000
PART 0
RESI 0
AFIX   0
HKLF 4 1 1 0 0 0 1 0 0 0 1


REM  mo_DolMa19_0ma_a.res in P2(1)/n
REM wR2 = 0.0996, GooF = S = 1.136, Restrained GooF = 1.132 for all data
REM R1 = 0.0404 for 12464 Fo > 4sig(Fo) and 0.0447 for all 13606 data
REM 751 parameters refined using 108 restraints

END

WGHT      0.0407      5.1048

REM No hydrogen bonds found for HTAB generation

REM Highest difference peak  0.426,  deepest hole -0.336,  1-sigma level  0.053
Q1    1   0.6555  0.3285  0.8822  11.00000  0.05    0.43
Q2    1   0.8548  0.3693  0.7057  11.00000  0.05    0.38
Q3    1   0.7157  0.3335  0.6132  11.00000  0.05    0.38
Q4    1   0.7852  0.3292  0.5428  11.00000  0.05    0.36
Q5    1   0.4041  0.3518  0.7168  11.00000  0.05    0.36
Q6    1   0.6407  0.4530  0.7641  11.00000  0.05    0.35
Q7    1   0.5138  0.3424  0.7011  11.00000  0.05    0.35
Q8    1   0.4001  0.3470  0.6207  11.00000  0.05    0.35
Q9    1   0.9172  0.3555  0.6704  11.00000  0.05    0.35
Q10   1   0.9432  0.3753  0.6419  11.00000  0.05    0.34
Q11   1   0.4119  0.2948  0.6695  11.00000  0.05    0.34
Q12   1   0.5381  0.4482  0.7597  11.00000  0.05    0.33
Q13   1   0.5992  0.2795  0.8477  11.00000  0.05    0.32
Q14   1   0.8446  0.3595  0.6361  11.00000  0.05    0.32
Q15   1   0.6902  0.2876  0.8219  11.00000  0.05    0.32
Q16   1   0.6167  0.3372  0.6596  11.00000  0.05    0.31
Q17   1   0.7795  0.3972  0.4003  11.00000  0.05    0.31
Q18   1   0.6006  0.3216  0.5571  11.00000  0.05    0.31
Q19   1   0.6408  0.2190  0.4645  11.00000  0.05    0.30
Q20   1   0.8063  0.2617  0.4392  11.00000  0.05    0.29
Q21   1   0.7807  0.2445  0.5021  11.00000  0.05    0.29
Q22   1   0.9362  0.4020  0.7186  11.00000  0.05    0.29
Q23   1   0.8566  0.3955  0.6178  11.00000  0.05    0.29
Q24   1   0.5925  0.3865  0.7274  11.00000  0.05    0.28
Q25   1   0.5745  0.4415  0.6634  11.00000  0.05    0.28
Q26   1   0.8240  0.3216  0.3990  11.00000  0.05    0.28
Q27   1   0.8966  0.4182  0.6473  11.00000  0.05    0.28
Q28   1   0.3179  0.4138  0.4483  11.00000  0.05    0.28
Q29   1   0.6945  0.3983  0.3933  11.00000  0.05    0.28
Q30   1   0.3022  0.2262  0.6763  11.00000  0.05    0.27
Q31   1   0.3226  0.1868  0.6621  11.00000  0.05    0.27
Q32   1   0.8194  0.1808  0.5991  11.00000  0.05    0.27
Q33   1   0.3313  0.3774  0.4192  11.00000  0.05    0.27
Q34   1   0.7411  0.4342  0.3799  11.00000  0.05    0.27
Q35   1   0.6159  0.3298  0.7738  11.00000  0.05    0.27
Q36   1   0.9474  0.3975  0.4175  11.00000  0.05    0.27
Q37   1   0.7952  0.2146  0.5633  11.00000  0.05    0.26
Q38   1   0.2723  0.1200  0.6292  11.00000  0.05    0.26
Q39   1   0.8684  0.2148  0.6001  11.00000  0.05    0.26
Q40   1   0.6053  0.3973  0.3823  11.00000  0.05    0.26
Q41   1   0.8019  0.3269  0.4583  11.00000  0.05    0.26
Q42   1   0.6619  0.1899  0.5182  11.00000  0.05    0.26
Q43   1   0.3608  0.2583  0.6608  11.00000  0.05    0.26
Q44   1   0.8552  0.4682  0.3736  11.00000  0.05    0.25
Q45   1   0.7160  0.2241  0.5201  11.00000  0.05    0.25
Q46   1   0.8581  0.3990  0.4054  11.00000  0.05    0.25
Q47   1   0.2562  0.4707  0.9622  11.00000  0.05    0.25
Q48   1   0.8007  0.2904  0.4971  11.00000  0.05    0.25
Q49   1   0.7780  0.4672  0.3588  11.00000  0.05    0.25
Q50   1   0.8222  0.3632  0.4243  11.00000  0.05    0.25
Q51   1   0.9554  0.2048  0.5951  11.00000  0.05    0.25
Q52   1   0.3013  0.4102  0.3741  11.00000  0.05    0.25
Q53   1   1.0592  0.4314  0.7569  11.00000  0.05    0.24
Q54   1   0.6170  0.3875  0.2742  11.00000  0.05    0.24
Q55   1   0.8992  0.4335  0.3856  11.00000  0.05    0.24
Q56   1   0.3606  0.3578  0.8003  11.00000  0.05    0.24
Q57   1   1.0206  0.3811  0.3947  11.00000  0.05    0.24
Q58   1   0.3271  0.3429  0.4626  11.00000  0.05    0.24
Q59   1   0.3587  0.4201  0.5188  11.00000  0.05    0.24
Q60   1   0.8039  0.1973  0.6218  11.00000  0.05    0.23
;
_shelx_res_checksum                                    2974
_shelx_hkl_file
;
   2   0   0  325.17    6.30
   2   0   0  323.47    6.40
   2   0   0  329.27    7.30
   2   0   0  323.77    6.40
  -2   0   0  333.47    6.40
  -2   0   0  332.67    6.40
  -2   0   0  330.37    7.30
  -2   0   0  323.17    6.40
  -2   0   0  332.57    6.40
   3   0   0    1.80    0.90
   3   0   0    0.50    0.90
   3   0   0   -0.30    1.00
   3   0   0    0.30    0.80
  -3   0   0    1.10    1.30
  -3   0   0    2.10    0.90
  -3   0   0    1.50    0.90
  -3   0   0    2.60    0.90
  -3   0   0    0.30    0.80
   4   0   0 1806.52   33.00
   4   0   0 1820.72   32.80
   4   0   0 1794.92   32.90
   4   0   0 1880.31   34.90
  -4   0   0 1824.32   32.90
  -4   0   0 1880.41   32.90
  -4   0   0 1862.91   32.80
  -4   0   0 1826.92   32.90
  -4   0   0 1857.01   34.80
   5   0   0    1.10    1.00
   5   0   0    0.80    1.00
   5   0   0    0.00    1.40
   5   0   0    1.70    1.10
   5   0   0    0.60    1.00
  -5   0   0    1.80    1.10
  -5   0   0    1.00    0.70
  -5   0   0   -0.50    0.90
  -5   0   0    2.30    1.10
  -5   0   0    2.30    1.10
  -5   0   0    2.00    1.00
   6   0   0   34.90    2.40
   6   0   0   32.00    2.30
   6   0   0   32.80    2.50
   6   0   0   30.50    3.50
  -6   0   0   37.20    2.40
  -6   0   0   36.50    1.90
  -6   0   0   32.30    2.40
  -6   0   0   31.60    3.40
  -6   0   0   34.50    2.40
  -6   0   0   34.70    2.50
  -6   0   0   35.80    2.50
   7   0   0    0.10    1.40
   7   0   0    1.70    1.30
   7   0   0   -3.40    2.20
   7   0   0    0.40    1.30
   7   0   0    1.50    1.40
  -7   0   0   -0.20    2.00
  -7   0   0    1.90    1.20
  -7   0   0    0.30    1.40
  -7   0   0    0.60    1.40
  -7   0   0    1.10    1.50
  -7   0   0    2.40    1.50
  -7   0   0   -0.80    1.30
   8   0   0   67.79    3.20
   8   0   0   77.09    5.70
   8   0   0   66.19    3.30
   8   0   0   66.49    3.50
  -8   0   0   70.19    3.50
  -8   0   0   70.49    3.20
  -8   0   0   65.09    5.50
  -8   0   0   69.49    3.50
  -8   0   0   62.89    3.30
  -8   0   0   61.49    3.70
   9   0   0    0.70    1.50
   9   0   0    0.60    1.20
   9   0   0   -0.40    1.40
   9   0   0   -0.30    1.80
   9   0   0   -2.10    1.20
  -9   0   0   -0.60    2.10
  -9   0   0   -1.00    1.40
  -9   0   0    2.00    1.30
  -9   0   0   -1.00    1.80
  -9   0   0    1.70    1.50
  -9   0   0    4.00    1.40
  -9   0   0   -0.20    1.30
  10   0   0  113.69    4.40
  10   0   0  114.19    4.60
  10   0   0  117.09    7.20
 -10   0   0  115.49    4.50
 -10   0   0  113.29    7.30
 -10   0   0  109.29    4.30
 -10   0   0  115.29    4.60
 -10   0   0  112.59    5.80
 -10   0   0  107.79    4.30
  11   0   0    5.50    1.50
  11   0   0    5.10    2.60
  11   0   0    4.40    1.70
 -11   0   0    4.70    2.80
 -11   0   0    2.60    1.50
 -11   0   0    2.00    1.70
 -11   0   0    4.20    1.50
 -11   0   0    3.20    1.70
 -11   0   0    1.60    2.20
  12   0   0   24.50    4.60
  12   0   0   24.40    2.50
  12   0   0   29.90    2.60
 -12   0   0   23.20    4.40
 -12   0   0   31.50    2.70
 -12   0   0   29.40    4.40
 -12   0   0   32.00    4.10
 -12   0   0   27.10    2.60
 -12   0   0   33.00    3.40
  13   0   0    4.00    1.40
  13   0   0    0.70    3.20
  13   0   0    2.20    1.50
 -13   0   0    5.40    2.30
 -13   0   0   -0.60    2.50
 -13   0   0    1.60    3.30
 -13   0   0    8.00    3.40
 -13   0   0    3.70    1.50
 -13   0   0    3.90    1.40
 -14   0   0   27.40    5.10
 -14   0   0   29.00    4.20
 -14   0   0   31.10    3.60
 -15   0   0    2.40    2.20
 -15   0   0    1.00    2.90
 -15   0   0    5.30    3.60
 -16   0   0   19.40    3.50
 -16   0   0   20.50    5.10
 -16   0   0   16.40    5.00
 -16   0   0   20.50    3.90
 -17   0   0   -0.10    2.50
 -17   0   0   -4.50    3.10
 -17   0   0    2.80    2.60
 -17   0   0   -7.50    3.80
 -18   0   0   22.80    6.10
 -18   0   0   41.40    4.70
 -18   0   0   29.20    6.00
 -18   0   0   24.30    4.00
 -18   0   0   32.00    5.10
 -18   0  -1    5.60    2.80
 -18   0  -1   -0.30    4.00
 -18   0  -1   -2.00    4.00
 -17   0  -1   -1.00    3.90
 -17   0  -1    2.40    2.60
 -17   0  -1    4.20    2.50
 -17   0  -1   -1.90    2.80
 -17   0  -1   -6.00    3.30
 -16   0  -1    0.10    3.80
 -16   0  -1   -3.30    2.40
 -16   0  -1   -1.60    3.60
 -16   0  -1    3.20    2.30
 -16   0  -1    0.50    2.70
 -15   0  -1   41.80    6.10
 -15   0  -1   41.70    4.30
 -15   0  -1   42.40    4.50
 -15   0  -1   47.20    7.10
 -14   0  -1   -0.20    1.40
 -14   0  -1    0.40    1.40
 -14   0  -1   -2.10    2.20
 -14   0  -1    0.10    2.60
 -14   0  -1   -0.60    2.00
 -14   0  -1    0.00    3.30
  14   0   1   -1.10    1.20
  14   0   1    1.90    1.40
 -13   0  -1   60.69    4.90
 -13   0  -1   72.49    5.10
 -13   0  -1   72.69    3.80
 -13   0  -1   72.19    7.50
 -13   0  -1   72.19    4.10
 -13   0  -1   68.79    7.90
 -13   0  -1   58.19    4.00
  13   0   1   63.99    3.80
  13   0   1   61.49    7.60
  13   0   1   69.19    3.80
 -12   0  -1    0.60    2.70
 -12   0  -1   -1.70    1.50
 -12   0  -1   -2.70    1.60
 -12   0  -1   -1.10    1.50
 -12   0  -1    1.10    1.60
 -12   0  -1    2.60    2.20
 -12   0  -1    1.70    1.60
  12   0   1    1.90    1.60
  12   0   1   -1.30    1.50
  12   0   1    3.30    2.90
 -11   0  -1  203.88    6.90
 -11   0  -1  194.08    7.20
 -11   0  -1  198.78    6.90
 -11   0  -1  201.18    6.60
 -11   0  -1  206.48   10.30
 -11   0  -1  208.98    6.50
 -11   0  -1  201.58    6.60
  11   0   1  215.78   10.50
  11   0   1  200.48    6.50
  11   0   1  206.78    7.20
  11   0   1  199.38    6.60
  11   0   1  205.48    6.40
 -10   0  -1   -2.00    2.10
 -10   0  -1    2.40    1.50
 -10   0  -1   -0.30    1.40
 -10   0  -1    0.50    1.60
 -10   0  -1    1.40    2.50
 -10   0  -1   -0.10    1.80
 -10   0  -1   -2.50    1.60
 -10   0  -1   -0.30    1.50
  10   0   1    0.70    1.60
  10   0   1    1.80    1.60
  10   0   1    0.10    1.40
  10   0   1   -2.50    2.40
  10   0   1   -1.00    1.40
  -9   0  -1   10.10    3.00
  -9   0  -1   11.20    2.90
  -9   0  -1    7.30    1.90
  -9   0  -1    5.80    1.60
  -9   0  -1    7.20    1.90
  -9   0  -1    5.20    1.70
  -9   0  -1    4.10    2.60
   9   0   1    7.10    1.80
   9   0   1    1.70    2.60
   9   0   1    6.20    1.60
   9   0   1    6.40    1.90
   9   0   1    5.10    1.90
  -8   0  -1    1.90    1.70
  -8   0  -1    2.70    2.60
  -8   0  -1   -0.40    1.50
  -8   0  -1    2.40    1.50
  -8   0  -1   -0.80    1.90
  -8   0  -1    1.80    1.50
  -8   0  -1    1.30    1.50
   8   0   1    0.70    1.50
   8   0   1   -0.10    1.50
   8   0   1    2.70    2.50
   8   0   1    2.20    1.50
   8   0   1    1.60    1.60
  -7   0  -1 1294.67   26.40
  -7   0  -1 1301.77   25.50
  -7   0  -1 1318.07   25.30
  -7   0  -1 1311.37   28.90
  -7   0  -1 1322.17   24.70
  -7   0  -1 1278.77   25.50
  -7   0  -1 1312.87   25.10
   7   0   1 1357.96   29.10
   7   0   1 1267.87   25.40
   7   0   1 1292.67   26.60
   7   0   1 1313.47   25.30
  -6   0  -1    1.10    1.50
  -6   0  -1    1.10    1.40
  -6   0  -1    1.40    1.50
  -6   0  -1    1.00    1.50
  -6   0  -1    1.70    1.80
  -6   0  -1    2.90    2.10
  -6   0  -1   -0.50    1.20
   6   0   1    1.50    1.40
   6   0   1   -0.10    1.50
   6   0   1    1.20    1.50
  -5   0  -1  905.81   18.30
  -5   0  -1  903.01   17.90
  -5   0  -1  902.11   20.00
  -5   0  -1  907.21   17.10
  -5   0  -1  888.81   17.60
  -5   0  -1  888.11   17.50
  -5   0  -1  888.91   17.90
   5   0   1  896.81   17.80
   5   0   1  869.31   17.70
   5   0   1  875.41   17.60
   5   0   1  931.81   20.20
  -4   0  -1   -0.60    1.50
  -4   0  -1    2.10    1.40
  -4   0  -1    0.30    1.10
  -4   0  -1   -0.70    0.90
  -4   0  -1    0.90    1.10
  -4   0  -1    0.40    1.10
  -4   0  -1    1.20    1.00
   4   0   1    0.70    1.10
   4   0   1   -0.90    1.00
   4   0   1    0.60    1.30
   4   0   1    1.80    1.10
  -3   0  -1 1568.44   28.40
  -3   0  -1 1553.44   28.60
  -3   0  -1 1526.15   28.60
  -3   0  -1 1610.34   28.00
  -3   0  -1 1588.14   28.40
  -3   0  -1 1586.74   30.10
   3   0   1 1605.54   30.10
   3   0   1 1419.26   27.60
   3   0   1 1598.44   27.50
   3   0   1 1592.74   28.50
   3   0   1 1527.95   28.60
   3   0   1 1577.74   28.60
  -2   0  -1    0.40    1.10
  -2   0  -1    0.30    0.70
  -2   0  -1    1.30    1.00
  -2   0  -1    1.40    0.80
  -2   0  -1    0.90    0.80
  -2   0  -1    0.50    1.10
  -2   0  -1   -0.30    0.80
   2   0   1    1.60    0.90
   2   0   1    1.70    0.90
   2   0   1    2.10    1.10
   2   0   1    0.10    0.70
   2   0   1    0.20    0.40
   2   0   1    0.60    0.90
   1   0   1  462.15    9.50
   1   0   1  421.76   10.00
   1   0   1  491.55    9.80
   1   0   1  425.86    9.30
   1   0   1  473.15   10.10
   2   0  -1    0.50    0.50
   2   0  -1   -0.20    0.50
   2   0  -1    0.30    0.60
   2   0  -1    1.00    0.60
  -2   0   1    0.10    0.50
  -2   0   1    0.30    0.50
  -2   0   1    0.90    0.60
  -2   0   1    0.60    0.50
  -2   0   1    1.10    0.50
   3   0  -1   51.69    2.60
   3   0  -1   50.59    2.00
   3   0  -1   48.90    1.80
   3   0  -1   53.19    2.00
  -3   0   1   51.79    1.90
  -3   0   1   56.69    2.60
  -3   0   1   55.19    2.00
  -3   0   1   52.69    2.00
  -3   0   1   54.39    1.90
   4   0  -1   -0.60    0.70
   4   0  -1   -0.40    0.90
   4   0  -1   -0.80    1.20
   4   0  -1   -0.60    0.90
   4   0  -1    0.90    0.80
  -4   0   1   -1.40    0.80
  -4   0   1   -2.20    0.80
  -4   0   1   -0.80    0.70
  -4   0   1   -0.50    1.00
  -4   0   1    1.60    0.90
   5   0  -1  853.61   15.80
   5   0  -1  818.52   15.90
   5   0  -1  828.52   15.80
   5   0  -1  823.02   16.00
   5   0  -1  852.71   17.90
  -5   0   1  882.81   18.00
  -5   0   1  837.52   15.90
  -5   0   1  858.81   16.00
  -5   0   1  844.62   15.90
  -5   0   1  837.22   15.90
   6   0  -1   -0.10    1.10
   6   0  -1    0.20    0.90
   6   0  -1    0.50    1.20
   6   0  -1    2.10    1.00
   6   0  -1   -1.30    1.60
  -6   0   1    0.40    1.20
  -6   0   1   -1.60    1.00
  -6   0   1    1.50    1.00
  -6   0   1    0.00    1.70
  -6   0   1    0.10    1.10
   7   0  -1   10.10    1.80
   7   0  -1   11.90    1.60
   7   0  -1   11.70    1.80
   7   0  -1    9.70    1.50
   7   0  -1   10.50    2.60
  -7   0   1   12.00    1.80
  -7   0   1   13.30    1.40
  -7   0   1   12.50    1.70
  -7   0   1   10.90    1.70
  -7   0   1   11.90    1.70
  -7   0   1    9.30    1.50
  -7   0   1   14.00    2.70
   8   0  -1    0.40    1.90
   8   0  -1   -2.50    1.20
   8   0  -1    0.00    1.10
  -8   0   1   -1.10    1.10
  -8   0   1   -1.30    1.90
  -8   0   1    0.80    1.20
  -8   0   1   -0.40    1.20
  -8   0   1    0.10    1.10
  -8   0   1   -0.90    1.00
  -8   0   1   -1.60    1.20
   9   0  -1  250.07    9.40
   9   0  -1  229.58    6.00
   9   0  -1  229.78    6.50
  -9   0   1  246.08    6.30
  -9   0   1  229.98    9.10
  -9   0   1  231.68    7.00
  -9   0   1  234.58    6.20
  -9   0   1  234.18    6.10
  -9   0   1  236.78    6.10
  10   0  -1    1.00    1.40
  10   0  -1   -1.10    1.70
  10   0  -1    1.70    2.30
 -10   0   1    2.20    1.30
 -10   0   1   -2.20    1.90
 -10   0   1   -3.40    1.90
 -10   0   1    1.00    1.30
 -10   0   1    2.80    1.40
 -10   0   1    0.40    1.00
 -10   0   1   -2.70    1.30
  11   0  -1    2.70    1.40
  11   0  -1    1.90    1.20
  11   0  -1    0.20    2.20
 -11   0   1    3.90    2.10
 -11   0   1   -0.70    1.20
 -11   0   1    3.30    2.80
 -11   0   1    3.20    1.20
 -11   0   1    1.60    1.70
  12   0  -1   -1.10    2.30
  12   0  -1   -0.60    1.10
  12   0  -1   -2.70    1.10
 -12   0   1   -4.20    2.10
 -12   0   1   -0.50    1.10
 -12   0   1   -3.60    2.20
 -12   0   1    2.50    1.30
 -12   0   1   -0.10    1.50
 -13   0   1   61.09    6.10
 -13   0   1   53.89    4.10
 -13   0   1   59.29    6.60
 -13   0   1   59.89    6.00
 -14   0   1    3.30    2.00
 -14   0   1    0.20    2.40
 -14   0   1   -0.60    2.90
 -14   0   1    1.60    2.50
 -15   0   1  259.07   11.00
 -15   0   1  258.57   10.30
 -15   0   1  233.38   12.20
 -15   0   1  237.18    8.20
 -16   0   1   -2.30    3.40
 -16   0   1    0.00    2.20
 -16   0   1    1.60    2.60
 -16   0   1   -4.60    2.80
 -17   0   1   33.00    6.20
 -17   0   1   39.70    4.50
 -17   0   1   45.90    5.50
 -18   0   1    6.30    3.10
 -18   0   1   -2.00    3.70
 -18   0   1   -3.30    3.20
 -18   0   1   -1.70    2.30
 -18   0  -2   46.00    7.40
 -18   0  -2   51.39    5.70
 -18   0  -2   46.90    7.60
 -17   0  -2    0.70    4.30
 -17   0  -2   -2.40    2.40
 -17   0  -2   -4.10    3.70
 -16   0  -2   -0.30    2.40
 -16   0  -2   -2.90    3.50
 -16   0  -2   -1.80    3.30
 -15   0  -2    1.20    1.50
 -15   0  -2    1.30    1.70
 -15   0  -2   -0.10    2.90
 -15   0  -2    3.10    2.70
 -15   0  -2   -0.40    4.20
  15   0   2    0.30    1.40
 -14   0  -2    0.10    2.50
 -14   0  -2    0.80    1.80
 -14   0  -2    2.40    2.00
 -14   0  -2    3.00    3.40
 -14   0  -2    4.40    2.30
 -14   0  -2    4.80    3.70
 -14   0  -2    3.60    2.00
  14   0   2    1.60    3.40
  14   0   2    8.90    2.50
  14   0   2    1.90    1.90
 -13   0  -2   -0.20    2.50
 -13   0  -2   -1.10    1.90
 -13   0  -2    3.10    2.30
 -13   0  -2    0.10    2.00
 -13   0  -2   -0.30    1.80
 -13   0  -2    4.10    2.00
 -13   0  -2    7.00    3.50
  13   0   2    1.30    2.10
  13   0   2   -1.10    3.10
  13   0   2    1.50    2.00
 -12   0  -2   43.60    5.70
 -12   0  -2   46.00    3.60
 -12   0  -2   36.40    3.80
 -12   0  -2   39.30    3.80
 -12   0  -2   47.10    4.50
 -12   0  -2   44.60    3.60
 -12   0  -2   30.60    5.40
 -12   0  -2   42.40    4.10
  12   0   2   41.40    3.70
  12   0   2   42.40    3.90
  12   0   2   46.10    3.70
  12   0   2   35.90    3.40
  12   0   2   32.50    6.00
 -11   0  -2    1.70    1.90
 -11   0  -2    2.90    2.10
 -11   0  -2   -4.00    2.90
 -11   0  -2   -1.40    2.00
 -11   0  -2    1.90    1.80
 -11   0  -2   -1.40    3.10
 -11   0  -2    5.10    2.30
 -11   0  -2    1.50    2.80
  11   0   2    0.70    1.90
  11   0   2    2.10    2.00
  11   0   2   -1.30    1.80
  11   0   2    2.30    1.90
 -10   0  -2  240.58    7.70
 -10   0  -2  248.38   10.10
 -10   0  -2  232.28   11.00
 -10   0  -2  236.68    7.50
 -10   0  -2  242.18    8.00
 -10   0  -2  231.58    7.90
 -10   0  -2  245.08    7.80
 -10   0  -2  236.18    6.90
  10   0   2  232.78   11.00
  10   0   2  242.78    7.80
  10   0   2  254.87    7.90
  10   0   2  234.48    7.70
  10   0   2  231.08    7.60
  -9   0  -2    0.50    1.60
  -9   0  -2   -0.50    2.10
  -9   0  -2    0.20    1.60
  -9   0  -2    1.30    1.70
  -9   0  -2   -1.10    1.50
  -9   0  -2   -0.90    1.70
  -9   0  -2    0.80    2.40
  -9   0  -2   -0.70    1.20
   9   0   2    0.50    1.50
   9   0   2   -0.20    1.60
   9   0   2   -0.20    1.50
   9   0   2   -2.00    2.10
  -8   0  -2  811.32   17.70
  -8   0  -2  823.72   17.50
  -8   0  -2  810.62   16.40
  -8   0  -2  825.42   18.20
  -8   0  -2  839.92   18.40
  -8   0  -2  809.52   19.90
  -8   0  -2  825.02   21.60
  -8   0  -2  838.22   17.70
   8   0   2  822.92   17.90
   8   0   2  804.32   17.90
   8   0   2  863.91   22.00
   8   0   2  816.42   18.00
  -7   0  -2   -0.10    1.60
  -7   0  -2    2.50    2.10
  -7   0  -2   -1.50    1.70
  -7   0  -2    1.60    2.40
  -7   0  -2   -2.20    2.20
  -7   0  -2    0.20    1.80
   7   0   2    0.20    0.70
   7   0   2   -3.80    2.20
   7   0   2   -2.70    1.70
   7   0   2   -0.60    1.80
   7   0   2    1.10    1.90
  -6   0  -2 2766.52   51.99
  -6   0  -2 2917.51   51.19
  -6   0  -2 2845.12   54.79
  -6   0  -2 2814.82   51.49
  -6   0  -2 2841.92   53.29
  -6   0  -2 2851.71   51.39
  -6   0  -2 2792.52   51.89
   6   0   2 2704.63   51.39
   6   0   2 2835.22   51.69
   6   0   2 2835.62   54.89
   6   0   2 2846.92   53.39
   6   0   2 2774.22   51.69
  -5   0  -2    0.80    1.30
  -5   0  -2    1.40    1.40
  -5   0  -2   -0.20    1.20
  -5   0  -2    0.20    1.40
  -5   0  -2    0.00    1.20
  -5   0  -2    0.10    1.60
  -5   0  -2    0.90    1.90
   5   0   2   -1.60    1.50
   5   0   2   -0.40    1.30
   5   0   2    0.00    0.90
   5   0   2    0.00    1.30
   5   0   2   -1.00    1.20
   5   0   2    0.30    0.80
  -4   0  -2  706.83   14.20
  -4   0  -2  667.33   16.30
  -4   0  -2  688.63   14.50
  -4   0  -2  701.53   15.10
  -4   0  -2  697.13   14.50
  -4   0  -2  670.63   14.90
  -4   0  -2  717.53   15.90
   4   0   2  707.43   16.50
   4   0   2  680.93   14.80
   4   0   2  701.73   14.60
   4   0   2  704.03   14.50
   4   0   2  669.83   14.70
   4   0   2  697.83   14.60
   4   0   2  705.53   13.70
  -3   0  -2    0.50    1.20
  -3   0  -2   -0.40    1.40
  -3   0  -2   -0.20    1.20
  -3   0  -2    0.10    1.50
  -3   0  -2    0.80    1.80
  -3   0  -2    2.00    1.30
  -3   0  -2    1.10    1.20
   3   0   2    0.70    1.30
   3   0   2    2.10    1.40
   3   0   2   -0.30    1.20
   3   0   2    2.10    1.60
   3   0   2   -0.70    1.20
   3   0   2    1.60    1.10
  -2   0  -2   91.29    4.20
  -2   0  -2   92.79    3.50
  -2   0  -2   90.69    3.50
  -2   0  -2   89.79    3.70
  -2   0  -2   93.19    3.80
  -2   0  -2   94.19    4.40
  -2   0  -2   94.79    3.50
   2   0   2   90.29    3.60
   2   0   2   97.79    4.50
   2   0   2   95.29    3.80
   2   0   2   99.09    4.30
   2   0   2   99.39    3.50
  -1   0  -2    0.00    0.80
  -1   0  -2    0.70    1.00
  -1   0  -2    0.50    1.00
  -1   0  -2    0.10    1.00
  -1   0  -2   -0.60    0.90
  -1   0  -2    0.10    1.00
  -1   0  -2    0.30    1.10
   1   0   2    0.80    0.90
   1   0   2    0.20    0.90
   1   0   2    0.60    1.10
   1   0   2    0.20    0.80
   1   0   2   -0.30    0.90
   1   0   2   -0.40    1.00
   1   0   2   -2.30    1.20
   0   0  -2   55.39    2.30
   0   0  -2   53.49    2.40
   0   0  -2   52.49    2.40
   0   0  -2   54.89    2.20
   0   0  -2   54.89    2.30
   0   0  -2   54.09    2.40
   0   0   2   55.79    2.40
   0   0   2   54.29    2.20
   0   0   2   53.89    2.30
   0   0   2   55.39    2.30
   0   0   2   52.19    2.30
   1   0  -2    0.70    0.90
   1   0  -2    0.60    0.70
   1   0  -2    0.30    0.60
   1   0  -2    1.00    0.80
   1   0  -2    0.10    0.60
   1   0  -2    0.00    0.30
   1   0  -2    0.10    0.20
  -1   0   2    1.10    0.70
  -1   0   2   -0.10    0.70
  -1   0   2    0.40    0.40
  -1   0   2    0.50    0.80
  -1   0   2   -0.40    0.70
  -1   0   2    0.00    0.60
  -1   0   2    1.30    0.80
   2   0  -2 3767.62  260.37
  -2   0   2 4337.57  114.19
   3   0  -2    0.40    0.90
   3   0  -2    0.30    0.90
   3   0  -2   -0.10    0.90
   3   0  -2    0.80    0.70
  -3   0   2   -0.30    0.80
  -3   0   2    2.20    0.80
  -3   0   2    0.50    0.90
  -3   0   2    0.00    0.70
  -3   0   2    0.20    0.90
  -3   0   2    0.60    0.90
  -3   0   2    0.20    0.80
   4   0  -2    4.00    1.00
   4   0  -2    2.20    1.00
   4   0  -2    1.80    1.00
   4   0  -2    1.80    1.00
  -4   0   2    3.10    1.00
  -4   0   2    4.30    0.90
  -4   0   2    3.40    0.80
  -4   0   2    2.40    1.00
  -4   0   2    2.70    1.00
  -4   0   2    3.50    1.20
   5   0  -2    1.50    1.20
   5   0  -2   -0.10    0.90
   5   0  -2   -0.30    0.80
   5   0  -2    1.00    1.00
   5   0  -2    0.50    0.90
  -5   0   2   -0.80    0.80
  -5   0   2    0.40    0.90
  -5   0   2    0.70    0.70
  -5   0   2   -0.20    1.00
  -5   0   2    0.40    1.00
  -5   0   2    0.70    0.80
  -5   0   2   -0.50    0.90
   6   0  -2  720.73   14.40
   6   0  -2  716.83   14.20
   6   0  -2  711.23   14.20
   6   0  -2  747.13   16.10
  -6   0   2  745.23   14.50
  -6   0   2  723.43   13.60
  -6   0   2  736.93   14.30
  -6   0   2  753.02   16.00
  -6   0   2  723.73   14.30
  -6   0   2  740.53   14.50
  -6   0   2  741.03   13.90
   7   0  -2   -1.70    1.60
   7   0  -2    2.50    1.20
   7   0  -2    2.60    1.20
   7   0  -2    1.30    1.40
   7   0  -2    1.80    1.30
  -7   0   2    0.50    1.00
  -7   0   2    0.40    1.20
  -7   0   2    1.70    1.10
  -7   0   2    2.00    1.30
  -7   0   2   -0.40    1.20
  -7   0   2    0.90    1.90
  -7   0   2    3.10    1.40
   8   0  -2   64.59    3.20
   8   0  -2   65.29    2.90
   8   0  -2   62.09    4.50
  -8   0   2   66.09    3.20
  -8   0   2   66.79    3.20
  -8   0   2   63.99    2.70
  -8   0   2   68.49    4.70
  -8   0   2   62.39    3.00
  -8   0   2   69.89    3.30
  -8   0   2   60.09    2.80
   9   0  -2   -1.20    1.80
   9   0  -2   -0.80    1.10
   9   0  -2    2.20    1.40
  -9   0   2    0.80    1.30
  -9   0   2   -1.70    1.00
  -9   0   2   -1.30    1.70
  -9   0   2   -2.40    1.40
  -9   0   2   -1.50    1.10
  -9   0   2   -0.30    1.10
  -9   0   2   -0.50    1.30
  10   0  -2  732.23   18.40
  10   0  -2  708.03   14.80
  10   0  -2  727.03   14.60
 -10   0   2  710.53   14.60
 -10   0   2  705.33   18.20
 -10   0   2  719.93   14.20
 -10   0   2  713.03   14.50
 -10   0   2  705.03   15.70
  11   0  -2    0.40    2.30
  11   0  -2    0.90    1.10
  11   0  -2    0.50    1.30
 -11   0   2   -0.30    1.80
 -11   0   2    0.40    1.10
 -11   0   2   -0.80    1.10
 -11   0   2    2.10    2.40
 -12   0   2    5.90    1.90
 -12   0   2   10.20    3.60
 -12   0   2    6.20    2.50
 -13   0   2   -4.40    2.70
 -13   0   2   -6.60    1.90
 -13   0   2    5.00    2.90
 -14   0   2   -1.50    2.70
 -14   0   2    3.50    2.00
 -14   0   2   -0.40    2.30
 -14   0   2    3.40    2.60
 -15   0   2    0.70    2.00
 -15   0   2   -3.50    2.70
 -15   0   2    0.20    3.30
 -15   0   2    4.70    4.60
 -16   0   2  198.58   11.30
 -16   0   2  204.78    9.80
 -16   0   2  204.48    7.90
 -16   0   2  210.78   10.10
 -17   0   2   -1.60    2.60
 -17   0   2    6.10    3.40
 -17   0   2   -0.60    3.60
 -17   0   2   -0.60    2.10
 -18   0   2    2.10    2.40
 -18   0   2    4.70    3.00
 -18   0   2   -2.30    3.80
 -17   0  -3   29.00    4.60
 -17   0  -3   25.60    6.90
 -17   0  -3   16.90    6.00
 -16   0  -3   -4.70    3.50
 -16   0  -3    2.00    1.70
 -16   0  -3    4.80    3.00
 -16   0  -3    1.50    1.80
 -16   0  -3    0.50    3.90
  16   0   3   -0.30    1.60
  16   0   3   -0.70    1.70
 -15   0  -3  229.88    7.90
 -15   0  -3  224.88   13.60
 -15   0  -3  243.18    9.70
 -15   0  -3  230.28    8.00
 -15   0  -3  219.08   10.30
 -15   0  -3  235.48    7.60
 -15   0  -3  242.28   12.80
  15   0   3  247.68    8.00
 -14   0  -3    3.60    3.70
 -14   0  -3    4.40    2.40
 -14   0  -3   -2.70    2.10
 -14   0  -3    0.80    2.20
 -14   0  -3   -0.90    2.30
 -14   0  -3   -1.00    3.70
 -14   0  -3    3.30    2.60
  14   0   3    2.60    1.90
  14   0   3   -1.10    2.00
  14   0   3    1.80    2.10
  14   0   3    2.50    3.40
 -13   0  -3    4.50    2.50
 -13   0  -3   11.40    4.70
 -13   0  -3   10.80    3.30
 -13   0  -3    8.30    4.30
 -13   0  -3    6.10    2.50
 -13   0  -3    8.50    2.60
 -13   0  -3   15.10    3.30
  13   0   3    7.70    2.60
  13   0   3    6.30    2.50
  13   0   3    2.70    4.10
  13   0   3    8.60    2.60
 -12   0  -3    1.60    2.20
 -12   0  -3    2.60    3.70
 -12   0  -3   -0.80    1.90
 -12   0  -3   -0.10    2.40
 -12   0  -3    0.50    2.40
 -12   0  -3    2.80    3.20
 -12   0  -3   -0.70    1.90
  12   0   3    0.70    2.80
  12   0   3    0.20    2.00
  12   0   3    4.20    2.30
  12   0   3    0.50    1.90
 -11   0  -3    9.70    3.90
 -11   0  -3    9.00    2.60
 -11   0  -3    7.80    3.80
 -11   0  -3    7.30    2.60
 -11   0  -3    9.00    2.70
 -11   0  -3    8.00    2.70
 -11   0  -3    6.50    2.30
  11   0   3    9.20    3.80
  11   0   3    8.00    2.60
  11   0   3    7.10    2.40
  11   0   3    9.40    2.80
 -10   0  -3   -0.40    3.20
 -10   0  -3   -2.20    2.10
 -10   0  -3    1.40    2.80
 -10   0  -3   -0.90    2.10
 -10   0  -3    1.90    2.20
 -10   0  -3   -0.10    1.70
 -10   0  -3    2.50    2.10
  10   0   3    2.00    2.10
  10   0   3    5.00    2.80
  10   0   3    3.70    2.00
  10   0   3    3.00    1.90
  -9   0  -3    8.70    2.30
  -9   0  -3    5.20    3.10
  -9   0  -3    3.50    2.00
  -9   0  -3    1.90    2.00
  -9   0  -3    5.60    2.10
  -9   0  -3    4.70    2.20
  -9   0  -3    4.60    2.80
   9   0   3    6.00    2.30
   9   0   3    5.70    2.90
   9   0   3    4.40    2.10
   9   0   3    3.40    2.00
   9   0   3    5.40    2.00
  -8   0  -3    3.40    1.80
  -8   0  -3    2.20    1.70
  -8   0  -3    0.50    2.60
  -8   0  -3   -3.30    1.60
  -8   0  -3   -0.40    1.90
  -8   0  -3    0.10    2.00
  -8   0  -3    1.60    2.70
   8   0   3   -0.60    1.60
   8   0   3   -0.90    1.70
   8   0   3    0.50    1.90
   8   0   3   -2.00    2.00
   8   0   3   -1.70    1.70
  -7   0  -3  328.47   12.40
  -7   0  -3  324.37   11.60
  -7   0  -3  324.17   10.20
  -7   0  -3  330.37   10.30
  -7   0  -3  335.27    9.50
  -7   0  -3  330.87    9.50
  -7   0  -3  346.77    9.70
   7   0   3  335.97    9.90
   7   0   3  333.17    9.90
   7   0   3  355.26   10.10
   7   0   3  371.06   10.20
   7   0   3  339.07   12.60
  -6   0  -3    2.10    2.50
  -6   0  -3    2.00    1.90
  -6   0  -3    0.80    2.00
  -6   0  -3   -1.80    2.00
  -6   0  -3    1.30    2.70
  -6   0  -3    0.80    1.90
  -6   0  -3    0.70    2.00
   6   0   3    1.20    1.80
   6   0   3    1.00    1.40
   6   0   3    2.00    1.70
   6   0   3    1.80    2.20
   6   0   3    1.20    2.60
   6   0   3   -1.20    1.80
   6   0   3    1.50    2.10
  -5   0  -3   30.80    3.90
  -5   0  -3   29.60    4.10
  -5   0  -3   35.40    3.60
  -5   0  -3   31.60    3.10
  -5   0  -3   34.80    3.20
  -5   0  -3   30.70    3.00
  -5   0  -3   36.10    3.70
   5   0   3   34.90    3.50
   5   0   3   31.60    3.20
   5   0   3   32.20    3.40
   5   0   3   29.90    2.70
   5   0   3   37.60    4.40
   5   0   3   32.80    3.20
  -4   0  -3   -1.50    1.40
  -4   0  -3    0.10    1.40
  -4   0  -3    0.60    1.40
  -4   0  -3   -1.20    1.40
  -4   0  -3   -0.50    1.90
  -4   0  -3   -2.00    1.30
  -4   0  -3    1.20    1.40
   4   0   3   -0.60    1.60
   4   0   3   -0.90    1.20
   4   0   3   -0.60    1.40
   4   0   3   -2.00    1.30
   4   0   3   -0.80    1.30
   4   0   3   -1.30    1.40
  -3   0  -3 1115.59   21.80
  -3   0  -3 1127.79   23.50
  -3   0  -3 1097.09   22.50
  -3   0  -3 1086.99   21.90
  -3   0  -3 1101.69   21.80
  -3   0  -3 1075.89   23.30
  -3   0  -3 1057.49   22.30
   3   0   3 1056.99   23.20
   3   0   3 1091.19   22.00
   3   0   3 1097.49   23.30
   3   0   3 1087.59   21.60
   3   0   3 1126.69   22.30
   3   0   3 1110.49   22.30
  -2   0  -3   -0.30    1.50
  -2   0  -3    0.90    1.50
  -2   0  -3   -0.60    1.90
  -2   0  -3    1.40    1.30
  -2   0  -3    0.60    1.50
  -2   0  -3    0.80    1.60
  -2   0  -3   -1.30    1.30
   2   0   3    0.40    1.30
   2   0   3    0.00    1.70
   2   0   3    0.00    1.40
   2   0   3    1.30    1.50
   2   0   3   -0.60    1.30
   2   0   3    0.70    1.50
   2   0   3    1.60    1.50
  -1   0  -3  148.49    4.90
  -1   0  -3  152.18    5.00
  -1   0  -3  158.08    5.40
  -1   0  -3  150.28    5.30
  -1   0  -3  157.28    5.80
  -1   0  -3  155.58    5.30
  -1   0  -3  160.68    5.20
   1   0   3  145.39    5.70
   1   0   3  154.78    5.10
   1   0   3  150.38    5.10
   1   0   3  156.98    5.30
   1   0   3  162.68    5.20
   1   0   3  152.28    5.20
   0   0  -3    0.70    1.40
   0   0  -3    0.90    1.40
   0   0  -3    1.90    2.50
   0   0  -3    0.30    1.40
   0   0  -3   -0.30    1.20
   0   0  -3    3.10    1.40
   0   0  -3   -0.30    1.10
   0   0   3    1.60    1.40
   0   0   3    2.40    1.40
   0   0   3    4.60    3.10
   0   0   3    1.00    1.40
   0   0   3    0.10    1.00
   0   0   3    1.40    1.60
   0   0   3    1.30    1.30
   1   0  -3   86.29    3.70
   1   0  -3   82.39    3.50
   1   0  -3   78.39    3.40
   1   0  -3   88.49    3.50
   1   0  -3   87.79    2.80
   1   0  -3   86.89    3.50
   1   0  -3   84.69    3.40
  -1   0   3   84.69    3.60
  -1   0   3   82.89    3.40
  -1   0   3   86.29    3.70
  -1   0   3   81.49    2.80
  -1   0   3   83.69    3.60
  -1   0   3   83.39    3.40
  -1   0   3   90.99    3.70
   2   0  -3    0.10    0.20
   2   0  -3   -0.30    1.20
   2   0  -3    2.10    1.20
   2   0  -3    0.40    1.00
   2   0  -3    0.00    1.00
   2   0  -3    1.30    1.20
  -2   0   3    0.40    1.10
  -2   0   3    2.50    1.30
  -2   0   3   -0.80    1.00
  -2   0   3    1.20    1.20
  -2   0   3    0.10    1.10
  -2   0   3    0.30    1.10
   3   0  -3  759.12   15.40
   3   0  -3  774.02   15.70
   3   0  -3  780.72   15.50
   3   0  -3  748.13   14.70
   3   0  -3  786.92   14.90
  -3   0   3  816.42   16.40
  -3   0   3  780.92   15.50
  -3   0   3  780.72   15.50
  -3   0   3  781.22   15.40
  -3   0   3  784.72   15.50
  -3   0   3  775.82   15.10
   4   0  -3    1.10    0.60
   4   0  -3    0.30    1.00
   4   0  -3    0.90    0.60
   4   0  -3    1.40    1.10
  -4   0   3   -0.50    0.90
  -4   0   3    0.80    0.70
  -4   0   3    1.50    1.10
  -4   0   3   -0.60    1.00
  -4   0   3    0.20    0.90
  -4   0   3   -0.40    0.90
   5   0  -3   18.30    1.90
   5   0  -3   14.10    1.80
   5   0  -3   16.50    1.80
   5   0  -3   18.00    1.70
  -5   0   3   14.00    1.70
  -5   0   3   17.00    1.70
  -5   0   3   14.90    1.80
  -5   0   3   15.00    1.80
  -5   0   3   16.40    1.80
  -5   0   3   14.40    1.60
  -5   0   3   14.10    1.70
   6   0  -3   -0.10    1.20
   6   0  -3    3.10    1.40
   6   0  -3    1.30    1.10
   6   0  -3   -1.50    1.20
  -6   0   3    2.20    1.10
  -6   0   3   -0.10    1.10
  -6   0   3   -1.70    1.10
  -6   0   3    0.20    1.10
  -6   0   3    0.40    1.20
  -6   0   3    0.60    1.40
  -6   0   3   -0.20    1.20
   7   0  -3 2752.72   50.09
   7   0  -3 2760.22   49.80
   7   0  -3 2745.43   49.80
   7   0  -3 2806.52   51.19
   7   0  -3 2709.93   49.90
  -7   0   3 2822.02   49.90
  -7   0   3 2796.42   50.09
  -7   0   3 2826.72   49.80
  -7   0   3 2780.22   49.40
  -7   0   3 2803.52   49.80
  -7   0   3 2812.32   51.09
  -7   0   3 2775.42   50.09
   8   0  -3    1.60    1.30
   8   0  -3    1.00    1.60
   8   0  -3    2.90    1.50
   8   0  -3    0.90    1.20
  -8   0   3   -0.50    1.80
  -8   0   3    0.90    1.40
  -8   0   3   -0.60    1.20
  -8   0   3    0.60    1.20
  -8   0   3   -0.10    1.20
  -8   0   3   -1.80    1.30
   9   0  -3  452.65   10.50
   9   0  -3  476.05   12.50
   9   0  -3  444.36   10.20
   9   0  -3  455.85   10.00
  -9   0   3  455.55   12.30
  -9   0   3  445.86   10.40
  -9   0   3  461.85   10.70
  -9   0   3  446.36   10.30
  -9   0   3  441.16   10.00
  -9   0   3  426.56    9.90
  -9   0   3  452.45   10.00
  10   0  -3   -2.00    1.30
  10   0  -3   -2.20    1.80
 -10   0   3    0.30    1.00
 -10   0   3    1.20    1.50
 -10   0   3   -1.20    1.90
 -10   0   3   -0.10    1.30
 -10   0   3   -0.60    1.40
 -10   0   3    0.30    1.40
 -10   0   3   -0.40    1.20
  11   0  -3    7.20    1.70
 -11   0   3    8.40    1.80
 -11   0   3    2.50    2.50
 -11   0   3    6.70    1.60
 -11   0   3    1.10    1.90
 -11   0   3    6.10    1.40
 -12   0   3   -1.20    1.40
 -12   0   3    2.70    2.60
 -12   0   3   -2.60    2.10
 -13   0   3  794.62   20.60
 -13   0   3  768.22   18.80
 -13   0   3  725.23   16.60
 -14   0   3    0.00    2.20
 -14   0   3   -0.50    2.30
 -14   0   3    0.30    1.70
 -14   0   3   -2.00    2.50
 -15   0   3   91.69    7.70
 -15   0   3   71.99    6.70
 -15   0   3   88.89    4.90
 -16   0   3    3.00    3.20
 -16   0   3    0.80    2.20
 -16   0   3    4.10    2.70
 -16   0   3   -2.50    2.70
 -17   0   3   87.79    7.00
 -17   0   3   70.49    5.00
 -17   0   3   80.09    8.20
 -17   0   3   78.79    9.30
 -18   0   3    3.80    2.30
 -18   0   3    2.20    3.40
 -18   0   3    4.00    3.50
 -18   0   3   -1.50    3.10
 -17   0  -4    0.80    2.30
 -17   0  -4    3.60    4.80
 -17   0  -4  -10.00    3.70
 -17   0  -4   -2.20    1.90
 -17   0  -4    1.40    3.10
  17   0   4   -0.40    2.00
  17   0   4   -1.00    1.90
 -16   0  -4   20.40    4.30
 -16   0  -4   24.10    3.20
 -16   0  -4   19.00    6.50
 -16   0  -4   12.00    4.40
 -16   0  -4   16.20    3.10
 -16   0  -4   20.00    3.40
 -16   0  -4   19.40    3.10
  16   0   4   25.10    3.20
 -15   0  -4   -0.10    2.60
 -15   0  -4    0.00    2.50
 -15   0  -4    3.10    2.30
 -15   0  -4    3.80    2.50
 -15   0  -4    4.30    4.40
 -15   0  -4   -4.00    3.40
 -15   0  -4    2.90    2.60
  15   0   4    1.30    2.20
  15   0   4    2.50    2.40
  15   0   4    0.90    2.00
  15   0   4    1.60    1.20
 -14   0  -4   98.09    7.00
 -14   0  -4  114.69    6.60
 -14   0  -4  110.69    5.90
 -14   0  -4  123.59    9.70
 -14   0  -4  109.99   10.30
 -14   0  -4  101.69    6.00
 -14   0  -4  100.59    7.00
  14   0   4  124.59   10.60
  14   0   4  117.19    6.10
  14   0   4  108.79    6.30
  14   0   4  109.09    6.30
 -13   0  -4    1.70    2.10
 -13   0  -4    2.50    4.10
 -13   0  -4   -0.90    2.20
 -13   0  -4    1.10    2.50
 -13   0  -4    3.90    2.70
 -13   0  -4    3.10    2.00
 -13   0  -4    1.30    4.00
  13   0   4    0.70    2.40
  13   0   4   -1.00    2.10
  13   0   4    0.70    1.90
  13   0   4    2.80    2.40
  13   0   4   -1.30    3.70
 -12   0  -4    3.20    2.80
 -12   0  -4    3.10    3.80
 -12   0  -4    3.30    3.50
 -12   0  -4    5.70    2.50
 -12   0  -4    3.20    2.70
 -12   0  -4    7.80    2.60
 -12   0  -4    1.40    2.50
  12   0   4    0.30    2.60
  12   0   4    0.30    2.10
  12   0   4    3.20    2.50
  12   0   4    4.10    2.40
 -11   0  -4    0.10    2.40
 -11   0  -4   -0.60    2.20
 -11   0  -4    5.40    3.80
 -11   0  -4   -3.10    3.40
 -11   0  -4   -1.30    2.60
 -11   0  -4    1.70    2.30
  11   0   4    5.20    2.70
  11   0   4   -0.10    2.30
  11   0   4    2.40    2.50
  11   0   4    1.60    2.40
  11   0   4   -0.70    3.20
 -10   0  -4   71.79    7.60
 -10   0  -4   66.59    5.10
 -10   0  -4   59.09    4.80
 -10   0  -4   57.99    5.40
 -10   0  -4   57.89    5.30
 -10   0  -4   69.19    7.10
 -10   0  -4   67.09    5.50
  10   0   4   60.59    5.00
  10   0   4   67.29    5.40
  10   0   4   64.49    5.20
  10   0   4   66.79    5.40
  10   0   4   56.79    7.30
  -9   0  -4    0.50    1.80
  -9   0  -4   -1.30    1.90
  -9   0  -4    1.60    2.10
  -9   0  -4   -1.80    2.50
  -9   0  -4    2.70    2.20
  -9   0  -4    2.30    2.70
  -9   0  -4   -3.40    1.70
   9   0   4   -1.20    1.80
   9   0   4   -2.10    1.90
   9   0   4   -0.80    1.70
   9   0   4    0.70    2.50
   9   0   4    0.90    1.80
  -8   0  -4   99.89    7.40
  -8   0  -4  100.99    6.90
  -8   0  -4   92.79    5.80
  -8   0  -4  103.69    5.40
  -8   0  -4  106.19    5.40
  -8   0  -4   96.19    5.80
  -8   0  -4   99.89    5.40
   8   0   4  107.19    5.50
   8   0   4   95.49    5.40
   8   0   4   93.19    5.30
   8   0   4   96.59    7.30
   8   0   4   96.59    5.50
  -7   0  -4    2.40    3.20
  -7   0  -4   -3.50    1.60
  -7   0  -4    1.90    2.40
  -7   0  -4   -1.20    1.90
  -7   0  -4    1.00    2.40
  -7   0  -4    0.50    2.10
  -7   0  -4   -0.30    2.90
   7   0   4    0.70    1.50
   7   0   4   -2.30    1.70
   7   0   4    1.50    2.80
   7   0   4    2.80    2.20
   7   0   4   -0.40    2.10
   7   0   4   -0.90    2.10
   7   0   4   -1.40    1.90
  -6   0  -4    6.40    3.20
  -6   0  -4    7.30    2.60
  -6   0  -4    6.60    2.30
  -6   0  -4    5.50    2.20
  -6   0  -4    4.60    2.60
  -6   0  -4    3.70    2.70
  -6   0  -4    2.20    2.20
   6   0   4    5.00    2.40
   6   0   4    4.70    2.50
   6   0   4    5.60    2.40
   6   0   4    6.30    2.40
   6   0   4    5.10    2.30
   6   0   4    3.10    2.00
   6   0   4    0.90    2.80
  -5   0  -4   -0.90    1.80
  -5   0  -4    0.70    2.00
  -5   0  -4   -1.90    2.20
  -5   0  -4    3.10    2.80
  -5   0  -4    0.50    2.10
  -5   0  -4    0.20    2.20
  -5   0  -4    1.40    1.80
   5   0   4    1.90    1.90
   5   0   4   -0.80    1.70
   5   0   4   -0.80    2.00
   5   0   4   -0.70    1.90
   5   0   4    5.30    2.70
   5   0   4   -0.20    1.90
  -4   0  -4  307.07    9.50
  -4   0  -4  312.87    9.00
  -4   0  -4  330.07    9.10
  -4   0  -4  313.87   10.50
  -4   0  -4  320.17    9.70
  -4   0  -4  310.07    9.00
  -4   0  -4  317.97   10.50
   4   0   4  315.67    9.50
   4   0   4  314.57   10.50
   4   0   4  311.77   12.10
   4   0   4  303.27    9.20
   4   0   4  317.07    9.30
   4   0   4  310.17    8.70
  -3   0  -4   -0.30    1.60
  -3   0  -4    0.20    1.50
  -3   0  -4    0.00    1.60
  -3   0  -4   -0.40    1.50
  -3   0  -4    2.30    1.90
  -3   0  -4   -0.10    2.10
  -3   0  -4   -2.00    1.40
   3   0   4    0.60    1.60
   3   0   4   -0.50    1.50
   3   0   4    0.80    1.40
   3   0   4    2.50    3.00
   3   0   4   -0.80    1.40
   3   0   4   -0.80    1.40
  -2   0  -4  722.93   15.90
  -2   0  -4  711.53   15.90
  -2   0  -4  722.63   15.90
  -2   0  -4  714.33   16.70
  -2   0  -4  746.43   17.30
  -2   0  -4  693.03   16.50
  -2   0  -4  692.23   16.40
   2   0   4  722.13   16.10
   2   0   4  733.73   16.00
   2   0   4  744.23   16.50
   2   0   4  738.13   16.10
   2   0   4  716.53   16.20
   2   0   4  749.92   16.90
  -1   0  -4    0.70    1.80
  -1   0  -4    0.30    1.20
  -1   0  -4   -0.30    1.30
  -1   0  -4    1.90    2.00
  -1   0  -4   -1.20    1.50
  -1   0  -4   -1.50    1.50
   1   0   4   -0.10    1.60
   1   0   4    1.60    1.50
   1   0   4    0.30    1.40
   1   0   4    1.00    3.50
   1   0   4    0.80    1.30
   1   0   4    2.60    1.80
   0   0  -4 9921.31  673.23
   0   0  -4 9492.15  251.77
   0   0   4 9999.00  255.87
   0   0   4 9259.57  637.54
   1   0  -4   -1.20    1.30
   1   0  -4    1.30    1.10
   1   0  -4   -0.30    1.40
   1   0  -4    0.30    1.40
   1   0  -4    0.30    1.30
   1   0  -4    0.70    1.50
   1   0  -4    0.80    1.30
  -1   0   4    0.90    1.40
  -1   0   4   -0.90    1.40
  -1   0   4   -3.00    1.30
  -1   0   4   -0.50    0.90
  -1   0   4    0.30    1.90
  -1   0   4   -0.70    1.40
  -1   0   4    1.10    1.70
   2   0  -4 6248.47  619.94
  -2   0   4 6242.08  182.08
   3   0  -4   -0.60    1.30
   3   0  -4   -0.70    1.10
   3   0  -4   -1.70    1.10
   3   0  -4    0.80    1.20
   3   0  -4   -0.20    1.10
  -3   0   4   -0.40    1.20
  -3   0   4   -1.30    1.20
  -3   0   4   -2.20    1.10
  -3   0   4   -1.00    1.20
  -3   0   4    0.00    1.40
  -3   0   4   -0.80    1.30
   4   0  -4  595.54   12.20
   4   0  -4  605.74   12.40
   4   0  -4  614.14   13.60
   4   0  -4  610.34   13.20
   4   0  -4  606.14   13.60
   4   0  -4  608.84   13.20
  -4   0   4  625.74   12.90
  -4   0   4  615.64   13.20
  -4   0   4  624.64   13.40
  -4   0   4  605.64   13.20
  -4   0   4  611.34   13.30
  -4   0   4  597.74   13.10
   5   0  -4    0.90    1.50
   5   0  -4   -0.20    1.20
   5   0  -4    0.10    1.20
   5   0  -4    0.30    0.80
   5   0  -4    1.20    1.30
   5   0  -4   -0.40    0.70
  -5   0   4    0.20    1.10
  -5   0   4   -0.20    1.30
  -5   0   4    0.10    1.20
  -5   0   4    0.00    1.20
  -5   0   4    0.10    1.30
  -5   0   4   -0.40    1.30
   6   0  -4   26.90    2.70
   6   0  -4   31.50    3.00
   6   0  -4   23.90    2.60
  -6   0   4   27.70    2.80
  -6   0   4   24.60    2.50
  -6   0   4   26.40    2.60
  -6   0   4   25.70    2.60
  -6   0   4   25.70    2.60
  -6   0   4   26.00    2.20
  -6   0   4   23.40    2.30
   7   0  -4   -1.10    1.40
   7   0  -4    1.50    1.50
  -7   0   4    0.90    1.50
  -7   0   4   -1.20    1.50
  -7   0   4    1.00    1.60
  -7   0   4   -0.70    1.30
  -7   0   4    0.10    1.30
  -7   0   4    0.70    1.40
  -7   0   4   -1.20    1.30
   8   0  -4   19.00    2.40
   8   0  -4   17.00    2.40
  -8   0   4   18.80    2.40
  -8   0   4   18.30    2.70
  -8   0   4   19.70    2.50
  -8   0   4   16.20    2.50
  -8   0   4   14.00    2.10
  -8   0   4   20.20    2.40
   9   0  -4    1.90    1.60
   9   0  -4    1.80    1.50
  -9   0   4    2.90    1.80
  -9   0   4    0.10    1.70
  -9   0   4    2.10    1.40
  -9   0   4    2.60    1.50
  -9   0   4    1.10    1.30
  -9   0   4    2.00    1.60
  10   0  -4   85.39    4.10
  10   0  -4   95.59    4.00
 -10   0   4   91.39    3.80
 -10   0   4   88.19    4.20
 -10   0   4   86.79    4.00
 -10   0   4   93.09    3.90
 -10   0   4   87.39    4.00
 -10   0   4   96.89    4.70
 -10   0   4   85.89    5.00
  11   0  -4   -0.60    1.30
  11   0  -4    0.90    1.50
 -11   0   4    1.80    1.60
 -11   0   4    0.80    1.30
 -11   0   4   -0.20    1.20
 -11   0   4   -1.80    1.70
 -11   0   4   -0.60    1.70
 -11   0   4    0.40    1.30
  12   0  -4  185.08    5.70
  12   0  -4  195.58    6.00
 -12   0   4  208.28    8.60
 -12   0   4  190.58    7.80
 -12   0   4  191.68    6.60
 -12   0   4  204.68    5.90
 -12   0   4  197.68    5.50
 -13   0   4    2.30    2.80
 -13   0   4   -1.00    1.80
 -13   0   4    1.60    2.80
 -14   0   4    6.00    2.90
 -14   0   4    2.90    2.90
 -14   0   4    4.60    1.90
 -15   0   4    2.40    3.10
 -15   0   4    2.10    2.50
 -15   0   4    2.90    3.00
 -15   0   4    3.40    1.80
 -16   0   4    2.50    2.40
 -16   0   4    3.30    3.10
 -16   0   4   -3.00    3.30
 -16   0   4    7.90    3.00
 -17   0   4   -2.60    2.90
 -17   0   4    5.10    2.40
 -17   0   4    0.90    3.00
 -17   0   4   -2.10    3.20
 -18   0   4   37.20    5.50
 -18   0   4   16.80    4.40
 -18   0   4   23.40    5.10
 -17   0  -5    6.60    3.10
 -17   0  -5   -3.80    5.00
 -17   0  -5   14.70    2.90
 -17   0  -5    3.70    5.40
 -17   0  -5   11.80    3.30
  17   0   5    9.80    2.40
  17   0   5    8.30    2.70
 -16   0  -5    0.50    2.20
 -16   0  -5   -0.70    2.40
 -16   0  -5    4.20    4.50
 -16   0  -5   -0.30    2.40
 -16   0  -5    1.40    2.90
 -16   0  -5   -2.10    2.00
 -16   0  -5   -2.90    4.50
  16   0   5    0.80    1.30
  16   0   5    3.30    2.20
  16   0   5   -2.90    2.20
 -15   0  -5  110.69    6.90
 -15   0  -5  110.49    6.30
 -15   0  -5  129.89   11.20
 -15   0  -5  116.69    7.30
 -15   0  -5  106.79    7.50
 -15   0  -5  102.69    9.60
 -15   0  -5  106.29    6.40
  15   0   5  120.69    6.80
  15   0   5  131.89   10.40
  15   0   5  115.69    6.80
 -14   0  -5    4.10    2.50
 -14   0  -5    6.00    2.90
 -14   0  -5    2.20    3.30
 -14   0  -5    1.00    2.30
 -14   0  -5   -0.40    2.80
 -14   0  -5    1.60    2.70
 -14   0  -5   -3.90    3.50
  14   0   5    2.10    2.50
  14   0   5   -2.00    3.10
  14   0   5    1.60    2.70
  14   0   5    2.50    2.20
 -13   0  -5   63.99    5.20
 -13   0  -5   59.69    6.00
 -13   0  -5   49.99    8.00
 -13   0  -5   52.89    7.70
 -13   0  -5   57.79    5.60
 -13   0  -5   58.59    5.00
 -13   0  -5   64.79    6.00
  13   0   5   60.99    5.20
  13   0   5   57.49    8.70
  13   0   5   58.99    5.10
  13   0   5   67.29    9.20
 -12   0  -5   -3.40    2.50
 -12   0  -5   -1.30    3.20
 -12   0  -5    1.00    3.80
 -12   0  -5    1.70    2.40
 -12   0  -5    0.30    2.70
 -12   0  -5    3.90    3.00
 -12   0  -5    1.20    2.60
  12   0   5    2.40    2.20
  12   0   5   -0.40    2.30
  12   0   5    3.50    2.70
  12   0   5    1.80    2.50
  12   0   5   -1.50    3.20
 -11   0  -5  926.91   23.20
 -11   0  -5  922.21   22.00
 -11   0  -5  932.21   23.20
 -11   0  -5  929.51   22.60
 -11   0  -5  946.51   27.30
 -11   0  -5  942.81   26.30
 -11   0  -5  940.41   22.00
  11   0   5  906.21   22.30
  11   0   5  946.21   27.60
  11   0   5  908.11   22.30
  11   0   5  940.31   22.80
  11   0   5  954.60   22.70
 -10   0  -5    1.50    2.40
 -10   0  -5   -2.40    2.60
 -10   0  -5    2.00    2.70
 -10   0  -5   -1.20    2.40
 -10   0  -5    1.80    2.60
 -10   0  -5   -2.00    3.20
 -10   0  -5    1.00    2.30
  10   0   5    0.70    2.50
  10   0   5   -4.10    2.30
  10   0   5    1.50    2.40
  10   0   5    0.20    2.30
  10   0   5   -2.20    2.10
  -9   0  -5   39.40    4.20
  -9   0  -5   49.30    6.70
  -9   0  -5   41.90    4.70
  -9   0  -5   42.60    5.10
  -9   0  -5   35.90    5.90
  -9   0  -5   45.00    5.20
  -9   0  -5   41.40    4.20
   9   0   5   36.10    4.50
   9   0   5   44.90    5.10
   9   0   5   40.80    4.70
   9   0   5   33.10    4.40
   9   0   5   36.40    5.20
  -8   0  -5   -1.10    2.20
  -8   0  -5   -2.10    1.90
  -8   0  -5    0.00    2.50
  -8   0  -5   -2.70    1.90
  -8   0  -5    1.40    2.10
  -8   0  -5   -0.30    1.80
  -8   0  -5    2.20    2.60
   8   0   5    2.70    2.20
   8   0   5   -0.40    1.30
   8   0   5   -3.90    1.60
   8   0   5   -2.30    1.90
   8   0   5   -0.20    1.90
   8   0   5   -1.40    1.80
   8   0   5    0.20    1.80
  -7   0  -5  608.54   18.70
  -7   0  -5  608.54   15.70
  -7   0  -5  622.44   15.80
  -7   0  -5  603.34   16.60
  -7   0  -5  617.74   16.90
  -7   0  -5  629.24   18.40
  -7   0  -5  619.14   15.80
   7   0   5  614.64   18.10
   7   0   5  630.14   16.40
   7   0   5  639.54   16.30
   7   0   5  626.94   14.60
   7   0   5  624.24   18.40
   7   0   5  627.94   16.30
   7   0   5  616.04   18.80
  -6   0  -5   -1.30    2.20
  -6   0  -5    0.40    2.10
  -6   0  -5   -0.10    2.10
  -6   0  -5   -0.70    2.20
  -6   0  -5    2.50    2.30
  -6   0  -5   -0.20    1.80
  -6   0  -5   -0.10    2.60
   6   0   5    0.00    2.20
   6   0   5   -1.60    1.90
   6   0   5    2.00    2.60
   6   0   5   -1.10    2.30
   6   0   5   -2.10    1.70
   6   0   5   -1.80    1.80
  -5   0  -5   -0.40    2.50
  -5   0  -5   -0.60    2.20
  -5   0  -5   -0.30    2.80
  -5   0  -5   -2.00    2.10
  -5   0  -5    0.90    2.30
  -5   0  -5    0.10    2.40
  -5   0  -5    0.40    2.00
   5   0   5    2.40    2.20
   5   0   5   -2.00    1.90
   5   0   5    3.80    2.20
   5   0   5    1.40    2.20
   5   0   5    0.60    2.20
   5   0   5   -0.10    2.10
   5   0   5   -0.80    2.80
  -4   0  -5   -1.60    2.50
  -4   0  -5    2.60    2.40
  -4   0  -5    1.20    1.90
  -4   0  -5   -3.00    2.10
  -4   0  -5   -3.70    3.10
  -4   0  -5   -1.10    2.30
  -4   0  -5   -2.90    2.00
   4   0   5   -0.90    2.40
   4   0   5    0.40    2.10
   4   0   5   -1.10    2.10
   4   0   5    1.20    2.10
   4   0   5   -1.80    1.90
   4   0   5   -1.70    2.90
   4   0   5   -1.30    2.00
  -3   0  -5    3.40    1.90
  -3   0  -5    5.00    2.50
  -3   0  -5    0.20    1.80
  -3   0  -5    1.20    1.90
  -3   0  -5    0.60    1.90
  -3   0  -5    1.10    1.90
  -3   0  -5    1.80    2.00
   3   0   5   -3.10    2.20
   3   0   5    3.00    2.00
   3   0   5    2.10    2.10
   3   0   5   -1.00    1.90
   3   0   5   -0.20    1.70
   3   0   5    2.50    2.00
   3   0   5    1.80    1.10
   3   0   5    1.30    1.50
  -2   0  -5    1.40    1.70
  -2   0  -5    3.60    1.90
  -2   0  -5    1.50    1.70
  -2   0  -5    0.60    2.50
  -2   0  -5   -0.40    1.60
  -2   0  -5    1.10    2.00
  -2   0  -5    2.70    2.10
   2   0   5   -0.20    1.70
   2   0   5    3.30    2.20
   2   0   5    1.40    2.00
   2   0   5    0.30    1.90
   2   0   5    1.20    1.60
   2   0   5   -0.60    1.40
  -1   0  -5  174.68    7.10
  -1   0  -5  174.18    6.50
  -1   0  -5  168.58    6.60
  -1   0  -5  191.48    6.80
  -1   0  -5  172.88    6.50
  -1   0  -5  178.18    7.10
   1   0   5  168.88    6.60
   1   0   5  179.48    7.80
   1   0   5  163.68    6.60
   1   0   5  185.38    6.70
   1   0   5  173.88    6.60
   1   0   5  171.48    6.80
   0   0  -5    1.30    1.40
   0   0  -5    1.50    1.80
   0   0  -5    2.40    1.80
   0   0  -5    2.20    2.40
   0   0  -5   -1.30    1.50
   0   0  -5    0.60    1.60
   0   0  -5   -1.80    1.20
   0   0   5   -0.30    1.70
   0   0   5    2.00    1.70
   0   0   5   -0.50    1.90
   0   0   5    1.00    2.10
   0   0   5   -0.20    1.40
   0   0   5   -1.30    1.60
   0   0   5   -0.60    1.20
   1   0  -5  229.58    7.80
   1   0  -5  211.78    7.00
   1   0  -5  221.38    6.30
   1   0  -5  216.78    7.00
   1   0  -5  222.38    7.20
   1   0  -5  220.68    7.10
   1   0  -5  213.78    7.40
  -1   0   5  214.98    7.30
  -1   0   5  216.18    6.30
  -1   0   5  207.58    7.50
  -1   0   5  224.88    7.40
  -1   0   5  222.88    7.20
  -1   0   5  223.98    8.20
  -1   0   5  213.18    7.30
   2   0  -5   -4.30    1.30
   2   0  -5   -0.30    1.40
   2   0  -5   -1.90    1.60
   2   0  -5    0.20    1.50
   2   0  -5   -0.50    1.40
   2   0  -5    0.80    1.00
   2   0  -5   -0.90    1.30
  -2   0   5   -2.00    0.80
  -2   0   5   -1.20    1.50
  -2   0   5   -1.50    1.50
  -2   0   5   -0.90    1.60
  -2   0   5   -2.60    1.40
  -2   0   5   -0.70    1.50
   3   0  -5  363.86    9.90
   3   0  -5  370.46    9.10
   3   0  -5  358.66   10.10
   3   0  -5  373.06    9.60
   3   0  -5  348.77    9.50
   3   0  -5  372.36    9.70
  -3   0   5  372.06    9.80
  -3   0   5  383.66    9.90
  -3   0   5  386.96    9.80
  -3   0   5  360.06    9.70
  -3   0   5  361.46    9.60
  -3   0   5  373.66    9.90
   4   0  -5   -0.90    1.10
   4   0  -5    0.40    1.30
   4   0  -5    0.20    1.40
   4   0  -5    1.10    1.30
   4   0  -5   -0.20    1.40
  -4   0   5    1.00    1.30
  -4   0   5   -1.60    1.30
  -4   0   5    1.30    1.50
  -4   0   5    1.90    1.60
  -4   0   5    1.30    1.40
  -4   0   5    1.90    1.50
   5   0  -5  343.67    9.70
   5   0  -5  342.27    9.60
   5   0  -5  346.47    9.30
   5   0  -5  344.27    8.20
   5   0  -5  343.07    8.10
   5   0  -5  347.37    9.30
  -5   0   5  365.26    9.40
  -5   0   5  355.76    9.60
  -5   0   5  362.06    9.40
  -5   0   5  347.77    9.00
  -5   0   5  351.76    9.30
  -5   0   5  354.16    9.40
   6   0  -5    1.90    1.80
   6   0  -5    2.90    1.90
   6   0  -5    0.90    1.60
   6   0  -5   -0.70    0.90
   6   0  -5   -0.40    0.90
   6   0  -5    0.60    1.70
  -6   0   5   -2.90    1.70
  -6   0   5   -0.20    1.60
  -6   0   5    0.40    1.70
  -6   0   5    0.50    1.60
  -6   0   5   -3.20    1.50
  -6   0   5    0.50    1.70
   7   0  -5   47.00    3.60
   7   0  -5   45.10    3.50
   7   0  -5   49.50    3.50
   7   0  -5   50.19    3.60
  -7   0   5   48.30    3.80
  -7   0   5   51.39    3.60
  -7   0   5   50.89    3.20
  -7   0   5   52.99    3.50
  -7   0   5   52.49    3.50
  -7   0   5   51.49    3.50
   8   0  -5   -0.60    1.50
   8   0  -5    0.30    1.60
   8   0  -5    0.80    1.70
  -8   0   5    2.00    1.50
  -8   0   5    0.20    1.80
  -8   0   5   -2.50    1.30
  -8   0   5   -0.50    1.60
  -8   0   5    0.80    1.60
  -8   0   5    0.80    1.60
  -8   0   5   -2.30    1.50
   9   0  -5 1095.39   22.30
   9   0  -5 1067.19   22.10
   9   0  -5 1071.29   22.10
   9   0  -5 1089.09   23.70
  -9   0   5 1052.59   22.60
  -9   0   5 1069.69   22.20
  -9   0   5 1088.89   21.80
  -9   0   5 1111.99   26.10
  -9   0   5 1078.99   21.50
  -9   0   5 1045.00   21.60
  -9   0   5 1072.99   21.80
  10   0  -5   -0.10    1.40
  10   0  -5    2.70    1.60
  10   0  -5    1.70    1.50
  10   0  -5    2.00    1.60
 -10   0   5    0.90    1.50
 -10   0   5   -0.90    1.50
 -10   0   5    1.80    1.50
 -10   0   5   -0.10    1.30
 -10   0   5   -2.50    1.30
 -10   0   5    1.70    1.80
 -10   0   5   -0.30    1.60
  11   0  -5    7.20    2.00
  11   0  -5    9.60    2.20
  11   0  -5    6.70    1.90
 -11   0   5    8.40    2.20
 -11   0   5    7.10    1.80
 -11   0   5    6.20    2.00
 -11   0   5    6.10    2.40
 -11   0   5    3.90    1.80
 -11   0   5    8.70    2.40
 -11   0   5    7.40    2.00
  12   0  -5   -2.90    1.60
  12   0  -5   -1.50    1.70
 -12   0   5   -1.40    1.70
 -12   0   5   -2.70    1.80
 -12   0   5   -0.30    1.70
 -12   0   5   -0.40    2.00
 -12   0   5    4.60    2.00
 -12   0   5    3.80    2.70
 -12   0   5    2.30    2.30
  13   0  -5  542.65   12.20
  13   0  -5  524.15   11.90
 -13   0   5  513.65   15.40
 -13   0   5  521.25   13.10
 -13   0   5  559.94   14.80
 -13   0   5  545.45   11.90
 -13   0   5  544.15   11.50
 -14   0   5   -0.20    2.50
 -14   0   5    3.80    1.80
 -14   0   5    1.50    2.30
 -15   0   5  106.49    7.90
 -15   0   5  106.09    7.10
 -15   0   5   99.89    6.70
 -15   0   5  101.29    5.20
 -16   0   5   -1.20    2.50
 -16   0   5    0.70    3.10
 -16   0   5   -1.30    2.00
 -16   0   5    1.90    3.10
 -17   0   5   22.80    3.40
 -17   0   5   16.70    4.60
 -17   0   5   31.30    5.40
 -17   0   5   14.70    3.90
 -18   0   5   -0.30    3.80
 -18   0   5   -6.50    2.90
 -18   0   5   -1.20    2.80
 -18   0   5   -2.10    2.20
 -16   0  -6   -0.10    4.40
 -16   0  -6    1.90    2.50
 -16   0  -6   -1.20    2.80
 -16   0  -6    0.30    2.40
 -16   0  -6    2.40    2.70
 -16   0  -6   -5.20    4.30
  16   0   6   -0.70    1.50
  16   0   6   -0.30    1.40
  16   0   6    2.90    2.90
  16   0   6   -1.30    2.30
 -15   0  -6   -2.00    4.00
 -15   0  -6    1.20    2.70
 -15   0  -6    4.20    3.00
 -15   0  -6   -2.50    2.90
 -15   0  -6   -1.40    4.10
 -15   0  -6    1.90    2.50
 -15   0  -6    0.90    2.40
  15   0   6   -0.30    1.60
  15   0   6   -2.20    2.40
  15   0   6   -1.30    2.50
 -14   0  -6  116.49    7.50
 -14   0  -6   98.09    7.30
 -14   0  -6   95.49    7.00
 -14   0  -6  103.79    9.50
 -14   0  -6   94.19    6.40
 -14   0  -6   91.09   10.00
 -14   0  -6  102.99    6.80
  14   0   6  105.29    6.70
  14   0   6  100.19   10.00
  14   0   6  108.19    6.90
 -13   0  -6   -1.70    2.50
 -13   0  -6    1.80    4.00
 -13   0  -6   -1.70    2.60
 -13   0  -6    0.10    3.70
 -13   0  -6   -0.90    2.80
 -13   0  -6   -3.00    2.50
 -13   0  -6    4.10    3.00
  13   0   6   -2.40    2.30
  13   0   6    0.60    2.40
  13   0   6    1.10    3.00
  13   0   6    4.50    2.80
  13   0   6    3.00    3.50
 -12   0  -6   39.10    6.80
 -12   0  -6   41.50    7.50
 -12   0  -6   33.80    5.20
 -12   0  -6   31.70    5.00
 -12   0  -6   42.50    5.10
 -12   0  -6   32.10    5.00
 -12   0  -6   35.30    5.00
  12   0   6   41.30    5.00
  12   0   6   36.00    5.00
  12   0   6   27.10    5.60
  12   0   6   32.80    4.70
  12   0   6   35.10    4.80
 -11   0  -6   -2.30    2.40
 -11   0  -6    0.20    3.10
 -11   0  -6   -1.70    3.40
 -11   0  -6    0.00    2.70
 -11   0  -6   -1.70    2.70
 -11   0  -6   -0.50    2.40
 -11   0  -6   -0.80    2.50
  11   0   6    1.50    2.80
  11   0   6    0.80    2.50
  11   0   6    6.00    2.70
  11   0   6    0.30    2.50
 -10   0  -6   45.70    5.50
 -10   0  -6   49.40    6.10
 -10   0  -6   50.99    5.60
 -10   0  -6   50.99    5.40
 -10   0  -6   51.29    5.10
 -10   0  -6   40.70    8.30
 -10   0  -6   48.40    6.90
  10   0   6   55.29    6.20
  10   0   6   44.40    5.20
  10   0   6   52.79    5.80
  10   0   6   43.20    5.00
  -9   0  -6    1.40    2.30
  -9   0  -6    3.70    3.40
  -9   0  -6   -1.20    2.10
  -9   0  -6    4.80    3.40
  -9   0  -6   -1.10    2.20
  -9   0  -6    0.00    2.70
  -9   0  -6    2.40    2.40
   9   0   6   -0.80    2.50
   9   0   6    0.00    2.50
   9   0   6    1.30    1.70
   9   0   6   -1.90    1.90
   9   0   6   -0.40    2.40
   9   0   6    4.60    2.10
  -8   0  -6  109.29    6.20
  -8   0  -6   92.89    6.10
  -8   0  -6  113.29    6.30
  -8   0  -6  107.19    7.00
  -8   0  -6   98.39    7.70
  -8   0  -6   97.99    6.70
  -8   0  -6  109.99    8.30
   8   0   6  109.79    6.50
   8   0   6  112.89    6.50
   8   0   6   91.99    7.80
   8   0   6  100.49    5.20
   8   0   6  108.49    6.70
   8   0   6   95.39    8.30
   8   0   6  103.69    6.40
  -7   0  -6    0.30    2.10
  -7   0  -6   -1.00    1.80
  -7   0  -6    0.40    2.20
  -7   0  -6    2.60    2.70
  -7   0  -6    1.10    2.90
  -7   0  -6    0.30    2.00
  -7   0  -6    0.20    2.40
   7   0   6   -1.40    2.20
   7   0   6    0.20    2.00
   7   0   6    0.50    2.10
   7   0   6    1.70    2.40
  -6   0  -6  567.44   15.10
  -6   0  -6  532.75   14.90
  -6   0  -6  552.34   16.10
  -6   0  -6  558.84   15.10
  -6   0  -6  541.65   16.00
  -6   0  -6  554.14   17.30
  -6   0  -6  556.54   17.50
   6   0   6  565.34   15.60
   6   0   6  578.94   17.80
   6   0   6  563.44   16.80
   6   0   6  555.84   14.70
   6   0   6  587.64   16.00
   6   0   6  563.14   15.70
   6   0   6  547.35   15.40
  -5   0  -6   -0.50    2.30
  -5   0  -6    0.70    2.00
  -5   0  -6    2.10    2.60
  -5   0  -6    1.60    2.60
  -5   0  -6   -1.40    2.90
  -5   0  -6    1.60    2.30
   5   0   6   -0.90    2.20
   5   0   6   -0.40    2.00
   5   0   6    1.00    2.50
   5   0   6    4.50    3.00
   5   0   6   -1.20    2.00
   5   0   6    1.40    2.00
   5   0   6   -0.50    2.00
  -4   0  -6  322.77   10.40
  -4   0  -6  313.07   11.90
  -4   0  -6  319.07   11.20
  -4   0  -6  297.87   11.00
  -4   0  -6  323.87   10.60
  -4   0  -6  304.07   10.10
  -4   0  -6  306.97   11.60
   4   0   6  298.37   11.50
   4   0   6  299.07   10.40
   4   0   6  311.17   10.60
   4   0   6  313.97   10.80
   4   0   6  288.97   12.00
   4   0   6  307.27   10.10
   4   0   6  324.37   10.80
  -3   0  -6    1.20    1.90
  -3   0  -6    1.00    2.60
  -3   0  -6    2.40    2.20
  -3   0  -6    1.40    2.30
  -3   0  -6   -0.20    2.00
  -3   0  -6    1.10    2.50
  -3   0  -6    0.60    2.40
   3   0   6    1.10    2.90
   3   0   6   -0.50    2.40
   3   0   6    0.20    2.30
   3   0   6    1.70    2.40
   3   0   6   -0.20    2.30
   3   0   6    0.70    2.00
   3   0   6    1.50    2.40
  -2   0  -6    4.70    2.70
  -2   0  -6   15.40    3.40
  -2   0  -6   12.10    3.00
  -2   0  -6    6.90    2.70
  -2   0  -6    5.90    2.20
  -2   0  -6    7.00    2.40
  -2   0  -6   10.90    3.00
   2   0   6    9.60    2.80
   2   0   6    5.70    2.90
   2   0   6    6.40    2.60
   2   0   6    7.30    2.60
   2   0   6    6.40    2.20
   2   0   6   13.70    3.60
   2   0   6    3.50    2.00
  -1   0  -6   -1.40    1.50
  -1   0  -6   -0.90    1.80
  -1   0  -6   -1.60    2.60
  -1   0  -6   -0.30    2.00
  -1   0  -6   -0.20    2.10
  -1   0  -6   -1.10    1.90
  -1   0  -6    1.50    1.80
   1   0   6    0.00    2.30
   1   0   6   -2.90    1.80
   1   0   6    5.00    2.80
   1   0   6    1.30    2.20
   1   0   6    0.00    1.70
   1   0   6   -2.00    1.60
   1   0   6   -1.40    1.80
   0   0  -6   13.00    2.70
   0   0  -6   10.70    2.40
   0   0  -6   12.60    2.60
   0   0  -6   18.40    5.20
   0   0  -6   10.80    2.20
   0   0   6   12.70    3.30
   0   0   6   13.30    2.90
   0   0   6    9.10    2.70
   0   0   6    8.10    2.20
   0   0   6   18.30    4.80
   0   0   6    8.90    2.00
   0   0   6    7.70    2.20
   1   0  -6    0.20    1.80
   1   0  -6    0.20    1.60
   1   0  -6    1.00    1.40
   1   0  -6    0.50    3.90
   1   0  -6    0.00    1.90
   1   0  -6   -2.10    1.70
   1   0  -6    0.20    1.80
  -1   0   6    1.80    3.40
  -1   0   6    1.50    1.60
  -1   0   6    0.10    1.30
  -1   0   6    1.00    1.50
  -1   0   6   -1.10    1.70
  -1   0   6    0.60    2.00
  -1   0   6    1.70    2.10
   2   0  -6   11.10    2.90
   2   0  -6   14.00    3.40
   2   0  -6   10.90    2.60
   2   0  -6   13.60    2.80
   2   0  -6    6.00    1.60
   2   0  -6   11.30    2.50
   2   0  -6   13.20    2.60
  -2   0   6    7.30    1.70
  -2   0   6    6.30    2.40
  -2   0   6    7.10    2.20
  -2   0   6   12.90    2.90
  -2   0   6    3.30    2.20
  -2   0   6   10.80    2.50
   3   0  -6    3.20    1.90
   3   0  -6    1.10    1.70
   3   0  -6   -0.70    1.50
   3   0  -6    1.00    1.00
   3   0  -6   -0.20    1.60
   3   0  -6    2.50    1.60
   3   0  -6   -0.60    1.80
  -3   0   6    1.00    1.80
  -3   0   6    1.00    2.00
  -3   0   6    2.50    2.00
  -3   0   6    2.80    1.90
  -3   0   6    2.00    1.80
  -3   0   6    1.70    1.70
   4   0  -6    0.40    2.00
   4   0  -6    1.40    1.50
   4   0  -6    3.50    2.00
   4   0  -6    2.40    1.70
   4   0  -6    5.20    2.40
   4   0  -6    2.00    1.90
  -4   0   6    4.50    2.20
  -4   0   6    2.40    1.90
  -4   0   6    1.40    2.10
  -4   0   6    3.00    2.00
  -4   0   6    1.80    1.90
  -4   0   6    3.40    1.80
   5   0  -6    1.60    1.80
   5   0  -6   -1.10    2.00
   5   0  -6    0.20    1.80
   5   0  -6   -3.50    1.50
  -5   0   6   -3.90    2.10
  -5   0   6    2.40    2.10
  -5   0   6    1.90    2.10
  -5   0   6    0.70    2.00
  -5   0   6    0.50    2.00
  -5   0   6   -0.70    2.00
   6   0  -6  270.17    8.80
   6   0  -6  274.67    8.50
   6   0  -6  271.37    6.90
   6   0  -6  277.97    9.00
   6   0  -6  276.37    8.50
   6   0  -6  272.37    7.10
  -6   0   6  281.87    8.60
  -6   0   6  264.87    8.40
  -6   0   6  279.27    8.40
  -6   0   6  279.37    8.50
  -6   0   6  267.57    8.50
  -6   0   6  272.87    8.80
   7   0  -6   -0.10    1.80
   7   0  -6    1.90    1.80
   7   0  -6   -1.30    1.60
   7   0  -6    1.00    1.80
  -7   0   6    1.40    1.70
  -7   0   6    2.40    1.80
  -7   0   6   -1.40    1.60
  -7   0   6   -1.10    1.40
  -7   0   6   -1.90    1.90
  -7   0   6    3.00    1.80
   8   0  -6    3.50    1.80
   8   0  -6    2.30    2.00
   8   0  -6    0.60    1.90
   8   0  -6    3.70    2.00
  -8   0   6    2.70    1.80
  -8   0   6    2.80    2.00
  -8   0   6    0.80    1.70
  -8   0   6    1.80    1.80
  -8   0   6    0.80    2.00
  -8   0   6    1.20    1.80
   9   0  -6   -1.40    1.50
   9   0  -6    0.60    1.50
   9   0  -6    1.20    1.60
  -9   0   6   -1.50    1.80
  -9   0   6   -1.70    1.60
  -9   0   6    0.20    1.60
  -9   0   6   -0.40    1.50
  -9   0   6    1.50    1.60
  -9   0   6   -0.50    1.70
  10   0  -6   61.09    4.10
  10   0  -6   51.89    3.90
  10   0  -6   62.89    4.10
 -10   0   6   54.39    3.10
 -10   0   6   51.29    3.70
 -10   0   6   54.49    4.50
 -10   0   6   61.79    3.90
 -10   0   6   49.80    3.70
 -10   0   6   57.59    4.00
 -10   0   6   55.39    4.00
  11   0  -6   -1.30    1.90
  11   0  -6    1.80    1.80
  11   0  -6    0.20    1.70
  11   0  -6    1.20    1.70
 -11   0   6    4.60    1.90
 -11   0   6   -2.20    3.60
 -11   0   6    1.90    2.00
 -11   0   6    1.10    1.80
 -11   0   6    1.30    1.80
 -11   0   6    1.60    1.70
 -11   0   6   -1.70    1.60
  12   0  -6  225.48    7.50
  12   0  -6  214.88    7.60
  12   0  -6  228.88    7.40
  12   0  -6  219.28    7.30
 -12   0   6  219.48    7.10
 -12   0   6  222.68    7.70
 -12   0   6  221.38    7.30
 -12   0   6  231.08    7.50
 -12   0   6  220.18    9.60
 -12   0   6  223.18    7.60
 -12   0   6  231.08    7.50
  13   0  -6   -5.00    1.70
  13   0  -6    1.10    1.80
 -13   0   6    1.00    2.20
 -13   0   6   -0.60    1.90
 -13   0   6   -0.50    1.90
 -13   0   6   -1.70    1.70
 -13   0   6    4.50    3.00
 -13   0   6    0.50    1.90
 -13   0   6   -0.40    1.80
  14   0  -6   20.00    2.50
  14   0  -6   18.90    2.30
 -14   0   6   22.30    4.00
 -14   0   6   17.70    2.30
 -14   0   6   13.00    2.90
 -14   0   6   16.30    2.10
 -14   0   6   15.90    2.90
 -15   0   6   -0.80    1.90
 -15   0   6   -0.30    3.00
 -15   0   6    0.00    1.90
 -16   0   6   12.90    3.20
 -16   0   6   15.70    3.10
 -16   0   6    5.30    3.50
 -16   0   6   16.50    4.10
 -17   0   6   -2.60    2.30
 -17   0   6   -0.60    2.10
 -17   0   6    2.70    3.60
 -17   0   6   -7.60    2.50
 -18   0   6    3.10    3.00
 -18   0   6    5.60    2.50
 -18   0   6   16.20    4.30
 -16   0  -7    0.70    3.20
 -16   0  -7    0.00    2.70
 -16   0  -7   -6.30    2.80
 -16   0  -7   12.60    3.70
 -16   0  -7   -1.70    2.70
 -16   0  -7   -2.20    4.70
 -16   0  -7    2.00    4.50
  16   0   7    0.10    2.10
  16   0   7   -0.90    2.00
  16   0   7    4.60    3.20
 -15   0  -7   62.69    7.00
 -15   0  -7   54.79    8.10
 -15   0  -7   53.59    5.70
 -15   0  -7   52.79    6.10
 -15   0  -7   52.69    5.80
 -15   0  -7   46.30    6.20
 -15   0  -7   41.30    7.30
  15   0   7   54.69    5.70
 -14   0  -7    3.90    2.90
 -14   0  -7    2.80    3.00
 -14   0  -7   -0.20    2.50
 -14   0  -7   -4.20    2.80
 -14   0  -7    2.10    3.00
 -14   0  -7   -2.40    4.10
 -14   0  -7    1.10    4.30
  14   0   7   -2.10    1.30
  14   0   7    0.60    4.40
  14   0   7    8.60    3.20
 -13   0  -7   65.19    6.50
 -13   0  -7   71.69    9.20
 -13   0  -7   74.59   10.00
 -13   0  -7   66.99    6.90
 -13   0  -7   68.09    6.80
 -13   0  -7   58.69    5.90
  13   0   7   75.49    6.20
  13   0   7   45.60    6.20
  13   0   7   60.29    6.00
  13   0   7   48.50    7.60
 -12   0  -7    0.00    2.60
 -12   0  -7   -1.40    2.20
 -12   0  -7   -1.50    3.10
 -12   0  -7    4.00    4.50
 -12   0  -7   -1.70    2.90
 -12   0  -7   -0.10    4.30
 -12   0  -7   -0.70    3.20
  12   0   7   -6.00    2.80
  12   0   7   -1.30    2.80
  12   0   7    2.00    3.10
  12   0   7    3.30    2.40
  12   0   7   -0.20    2.90
 -11   0  -7    2.10    3.40
 -11   0  -7    1.80    2.70
 -11   0  -7    0.80    2.70
 -11   0  -7    3.30    3.90
 -11   0  -7   -1.90    3.90
 -11   0  -7    3.80    3.30
 -11   0  -7   -2.00    2.60
  11   0   7    2.00    2.80
  11   0   7    5.20    3.40
  11   0   7   -1.20    2.80
  11   0   7    0.30    2.60
  11   0   7    1.80    2.80
 -10   0  -7   -6.90    2.90
 -10   0  -7   -0.30    2.40
 -10   0  -7   -0.70    2.60
 -10   0  -7    3.20    3.50
 -10   0  -7   -0.10    3.00
 -10   0  -7    1.70    2.90
  10   0   7   -0.40    2.60
  10   0   7   -3.80    3.10
  10   0   7   -1.00    1.60
  10   0   7    1.10    2.70
  10   0   7   -2.40    2.40
  -9   0  -7  593.14   18.20
  -9   0  -7  602.04   17.20
  -9   0  -7  600.54   16.80
  -9   0  -7  588.34   16.80
  -9   0  -7  613.94   20.20
   9   0   7  566.34   23.40
   9   0   7  609.34   17.80
   9   0   7  582.84   17.10
   9   0   7  561.34   20.20
   9   0   7  593.94   15.00
   9   0   7  582.64   16.10
   9   0   7  587.44   17.40
  -8   0  -7    0.80    2.60
  -8   0  -7   -2.20    2.10
  -8   0  -7    1.20    2.30
  -8   0  -7   -0.50    2.60
  -8   0  -7   -1.00    2.50
  -8   0  -7    3.10    2.50
  -8   0  -7   -2.50    2.70
   8   0   7   -0.50    1.70
   8   0   7   -1.70    2.40
   8   0   7   -2.30    2.20
   8   0   7   -5.00    2.60
   8   0   7   -0.40    2.20
   8   0   7   -0.40    2.10
  -7   0  -7  158.08    8.50
  -7   0  -7  138.99    8.90
  -7   0  -7  145.89    9.40
  -7   0  -7  150.28    7.50
  -7   0  -7  156.88    7.80
  -7   0  -7  164.48    8.70
  -7   0  -7  160.48    7.80
   7   0   7  159.68    8.10
   7   0   7  155.78    9.60
   7   0   7  151.38    8.90
   7   0   7  154.88    8.00
   7   0   7  152.88    7.20
   7   0   7  159.08    7.90
   7   0   7  161.98    8.20
  -6   0  -7    1.60    2.50
  -6   0  -7   -2.20    2.50
  -6   0  -7    0.00    2.00
  -6   0  -7   -0.80    2.20
  -6   0  -7   -0.30    2.30
  -6   0  -7   -0.40    2.70
  -6   0  -7    0.60    2.40
   6   0   7    0.10    2.20
   6   0   7   -3.40    1.90
   6   0   7   -3.10    2.40
   6   0   7    1.20    2.50
   6   0   7    6.00    2.70
   6   0   7   -0.30    1.90
   6   0   7   -3.80    1.90
  -5   0  -7 1465.35   33.00
  -5   0  -7 1435.56   31.50
  -5   0  -7 1433.26   31.40
  -5   0  -7 1510.95   31.80
  -5   0  -7 1461.65   33.10
  -5   0  -7 1414.66   33.80
  -5   0  -7 1480.35   34.10
   5   0   7 1441.06   34.40
   5   0   7 1459.75   32.10
   5   0   7 1473.05   32.10
   5   0   7 1495.35   34.30
   5   0   7 1461.95   31.50
   5   0   7 1456.55   32.40
   5   0   7 1483.05   32.20
  -4   0  -7   -0.20    2.40
  -4   0  -7   -4.10    2.10
  -4   0  -7    0.10    3.20
  -4   0  -7   -1.30    2.40
  -4   0  -7   -1.20    2.40
  -4   0  -7   -0.90    2.60
  -4   0  -7   -1.80    2.90
   4   0   7   -3.40    2.70
   4   0   7   -4.20    3.00
   4   0   7   -3.50    2.60
   4   0   7   -1.30    2.20
   4   0   7   -2.30    2.40
   4   0   7    0.20    2.70
   4   0   7   -0.10    2.60
  -3   0  -7   18.70    4.00
  -3   0  -7   18.80    3.70
  -3   0  -7   23.00    4.50
  -3   0  -7   21.40    3.60
  -3   0  -7   20.90    3.90
  -3   0  -7   20.20    3.60
   3   0   7   22.50    4.40
   3   0   7   19.40    3.50
   3   0   7   20.80    3.90
   3   0   7   27.20    4.20
   3   0   7   22.70    3.90
   3   0   7   20.50    4.60
   3   0   7   21.50    4.00
  -2   0  -7   -1.50    2.10
  -2   0  -7    0.40    2.40
  -2   0  -7    2.30    3.80
  -2   0  -7   -0.50    2.80
  -2   0  -7   -1.30    2.20
  -2   0  -7   -1.50    2.50
  -2   0  -7    1.90    2.30
   2   0   7   -2.00    1.90
   2   0   7   -2.40    2.00
   2   0   7    0.40    3.00
   2   0   7   -0.80    2.20
   2   0   7   -2.90    2.30
   2   0   7   -0.40    2.40
   2   0   7   -1.30    2.50
  -1   0  -7  193.68    8.00
  -1   0  -7  204.48    8.10
  -1   0  -7  197.88    8.70
  -1   0  -7  192.18    8.70
  -1   0  -7  197.58    8.10
  -1   0  -7  202.48    8.30
  -1   0  -7  197.68    8.70
   1   0   7  206.28    8.50
   1   0   7  200.68    9.50
   1   0   7  203.78    8.50
   1   0   7  200.48    8.30
   0   0  -7   -0.20    1.80
   0   0  -7   -0.50    1.90
   0   0  -7   -0.40    2.30
   0   0  -7   -3.60    2.50
   0   0  -7   -0.10    2.20
   0   0  -7    0.50    3.20
   0   0  -7    1.50    2.40
   0   0   7   -3.20    2.20
   0   0   7   -1.40    1.80
   0   0   7   -1.00    2.70
   0   0   7   -1.10    2.00
   0   0   7   -2.60    2.10
   0   0   7    3.90    3.00
   0   0   7   -2.50    2.30
   1   0  -7    3.20    2.40
   1   0  -7   -0.60    2.10
   1   0  -7    3.40    2.30
   1   0  -7    5.40    2.90
   1   0  -7    1.50    2.20
   1   0  -7    1.00    2.00
  -1   0   7    0.90    2.40
  -1   0   7   -1.10    2.00
  -1   0   7   -3.00    2.20
  -1   0   7   -1.10    1.60
  -1   0   7    0.60    2.20
  -1   0   7   -2.60    2.40
   2   0  -7   -3.40    1.70
   2   0  -7    0.30    2.00
   2   0  -7   -3.10    2.10
   2   0  -7   -0.70    2.20
   2   0  -7    2.10    2.20
   2   0  -7   -1.80    1.50
   2   0  -7   -0.40    2.30
  -2   0   7    1.00    2.10
  -2   0   7    2.40    2.10
  -2   0   7   -3.00    1.40
  -2   0   7   -1.30    2.40
  -2   0   7    0.60    2.10
  -2   0   7    1.20    2.40
   3   0  -7    9.50    2.50
   3   0  -7    3.50    2.40
   3   0  -7    5.70    2.40
   3   0  -7    6.70    1.80
   3   0  -7    6.60    2.20
   3   0  -7    5.50    2.80
   3   0  -7    3.10    2.10
  -3   0   7    6.00    2.80
  -3   0   7    4.40    2.80
  -3   0   7    8.60    3.00
  -3   0   7    6.10    2.80
  -3   0   7    4.20    2.40
  -3   0   7    6.10    2.70
   4   0  -7   -2.80    1.80
   4   0  -7   -0.50    1.90
   4   0  -7   -0.10    2.00
   4   0  -7   -0.60    2.30
  -4   0   7   -1.30    2.00
  -4   0   7    1.10    2.30
  -4   0   7    0.00    2.00
  -4   0   7   -0.70    2.30
  -4   0   7   -0.90    2.10
  -4   0   7   -0.90    2.00
   5   0  -7  189.28    7.80
   5   0  -7  175.08    7.50
   5   0  -7  180.28    6.30
   5   0  -7  171.68    6.50
   5   0  -7  181.38    7.10
   5   0  -7  185.68    7.20
  -5   0   7  184.88    7.40
  -5   0   7  173.98    7.10
  -5   0   7  177.78    7.10
  -5   0   7  176.38    7.30
  -5   0   7  187.58    7.70
  -5   0   7  181.38    7.30
   6   0  -7   -1.70    1.40
   6   0  -7   -4.80    1.60
   6   0  -7   -1.90    1.90
   6   0  -7   -0.80    1.60
  -6   0   7   -0.50    1.90
  -6   0   7    1.50    2.00
  -6   0   7   -2.00    2.10
  -6   0   7   -2.20    1.80
  -6   0   7   -0.60    1.80
  -6   0   7   -2.50    1.50
   7   0  -7   22.90    3.20
   7   0  -7   24.80    3.20
   7   0  -7   24.90    2.20
   7   0  -7   25.20    3.60
   7   0  -7   23.10    3.50
   7   0  -7   20.90    2.10
  -7   0   7   25.70    3.30
  -7   0   7   21.80    3.30
  -7   0   7   20.90    3.20
  -7   0   7   29.30    3.70
  -7   0   7   21.90    3.10
  -7   0   7   23.20    3.00
   8   0  -7   -1.00    1.80
   8   0  -7   -0.70    1.60
   8   0  -7   -2.50    1.70
   8   0  -7   -0.60    1.70
  -8   0   7    1.20    2.10
  -8   0   7    0.80    1.70
  -8   0   7   -0.90    1.60
  -8   0   7    0.80    1.60
  -8   0   7   -0.10    1.70
  -8   0   7    1.00    1.80
   9   0  -7   39.00    3.60
   9   0  -7   44.60    3.90
   9   0  -7   44.50    3.80
   9   0  -7   45.00    4.40
  -9   0   7   38.20    3.60
  -9   0   7   40.00    4.50
  -9   0   7   42.90    3.80
  -9   0   7   40.70    3.80
  -9   0   7   43.20    3.70
  -9   0   7   34.70    3.60
  10   0  -7    0.10    0.90
  10   0  -7    0.50    1.90
  10   0  -7   -0.50    1.90
  10   0  -7   -1.80    1.60
 -10   0   7    0.40    1.60
 -10   0   7    0.40    1.80
 -10   0   7   -1.90    1.60
 -10   0   7    2.30    2.30
 -10   0   7    2.60    1.80
 -10   0   7    4.80    2.20
  11   0  -7  192.68    7.50
  11   0  -7  182.28    7.30
  11   0  -7  189.38    7.30
 -11   0   7  190.58    7.10
 -11   0   7  194.48    7.40
 -11   0   7  190.78    8.30
 -11   0   7  176.78    7.30
 -11   0   7  191.08    7.20
 -11   0   7  184.68    7.20
  12   0  -7    1.80    2.40
  12   0  -7    2.60    2.20
  12   0  -7   -1.10    1.90
  12   0  -7    2.20    2.30
 -12   0   7    0.40    2.30
 -12   0   7    2.10    2.30
 -12   0   7    3.20    3.00
 -12   0   7    0.60    2.30
 -12   0   7    1.50    2.30
 -12   0   7    0.00    2.20
  13   0  -7   46.70    4.00
  13   0  -7   43.90    3.80
  13   0  -7   43.50    4.00
  13   0  -7   47.40    3.90
 -13   0   7   48.80    5.40
 -13   0   7   47.90    5.60
 -13   0   7   38.60    3.90
 -13   0   7   44.70    4.10
 -13   0   7   43.90    3.70
 -13   0   7   46.80    4.30
 -13   0   7   43.70    3.80
  14   0  -7    1.40    1.80
  14   0  -7    0.40    1.70
 -14   0   7    1.80    1.80
 -14   0   7    3.70    2.00
 -14   0   7    0.70    1.90
 -14   0   7   -1.50    1.50
 -14   0   7   -0.20    2.30
 -14   0   7   -1.60    1.70
 -14   0   7   -1.10    1.70
  15   0  -7  160.58    5.40
  15   0  -7  167.48    5.40
 -15   0   7  154.08    7.00
 -15   0   7  143.59    6.10
 -15   0   7  158.38    9.00
 -16   0   7   -2.00    2.20
 -16   0   7   -0.60    3.60
 -16   0   7    0.70    3.30
 -16   0   7   -0.90    2.00
 -17   0   7    1.50    2.20
 -17   0   7   10.80    4.10
 -17   0   7   -0.30    2.20
 -17   0   7   -0.20    3.10
 -18   0   7    7.90    3.90
 -18   0   7   -1.20    2.30
 -18   0   7    1.40    2.30
 -18   0   7    1.20    3.50
 -15   0  -8    0.40    3.50
 -15   0  -8    1.90    3.50
 -15   0  -8    5.00    3.60
 -15   0  -8   -3.40    2.60
 -15   0  -8   -3.40    4.60
 -15   0  -8    0.50    4.60
 -15   0  -8   -1.60    3.00
  15   0   8   -0.40    2.10
  15   0   8    0.20    1.80
  15   0   8    3.80    2.90
 -14   0  -8   30.50    5.20
 -14   0  -8   37.90    5.30
 -14   0  -8   36.40    5.90
 -14   0  -8   27.60    5.30
 -14   0  -8   32.20    5.70
 -14   0  -8   27.20    7.30
  14   0   8   26.80    5.00
  14   0   8   42.60    8.00
 -13   0  -8    3.50    3.90
 -13   0  -8   -2.80    3.90
 -13   0  -8   -0.60    3.00
 -13   0  -8    1.40    2.80
 -13   0  -8    1.40    3.60
 -13   0  -8   -1.50    2.80
 -13   0  -8   -4.50    3.80
  13   0   8    2.20    1.70
  13   0   8    0.60    1.70
  13   0   8    0.20    3.00
  13   0   8   -2.40    3.50
 -12   0  -8   72.19    6.80
 -12   0  -8   67.89   10.20
 -12   0  -8   71.19    9.00
 -12   0  -8   80.49    7.40
 -12   0  -8   71.09    6.70
 -12   0  -8   74.49    7.20
 -12   0  -8   70.29    8.30
  12   0   8   65.99    6.60
  12   0   8   61.39    9.20
  12   0   8   73.49    8.10
  12   0   8   71.89    6.60
  12   0   8   68.69    6.50
 -11   0  -8    5.40    4.30
 -11   0  -8    4.20    4.00
 -11   0  -8    2.00    3.00
 -11   0  -8   -0.50    3.10
 -11   0  -8    0.00    2.60
 -11   0  -8   -0.80    2.80
 -11   0  -8   -1.10    3.10
  11   0   8    2.30    3.20
  11   0   8   -0.80    3.00
  11   0   8   -0.50    3.10
  11   0   8    0.20    2.90
  11   0   8   -5.70    3.20
 -10   0  -8  201.08    9.80
 -10   0  -8  202.18   10.20
 -10   0  -8  223.18   13.00
 -10   0  -8  213.58   10.90
 -10   0  -8  225.98   12.50
 -10   0  -8  211.08    9.90
 -10   0  -8  202.08   10.80
  10   0   8  192.48   12.20
  10   0   8  211.28   10.50
  10   0   8  212.58    9.70
  10   0   8  193.78   11.20
  10   0   8  236.48   10.50
  10   0   8  199.98    8.10
  10   0   8  213.58   10.00
  -9   0  -8   -3.60    2.70
  -9   0  -8    0.70    3.90
  -9   0  -8   -4.60    2.70
  -9   0  -8   -1.40    3.50
  -9   0  -8    3.40    3.40
  -9   0  -8    3.00    3.70
   9   0   8    4.00    3.60
   9   0   8    8.70    3.70
   9   0   8   -3.80    2.40
   9   0   8    0.60    3.10
   9   0   8   -2.40    2.10
   9   0   8   -0.80    3.10
  -8   0  -8   32.70    5.60
  -8   0  -8   41.40    5.60
  -8   0  -8   54.19    7.20
  -8   0  -8   43.00    6.20
  -8   0  -8   61.69    8.00
  -8   0  -8   49.99    5.60
  -8   0  -8   52.19    7.20
   8   0   8   44.60    5.60
   8   0   8   39.10    5.30
   8   0   8   39.00    6.00
   8   0   8   42.10    6.00
   8   0   8   63.59    6.20
   8   0   8   47.90    5.30
   8   0   8   50.59    6.20
  -7   0  -8    0.10    2.50
  -7   0  -8   -5.20    2.70
  -7   0  -8    1.30    3.00
  -7   0  -8   -3.00    2.50
  -7   0  -8   -2.60    2.00
  -7   0  -8    3.30    3.10
  -7   0  -8   -1.90    2.40
   7   0   8   -2.00    2.30
   7   0   8   -1.20    2.40
   7   0   8    2.20    2.50
   7   0   8   -3.80    2.50
   7   0   8   -2.60    2.30
   7   0   8    4.90    3.50
   7   0   8    1.40    2.30
  -6   0  -8  256.57   12.20
  -6   0  -8  278.97   12.50
  -6   0  -8  274.07   10.70
  -6   0  -8  289.07   11.90
  -6   0  -8  285.17   10.70
  -6   0  -8  273.37   10.80
  -6   0  -8  248.38   11.20
   6   0   8  275.57   11.20
   6   0   8  290.47   12.90
   6   0   8  266.27   11.10
   6   0   8  297.47   11.40
   6   0   8  283.57   10.60
   6   0   8  282.37   12.60
   6   0   8  292.07   11.40
  -5   0  -8   -1.80    2.30
  -5   0  -8   -1.50    2.30
  -5   0  -8    3.30    3.50
  -5   0  -8    0.90    2.30
  -5   0  -8   -0.20    2.20
  -5   0  -8    0.40    2.70
  -5   0  -8    2.00    2.80
   5   0   8    6.30    3.80
   5   0   8   -4.70    2.10
   5   0   8   -0.90    2.40
   5   0   8    1.50    2.80
   5   0   8   -5.00    2.30
   5   0   8   -1.50    2.40
   5   0   8    0.80    2.60
  -4   0  -8 1065.69   25.00
  -4   0  -8 1081.89   26.50
  -4   0  -8 1061.59   26.70
  -4   0  -8 1079.59   25.20
  -4   0  -8 1017.80   26.60
  -4   0  -8 1077.39   25.10
  -4   0  -8 1071.29   26.50
   4   0   8 1038.70   21.00
   4   0   8 1066.59   25.20
   4   0   8 1080.09   25.60
   4   0   8 1082.79   26.00
   4   0   8 1045.20   28.00
   4   0   8 1020.80   25.40
   4   0   8 1066.29   26.90
   4   0   8 1019.50   25.30
  -3   0  -8   -1.30    2.30
  -3   0  -8    2.40    2.40
  -3   0  -8    2.40    2.60
  -3   0  -8    0.40    2.70
  -3   0  -8   -1.20    2.40
  -3   0  -8    1.50    2.50
  -3   0  -8   -0.30    2.30
   3   0   8    0.80    2.90
   3   0   8    6.50    3.00
   3   0   8   -1.10    2.30
   3   0   8    2.00    3.20
   3   0   8    1.70    2.60
   3   0   8    1.90    2.70
   3   0   8   -0.30    2.30
  -2   0  -8  911.21   21.70
  -2   0  -8  845.32   21.20
  -2   0  -8  893.91   21.70
  -2   0  -8  929.41   22.50
  -2   0  -8  885.11   22.80
  -2   0  -8  856.41   22.70
  -2   0  -8  915.41   23.00
   2   0   8  877.31   21.90
   2   0   8  880.01   21.90
   2   0   8  887.11   22.20
   2   0   8  874.81   24.20
   2   0   8  890.31   22.40
   2   0   8  875.51   22.00
  -1   0  -8    2.30    2.60
  -1   0  -8   -1.30    2.90
  -1   0  -8    1.80    2.60
  -1   0  -8    0.70    2.90
  -1   0  -8   -0.80    2.30
  -1   0  -8   -0.60    2.10
  -1   0  -8    1.00    2.10
   1   0   8   -2.40    2.30
   1   0   8    0.50    2.40
   1   0   8    1.10    2.20
   1   0   8    0.40    2.00
   1   0   8   -0.80    2.00
   1   0   8   -1.50    2.10
   1   0   8   -0.90    2.80
   0   0  -8  122.69    6.50
   0   0  -8  131.19    7.20
   0   0  -8  132.49    7.10
   0   0  -8  122.39    7.10
   0   0  -8  130.99    9.80
   0   0  -8  119.39    7.40
   0   0  -8  125.39    6.70
   0   0   8  136.19    7.40
   0   0   8  113.99    7.70
   0   0   8  137.79    7.30
   0   0   8  130.39    7.10
   0   0   8  130.69    8.10
   0   0   8  124.39    6.70
   1   0  -8    1.50    2.30
   1   0  -8    4.60    2.30
   1   0  -8    7.00    2.40
   1   0  -8    2.50    2.70
   1   0  -8    5.30    2.90
   1   0  -8    1.40    2.60
   1   0  -8    4.70    3.10
  -1   0   8    1.50    2.90
  -1   0   8    4.60    2.20
  -1   0   8    4.30    2.30
  -1   0   8    3.40    2.40
  -1   0   8    2.70    2.60
  -1   0   8    5.00    2.50
  -1   0   8    8.40    3.00
   2   0  -8 2502.75   53.29
   2   0  -8 2604.94   49.90
   2   0  -8 2543.15   49.80
   2   0  -8 2519.45   49.50
   2   0  -8 2557.34   49.60
   2   0  -8 2498.35   50.89
  -2   0   8 2566.14   51.49
  -2   0   8 2600.14   50.49
  -2   0   8 2575.34   47.60
  -2   0   8 2530.75   49.99
  -2   0   8 2532.35   50.09
  -2   0   8 2528.55   50.19
   3   0  -8   -0.70    1.90
   3   0  -8    0.50    2.00
   3   0  -8    3.30    2.30
   3   0  -8    3.80    1.60
   3   0  -8    3.00    2.70
   3   0  -8   -2.30    2.10
   3   0  -8   -2.50    2.10
  -3   0   8   -0.70    1.80
  -3   0   8   -2.10    2.40
  -3   0   8   -0.30    2.00
  -3   0   8   -0.40    2.50
  -3   0   8    2.90    2.50
   4   0  -8   88.99    5.50
   4   0  -8   93.39    6.10
   4   0  -8   94.29    5.70
   4   0  -8   99.79    5.80
   4   0  -8   86.29    5.10
   4   0  -8   95.19    6.20
   4   0  -8   92.99    3.40
  -4   0   8   88.79    5.90
  -4   0   8   78.89    5.80
  -4   0   8   93.69    5.70
  -4   0   8  106.79    6.10
  -4   0   8   91.59    5.80
  -4   0   8  103.99    6.10
   5   0  -8   -2.10    1.70
   5   0  -8   -1.00    2.50
   5   0  -8   -1.30    1.60
   5   0  -8    1.50    2.00
   5   0  -8    0.60    2.00
   5   0  -8    0.10    2.10
  -5   0   8   -0.40    2.00
  -5   0   8   -0.60    2.20
  -5   0   8    0.80    2.10
  -5   0   8    1.70    2.10
  -5   0   8   -4.40    2.00
  -5   0   8   -0.60    2.20
   6   0  -8  596.84   15.40
   6   0  -8  609.04   18.00
   6   0  -8  550.84   13.90
   6   0  -8  571.84   15.20
   6   0  -8  588.04   16.20
  -6   0   8  572.34   15.30
  -6   0   8  596.34   15.30
  -6   0   8  578.94   15.40
  -6   0   8  582.84   15.40
  -6   0   8  588.34   15.60
  -6   0   8  595.24   15.90
   7   0  -8    1.10    1.90
   7   0  -8   -1.70    1.20
   7   0  -8   -0.30    1.90
   7   0  -8   -2.60    1.50
   7   0  -8   -1.20    1.50
  -7   0   8   -2.30    1.70
  -7   0   8    1.20    2.30
  -7   0   8    2.90    2.10
  -7   0   8    2.20    1.80
  -7   0   8   -0.10    2.00
  -7   0   8    1.70    2.00
   8   0  -8   32.30    4.60
   8   0  -8   20.10    2.00
   8   0  -8   20.70    2.10
   8   0  -8   25.20    3.80
   8   0  -8   24.00    3.60
   8   0  -8   24.60    3.50
  -8   0   8   29.70    3.80
  -8   0   8   24.60    3.40
  -8   0   8   24.30    3.30
  -8   0   8   23.80    3.50
  -8   0   8   23.00    3.80
  -8   0   8   20.80    3.10
   9   0  -8   -0.30    1.90
   9   0  -8    0.60    2.10
   9   0  -8   -1.10    1.70
   9   0  -8   -0.60    1.70
  -9   0   8   -0.70    1.60
  -9   0   8   -0.70    2.10
  -9   0   8   -0.40    1.80
  -9   0   8    0.40    2.00
  -9   0   8   -1.70    1.90
  -9   0   8   -0.30    1.90
  10   0  -8   34.00    4.10
  10   0  -8   35.30    4.40
  10   0  -8   42.50    4.90
  10   0  -8   28.30    4.10
 -10   0   8   33.90    4.10
 -10   0   8   37.20    4.20
 -10   0   8   28.90    4.00
 -10   0   8   31.60    3.80
 -10   0   8   37.40    4.90
 -10   0   8   29.20    4.10
  11   0  -8    0.20    2.10
  11   0  -8    2.60    2.30
  11   0  -8    2.50    2.40
  11   0  -8   -1.70    1.40
 -11   0   8    0.30    2.70
 -11   0   8    2.00    2.10
 -11   0   8    1.60    2.60
 -11   0   8    1.90    2.30
 -11   0   8   -0.20    2.10
 -11   0   8   -1.70    2.00
  12   0  -8   86.49    9.90
  12   0  -8   67.99    5.10
  12   0  -8   63.79    4.90
 -12   0   8   68.99    4.90
 -12   0   8   63.39    5.00
 -12   0   8   75.49    5.20
 -12   0   8   78.79    5.20
 -12   0   8   70.69    5.30
 -12   0   8   70.19    6.20
  13   0  -8   -3.80    1.80
  13   0  -8   -0.80    1.60
  13   0  -8    1.90    2.10
  13   0  -8    1.30    2.20
 -13   0   8    0.90    2.10
 -13   0   8   -5.90    2.20
 -13   0   8    0.60    1.90
 -13   0   8    3.20    2.80
 -13   0   8    0.50    2.00
 -13   0   8    1.00    2.10
  14   0  -8   24.90    3.30
  14   0  -8   31.40    3.60
  14   0  -8   30.50    3.70
  14   0  -8   24.30    3.50
 -14   0   8   24.50    3.30
 -14   0   8   30.50    3.60
 -14   0   8   28.00    3.80
 -14   0   8   27.90    4.50
 -14   0   8   30.20    4.00
 -14   0   8   28.60    3.90
  15   0  -8    3.60    1.90
  15   0  -8    2.00    2.10
 -15   0   8    5.30    2.50
 -15   0   8   -2.20    1.90
 -15   0   8    3.70    2.00
 -15   0   8    3.50    3.40
 -16   0   8  276.77   13.90
 -16   0   8  282.77   12.40
 -16   0   8  262.37    9.80
 -17   0   8    4.10    4.30
 -17   0   8   -1.80    2.30
 -18   0   8    0.00    2.70
 -18   0   8    2.50    3.10
 -18   0   8    6.90    3.70
 -15   0  -9   -0.50    3.20
 -15   0  -9    2.90    5.30
 -15   0  -9    1.20    5.20
 -15   0  -9    2.70    3.80
 -15   0  -9    0.70    3.00
 -15   0  -9    9.70    4.90
 -15   0  -9   -2.10    3.20
  15   0   9    1.30    2.70
  15   0   9    0.40    4.30
  15   0   9    5.70    4.00
 -14   0  -9    0.60    3.20
 -14   0  -9    0.50    3.70
 -14   0  -9    1.30    3.60
 -14   0  -9    4.80    4.30
 -14   0  -9    0.80    4.90
 -14   0  -9   -1.70    4.30
 -14   0  -9   -0.20    4.40
  14   0   9   -0.30    3.40
  14   0   9    1.60    3.60
  14   0   9    1.80    2.20
  14   0   9    0.00    4.00
 -13   0  -9   12.70    5.10
 -13   0  -9   17.60    5.80
 -13   0  -9   15.00    4.50
 -13   0  -9   26.50    5.40
 -13   0  -9   14.30    4.00
 -13   0  -9   13.10    4.40
 -13   0  -9   12.70    4.00
  13   0   9    9.70    4.90
  13   0   9   15.50    4.20
 -12   0  -9    3.70    3.20
 -12   0  -9    5.50    3.50
 -12   0  -9   -3.10    3.60
 -12   0  -9    0.80    2.80
 -12   0  -9   -3.50    4.50
 -12   0  -9   -5.00    3.20
 -12   0  -9   -2.00    3.50
  12   0   9   -2.40    3.10
  12   0   9    3.30    3.10
  12   0   9    2.00    1.80
  12   0   9    1.80    3.00
 -11   0  -9   85.09    7.20
 -11   0  -9   53.39    7.50
 -11   0  -9   66.89    9.20
 -11   0  -9   78.39    6.70
 -11   0  -9   77.39    8.10
 -11   0  -9   80.09    7.80
 -11   0  -9   90.69    8.30
  11   0   9   58.59    8.30
  11   0   9   81.99    7.70
  11   0   9   81.79    7.20
  11   0   9   79.49    7.30
  11   0   9   76.29    4.70
  11   0   9   78.49    7.40
  11   0   9   84.29    7.40
 -10   0  -9    0.80    2.90
 -10   0  -9   -5.50    3.20
 -10   0  -9    5.40    4.10
 -10   0  -9   -0.60    3.40
 -10   0  -9    0.90    2.40
 -10   0  -9   -1.90    3.20
 -10   0  -9   -3.70    3.10
  10   0   9    2.50    3.40
  10   0   9    0.40    2.80
  10   0   9   -1.90    2.80
  10   0   9    1.30    2.50
  10   0   9    2.50    3.90
  10   0   9    2.40    3.10
  -9   0  -9  158.78   10.00
  -9   0  -9  161.58    9.10
  -9   0  -9  159.18    9.40
  -9   0  -9  155.58   10.00
  -9   0  -9  161.28   11.20
  -9   0  -9  147.89    9.00
  -9   0  -9  153.18   11.20
   9   0   9  158.58   11.00
   9   0   9  148.79    9.50
   9   0   9  167.88    9.20
   9   0   9  157.68    8.10
   9   0   9  136.69   10.20
   9   0   9  151.88    9.10
   9   0   9  158.78    9.60
  -8   0  -9   -3.00    3.10
  -8   0  -9   -0.10    3.10
  -8   0  -9    2.30    3.80
  -8   0  -9    2.30    3.70
  -8   0  -9   -3.80    2.70
  -8   0  -9    1.30    3.00
  -8   0  -9    2.30    2.90
   8   0   9   -3.70    2.70
   8   0   9    0.80    2.90
   8   0   9   -3.60    3.10
   8   0   9   -0.30    3.40
   8   0   9   -0.50    2.50
   8   0   9    2.80    3.10
   8   0   9    3.30    2.70
  -7   0  -9  357.96   15.20
  -7   0  -9  340.97   14.00
  -7   0  -9  353.56   15.30
  -7   0  -9  370.96   13.40
  -7   0  -9  383.26   13.40
  -7   0  -9  357.86   13.10
  -7   0  -9  355.86   14.30
   7   0   9  336.57   13.50
   7   0   9  345.67   13.30
   7   0   9  346.87   15.10
   7   0   9  363.66   15.40
   7   0   9  358.76   13.60
   7   0   9  337.37   12.40
   7   0   9  347.47   13.50
  -6   0  -9    3.40    3.40
  -6   0  -9   -2.10    2.20
  -6   0  -9   -1.10    2.40
  -6   0  -9   -1.10    3.20
  -6   0  -9   -0.50    2.30
  -6   0  -9   -4.10    2.40
  -6   0  -9   -1.80    2.40
   6   0   9    1.80    3.00
   6   0   9   -0.30    2.70
   6   0   9   -1.60    3.50
   6   0   9    1.10    2.60
   6   0   9   -0.20    2.70
   6   0   9    4.80    3.50
   6   0   9    1.10    2.80
  -5   0  -9  968.70   25.90
  -5   0  -9  989.10   26.70
  -5   0  -9 1016.80   24.80
  -5   0  -9  978.40   24.40
  -5   0  -9  961.30   25.90
  -5   0  -9  979.70   24.50
  -5   0  -9  967.80   26.50
   5   0   9  974.90   26.50
   5   0   9  963.10   27.60
   5   0   9  976.40   25.20
   5   0   9 1001.00   25.20
   5   0   9 1005.80   25.20
   5   0   9 1013.10   24.80
   5   0   9  913.91   24.90
  -4   0  -9    0.10    3.00
  -4   0  -9   -1.20    2.00
  -4   0  -9    0.90    2.40
  -4   0  -9   -2.20    2.40
  -4   0  -9   -2.10    2.80
  -4   0  -9   -1.00    2.40
  -4   0  -9   -0.40    2.70
   4   0   9   -3.50    2.90
   4   0   9   -1.00    2.60
   4   0   9   -1.50    2.50
   4   0   9    1.70    2.70
   4   0   9   -0.10    2.00
   4   0   9   -1.30    2.30
   4   0   9   -0.10    2.60
  -3   0  -9 1039.50   26.40
  -3   0  -9 1036.40   26.20
  -3   0  -9 1030.80   26.50
  -3   0  -9 1042.70   25.20
  -3   0  -9 1000.20   24.70
  -3   0  -9 1020.00   24.80
  -3   0  -9 1088.69   26.90
   3   0   9  993.50   25.80
   3   0   9 1008.70   21.60
   3   0   9 1023.40   25.50
   3   0   9 1057.09   25.70
   3   0   9 1000.60   25.50
   3   0   9 1043.50   25.40
   3   0   9  997.80   28.00
  -2   0  -9    1.80    2.70
  -2   0  -9    1.50    3.20
  -2   0  -9    2.90    3.10
  -2   0  -9    1.10    2.80
  -2   0  -9    1.90    2.50
  -2   0  -9    1.20    2.80
  -2   0  -9    3.60    3.50
   2   0   9   -1.10    2.90
   2   0   9    4.80    3.70
   2   0   9    3.00    3.00
   2   0   9    3.00    3.30
   2   0   9   -0.90    2.70
   2   0   9   -2.10    2.70
  -1   0  -9  174.88    9.00
  -1   0  -9  174.08    8.30
  -1   0  -9  182.18    9.50
  -1   0  -9  182.18    8.80
  -1   0  -9  163.78    9.20
  -1   0  -9  185.68    8.70
  -1   0  -9  166.68    8.50
   1   0   9  156.08    8.80
   1   0   9  181.78    8.90
   1   0   9  186.68    9.00
   1   0   9  171.08    8.80
   1   0   9  165.98    8.60
   1   0   9  177.48   10.20
   1   0   9  155.88    8.60
   0   0  -9    2.90    2.90
   0   0  -9    2.80    2.90
   0   0  -9    2.50    2.80
   0   0  -9    2.30    2.60
   0   0  -9   -1.00    1.90
   0   0  -9    2.60    3.10
   0   0  -9   -0.40    2.70
   0   0   9   -0.50    2.10
   0   0   9    2.40    2.50
   0   0   9    1.00    2.60
   0   0   9   -1.90    2.70
   0   0   9    2.00    2.50
   0   0   9    3.20    2.60
   0   0   9    0.90    3.10
   1   0  -9   97.79    6.50
   1   0  -9  106.89    7.10
   1   0  -9  104.29    6.70
   1   0  -9  100.69    7.10
   1   0  -9  114.29    6.50
   1   0  -9  105.39    6.10
   1   0  -9  112.19    6.80
  -1   0   9   87.59    6.80
  -1   0   9   90.09    9.40
  -1   0   9  114.39    7.10
  -1   0   9  110.49    6.80
  -1   0   9  107.09    6.90
  -1   0   9  119.19    7.20
  -1   0   9  102.79    7.80
   2   0  -9   -0.70    2.30
   2   0  -9    0.40    2.50
   2   0  -9    0.70    2.40
   2   0  -9    2.10    1.90
   2   0  -9    0.60    2.20
   2   0  -9   -0.20    2.40
   2   0  -9   -3.70    2.30
  -2   0   9   -1.20    1.90
  -2   0   9    1.90    2.80
  -2   0   9   -0.60    2.30
  -2   0   9   -0.10    1.80
  -2   0   9   -1.50    2.70
  -2   0   9    0.30    2.70
   3   0  -9    5.70    2.40
   3   0  -9    4.60    2.30
   3   0  -9    5.50    2.00
   3   0  -9    2.50    2.50
   3   0  -9    5.30    3.10
   3   0  -9    4.30    2.50
   3   0  -9    6.40    2.60
  -3   0   9    5.30    2.70
  -3   0   9    2.80    2.40
  -3   0   9    8.20    2.80
  -3   0   9    6.80    3.30
  -3   0   9    6.50    2.60
  -3   0   9    5.60    2.90
   4   0  -9    0.70    2.00
   4   0  -9   -4.60    1.90
   4   0  -9    1.10    1.90
   4   0  -9   -0.40    1.20
   4   0  -9    0.30    2.10
   4   0  -9    1.10    2.40
   4   0  -9   -1.90    1.90
  -4   0   9   -2.20    2.10
  -4   0   9   -0.90    1.70
  -4   0   9   -1.40    2.30
  -4   0   9    4.10    2.80
  -4   0   9    0.10    2.10
  -4   0   9    5.40    2.40
   5   0  -9 1056.69   24.60
   5   0  -9 1035.30   24.50
   5   0  -9 1049.00   23.60
   5   0  -9 1066.59   25.70
   5   0  -9 1083.59   25.60
   5   0  -9 1048.00   23.10
  -5   0   9 1089.59   24.90
  -5   0   9 1084.09   24.80
  -5   0   9 1048.70   24.80
  -5   0   9 1085.79   25.40
  -5   0   9 1053.99   24.70
  -5   0   9 1059.39   25.30
   6   0  -9   -0.70    2.10
   6   0  -9    2.30    2.40
   6   0  -9   -1.70    2.20
   6   0  -9   -2.70    1.80
   6   0  -9    0.60    2.30
   6   0  -9    1.00    1.80
  -6   0   9    0.90    2.10
  -6   0   9   -1.90    1.70
  -6   0   9   -4.30    1.80
  -6   0   9    0.80    2.00
  -6   0   9   -0.70    1.70
  -6   0   9   -0.20    2.40
   7   0  -9    0.20    1.80
   7   0  -9   -1.10    2.00
   7   0  -9   -0.50    1.60
   7   0  -9   -0.70    2.40
   7   0  -9   -1.80    1.50
  -7   0   9   -2.70    2.10
  -7   0   9    0.00    2.20
  -7   0   9   -0.40    2.40
  -7   0   9    3.10    2.40
  -7   0   9   -1.80    2.20
  -7   0   9    0.60    2.20
   8   0  -9   -1.60    1.30
   8   0  -9   -1.50    1.70
   8   0  -9   -0.30    2.00
   8   0  -9   -0.90    2.30
   8   0  -9    0.60    2.20
  -8   0   9   -0.60    2.00
  -8   0   9    0.20    2.30
  -8   0   9    1.80    2.10
  -8   0   9    0.20    2.20
  -8   0   9   -1.80    1.90
  -8   0   9   -3.50    1.70
   9   0  -9   30.40    4.00
   9   0  -9   32.00    4.50
   9   0  -9   32.40    4.50
   9   0  -9   31.60    4.20
  -9   0   9   26.40    3.70
  -9   0   9   31.30    4.00
  -9   0   9   36.70    4.70
  -9   0   9   24.60    3.90
  -9   0   9   30.40    4.10
  -9   0   9   30.70    4.40
  10   0  -9   -3.20    2.00
  10   0  -9    3.40    2.50
  10   0  -9    0.20    2.00
  10   0  -9    1.50    2.50
 -10   0   9   -1.80    2.20
 -10   0   9    1.70    2.80
 -10   0   9    2.30    2.50
 -10   0   9    4.00    2.60
 -10   0   9   -1.80    2.10
 -10   0   9   -2.00    2.40
  11   0  -9   -0.10    2.50
  11   0  -9    5.10    2.90
  11   0  -9    3.70    2.70
  11   0  -9    0.70    2.30
 -11   0   9    4.50    2.40
 -11   0   9    0.20    2.50
 -11   0   9    4.30    2.60
 -11   0   9    2.60    2.40
 -11   0   9    4.00    3.10
 -11   0   9    3.70    2.60
  12   0  -9    2.30    1.70
  12   0  -9    1.20    2.30
  12   0  -9   -0.20    2.20
  12   0  -9   -0.30    2.20
 -12   0   9    0.80    2.20
 -12   0   9    0.10    2.10
 -12   0   9    5.50    3.40
 -12   0   9    3.20    2.50
 -12   0   9    1.20    2.40
 -12   0   9   -0.20    2.00
  13   0  -9   -0.10    2.30
  13   0  -9    0.20    2.50
  13   0  -9    1.90    2.60
  13   0  -9   -2.30    2.20
 -13   0   9   -0.80    2.20
 -13   0   9   -3.30    2.00
 -13   0   9    2.50    2.90
 -13   0   9    6.10    2.60
 -13   0   9    2.20    2.40
  14   0  -9    3.00    2.10
  14   0  -9    0.90    2.10
  14   0  -9   -0.20    2.20
  14   0  -9    1.40    2.40
 -14   0   9    3.30    2.20
 -14   0   9    1.40    2.60
 -14   0   9   -1.50    2.50
 -14   0   9    2.50    2.30
 -14   0   9    2.80    2.10
 -14   0   9    2.40    2.10
  15   0  -9    0.20    2.10
  15   0  -9   -0.90    2.10
 -15   0   9    1.30    2.20
 -15   0   9   -2.30    2.70
 -15   0   9    0.40    3.30
 -15   0   9   -3.90    2.20
 -15   0   9    2.00    2.30
 -15   0   9   -2.00    2.30
  16   0  -9    1.10    1.80
  16   0  -9    1.00    2.10
 -16   0   9    5.30    2.20
 -16   0   9    2.00    3.80
 -16   0   9    1.50    2.40
 -16   0   9    2.50    1.60
 -16   0   9   -2.70    3.70
 -17   0   9   -0.40    2.30
 -17   0   9   -0.10    3.60
 -17   0   9   -2.10    3.50
 -14   0 -10   41.80    6.20
 -14   0 -10   22.20    5.90
 -14   0 -10   20.10    5.40
 -14   0 -10   29.10    5.40
 -14   0 -10   24.00    6.90
 -14   0 -10   18.50    4.60
 -14   0 -10   14.20    5.80
  14   0  10   28.20    5.90
 -13   0 -10    1.60    3.60
 -13   0 -10    4.80    3.60
 -13   0 -10    1.30    3.50
 -13   0 -10    9.10    4.50
 -13   0 -10   -0.10    3.20
  13   0  10   -5.80    2.90
  13   0  10   -1.00    1.60
  13   0  10   -1.70    1.90
  13   0  10   -0.20    3.20
 -12   0 -10   32.30    5.70
 -12   0 -10   33.70    6.40
 -12   0 -10   26.50    6.50
 -12   0 -10   34.00    5.90
 -12   0 -10   39.70    6.50
 -12   0 -10   20.60    5.90
 -12   0 -10   22.50    4.80
  12   0  10   37.90    6.10
  12   0  10   36.90    7.60
 -11   0 -10    0.40    3.20
 -11   0 -10    3.30    4.00
 -11   0 -10    2.50    3.70
 -11   0 -10    2.50    3.90
 -11   0 -10   -5.60    2.90
 -11   0 -10   -2.90    3.40
 -11   0 -10   -0.50    3.90
  11   0  10    5.60    4.00
  11   0  10    0.60    2.40
  11   0  10   -3.20    1.90
  11   0  10   -0.40    3.50
  11   0  10    2.10    3.10
 -10   0 -10    5.80    4.00
 -10   0 -10   -0.80    3.80
 -10   0 -10    9.30    4.40
 -10   0 -10    2.50    2.60
 -10   0 -10    3.50    4.40
 -10   0 -10    1.40    3.10
 -10   0 -10    2.50    3.40
  10   0  10   -2.00    2.90
  10   0  10    3.70    3.30
  10   0  10    4.20    3.40
  10   0  10    2.00    3.60
  10   0  10    2.60    2.70
  10   0  10    6.60    3.90
  10   0  10    3.40    3.40
  -9   0 -10    1.70    3.90
  -9   0 -10   -1.10    2.80
  -9   0 -10   -0.70    3.00
  -9   0 -10   -1.10    3.60
  -9   0 -10    3.50    3.40
  -9   0 -10   -2.50    2.40
  -9   0 -10    5.90    3.80
   9   0  10    1.40    3.10
   9   0  10   -3.50    3.30
   9   0  10   -0.20    3.00
   9   0  10    2.70    3.20
   9   0  10    4.20    3.30
   9   0  10   -0.90    2.90
  -8   0 -10    8.20    4.70
  -8   0 -10    5.40    3.70
  -8   0 -10    6.70    4.40
  -8   0 -10   11.10    4.10
  -8   0 -10    1.40    3.50
  -8   0 -10    8.40    4.30
  -8   0 -10    4.10    3.20
   8   0  10    7.10    3.90
   8   0  10   12.00    3.60
   8   0  10    3.10    4.80
   8   0  10   13.60    4.40
   8   0  10   -0.50    3.60
   8   0  10    8.80    4.80
   8   0  10    1.80    3.80
  -7   0 -10   -7.70    3.10
  -7   0 -10   -3.90    3.00
  -7   0 -10   -2.80    2.70
  -7   0 -10   -2.00    3.00
  -7   0 -10   -1.00    2.80
  -7   0 -10    1.00    3.20
  -7   0 -10   -0.10    3.10
   7   0  10    1.70    3.40
   7   0  10    0.00    3.40
   7   0  10   -1.10    2.80
   7   0  10   -4.50    2.80
   7   0  10    2.20    3.50
   7   0  10   -5.40    2.30
   7   0  10   -1.70    2.40
  -6   0 -10  146.59    9.80
  -6   0 -10  150.98    9.10
  -6   0 -10  157.08   11.50
  -6   0 -10  171.38   10.70
  -6   0 -10  143.19    8.60
  -6   0 -10  164.98   10.50
  -6   0 -10  162.78    8.90
   6   0  10  148.69    9.00
   6   0  10  155.68   10.90
   6   0  10  149.99    8.70
   6   0  10  172.08   10.60
   6   0  10  134.59    9.10
   6   0  10  155.28    9.10
  -5   0 -10   -0.40    2.70
  -5   0 -10    0.50    2.60
  -5   0 -10   -0.80    2.60
  -5   0 -10    3.80    3.40
  -5   0 -10   -2.10    2.80
  -5   0 -10   -4.00    2.60
  -5   0 -10    0.50    2.70
   5   0  10   -2.50    2.70
   5   0  10    1.70    2.80
   5   0  10   -2.30    1.60
   5   0  10   -1.00    2.40
   5   0  10   -3.40    2.70
   5   0  10    1.00    2.70
   5   0  10    0.00    2.20
   5   0  10    1.90    4.20
  -4   0 -10   94.89    6.80
  -4   0 -10   79.29    7.40
  -4   0 -10   74.79    6.40
  -4   0 -10   86.69    7.50
  -4   0 -10   75.49    7.00
  -4   0 -10   65.69    6.70
  -4   0 -10   75.19    6.50
   4   0  10   75.99    4.40
   4   0  10   77.59    7.10
   4   0  10   81.49    6.80
   4   0  10   58.49    6.10
   4   0  10   88.69    7.00
   4   0  10   69.29    6.70
   4   0  10   85.49    7.00
   4   0  10   72.69    8.50
  -3   0 -10   -1.80    1.70
  -3   0 -10    0.80    3.20
  -3   0 -10   -0.50    2.60
  -3   0 -10    1.10    2.90
  -3   0 -10   -0.60    2.10
  -3   0 -10   -0.10    2.60
   3   0  10    1.90    3.10
   3   0  10   -0.70    2.60
   3   0  10    0.30    2.60
   3   0  10   -1.30    1.90
   3   0  10    1.60    3.00
   3   0  10   -3.90    2.60
   3   0  10    2.10    3.50
   3   0  10    2.70    3.20
  -2   0 -10 2524.35   52.89
  -2   0 -10 2441.06   50.89
  -2   0 -10 2538.05   51.09
  -2   0 -10 2481.05   51.49
  -2   0 -10 2502.15   52.39
  -2   0 -10 2467.15   50.89
   2   0  10 2533.95   51.69
   2   0  10 2485.45   52.09
   2   0  10 2497.65   51.59
   2   0  10 2425.86   51.49
   2   0  10 2495.15   51.79
   2   0  10 2372.36   54.39
   2   0  10 2484.25   51.69
  -1   0 -10    0.00    2.50
  -1   0 -10    1.70    2.70
  -1   0 -10   -0.20    2.30
  -1   0 -10    0.10    3.00
  -1   0 -10    1.80    2.80
  -1   0 -10   -5.40    3.20
  -1   0 -10   -2.80    1.90
   1   0  10   12.60    6.30
   1   0  10    1.60    2.60
   1   0  10   -1.60    2.70
   1   0  10   -3.10    2.60
   1   0  10   -2.00    2.00
   1   0  10   -3.90    2.10
   1   0  10   -0.70    2.80
   0   0 -10  117.69    7.20
   0   0 -10  117.89    7.60
   0   0 -10  113.19    7.90
   0   0 -10  106.39    6.60
   0   0 -10  125.19    7.10
   0   0 -10  117.79    7.50
   0   0  10  119.59    7.50
   0   0  10  119.59    7.50
   0   0  10  108.69    8.30
   0   0  10  107.09    7.20
   0   0  10  135.49    7.00
   0   0  10  119.49    7.40
   1   0 -10   -3.40    1.90
   1   0 -10    1.00    2.60
   1   0 -10   -0.60    2.20
   1   0 -10    2.30    2.50
   1   0 -10    4.10    3.30
   1   0 -10    0.40    2.00
   1   0 -10   -1.50    1.90
  -1   0  10    3.80    3.20
  -1   0  10   -0.80    2.50
  -1   0  10   -3.00    2.10
  -1   0  10   -1.30    2.00
  -1   0  10   -0.50    1.70
  -1   0  10    0.90    2.30
   2   0 -10  646.84   15.90
   2   0 -10  648.64   17.90
   2   0 -10  650.03   17.80
   2   0 -10  609.44   18.70
   2   0 -10  634.54   17.70
   2   0 -10  666.23   17.90
   2   0 -10  646.24   19.00
  -2   0  10  622.74   18.10
  -2   0  10  636.24   18.40
  -2   0  10  651.83   19.90
  -2   0  10  647.04   18.30
  -2   0  10  623.94   18.10
   3   0 -10   -0.40    2.70
   3   0 -10   -0.30    1.90
   3   0 -10    0.40    2.30
   3   0 -10    0.70    2.80
   3   0 -10    3.60    2.70
   3   0 -10   -0.90    1.50
   3   0 -10    1.70    2.40
  -3   0  10    2.80    2.40
  -3   0  10   -1.40    2.50
  -3   0  10    1.80    2.40
  -3   0  10    0.40    1.90
  -3   0  10   -0.50    2.60
  -3   0  10   -1.10    2.40
   4   0 -10  576.84   13.10
   4   0 -10  598.64   16.80
   4   0 -10  559.54   17.60
   4   0 -10  595.54   16.30
   4   0 -10  605.34   16.80
   4   0 -10  571.94   17.50
   4   0 -10  612.64   16.00
  -4   0  10  589.24   17.00
  -4   0  10  570.64   16.90
  -4   0  10  596.94   17.00
  -4   0  10  575.54   17.30
  -4   0  10  620.24   17.20
  -4   0  10  584.04   18.00
   5   0 -10    2.20    2.60
   5   0 -10    3.10    2.60
   5   0 -10    0.00    1.90
   5   0 -10   -0.10    2.80
   5   0 -10    1.30    2.60
   5   0 -10   -1.30    2.30
  -5   0  10   -0.30    2.20
  -5   0  10    2.70    2.70
  -5   0  10    0.70    2.40
  -5   0  10    2.20    2.50
  -5   0  10    0.50    2.80
  -5   0  10    3.50    2.80
   6   0 -10  259.87   10.10
   6   0 -10  265.87   11.00
   6   0 -10  246.58    8.70
   6   0 -10  246.88   10.60
   6   0 -10  254.67   10.00
   6   0 -10  257.27    9.20
  -6   0  10  267.57   10.30
  -6   0  10  254.57   10.80
  -6   0  10  242.98   10.10
  -6   0  10  273.87   10.60
  -6   0  10  263.27   10.90
  -6   0  10  254.17   10.20
   7   0 -10   -2.50    1.90
   7   0 -10   -0.20    1.80
   7   0 -10   -2.30    2.20
   7   0 -10   -4.10    2.00
   7   0 -10    0.10    2.20
   7   0 -10   -2.40    2.40
  -7   0  10    1.50    2.60
  -7   0  10   -1.50    2.90
  -7   0  10    2.00    2.20
  -7   0  10   -0.80    2.30
  -7   0  10   -2.40    2.20
  -7   0  10   -2.20    2.10
   8   0 -10  585.64   17.80
   8   0 -10  603.54   17.00
   8   0 -10  631.04   14.80
   8   0 -10  590.14   16.90
   8   0 -10  647.54   14.90
  -8   0  10  630.64   17.80
  -8   0  10  602.44   17.10
  -8   0  10  620.94   17.10
  -8   0  10  607.74   17.10
  -8   0  10  597.54   16.90
  -8   0  10  634.94   18.40
   9   0 -10    2.70    2.10
   9   0 -10   -1.00    1.40
   9   0 -10   -1.50    2.40
   9   0 -10    1.10    2.10
   9   0 -10   -3.20    1.40
  -9   0  10    2.70    2.50
  -9   0  10   -1.10    2.20
  -9   0  10    1.00    2.60
  -9   0  10   -6.70    2.00
  -9   0  10    0.80    2.40
  -9   0  10    3.40    2.70
  10   0 -10   38.20    5.50
  10   0 -10   33.50    4.60
  10   0 -10   31.10    4.40
  10   0 -10   38.30    5.10
 -10   0  10   29.70    4.30
 -10   0  10   39.00    5.10
 -10   0  10   37.00    4.80
 -10   0  10   34.30    4.60
 -10   0  10   39.90    5.50
 -10   0  10   34.50    5.40
  11   0 -10    3.40    2.90
  11   0 -10   -0.40    2.40
  11   0 -10   -2.00    2.60
  11   0 -10    5.70    2.90
 -11   0  10   -1.60    2.10
 -11   0  10   -3.70    2.30
 -11   0  10    1.30    2.60
 -11   0  10    1.20    2.30
 -11   0  10   -1.40    2.60
  12   0 -10  277.27   10.90
  12   0 -10  260.67   10.70
  12   0 -10  292.27   10.70
  12   0 -10  287.37   10.70
 -12   0  10  285.17   12.20
 -12   0  10  273.27   10.90
 -12   0  10  267.97   10.30
 -12   0  10  277.17   10.50
 -12   0  10  293.47   10.90
 -12   0  10  278.87   10.40
  13   0 -10    1.70    2.70
  13   0 -10    2.50    2.60
  13   0 -10    2.30    2.40
 -13   0  10   -1.60    2.20
 -13   0  10    0.90    2.60
 -13   0  10    3.20    2.50
 -13   0  10    0.10    2.80
 -13   0  10    1.60    3.20
 -13   0  10    2.00    2.80
  14   0 -10   32.20    4.40
  14   0 -10   32.00    4.50
  14   0 -10   37.50    4.80
 -14   0  10   31.70    4.80
 -14   0  10   28.30    4.50
 -14   0  10   35.20    4.50
 -14   0  10   35.60    4.90
 -14   0  10   40.30    5.60
 -14   0  10   22.90    3.90
  15   0 -10   -0.20    1.20
  15   0 -10    4.10    2.50
  15   0 -10    5.00    2.60
  15   0 -10    0.10    2.70
 -15   0  10    3.00    2.70
 -15   0  10    3.80    3.00
 -15   0  10   -1.00    4.00
 -15   0  10   -0.20    2.60
 -15   0  10    2.80    2.70
 -15   0  10   -0.10    2.10
  16   0 -10   94.59    5.60
  16   0 -10   85.49    5.50
 -16   0  10   88.09    5.40
 -16   0  10  107.79    6.00
 -16   0  10   91.99    9.30
 -16   0  10  108.59    8.80
 -16   0  10  101.99    5.60
 -16   0  10   99.89    8.50
 -16   0  10  108.79    5.50
  17   0 -10    1.40    1.90
 -17   0  10    0.80    1.60
 -17   0  10   -0.90    2.60
 -17   0  10   -0.90    4.70
 -17   0  10   10.60    3.60
 -14   0 -11   -9.80    3.00
 -14   0 -11    4.50    4.10
 -14   0 -11    3.60    4.40
 -14   0 -11    1.60    3.90
 -14   0 -11    0.30    3.40
 -14   0 -11   -2.90    4.90
 -14   0 -11   -1.10    5.80
  14   0  11    4.00    3.00
  14   0  11   -5.10    2.20
  14   0  11   -0.30    5.10
 -13   0 -11    0.80    3.70
 -13   0 -11    6.00    3.60
 -13   0 -11    5.80    5.50
 -13   0 -11   -6.20    4.20
 -13   0 -11    0.30    3.40
 -13   0 -11    1.40    4.90
 -13   0 -11    4.40    4.30
  13   0  11    3.20    4.30
  13   0  11   -3.10    2.20
  13   0  11    1.70    2.40
 -12   0 -11   -1.30    4.80
 -12   0 -11    1.40    3.60
 -12   0 -11   -4.30    4.20
 -12   0 -11    2.80    3.40
 -12   0 -11    4.80    3.70
 -12   0 -11   -3.90    3.10
 -12   0 -11   -1.70    4.20
  12   0  11   -0.60    3.50
  12   0  11    9.50    4.90
  12   0  11   -1.40    2.00
 -11   0 -11   20.40    4.80
 -11   0 -11   12.90    4.20
 -11   0 -11   16.80    6.10
 -11   0 -11   10.50    4.70
 -11   0 -11    6.00    3.80
 -11   0 -11   12.70    4.60
 -11   0 -11   13.40    5.80
  11   0  11    7.40    4.40
  11   0  11   18.10    3.80
  11   0  11   11.20    3.80
  11   0  11    7.40    4.00
  11   0  11   11.20    4.40
 -10   0 -11   -0.50    3.60
 -10   0 -11    2.70    3.20
 -10   0 -11   -3.50    3.70
 -10   0 -11    1.70    4.10
 -10   0 -11   -1.00    3.90
 -10   0 -11    1.70    4.50
 -10   0 -11    3.20    3.30
  10   0  11   -1.60    3.30
  10   0  11    3.50    3.70
  10   0  11   -1.70    3.80
  10   0  11   -1.80    3.10
  10   0  11    1.20    2.70
  10   0  11    3.40    3.40
  -9   0 -11   60.09    8.30
  -9   0 -11   77.29    7.90
  -9   0 -11   96.49    9.90
  -9   0 -11   88.09    7.90
  -9   0 -11   65.89    8.40
  -9   0 -11   79.69    7.60
  -9   0 -11   88.19    8.40
   9   0  11   76.49    9.00
   9   0  11   81.69    7.40
   9   0  11   75.59    7.00
   9   0  11   68.99    7.30
   9   0  11   76.99    7.80
   9   0  11   70.89    9.00
   9   0  11   76.69    8.40
  -8   0 -11    2.20    3.40
  -8   0 -11   -0.70    3.20
  -8   0 -11   -1.00    3.10
  -8   0 -11    3.20    4.10
  -8   0 -11   -0.80    3.60
  -8   0 -11   -0.90    3.20
  -8   0 -11    3.00    3.90
   8   0  11   -8.10    2.70
   8   0  11   -0.40    3.00
   8   0  11   -0.40    4.20
   8   0  11    6.40    3.20
   8   0  11   -1.90    3.30
   8   0  11   -1.00    3.30
   8   0  11    4.70    3.90
  -7   0 -11   15.80    5.30
  -7   0 -11   21.50    5.70
  -7   0 -11   11.80    4.30
  -7   0 -11   18.00    5.00
  -7   0 -11   18.00    4.80
  -7   0 -11    6.60    4.50
  -7   0 -11   14.30    4.40
   7   0  11   14.50    4.20
   7   0  11   13.70    4.90
   7   0  11   15.90    5.20
   7   0  11   23.90    5.70
   7   0  11   13.00    5.30
   7   0  11    7.70    4.50
   7   0  11   21.90    5.70
  -6   0 -11    0.30    2.80
  -6   0 -11    2.40    3.20
  -6   0 -11    3.30    3.40
  -6   0 -11    2.40    4.00
  -6   0 -11   -1.80    3.80
  -6   0 -11   -1.90    2.90
  -6   0 -11   -0.50    3.40
   6   0  11   -1.50    3.20
   6   0  11   -0.40    3.40
   6   0  11   -0.30    4.10
   6   0  11    0.20    3.10
   6   0  11   -5.40    3.20
   6   0  11   -0.90    3.20
   6   0  11    1.10    3.00
  -5   0 -11    0.10    3.50
  -5   0 -11   -2.30    3.30
  -5   0 -11   -1.00    3.10
  -5   0 -11    8.60    4.00
  -5   0 -11    1.60    3.20
  -5   0 -11    4.20    3.30
  -5   0 -11    6.50    4.40
   5   0  11    2.30    3.30
   5   0  11   -2.80    3.50
   5   0  11    4.00    3.90
   5   0  11    8.10    5.40
   5   0  11    6.30    4.00
   5   0  11    2.40    3.00
   5   0  11   -2.40    3.80
  -4   0 -11    3.20    3.50
  -4   0 -11   -0.60    3.40
  -4   0 -11   -1.70    2.40
  -4   0 -11    0.90    3.50
  -4   0 -11   -2.50    3.30
  -4   0 -11   -1.40    3.20
  -4   0 -11   -0.40    2.80
   4   0  11   -5.30    2.90
   4   0  11    1.80    3.30
   4   0  11   -1.10    3.30
   4   0  11   -8.50    2.80
   4   0  11   -2.40    2.90
   4   0  11    3.10    3.00
   4   0  11    0.50    2.80
   4   0  11   -2.10    2.00
  -3   0 -11  128.59    8.80
  -3   0 -11  124.99    8.70
  -3   0 -11  126.69    8.40
  -3   0 -11  127.69    8.30
  -3   0 -11  154.98   11.70
  -3   0 -11  117.19    8.00
  -3   0 -11  138.99    9.00
   3   0  11  107.49    8.10
   3   0  11  113.19    8.10
   3   0  11  118.69    8.30
   3   0  11  127.79    8.50
   3   0  11  121.49    8.40
   3   0  11  122.39    6.10
   3   0  11  108.89    8.00
   3   0  11  118.29   10.00
  -2   0 -11   -5.60    2.70
  -2   0 -11    4.60    2.70
  -2   0 -11    2.00    3.00
  -2   0 -11    4.30    3.40
  -2   0 -11   -0.50    2.90
  -2   0 -11    2.20    3.20
  -2   0 -11    2.60    3.30
   2   0  11   -4.60    2.70
   2   0  11   -1.70    3.10
   2   0  11    1.40    3.40
   2   0  11   -0.60    2.10
   2   0  11    2.90    4.00
   2   0  11    4.00    3.00
   2   0  11   -5.50    2.50
  -1   0 -11  249.38   10.90
  -1   0 -11  255.87   11.00
  -1   0 -11  246.88   11.20
  -1   0 -11  244.68   11.80
  -1   0 -11  261.37   12.30
  -1   0 -11  244.98   10.60
  -1   0 -11  236.38   10.60
   1   0  11  238.28   11.10
   1   0  11  236.18   12.90
   1   0  11  254.17   10.70
   1   0  11  246.68   11.00
   1   0  11  232.18   10.90
   1   0  11  240.48   10.90
   0   0 -11   11.30    4.00
   0   0 -11   14.50    3.70
   0   0 -11   21.30    4.20
   0   0 -11   18.70    4.00
   0   0 -11   24.30    4.40
   0   0 -11   16.00    3.30
   0   0 -11   11.70    3.30
   0   0  11   19.20    4.30
   0   0  11   17.40    3.90
   0   0  11   13.50    4.50
   0   0  11   35.20    8.40
   0   0  11   12.90    3.10
   0   0  11   18.40    4.10
   1   0 -11    4.30    3.00
   1   0 -11    4.40    2.60
   1   0 -11   -0.40    2.40
   1   0 -11   -0.30    2.70
   1   0 -11    1.70    2.90
   1   0 -11    1.10    2.60
   1   0 -11    0.20    2.80
  -1   0  11   -0.50    3.20
  -1   0  11    4.90    2.50
  -1   0  11    5.50    3.10
  -1   0  11    3.40    2.30
  -1   0  11    1.30    3.10
  -1   0  11    0.70    2.90
   2   0 -11   -1.80    2.00
   2   0 -11    2.10    2.80
   2   0 -11    0.20    2.80
   2   0 -11   -0.10    1.90
   2   0 -11    3.00    3.10
   2   0 -11   -2.10    2.10
   2   0 -11   -4.90    2.70
  -2   0  11   -0.10    2.70
  -2   0  11   -0.20    3.10
  -2   0  11   -1.10    2.70
  -2   0  11   -1.30    2.40
  -2   0  11   -3.00    1.90
   3   0 -11  289.47   11.30
   3   0 -11  256.97   11.90
   3   0 -11  282.67   11.10
   3   0 -11  301.97   11.00
   3   0 -11  298.67   11.40
   3   0 -11  283.57   11.90
  -3   0  11  281.97   11.60
  -3   0  11  290.67   11.70
  -3   0  11  277.87   11.30
  -3   0  11  301.27   12.90
  -3   0  11  275.97   11.90
  -3   0  11  272.37   11.60
   4   0 -11    1.00    2.20
   4   0 -11   -0.10    2.40
   4   0 -11   -1.00    2.60
   4   0 -11    0.00    2.70
   4   0 -11    1.30    3.10
   4   0 -11    0.10    2.50
  -4   0  11    1.60    2.90
  -4   0  11    0.20    2.50
  -4   0  11    1.00    2.60
  -4   0  11    3.90    3.00
  -4   0  11   -1.50    2.20
  -4   0  11    3.40    3.50
   5   0 -11  608.74   16.10
   5   0 -11  583.24   17.20
   5   0 -11  549.54   18.20
   5   0 -11  560.44   18.00
   5   0 -11  599.64   12.50
   5   0 -11  570.24   16.30
   5   0 -11  596.54   17.30
  -5   0  11  590.44   17.40
  -5   0  11  570.74   17.30
  -5   0  11  589.34   18.20
  -5   0  11  579.04   17.50
  -5   0  11  630.44   19.10
  -5   0  11  564.64   17.40
   6   0 -11    0.90    2.10
   6   0 -11   -1.30    2.80
   6   0 -11   -1.40    2.60
   6   0 -11    1.60    2.60
   6   0 -11   -0.70    2.30
   6   0 -11   -3.80    2.70
  -6   0  11   -5.60    2.30
  -6   0  11   -3.40    2.40
  -6   0  11   -0.30    2.40
  -6   0  11   -2.90    2.80
  -6   0  11    0.30    2.60
  -6   0  11   -5.10    2.40
   7   0 -11  190.18    9.90
   7   0 -11  189.18    8.00
   7   0 -11  201.68    7.70
   7   0 -11  181.78    8.80
   7   0 -11  183.08    9.80
   7   0 -11  164.88    8.70
  -7   0  11  167.88    8.80
  -7   0  11  198.98    9.90
  -7   0  11  175.18    8.90
  -7   0  11  184.58    8.90
  -7   0  11  173.88    9.40
  -7   0  11  183.88    9.10
   8   0 -11   -1.70    2.80
   8   0 -11   -1.00    2.40
   8   0 -11   -3.90    1.90
   8   0 -11   -3.30    2.60
   8   0 -11   -1.50    2.00
   8   0 -11    4.70    2.80
  -8   0  11   -2.20    2.20
  -8   0  11   -1.40    3.00
  -8   0  11   -1.20    2.40
  -8   0  11   -3.70    2.60
  -8   0  11    0.70    2.80
  -8   0  11    2.90    3.10
   9   0 -11  431.86   14.50
   9   0 -11  448.56   14.50
   9   0 -11  457.15   11.60
   9   0 -11  421.96   15.20
  -9   0  11  446.66   14.50
  -9   0  11  452.95   14.70
  -9   0  11  449.36   15.30
  -9   0  11  469.15   15.90
  -9   0  11  460.35   14.60
  -9   0  11  431.16   16.20
  10   0 -11   -0.60    2.30
  10   0 -11   -1.60    2.60
  10   0 -11   -1.60    2.40
  10   0 -11   -3.10    2.10
 -10   0  11    1.10    3.10
 -10   0  11   -2.10    1.90
 -10   0  11    2.70    2.90
 -10   0  11    1.20    2.70
 -10   0  11   -2.50    2.40
 -10   0  11    0.60    2.60
  11   0 -11  117.49    8.00
  11   0 -11  127.39    7.70
  11   0 -11  122.39    8.00
  11   0 -11  108.49    7.10
 -11   0  11  123.89    7.40
 -11   0  11  129.49    8.10
 -11   0  11  123.49    8.60
 -11   0  11  113.89    7.30
 -11   0  11  114.49    7.20
 -11   0  11  118.39    7.40
  12   0 -11    6.20    2.80
  12   0 -11    2.70    3.00
  12   0 -11   -2.30    2.50
 -12   0  11    1.40    2.80
 -12   0  11    5.00    3.40
 -12   0  11    1.50    2.80
 -12   0  11   -0.80    2.20
 -12   0  11    0.40    2.60
 -12   0  11   -3.60    2.40
  13   0 -11   12.30    3.50
  13   0 -11   11.70    3.50
  13   0 -11   10.10    3.00
  13   0 -11   10.20    3.60
 -13   0  11   15.90    3.80
 -13   0  11   14.80    3.70
 -13   0  11   10.80    3.60
 -13   0  11   14.00    3.50
 -13   0  11   13.90    4.10
 -13   0  11   13.80    3.80
  14   0 -11    5.00    2.60
  14   0 -11    3.40    2.40
  14   0 -11    4.80    3.10
 -14   0  11   -0.30    2.50
 -14   0  11   -3.00    2.70
 -14   0  11    6.20    3.50
 -14   0  11   -0.80    2.50
 -14   0  11   -0.30    2.60
 -14   0  11   -3.10    3.80
  15   0 -11  151.08    8.10
  15   0 -11  171.38    8.10
  15   0 -11  170.28    8.50
 -15   0  11  162.88    8.00
 -15   0  11  176.88    8.20
 -15   0  11  167.28    9.30
 -15   0  11  184.18   10.90
 -15   0  11  166.88    8.50
 -15   0  11  156.58    7.90
  16   0 -11    3.20    2.40
  16   0 -11   -1.00    1.30
  16   0 -11    2.40    2.80
  16   0 -11   -0.60    2.40
 -16   0  11    0.00    2.40
 -16   0  11    3.60    4.50
 -16   0  11    2.50    2.50
 -16   0  11   -4.90    3.70
 -16   0  11    1.90    3.10
 -16   0  11    3.60    2.40
 -16   0  11    1.40    2.40
 -13   0 -12    1.20    3.80
 -13   0 -12    3.80    5.50
 -13   0 -12    0.10    4.20
 -13   0 -12   -5.20    3.80
 -13   0 -12    4.00    5.70
 -13   0 -12    5.60    3.80
 -13   0 -12    1.40    4.50
  13   0  12   -1.80    8.40
  13   0  12    0.50    3.40
  13   0  12   -0.90    2.90
 -12   0 -12   60.89    7.70
 -12   0 -12   33.00    7.10
 -12   0 -12   54.49    7.60
 -12   0 -12   47.00    7.40
 -12   0 -12   68.19   10.40
 -12   0 -12   78.99    9.30
  12   0  12   55.59    8.60
  12   0  12   59.59   10.60
 -11   0 -12   -0.30    3.60
 -11   0 -12   -5.90    4.00
 -11   0 -12    1.20    3.10
 -11   0 -12   -2.60    4.60
 -11   0 -12    3.10    4.20
 -11   0 -12    1.20    3.20
 -11   0 -12    1.70    3.60
  11   0  12    6.70    4.10
  11   0  12    0.40    2.40
  11   0  12    1.70    3.10
  11   0  12   -1.30    3.60
  11   0  12    0.10    2.90
  11   0  12   -3.50    3.70
 -10   0 -12    0.30    3.70
 -10   0 -12    4.20    5.20
 -10   0 -12    1.50    4.20
 -10   0 -12    5.00    4.00
 -10   0 -12    4.30    4.10
 -10   0 -12    1.80    3.70
 -10   0 -12   -2.20    3.10
  10   0  12    4.00    3.20
  10   0  12    1.20    3.60
  10   0  12    2.60    3.00
  10   0  12   -0.10    3.70
  10   0  12    3.30    2.30
  -9   0 -12   -0.90    3.20
  -9   0 -12    5.00    3.40
  -9   0 -12    4.10    4.00
  -9   0 -12   -0.20    3.60
  -9   0 -12   -1.80    3.50
  -9   0 -12   -8.40    4.10
  -9   0 -12    1.80    4.40
   9   0  12    0.00    4.10
   9   0  12    0.80    3.50
   9   0  12    3.30    3.60
   9   0  12   -3.10    2.80
   9   0  12   -5.70    4.10
   9   0  12   -3.00    3.60
  -8   0 -12  126.89   10.90
  -8   0 -12  113.99   10.00
  -8   0 -12  107.29    9.00
  -8   0 -12  113.39   10.40
  -8   0 -12  118.19    8.60
  -8   0 -12  115.19    9.40
  -8   0 -12  133.49   10.40
   8   0  12  103.49    9.40
   8   0  12  116.89    9.10
   8   0  12  126.29    9.30
   8   0  12  118.19   10.40
   8   0  12  104.79   10.70
   8   0  12  126.99    9.60
   8   0  12  105.39    8.60
  -7   0 -12    3.50    3.80
  -7   0 -12   -3.60    3.30
  -7   0 -12    4.50    4.30
  -7   0 -12    2.60    3.60
  -7   0 -12   -0.40    3.00
  -7   0 -12   -1.00    3.70
  -7   0 -12    1.90    3.40
   7   0  12   -3.00    2.80
   7   0  12   -2.40    2.80
   7   0  12   -0.50    3.20
   7   0  12   -4.10    3.40
   7   0  12   -5.00    2.50
   7   0  12    1.70    3.20
   7   0  12    2.60    4.90
  -6   0 -12   31.50   10.10
  -6   0 -12   24.80    5.00
  -6   0 -12   33.20    5.90
  -6   0 -12   28.20    5.50
  -6   0 -12   20.40    5.30
  -6   0 -12   37.60    6.40
   6   0  12   23.00    5.50
   6   0  12   33.20    6.10
   6   0  12   37.50    7.40
   6   0  12   36.60    6.40
   6   0  12   44.00   10.30
   6   0  12   16.90    4.30
   6   0  12   41.70    7.40
  -5   0 -12    2.50    3.70
  -5   0 -12   -2.40    3.10
  -5   0 -12    2.00    3.70
  -5   0 -12    4.00    3.20
  -5   0 -12   -3.80    3.30
  -5   0 -12   -3.30    3.00
  -5   0 -12   -1.20    3.20
   5   0  12   -4.30    2.10
   5   0  12    3.10    3.60
   5   0  12    0.80    3.40
   5   0  12   -1.80    3.70
   5   0  12    1.90    4.70
   5   0  12   -3.20    3.10
   5   0  12   -5.90    2.70
  -4   0 -12   54.39    7.00
  -4   0 -12   53.29    7.40
  -4   0 -12   41.20    6.80
  -4   0 -12   49.99    7.60
  -4   0 -12   58.59    7.70
  -4   0 -12   47.50    6.60
  -4   0 -12   47.60    7.20
   4   0  12   61.09    7.60
   4   0  12   52.79    4.50
   4   0  12   46.60    8.20
   4   0  12   44.20    6.40
   4   0  12   36.30    5.60
   4   0  12   36.40    5.80
   4   0  12   56.49    7.60
   4   0  12   44.60    7.20
  -3   0 -12   -1.10    3.60
  -3   0 -12    1.10    3.40
  -3   0 -12   -2.80    2.60
  -3   0 -12   -2.60    3.00
  -3   0 -12   -3.70    3.70
  -3   0 -12    1.40    3.60
  -3   0 -12   -3.10    2.80
   3   0  12   -0.80    2.30
   3   0  12    1.10    4.40
   3   0  12    1.10    3.70
   3   0  12   -3.00    3.10
   3   0  12   -4.90    3.30
   3   0  12   -2.80    2.90
   3   0  12   -0.50    2.50
   3   0  12   -6.00    2.20
  -2   0 -12    5.20    3.20
  -2   0 -12    0.60    3.20
  -2   0 -12    1.00    3.20
  -2   0 -12    4.20    3.30
  -2   0 -12    3.00    4.10
  -2   0 -12   -0.50    7.00
  -2   0 -12    4.30    4.10
   2   0  12    0.60    2.70
   2   0  12    1.20    3.70
   2   0  12   -1.60    2.40
   2   0  12   -2.60    2.60
   2   0  12    3.30    2.90
   2   0  12    0.40    3.40
   2   0  12    0.20    3.80
  -1   0 -12   -3.10    3.10
  -1   0 -12   -3.10    2.70
  -1   0 -12   -3.60    2.30
  -1   0 -12    0.80    2.80
  -1   0 -12    1.10    2.90
  -1   0 -12   -1.30    3.60
  -1   0 -12   -2.90    3.00
   1   0  12    2.30    3.00
   1   0  12   -0.20    3.00
   1   0  12   -2.90    3.70
   1   0  12   -4.30    2.90
   1   0  12   -0.50    3.20
   1   0  12   -0.80    2.20
   0   0 -12  855.71   23.30
   0   0 -12  816.02   23.20
   0   0 -12  823.82   24.90
   0   0 -12  836.12   24.90
   0   0 -12  880.31   23.50
   0   0 -12  878.91   23.50
   0   0 -12  850.51   22.30
   0   0  12  860.31   24.00
   0   0  12  841.72   23.90
   0   0  12  828.82   23.90
   0   0  12  840.82   26.50
   0   0  12  850.01   24.00
   0   0  12  846.42   22.30
   1   0 -12   -1.00    3.90
   1   0 -12   -1.50    2.90
   1   0 -12   -2.20    2.70
   1   0 -12    4.90    3.00
   1   0 -12    2.80    3.00
   1   0 -12   -0.50    2.00
   1   0 -12   -4.10    2.50
  -1   0  12   -0.10    2.40
  -1   0  12   -1.00    2.70
  -1   0  12   -1.40    3.20
  -1   0  12    0.20    3.20
  -1   0  12   -6.20    5.80
  -1   0  12    2.40    2.40
   2   0 -12    6.10    3.40
   2   0 -12    9.90    4.20
   2   0 -12    5.50    2.60
   2   0 -12    3.00    3.20
   2   0 -12   11.60    3.90
   2   0 -12   11.70    3.60
   2   0 -12   12.10    3.70
  -2   0  12   11.20    3.60
  -2   0  12    8.60    4.40
  -2   0  12   10.90    3.70
  -2   0  12   18.80    6.00
  -2   0  12    5.90    3.70
   3   0 -12    2.40    2.60
   3   0 -12    6.30    3.80
   3   0 -12   -1.90    2.30
   3   0 -12   -2.30    2.60
   3   0 -12    1.40    4.50
   3   0 -12   -3.20    2.00
   3   0 -12    1.50    2.00
  -3   0  12   -1.50    2.10
  -3   0  12   -2.40    3.20
  -3   0  12   -3.10    2.70
  -3   0  12    0.00    3.10
  -3   0  12    3.30    3.00
  -3   0  12    2.20    3.00
   4   0 -12 1667.13   37.20
   4   0 -12 1623.44   36.30
   4   0 -12 1614.94   38.50
   4   0 -12 1676.33   35.90
   4   0 -12 1618.14   36.90
   4   0 -12 1640.14   39.00
   4   0 -12 1589.34   32.30
  -4   0  12 1658.33   37.50
  -4   0  12 1638.54   37.60
  -4   0  12 1634.24   37.50
  -4   0  12 1653.73   38.30
  -4   0  12 1644.84   39.60
  -4   0  12 1662.63   37.50
   5   0 -12    0.10    2.70
   5   0 -12   -1.30    2.50
   5   0 -12    1.60    1.50
   5   0 -12    2.80    2.80
   5   0 -12    0.50    2.30
   5   0 -12    1.60    3.20
   5   0 -12    3.50    2.80
  -5   0  12    2.70    2.80
  -5   0  12    0.80    3.20
  -5   0  12   -0.80    3.10
  -5   0  12    3.10    3.00
  -5   0  12    3.70    3.20
  -5   0  12   -3.10    2.20
   6   0 -12   33.40    5.90
   6   0 -12   56.09    5.40
   6   0 -12   39.60    4.80
   6   0 -12   40.20    5.20
   6   0 -12   48.20    7.00
   6   0 -12   42.40    5.80
  -6   0  12   39.30    5.60
  -6   0  12   52.29    7.00
  -6   0  12   35.50    5.30
  -6   0  12   36.30    5.80
  -6   0  12   48.10    6.10
   7   0 -12   -0.70    2.10
   7   0 -12   -3.30    2.80
   7   0 -12    1.40    3.00
   7   0 -12   -2.20    2.60
   7   0 -12   -2.00    2.40
   7   0 -12   -0.70    2.40
  -7   0  12   -2.90    2.70
  -7   0  12   -2.60    2.50
  -7   0  12   -0.40    2.60
  -7   0  12   -4.80    2.30
  -7   0  12   -0.80    3.20
  -7   0  12   -2.30    2.70
   8   0 -12  552.54   17.20
   8   0 -12  556.44   14.60
   8   0 -12  572.84   18.50
   8   0 -12  528.65   14.90
   8   0 -12  547.95   18.40
   8   0 -12  603.24   20.00
  -8   0  12  512.05   16.90
  -8   0  12  569.74   17.20
  -8   0  12  515.15   17.00
  -8   0  12  554.34   17.30
  -8   0  12  557.64   18.40
  -8   0  12  559.64   18.40
   9   0 -12    2.40    2.60
   9   0 -12   -1.10    1.40
   9   0 -12   -2.20    2.00
   9   0 -12   -3.80    2.90
   9   0 -12    0.50    2.60
   9   0 -12    3.50    2.20
  -9   0  12    1.10    2.80
  -9   0  12   -2.10    2.80
  -9   0  12    2.40    3.50
  -9   0  12   -1.20    2.80
  -9   0  12   -1.30    2.60
  -9   0  12    5.10    3.10
  10   0 -12  429.56   14.70
  10   0 -12  423.06   15.50
  10   0 -12  435.36   10.40
  10   0 -12  445.86   15.70
  10   0 -12  411.36   15.30
 -10   0  12  442.66   16.10
 -10   0  12  424.66   16.10
 -10   0  12  385.86   14.30
 -10   0  12  431.56   14.50
 -10   0  12  419.16   14.80
  11   0 -12    4.00    3.30
  11   0 -12   -1.80    2.30
  11   0 -12    3.90    3.10
  11   0 -12   -2.80    2.70
 -11   0  12    0.70    2.70
 -11   0  12    1.50    2.90
 -11   0  12    6.20    3.80
 -11   0  12   -3.80    2.40
 -11   0  12   -0.60    2.90
  12   0 -12   18.80    4.60
  12   0 -12   16.50    3.80
  12   0 -12   13.30    3.80
  12   0 -12   13.00    3.80
 -12   0  12   18.10    4.30
 -12   0  12   19.00    4.20
 -12   0  12   19.70    5.30
 -12   0  12   12.80    3.50
 -12   0  12   14.60    4.00
 -12   0  12   22.80    4.20
  13   0 -12    1.90    3.10
  13   0 -12   -0.60    2.90
  13   0 -12    5.20    2.50
  13   0 -12   -0.80    1.40
 -13   0  12    2.60    3.30
 -13   0  12    0.70    2.60
 -13   0  12   -0.80    2.60
 -13   0  12    2.40    2.90
 -13   0  12    0.50    2.90
 -13   0  12    4.00    3.50
  14   0 -12  326.17   12.30
  14   0 -12  337.27   12.50
 -14   0  12  298.67   13.10
 -14   0  12  334.67   12.50
 -14   0  12  338.67   12.40
 -14   0  12  346.87   14.70
 -14   0  12  317.57   12.20
 -14   0  12  323.27   12.20
  15   0 -12    3.30    1.80
  15   0 -12    0.80    2.90
  15   0 -12    0.30    3.00
 -15   0  12   -0.60    2.70
 -15   0  12    1.90    3.20
 -15   0  12    1.60    3.20
 -15   0  12    5.70    2.90
 -15   0  12    9.20    3.40
 -15   0  12    7.40    4.30
  16   0 -12   59.09    5.60
  16   0 -12   61.49    6.60
 -16   0  12   51.89    6.70
 -16   0  12   59.99    5.60
 -16   0  12   56.39    5.20
 -16   0  12   54.49    5.30
 -16   0  12   50.29    8.50
 -16   0  12   59.39    5.60
 -12   0 -13   -5.00    4.40
 -12   0 -13    0.60    5.00
 -12   0 -13   -2.80    4.10
 -12   0 -13    7.50    4.20
 -12   0 -13   -4.90    3.50
 -12   0 -13   -0.70    3.50
  12   0  13    2.00    2.30
  12   0  13    0.50    2.70
  12   0  13   -3.50    2.80
  12   0  13    1.10    3.30
  12   0  13    7.40    5.70
 -11   0 -13   10.20    5.50
 -11   0 -13   16.00    5.20
 -11   0 -13   16.60    5.10
 -11   0 -13   20.70    5.70
 -11   0 -13    9.80    5.30
 -11   0 -13   17.90    5.70
 -11   0 -13   30.90    7.50
  11   0  13   19.50    5.50
  11   0  13    7.90    5.00
  11   0  13   12.80    4.10
 -10   0 -13   -2.00    3.90
 -10   0 -13   -0.10    3.20
 -10   0 -13   -2.40    3.60
 -10   0 -13    2.10    4.00
 -10   0 -13   -4.70    4.50
 -10   0 -13   -3.40    3.50
 -10   0 -13   -5.30    4.20
  10   0  13    4.90    4.20
  10   0  13    5.10    3.20
  10   0  13   -0.50    3.30
  10   0  13    0.50    2.20
  10   0  13    2.20    3.70
  -9   0 -13  168.78   13.00
  -9   0 -13  161.18   11.20
  -9   0 -13  165.58   10.70
  -9   0 -13  180.88   11.30
  -9   0 -13  151.18   11.80
  -9   0 -13  155.58   11.50
  -9   0 -13  124.79   11.60
   9   0  13  175.38   11.80
   9   0  13  184.98   10.80
   9   0  13  137.69   11.70
   9   0  13  134.99   11.80
   9   0  13  176.38   11.20
  -8   0 -13    0.70    3.70
  -8   0 -13   -0.90    4.20
  -8   0 -13    0.50    3.80
  -8   0 -13    3.40    3.90
  -8   0 -13   -0.10    3.80
  -8   0 -13    9.90    4.60
  -8   0 -13   -2.10    4.20
   8   0  13    5.00    3.90
   8   0  13    5.30    3.90
   8   0  13   -3.10    3.80
   8   0  13    1.00    4.60
   8   0  13    1.30    3.70
   8   0  13    1.70    4.90
  -7   0 -13    0.30    3.30
  -7   0 -13    7.60    4.10
  -7   0 -13    8.50    4.90
  -7   0 -13    8.90    4.80
  -7   0 -13   11.90    4.60
  -7   0 -13    7.80    3.90
  -7   0 -13    3.20    4.20
   7   0  13   10.60    4.50
   7   0  13    6.40    4.50
   7   0  13    3.10    3.80
   7   0  13    1.20    3.40
   7   0  13    4.40    4.50
   7   0  13    7.60    6.70
  -6   0 -13    5.30    4.20
  -6   0 -13   -0.20    3.30
  -6   0 -13    3.40    3.30
  -6   0 -13    1.00    3.40
  -6   0 -13    0.40    3.20
  -6   0 -13    1.60    3.90
  -6   0 -13   -1.40    3.20
   6   0  13    0.90    3.90
   6   0  13    2.40    3.60
   6   0  13   -4.40    3.40
   6   0  13   -1.80    3.40
   6   0  13   -0.20    3.40
  -5   0 -13  243.58   13.60
  -5   0 -13  241.28   13.70
  -5   0 -13  233.28   12.10
  -5   0 -13  244.88   12.50
  -5   0 -13  240.88   13.00
  -5   0 -13  241.98   13.00
  -5   0 -13  247.88   12.30
   5   0  13  250.17    8.60
   5   0  13  230.58   15.60
   5   0  13  212.08   12.10
   5   0  13  249.58   13.20
   5   0  13  234.08   15.10
   5   0  13  225.18   12.20
  -4   0 -13   -2.30    2.70
  -4   0 -13    4.20    4.30
  -4   0 -13    5.30    4.10
  -4   0 -13    3.10    3.40
  -4   0 -13   -3.70    2.80
  -4   0 -13   -4.60    2.70
  -4   0 -13   -1.00    3.30
   4   0  13   -0.90    2.90
   4   0  13   -0.60    2.20
   4   0  13    2.30    4.80
   4   0  13    1.20    3.70
   4   0  13    2.00    4.00
   4   0  13    1.80    3.50
   4   0  13    2.10    3.20
  -3   0 -13   30.50    5.60
  -3   0 -13   33.40    6.00
  -3   0 -13   24.50    5.30
  -3   0 -13   17.80    4.90
  -3   0 -13   26.70    5.40
  -3   0 -13   37.60    7.20
  -3   0 -13   17.40    6.70
   3   0  13   27.30    7.10
   3   0  13   23.60    4.00
   3   0  13   24.80    6.20
   3   0  13   21.30    4.90
   3   0  13   21.20    5.40
   3   0  13   16.30    5.30
   3   0  13   28.60    5.70
  -2   0 -13   -1.30    3.40
  -2   0 -13   -2.50    2.50
  -2   0 -13    0.40    3.20
  -2   0 -13   -3.40    3.80
  -2   0 -13   -1.00    3.10
  -2   0 -13   -0.90    3.00
  -2   0 -13    2.00    3.40
   2   0  13   -2.00    3.50
   2   0  13   -4.60    2.70
   2   0  13   -0.50    3.70
   2   0  13   -0.20    7.00
   2   0  13   -0.20    4.10
   2   0  13    1.80    3.60
   2   0  13   -1.50    2.90
  -1   0 -13   97.29   12.60
  -1   0 -13   70.69    7.20
  -1   0 -13   83.39    7.80
  -1   0 -13   80.39    9.60
  -1   0 -13   65.29    7.70
  -1   0 -13   71.49    7.20
  -1   0 -13   70.49    7.70
   1   0  13   66.89    6.90
   1   0  13   74.29    8.40
   1   0  13   58.49    6.70
   1   0  13   76.99    9.90
   1   0  13   73.39    8.60
   1   0  13   76.19    7.80
   0   0 -13   17.50    4.50
   0   0 -13   16.50    4.20
   0   0 -13   12.90    4.20
   0   0 -13   15.00    3.80
   0   0 -13   17.20    4.80
   0   0 -13   21.90    7.60
   0   0 -13   12.70    4.00
   0   0  13   13.90    3.90
   0   0  13   12.80    5.30
   0   0  13   21.10    4.80
   0   0  13   12.80    3.30
   0   0  13   22.00    5.00
   0   0  13   17.10    4.80
   1   0 -13  358.86   14.10
   1   0 -13  357.36   15.60
   1   0 -13  349.47   12.70
   1   0 -13  365.86   14.30
   1   0 -13  349.47   15.40
   1   0 -13  349.07   13.90
  -1   0  13  335.97   14.10
  -1   0  13  383.36   15.10
  -1   0  13  380.76   14.90
  -1   0  13  342.17   16.90
  -1   0  13  339.87   14.80
   2   0 -13    0.70    3.10
   2   0 -13   -2.50    2.90
   2   0 -13    2.70    3.20
   2   0 -13    1.20    3.10
   2   0 -13   -2.40    2.40
   2   0 -13    0.60    3.10
   2   0 -13    0.40    2.30
  -2   0  13    2.00    3.30
  -2   0  13    1.00    2.40
  -2   0  13   -5.10    2.90
  -2   0  13    4.20    4.50
  -2   0  13   -2.70    3.20
  -2   0  13   -2.50    3.00
   3   0 -13  173.68    9.70
   3   0 -13  169.98    9.20
   3   0 -13  176.08   10.90
   3   0 -13  185.98   11.10
   3   0 -13  180.68    9.70
   3   0 -13  189.68   10.10
   3   0 -13  167.38    7.70
  -3   0  13  186.18   12.90
  -3   0  13  181.38   10.30
  -3   0  13  184.98   10.00
  -3   0  13  168.08   10.50
  -3   0  13  180.48   10.00
  -3   0  13  178.08   13.30
   4   0 -13   -1.40    3.10
   4   0 -13   -0.80    2.70
   4   0 -13   -0.90    3.70
   4   0 -13   -0.90    2.70
   4   0 -13    3.00    3.40
   4   0 -13   -0.20    1.90
   4   0 -13    0.30    3.20
  -4   0  13    4.40    3.30
  -4   0  13   -2.80    2.90
  -4   0  13    2.30    3.10
  -4   0  13   -1.10    3.10
  -4   0  13    3.00    4.20
   5   0 -13  330.57   12.10
   5   0 -13  310.57   13.00
   5   0 -13  344.07   14.80
   5   0 -13  331.77   14.40
   5   0 -13  324.67   13.10
   5   0 -13  335.87   12.80
  -5   0  13  346.87   15.70
  -5   0  13  348.67   13.90
  -5   0  13  322.87   14.20
  -5   0  13  347.07   13.80
  -5   0  13  327.67   13.30
   6   0 -13    3.20    3.50
   6   0 -13   -0.90    2.40
   6   0 -13   -1.90    2.70
   6   0 -13    1.30    3.00
   6   0 -13    1.00    3.30
   6   0 -13   -2.90    2.50
  -6   0  13   -0.70    3.00
  -6   0  13    2.10    2.70
  -6   0  13   -3.50    3.30
  -6   0  13   -0.40    3.10
  -6   0  13   -2.30    3.20
  -6   0  13    1.10    2.90
   7   0 -13  591.54   16.10
   7   0 -13  556.04   24.50
   7   0 -13  576.34   19.70
   7   0 -13  566.54   19.30
   7   0 -13  555.74   16.50
  -7   0  13  559.04   18.50
  -7   0  13  574.84   19.60
  -7   0  13  588.44   18.50
  -7   0  13  558.54   18.30
  -7   0  13  588.64   20.10
  -7   0  13  565.84   18.00
   8   0 -13    5.20    3.30
   8   0 -13    1.20    2.50
   8   0 -13    2.70    2.90
   8   0 -13    0.90    2.70
   8   0 -13   -4.70    2.70
   8   0 -13    0.00    3.20
  -8   0  13   -1.60    3.00
  -8   0  13    3.10    3.70
  -8   0  13    1.60    3.50
  -8   0  13    2.20    3.20
  -8   0  13   -4.20    2.50
  -8   0  13    1.60    2.90
   9   0 -13  388.56   11.90
   9   0 -13  392.76   15.40
   9   0 -13  374.56   11.50
   9   0 -13  399.36   14.60
   9   0 -13  368.16   15.30
   9   0 -13  366.66   14.20
  -9   0  13  397.96   14.70
  -9   0  13  375.56   15.60
  -9   0  13  407.06   14.50
  -9   0  13  385.26   14.70
  -9   0  13  383.46   14.50
  -9   0  13  384.96   15.80
  10   0 -13    0.10    2.00
  10   0 -13    0.70    2.10
  10   0 -13    0.80    2.90
  10   0 -13    1.80    3.50
  10   0 -13   -1.40    2.90
 -10   0  13    0.10    3.60
 -10   0  13    1.60    3.50
 -10   0  13    0.20    2.80
 -10   0  13   -1.70    3.70
 -10   0  13    7.20    3.60
 -10   0  13    1.80    3.30
  11   0 -13   40.10    6.10
  11   0 -13   42.00    5.70
  11   0 -13   38.90    6.10
  11   0 -13   44.40    6.30
 -11   0  13   40.20    6.80
 -11   0  13   45.80    6.40
 -11   0  13   37.00    5.80
 -11   0  13   42.70    5.70
 -11   0  13   43.30    6.50
 -11   0  13   29.80    5.20
  12   0 -13   -1.80    1.90
  12   0 -13    1.60    1.60
  12   0 -13   -2.30    2.50
  12   0 -13   -0.60    2.90
 -12   0  13   -3.50    2.40
 -12   0  13   -0.90    2.40
 -12   0  13   -1.60    3.10
 -12   0  13   -0.10    2.90
 -12   0  13    3.40    3.90
 -12   0  13    1.20    2.90
  13   0 -13    3.00    3.60
  13   0 -13   -1.50    1.70
  13   0 -13    1.50    1.60
  13   0 -13    2.40    3.70
 -13   0  13    4.20    2.90
 -13   0  13   -0.90    2.80
 -13   0  13    6.70    3.20
 -13   0  13    6.10    6.30
 -13   0  13   -4.10    3.10
  14   0 -13    9.00    3.80
  14   0 -13    3.00    3.20
  14   0 -13    0.60    1.70
 -14   0  13   -5.50    2.90
 -14   0  13    0.00    3.20
 -14   0  13   -1.40    2.70
 -14   0  13    7.40    3.20
 -14   0  13   11.80    5.70
 -14   0  13    4.10    3.50
  15   0 -13  214.28   10.10
 -15   0  13  211.88   10.20
 -15   0  13  229.38   10.50
 -15   0  13  194.78    9.90
 -15   0  13  205.48   12.70
 -15   0  13  190.68    9.80
 -15   0  13  207.98   11.70
 -11   0 -14    9.50    4.70
 -11   0 -14    0.60    4.30
 -11   0 -14   -8.20    3.80
 -11   0 -14   -7.80    4.60
 -11   0 -14   -4.80    4.00
 -11   0 -14    2.40    3.90
 -11   0 -14   -6.10    4.40
  11   0  14   -0.60    2.40
  11   0  14   -2.50    4.30
  11   0  14   -1.00    3.10
  11   0  14    3.80    3.50
  11   0  14   -4.80    3.20
 -10   0 -14   80.59   10.20
 -10   0 -14   53.29    9.40
 -10   0 -14   80.09   10.40
 -10   0 -14   73.69    8.70
 -10   0 -14   58.59    9.90
 -10   0 -14   88.69   10.80
 -10   0 -14   64.39    8.90
  10   0  14   67.69    9.80
  10   0  14   48.10    8.50
  10   0  14   90.59    8.80
  -9   0 -14   -4.90    3.40
  -9   0 -14   -2.30    4.50
  -9   0 -14    0.10    3.10
  -9   0 -14   -0.50    4.20
  -9   0 -14   -3.60    5.00
  -9   0 -14   -1.90    3.90
  -9   0 -14    1.80    4.50
   9   0  14   -1.50    4.10
   9   0  14   -1.00    2.30
   9   0  14    5.10    6.10
   9   0  14    5.00    4.50
   9   0  14    4.30    4.80
   9   0  14    7.00    4.10
  -8   0 -14  101.09    9.20
  -8   0 -14   58.49    8.50
  -8   0 -14   80.19    9.10
  -8   0 -14   78.79   10.00
  -8   0 -14   82.49    8.30
  -8   0 -14   91.09    9.70
  -8   0 -14   77.99    9.80
   8   0  14   97.19    9.80
   8   0  14   84.49   10.70
   8   0  14   90.59    9.70
   8   0  14  108.49   10.10
   8   0  14   80.99   10.00
  -7   0 -14    4.80    3.50
  -7   0 -14   -2.00    3.30
  -7   0 -14    4.90    4.20
  -7   0 -14   -4.10    3.30
  -7   0 -14   -6.20    4.10
  -7   0 -14    0.90    4.00
  -7   0 -14   -6.20    4.00
   7   0  14    0.10    4.10
   7   0  14   -2.50    4.60
   7   0  14   -0.60    3.60
   7   0  14   10.90    4.60
   7   0  14    4.70    3.80
   7   0  14    2.50    3.70
  -6   0 -14   79.79    8.10
  -6   0 -14   71.39    9.30
  -6   0 -14   60.89    8.70
  -6   0 -14   66.49    8.70
  -6   0 -14   53.79    7.90
  -6   0 -14   68.39    8.30
  -6   0 -14   71.69    9.40
   6   0  14   69.49    9.00
   6   0  14   71.09    8.70
   6   0  14   66.19    8.50
   6   0  14   65.79    9.00
   6   0  14   78.69   11.30
   6   0  14   67.99    8.60
  -5   0 -14    1.40    3.60
  -5   0 -14   -4.90    3.20
  -5   0 -14   -1.50    4.00
  -5   0 -14    5.10    4.70
  -5   0 -14    6.70    4.40
  -5   0 -14    1.10    3.80
  -5   0 -14    0.40    3.40
   5   0  14   -3.10    2.00
   5   0  14   -3.20    3.00
   5   0  14    6.10    4.00
   5   0  14    3.40    4.10
   5   0  14    5.30    4.80
   5   0  14   -3.40    3.60
   5   0  14    0.40    4.90
  -4   0 -14   31.50    6.40
  -4   0 -14   37.80    7.40
  -4   0 -14   33.30    5.70
  -4   0 -14   23.80    5.70
  -4   0 -14   21.70    5.50
  -4   0 -14   27.10    5.40
  -4   0 -14   24.90    5.60
   4   0  14   38.90    6.50
   4   0  14   32.10    6.30
   4   0  14   27.30    7.50
   4   0  14   34.80    7.70
   4   0  14   30.50    4.30
   4   0  14   24.30    6.30
  -3   0 -14   -3.10    3.10
  -3   0 -14   -2.10    3.10
  -3   0 -14   -2.60    3.00
  -3   0 -14   -1.80    3.50
  -3   0 -14    1.50    3.30
  -3   0 -14    2.10    4.80
  -3   0 -14    4.20    3.90
   3   0  14    0.80    3.50
   3   0  14    0.40    3.90
   3   0  14   11.20    4.80
   3   0  14    1.20    3.80
   3   0  14   -1.40    2.40
   3   0  14   -2.10    3.40
  -2   0 -14   25.40    6.70
  -2   0 -14   17.30    5.00
  -2   0 -14   19.10    5.10
  -2   0 -14   21.10    6.10
  -2   0 -14   22.00    5.00
  -2   0 -14   18.40    4.60
  -2   0 -14   11.90    4.60
   2   0  14   24.70    6.40
   2   0  14   25.10    5.80
   2   0  14   11.90    5.10
   2   0  14   20.60    5.10
   2   0  14   17.10    5.10
   2   0  14   14.20    3.90
   2   0  14   16.50    4.60
  -1   0 -14   -0.10    3.30
  -1   0 -14   -0.50    3.40
  -1   0 -14   -1.10    7.10
  -1   0 -14   -1.80    3.50
  -1   0 -14    1.70    2.90
  -1   0 -14    1.40    3.20
  -1   0 -14   -1.50    3.30
   1   0  14    0.00    3.80
   1   0  14    2.30    4.80
   1   0  14    2.20    3.60
   1   0  14    0.20    3.80
   1   0  14   -0.70    4.50
   1   0  14    1.90    2.70
   1   0  14   -3.80    2.60
   0   0 -14   22.10    4.40
   0   0 -14   15.90    5.20
   0   0 -14   25.70    5.40
   0   0 -14   18.10    4.60
   0   0 -14   17.20    5.20
   0   0 -14   22.80    5.70
   0   0  14   12.20    5.40
   0   0  14   11.70    5.00
   0   0  14   13.50    5.00
   0   0  14   18.60    4.10
   0   0  14   24.40    5.30
   1   0 -14    1.00    3.60
   1   0 -14    1.30    2.90
   1   0 -14    0.10    3.60
   1   0 -14   -0.60    2.80
   1   0 -14    0.70    3.80
   1   0 -14    4.10    4.50
   1   0 -14   -2.50    2.70
  -1   0  14    0.80    3.20
  -1   0  14    0.10    6.10
  -1   0  14   -4.50    3.40
  -1   0  14   -3.60    2.80
  -1   0  14   -1.10    3.70
  -1   0  14    4.10    4.40
   2   0 -14   19.80    5.30
   2   0 -14   20.80    4.80
   2   0 -14   22.90    5.00
   2   0 -14   23.60    5.00
   2   0 -14   21.90    4.00
   2   0 -14   34.10    6.10
   2   0 -14   18.80    5.20
  -2   0  14   19.50    5.30
  -2   0  14   30.70    5.60
  -2   0  14   25.10    5.80
  -2   0  14   26.00    4.30
  -2   0  14   26.20    6.80
   3   0 -14   -2.00    3.20
   3   0 -14    6.70    3.80
   3   0 -14    3.00    2.40
   3   0 -14    0.60    5.90
   3   0 -14    1.60    6.60
   3   0 -14   -4.20    2.50
   3   0 -14    2.40    4.20
  -3   0  14   -8.40    2.80
  -3   0  14   -0.80    3.20
  -3   0  14   -0.60    2.90
  -3   0  14   -0.70    3.40
  -3   0  14    1.60    3.20
   4   0 -14   33.60    5.10
   4   0 -14   22.10    5.90
   4   0 -14   21.70    5.60
   4   0 -14   37.80    5.70
   4   0 -14   22.40    5.40
   4   0 -14   22.60    4.50
   4   0 -14   24.30    3.60
  -4   0  14   27.30    8.80
  -4   0  14   32.10    5.60
  -4   0  14   24.10    5.70
  -4   0  14   23.30    6.20
  -4   0  14   17.10    4.60
  -4   0  14   24.40    5.50
   5   0 -14    0.10    2.80
   5   0 -14    0.00    3.00
   5   0 -14   -5.50    2.60
   5   0 -14    1.90    2.60
   5   0 -14   -3.10    3.10
   5   0 -14   -3.20    1.70
   5   0 -14   -2.80    3.10
  -5   0  14   -2.20    3.00
  -5   0  14   -2.70    3.70
  -5   0  14    1.60    2.70
  -5   0  14    7.00    3.50
  -5   0  14   -1.10    3.00
  -5   0  14   -2.20    3.30
   6   0 -14  130.69    8.20
   6   0 -14  117.19    7.30
   6   0 -14  119.89    9.60
   6   0 -14  116.49    9.40
   6   0 -14  136.89    9.00
   6   0 -14  122.49    9.00
  -6   0  14  127.39    9.10
  -6   0  14  122.09    8.90
  -6   0  14  146.09   17.40
  -6   0  14  134.59   10.70
  -6   0  14  119.99    9.10
  -6   0  14  118.39    8.70
   7   0 -14    5.20    3.10
   7   0 -14   12.40    3.40
   7   0 -14    8.50    3.70
   7   0 -14    8.40    3.60
   7   0 -14    6.40    4.80
   7   0 -14    7.80    4.40
  -7   0  14   11.60    4.00
  -7   0  14    7.30    4.50
  -7   0  14    4.00    3.80
  -7   0  14    8.00    4.50
  -7   0  14    9.40    3.60
   8   0 -14  111.09    9.20
   8   0 -14  122.39    7.20
   8   0 -14  101.09    7.10
   8   0 -14  107.39    8.30
   8   0 -14  101.39    8.60
   8   0 -14  100.19    8.00
  -8   0  14  103.49    8.60
  -8   0  14  105.89    8.50
  -8   0  14   98.89    7.80
  -8   0  14  101.69    8.10
  -8   0  14  106.99    9.90
   9   0 -14    4.30    3.30
   9   0 -14    8.90    3.60
   9   0 -14   -2.80    3.50
   9   0 -14   -0.20    3.00
   9   0 -14    0.00    2.40
   9   0 -14    0.30    2.60
  -9   0  14    4.80    4.30
  -9   0  14   -2.80    3.20
  -9   0  14   -0.30    3.00
  -9   0  14    0.70    3.20
  -9   0  14    1.90    4.40
  -9   0  14    1.10    2.80
  10   0 -14    0.90    2.20
  10   0 -14    2.00    2.80
  10   0 -14    4.90    3.00
  10   0 -14    0.90    2.30
  10   0 -14    4.80    3.30
  10   0 -14   -1.00    3.00
 -10   0  14   -0.90    4.40
 -10   0  14    2.50    3.70
 -10   0  14    3.40    2.90
 -10   0  14    2.80    3.10
 -10   0  14    3.70    3.20
 -10   0  14   -2.00    3.40
  11   0 -14    0.60    1.70
  11   0 -14    3.40    3.50
  11   0 -14    0.50    3.50
  11   0 -14   -2.10    2.80
  11   0 -14    2.70    2.90
 -11   0  14   -3.50    2.50
 -11   0  14    0.60    3.90
 -11   0  14   -1.50    3.30
 -11   0  14   -1.60    2.70
 -11   0  14    0.30    2.90
 -11   0  14    3.90    4.60
  12   0 -14    3.20    4.00
  12   0 -14   -1.70    1.80
  12   0 -14   -2.00    3.10
  12   0 -14   -1.40    1.80
 -12   0  14    2.40    2.80
 -12   0  14   -0.60    3.50
 -12   0  14    5.60    3.60
 -12   0  14    0.40    2.90
 -12   0  14    8.10    4.20
 -12   0  14    1.70    3.30
  13   0 -14    3.10    3.10
  13   0 -14   -0.80    3.30
 -13   0  14    4.90    3.90
 -13   0  14    7.40    4.10
 -13   0  14    8.00    3.80
 -13   0  14   -1.00    3.10
 -13   0  14   -2.80    2.60
  14   0 -14   -1.00    1.70
  14   0 -14    9.30    4.60
  14   0 -14    0.50    2.20
 -14   0  14    8.20    3.90
 -14   0  14    7.60    4.30
 -14   0  14    2.10    3.40
 -14   0  14    1.50    3.60
 -14   0  14    0.10    3.90
 -14   0  14    3.20    3.40
  15   0 -14   -2.20    3.40
  15   0 -14    1.50    2.30
  15   0 -14    3.30    3.40
  15   0 -14   -1.40    2.30
 -15   0  14    2.70    3.00
 -15   0  14    4.00    4.30
 -15   0  14    4.80    3.50
 -15   0  14    7.70    3.70
 -15   0  14    4.10    5.10
 -15   0  14    0.50    3.40
 -15   0  14    7.60    4.90
 -10   0 -15   -4.50    3.80
 -10   0 -15    1.20    6.50
 -10   0 -15   -0.80    4.00
 -10   0 -15   -2.40    8.10
 -10   0 -15   -2.70    3.80
 -10   0 -15   -5.20    4.00
 -10   0 -15    0.00    4.50
  10   0  15   -0.30    4.10
  10   0  15    4.20    5.00
  10   0  15    6.00    3.40
  10   0  15    7.20    4.10
  10   0  15    7.30    5.70
  -9   0 -15  105.19   11.00
  -9   0 -15   72.59   10.20
  -9   0 -15  117.39   11.30
  -9   0 -15  105.59   10.50
  -9   0 -15   89.59   11.70
  -9   0 -15   93.29    9.20
  -9   0 -15   97.39    9.80
   9   0  15   93.79   11.60
   9   0  15   91.29   12.30
   9   0  15  105.39    9.40
   9   0  15   80.59    9.40
  -8   0 -15   -0.20    5.00
  -8   0 -15    2.10    3.70
  -8   0 -15   -2.60    3.50
  -8   0 -15    5.70    4.50
  -8   0 -15    0.50    4.00
  -8   0 -15    2.50    3.70
   8   0  15   -0.20    4.30
   8   0  15   -2.20    3.80
   8   0  15    0.60    4.10
   8   0  15   -4.20    4.90
   8   0  15   -1.00    2.20
  -7   0 -15   -3.30    4.00
  -7   0 -15    5.50    4.50
  -7   0 -15   -2.40    3.40
  -7   0 -15    3.10    4.40
  -7   0 -15    2.40    4.40
  -7   0 -15    1.70    4.00
  -7   0 -15    0.20    5.00
   7   0  15    0.60    4.30
   7   0  15    7.30    4.40
   7   0  15    0.30    3.50
   7   0  15    6.60    5.30
   7   0  15    7.40    4.80
   7   0  15   -2.80    3.70
  -6   0 -15    1.40    4.50
  -6   0 -15    0.40    3.40
  -6   0 -15   -0.70    3.60
  -6   0 -15    5.50    5.10
  -6   0 -15   -3.90    3.60
  -6   0 -15    1.10    3.90
  -6   0 -15    2.80    3.60
   6   0  15    7.70    4.40
   6   0  15    2.70    5.70
   6   0  15   -1.10    4.30
   6   0  15    2.30    4.10
   6   0  15   -1.70    4.10
   6   0  15    2.90    3.80
  -5   0 -15   84.79   10.00
  -5   0 -15   82.39   10.70
  -5   0 -15   91.49    9.90
  -5   0 -15   87.79    8.30
  -5   0 -15  101.89   10.10
  -5   0 -15   99.59    9.70
  -5   0 -15  108.49    9.70
   5   0  15   89.49    9.40
   5   0  15  102.29    9.30
   5   0  15   98.49    9.00
   5   0  15   97.89    9.90
   5   0  15  107.99   13.20
   5   0  15   83.79    9.70
   5   0  15   97.09    9.90
   5   0  15   94.99    6.00
  -4   0 -15   -3.80    3.30
  -4   0 -15    1.70    6.20
  -4   0 -15   -3.40    3.10
  -4   0 -15   -1.60    3.40
  -4   0 -15   -1.50    3.70
  -4   0 -15   -3.70    2.70
  -4   0 -15   -2.00    3.80
   4   0  15    5.10    4.30
   4   0  15   -2.40    4.00
   4   0  15   -1.30    2.30
   4   0  15    0.10    3.80
   4   0  15    1.50    4.50
   4   0  15    0.50    4.30
   4   0  15    9.20    4.80
  -3   0 -15  109.79    9.40
  -3   0 -15  138.89   11.00
  -3   0 -15  129.39   10.20
  -3   0 -15  136.59   10.10
  -3   0 -15  132.59   10.40
  -3   0 -15  118.69   10.60
   3   0  15  132.69   12.70
   3   0  15  135.89   10.30
   3   0  15  129.19   10.40
   3   0  15  127.79   10.20
   3   0  15  118.59    7.60
   3   0  15  113.19    9.90
  -2   0 -15   -0.80    3.50
  -2   0 -15    0.10    3.10
  -2   0 -15   -1.70    3.30
  -2   0 -15    1.90    4.00
  -2   0 -15    1.60    4.30
  -2   0 -15    1.40    3.50
  -2   0 -15   -2.20    3.90
   2   0  15   -0.70    2.70
   2   0  15    1.60    3.60
   2   0  15   -1.50    3.30
   2   0  15   -1.60    4.40
   2   0  15    5.70    5.70
   2   0  15   -5.20    2.80
  -1   0 -15    7.60    4.50
  -1   0 -15   -1.10    3.20
  -1   0 -15   -0.50    3.30
  -1   0 -15   -1.70    3.70
  -1   0 -15   12.00    5.60
  -1   0 -15    1.30    3.30
  -1   0 -15    2.80    4.00
   1   0  15    1.60    3.90
   1   0  15    4.10    4.60
   1   0  15   -2.60    3.10
   1   0  15    4.70    3.20
   1   0  15    1.20    4.20
   1   0  15    3.40    3.60
   0   0 -15    9.90    4.50
   0   0 -15    5.00    3.50
   0   0 -15    8.30    3.80
   0   0 -15    8.70    5.00
   0   0 -15    9.90    5.10
   0   0 -15    8.00    4.40
   0   0  15    1.70    3.10
   0   0  15    3.20    4.00
   0   0  15    1.10    3.90
   0   0  15    8.60    4.20
   0   0  15    9.10    5.50
   0   0  15    6.60    4.50
   0   0  15    1.50    4.20
   1   0 -15   -1.00    3.70
   1   0 -15   -1.00    4.10
   1   0 -15   -2.30    3.40
   1   0 -15    1.80    3.20
   1   0 -15    5.80    3.30
   1   0 -15    0.10    3.50
   1   0 -15   -1.90    2.70
  -1   0  15   -2.00    3.60
  -1   0  15    1.30    3.20
  -1   0  15   -1.10    3.20
  -1   0  15   -0.20    3.60
  -1   0  15   -0.20    4.30
  -1   0  15   -4.20    3.70
   2   0 -15   -4.30    4.10
   2   0 -15    0.30    2.60
   2   0 -15    0.50    4.50
   2   0 -15   -4.20    3.10
   2   0 -15   -0.40    3.60
   2   0 -15    0.90    3.70
   2   0 -15   -0.20    2.80
  -2   0  15    1.20    4.10
  -2   0  15    3.70    6.90
  -2   0  15    4.20    3.40
  -2   0  15   -1.90    3.70
  -2   0  15    2.60    3.50
  -2   0  15    0.90    3.90
   3   0 -15    5.70    3.90
   3   0 -15    4.40    4.00
   3   0 -15    4.90    3.70
   3   0 -15    6.70    3.90
   3   0 -15    4.50    3.80
   3   0 -15    2.20    2.70
   3   0 -15    1.20    3.30
  -3   0  15    5.30    4.00
  -3   0  15   10.00    4.70
  -3   0  15    5.50    3.70
  -3   0  15   10.90    4.50
  -3   0  15    1.30    3.50
  -3   0  15    7.60    4.90
   4   0 -15    2.60    4.50
   4   0 -15   -0.30    3.20
   4   0 -15    2.30    3.50
   4   0 -15    1.80    3.10
   4   0 -15    0.20    3.60
   4   0 -15   -2.40    2.10
  -4   0  15   -0.70    3.50
  -4   0  15    2.00    3.10
  -4   0  15    0.90    3.40
  -4   0  15    2.80    2.80
  -4   0  15   -1.00    3.70
  -4   0  15    1.00    4.50
   5   0 -15    3.20    3.40
   5   0 -15    1.80    4.10
   5   0 -15    4.00    4.30
   5   0 -15    2.80    3.40
   5   0 -15    5.20    2.30
   5   0 -15   10.20    4.30
   5   0 -15    5.40    3.80
  -5   0  15    6.40    4.10
  -5   0  15    4.70    3.30
  -5   0  15   -1.80    3.20
  -5   0  15    5.20    4.40
  -5   0  15    8.20    4.00
  -5   0  15    3.60    3.90
   6   0 -15    0.60    3.50
   6   0 -15   -0.90    3.90
   6   0 -15    3.40    3.60
   6   0 -15    5.60    3.20
   6   0 -15   -0.70    3.80
   6   0 -15    2.30    3.60
  -6   0  15    1.80    3.70
  -6   0  15    2.30    3.60
  -6   0  15    2.70    3.60
  -6   0  15    3.80    3.80
  -6   0  15   -5.80    3.90
  -6   0  15   -2.00    2.80
   7   0 -15  351.26   15.90
   7   0 -15  326.27   14.10
   7   0 -15  311.87   14.10
   7   0 -15  342.67   13.20
   7   0 -15  336.37   15.80
   7   0 -15  335.07   12.60
  -7   0  15  322.97   14.40
  -7   0  15  342.77   16.20
  -7   0  15  317.87   16.00
  -7   0  15  340.07   14.30
  -7   0  15  307.37   14.40
  -7   0  15  341.77   14.90
   8   0 -15   -1.00    2.90
   8   0 -15    1.20    3.00
   8   0 -15   -1.60    3.10
   8   0 -15    2.50    3.20
   8   0 -15   -0.20    3.40
  -8   0  15    3.50    3.60
  -8   0  15   -3.50    3.00
  -8   0  15    0.50    4.10
  -8   0  15   -0.90    3.30
  -8   0  15    3.00    4.20
  -8   0  15    3.40    3.50
   9   0 -15  102.69    6.90
   9   0 -15  108.69    8.20
   9   0 -15   91.39    8.70
   9   0 -15  115.49    8.70
   9   0 -15  113.79    6.60
  -9   0  15  117.89    8.60
  -9   0  15  107.99    8.50
  -9   0  15  104.49    9.00
  -9   0  15  113.39    8.50
  -9   0  15  127.59   10.60
  -9   0  15  108.99    9.90
  10   0 -15    3.00    2.60
  10   0 -15    2.40    2.20
  10   0 -15   -3.80    2.60
  10   0 -15    0.00    2.20
  10   0 -15   -3.50    2.90
  10   0 -15    4.40    3.10
 -10   0  15    5.20    4.40
 -10   0  15   -0.30    2.80
 -10   0  15    3.00    4.30
 -10   0  15   -0.70    3.50
 -10   0  15    1.70    3.70
 -10   0  15    3.10    3.40
  11   0 -15  115.19    9.20
  11   0 -15  151.58    9.60
  11   0 -15  147.59   10.00
 -11   0  15  148.39   10.00
 -11   0  15  136.79    9.60
 -11   0  15  136.29   11.30
 -11   0  15  152.78   11.20
 -11   0  15  151.98    9.50
 -11   0  15  155.08    9.80
  12   0 -15    1.80    2.20
  12   0 -15    0.00    3.30
  12   0 -15    0.60    1.80
  12   0 -15    0.30    3.20
 -12   0  15    0.10    3.60
 -12   0  15    0.20    4.20
 -12   0  15   -2.50    2.70
 -12   0  15    1.90    3.60
 -12   0  15   -2.30    3.00
  13   0 -15    0.90    4.10
  13   0 -15    1.00    4.10
  13   0 -15   -4.80    1.80
  13   0 -15   -0.80    1.80
 -13   0  15   -3.20    3.30
 -13   0  15    3.00    3.50
 -13   0  15   -0.20    3.00
 -13   0  15    3.90    4.10
 -13   0  15    0.50    3.30
 -13   0  15    3.10    3.50
  14   0 -15   -0.30    3.90
  14   0 -15    1.20    2.70
  14   0 -15   -2.90    2.20
  14   0 -15    0.40    3.80
 -14   0  15   -0.70    3.80
 -14   0  15    0.20    3.00
 -14   0  15    3.00    3.80
 -14   0  15   -1.00    4.80
  -9   0 -16   -0.60    4.10
  -9   0 -16   -3.80    5.00
  -9   0 -16   -9.10    4.20
  -9   0 -16    7.70    5.10
  -9   0 -16   -2.10    4.20
  -9   0 -16    4.90    5.70
  -9   0 -16   -4.10    4.20
   9   0  16    0.80    4.80
   9   0  16   -4.40    4.00
   9   0  16    6.70    4.90
   9   0  16   -0.70    3.20
   9   0  16   -0.10    5.60
   9   0  16    8.40    4.60
  -8   0 -16   29.40    6.60
  -8   0 -16   33.20    7.00
  -8   0 -16   25.20    9.90
  -8   0 -16   36.00    7.40
  -8   0 -16   26.40    6.30
  -8   0 -16   21.30    6.70
  -8   0 -16   33.70    7.40
   8   0  16   33.30    7.00
   8   0  16   19.40    6.30
   8   0  16   26.00    6.90
   8   0  16   40.20    9.10
  -7   0 -16    5.50    5.20
  -7   0 -16    3.90    4.60
  -7   0 -16   -0.70    4.50
  -7   0 -16   -5.90    3.80
  -7   0 -16   -0.90    4.80
  -7   0 -16    9.80    4.80
  -7   0 -16    7.80    4.30
   7   0  16    0.80    4.80
   7   0  16   10.50    5.50
   7   0  16    4.40    4.90
   7   0  16   -2.30    5.50
   7   0  16    2.70    2.40
  -6   0 -16   14.60    6.30
  -6   0 -16   15.50    5.70
  -6   0 -16   19.90    6.10
  -6   0 -16   24.60    5.60
  -6   0 -16   17.30    5.20
  -6   0 -16   39.20    7.80
  -6   0 -16   19.70    5.20
   6   0  16   18.30    5.30
   6   0  16   17.20    6.20
   6   0  16   20.70    6.30
   6   0  16   27.70    6.30
   6   0  16    9.70    6.80
  -5   0 -16    1.80    4.80
  -5   0 -16   -4.10    3.20
  -5   0 -16    3.60    4.20
  -5   0 -16   -0.60    4.00
  -5   0 -16    5.80    4.40
  -5   0 -16   -2.20    3.70
  -5   0 -16   -5.70    2.90
   5   0  16    5.10    2.60
   5   0  16    8.90    6.60
   5   0  16   -4.10    3.70
   5   0  16    0.30    4.00
   5   0  16   -2.20    3.90
   5   0  16    1.70    4.30
  -4   0 -16   34.60    7.00
  -4   0 -16   52.39    8.60
  -4   0 -16   35.80    6.80
  -4   0 -16   34.40    8.30
  -4   0 -16   26.70    6.20
  -4   0 -16   38.50    7.30
  -4   0 -16   33.80    7.10
   4   0  16   37.50    5.00
   4   0  16   31.90    8.10
   4   0  16   39.00    7.80
   4   0  16   31.40    6.70
   4   0  16   43.00    8.30
   4   0  16   33.10    6.90
  -3   0 -16   -0.50    3.60
  -3   0 -16   -1.60    4.30
  -3   0 -16   -0.60    4.00
  -3   0 -16    4.30    6.50
  -3   0 -16    1.50    3.70
  -3   0 -16    1.90    4.00
  -3   0 -16   -0.10    4.90
   3   0  16   -4.40    2.30
   3   0  16    4.70    5.00
   3   0  16    2.70    4.60
   3   0  16    1.50    4.40
   3   0  16    0.20    4.10
   3   0  16   -1.90    3.80
  -2   0 -16   13.50    5.00
  -2   0 -16    9.20    4.40
  -2   0 -16   11.40    3.90
  -2   0 -16    7.70    4.60
  -2   0 -16   16.60    5.60
  -2   0 -16   14.60    5.80
  -2   0 -16    3.50    4.10
   2   0  16    7.20    4.80
   2   0  16   13.50    5.00
   2   0  16   23.10    6.40
   2   0  16   13.00    3.90
   2   0  16   15.10    4.90
   2   0  16   11.60    4.20
  -1   0 -16   -1.20    3.10
  -1   0 -16    2.10    3.90
  -1   0 -16   -3.90    3.80
  -1   0 -16   -2.50    3.40
  -1   0 -16   -1.00    2.80
  -1   0 -16    2.40    3.40
  -1   0 -16    8.30    4.40
   1   0  16    4.40    3.60
   1   0  16    3.20    3.90
   1   0  16   -3.00    3.80
   1   0  16    7.50    4.60
   1   0  16    0.40    2.80
   1   0  16   -1.20    2.90
   1   0  16    5.20    5.40
   0   0 -16  116.29   10.50
   0   0 -16  131.99    9.20
   0   0 -16  133.19   10.30
   0   0 -16  134.99   10.30
   0   0 -16  113.19   11.00
   0   0 -16  128.99    9.70
   0   0 -16  121.59    9.70
   0   0  16  118.59   10.10
   0   0  16  117.09   10.00
   0   0  16  149.59   11.30
   0   0  16  139.89   10.90
   0   0  16  127.39   10.80
   0   0  16  128.19   12.70
   1   0 -16    2.50    4.10
   1   0 -16   -0.70    2.70
   1   0 -16    9.70    5.90
   1   0 -16    1.80    4.50
   1   0 -16    4.40    3.90
   1   0 -16   -0.30    4.00
   1   0 -16   -0.50    3.60
  -1   0  16   -0.10    3.40
  -1   0  16   -4.20    3.50
  -1   0  16   -2.30    4.30
  -1   0  16   -4.60    3.20
  -1   0  16   -0.30    3.70
  -1   0  16   -1.30    3.80
  -1   0  16   -0.50    3.10
   2   0 -16   13.10    4.60
   2   0 -16    9.90    5.40
   2   0 -16   11.00    6.90
   2   0 -16   18.50    5.90
   2   0 -16   16.00    5.10
   2   0 -16    7.90    5.00
   2   0 -16   16.60    4.40
  -2   0  16    5.90    4.10
  -2   0  16   16.60    5.60
  -2   0  16   14.10    4.60
  -2   0  16   15.30    5.90
  -2   0  16   16.80    5.50
  -2   0  16   15.00    5.60
   3   0 -16   -1.20    2.70
   3   0 -16    7.30    4.30
   3   0 -16    0.80    3.50
   3   0 -16    0.40    3.90
   3   0 -16   -0.30    3.40
   3   0 -16    1.10    3.90
   3   0 -16   -1.10    4.30
  -3   0  16   -0.60    3.80
  -3   0  16   -2.70    3.30
  -3   0  16   -2.60    3.60
  -3   0  16    1.40    4.00
  -3   0  16    1.50    3.50
  -3   0  16    2.70    4.70
   4   0 -16   39.30    6.50
   4   0 -16   37.30    7.80
   4   0 -16   41.60    6.30
   4   0 -16   55.79    7.50
   4   0 -16   56.29    8.60
   4   0 -16   44.20    5.00
   4   0 -16   51.09    8.30
  -4   0  16   52.39    7.30
  -4   0  16   38.10    6.50
  -4   0  16   59.09    8.50
  -4   0  16   37.90    7.80
  -4   0  16   44.30    7.30
  -4   0  16   42.00    6.50
   5   0 -16    0.60    3.60
   5   0 -16   -0.80    2.00
   5   0 -16   -0.40    3.20
   5   0 -16    0.20    4.10
   5   0 -16    0.50    3.40
   5   0 -16   -2.90    3.40
   5   0 -16    0.70    3.60
  -5   0  16    1.00    4.10
  -5   0  16   -4.50    3.50
  -5   0  16    0.00    4.00
  -5   0  16   -4.10    3.10
  -5   0  16    1.00    3.60
  -5   0  16   -0.30    4.00
   6   0 -16   31.60    9.00
   6   0 -16   27.00    5.60
   6   0 -16   34.00    6.30
   6   0 -16   36.80    7.00
   6   0 -16   42.20    7.50
   6   0 -16   36.10    6.10
  -6   0  16   25.90    5.60
  -6   0  16   33.70    6.60
  -6   0  16   31.80    6.00
  -6   0  16   25.30    5.50
  -6   0  16   38.60    7.60
  -6   0  16   35.60    6.80
   7   0 -16   -3.10    3.60
   7   0 -16    1.00    3.40
   7   0 -16   -1.10    3.70
   7   0 -16    2.80    4.10
   7   0 -16   -0.10    2.90
   7   0 -16    3.70    3.60
  -7   0  16    0.50    3.90
  -7   0  16    3.90    4.10
  -7   0  16    3.00    4.20
  -7   0  16    2.60    4.60
  -7   0  16    0.10    4.00
  -7   0  16   -3.30    3.10
   8   0 -16  171.68   11.00
   8   0 -16  168.48   10.80
   8   0 -16  176.78   12.00
   8   0 -16  181.28    9.00
   8   0 -16  168.08    9.30
  -8   0  16  154.38   10.50
  -8   0  16  160.98   10.90
  -8   0  16  176.68   11.10
  -8   0  16  140.49   11.70
  -8   0  16  148.29   10.60
  -8   0  16  167.58   12.30
   9   0 -16   -5.10    2.80
   9   0 -16   -0.50    2.40
   9   0 -16    3.50    3.00
   9   0 -16   -2.40    2.60
   9   0 -16    4.70    3.60
   9   0 -16   -3.70    2.90
  -9   0  16    5.40    3.40
  -9   0  16    3.80    4.30
  -9   0  16    2.50    4.10
  -9   0  16    7.30    4.00
  -9   0  16   -7.10    3.90
  10   0 -16   25.20    6.20
  10   0 -16   38.30    6.10
  10   0 -16   28.00    5.90
  10   0 -16   42.80    4.90
  10   0 -16   41.00    4.80
 -10   0  16   23.40    5.20
 -10   0  16   40.30    6.60
 -10   0  16   41.70    8.20
 -10   0  16   41.10    7.20
 -10   0  16   39.00    6.20
 -10   0  16   28.70    6.70
  11   0 -16   -0.10    1.30
  11   0 -16   -0.80    3.20
  11   0 -16    3.20    4.10
  11   0 -16   -0.90    2.10
  11   0 -16   -1.30    1.80
  11   0 -16   -1.80    1.10
 -11   0  16   -0.40    3.50
 -11   0  16   -2.20    3.50
 -11   0  16    1.60    3.80
 -11   0  16    0.60    4.30
 -11   0  16    3.30    3.80
 -11   0  16    5.20    3.40
  12   0 -16    4.50    4.30
  12   0 -16    5.80    4.20
  12   0 -16   -1.80    1.90
 -12   0  16    3.30    3.50
 -12   0  16    3.50    3.50
 -12   0  16   -1.70    3.90
 -12   0  16    0.00    3.80
 -12   0  16   -1.40    5.70
 -12   0  16   -2.30    5.00
  13   0 -16    1.70    2.60
  13   0 -16   -0.50    4.00
  13   0 -16    1.60    3.60
  13   0 -16    0.40    2.80
 -13   0  16    7.10    4.20
 -13   0  16    9.10    3.90
 -13   0  16    2.50    4.40
 -13   0  16   -0.60    3.50
 -13   0  16    3.90    3.60
 -13   0  16    4.70    4.70
  -7   0 -17  196.98   14.70
  -7   0 -17  172.18   13.90
  -7   0 -17  174.48   13.20
  -7   0 -17  187.88   13.30
  -7   0 -17  174.68   14.00
  -7   0 -17  214.88   14.60
  -7   0 -17  202.48   13.40
   7   0  17  187.08   16.40
   7   0  17  216.48   14.20
   7   0  17  194.98   13.80
   7   0  17  204.68   13.80
  -6   0 -17    9.90    4.80
  -6   0 -17   -3.00    4.30
  -6   0 -17    5.90    5.90
  -6   0 -17    3.20    4.60
  -6   0 -17    1.40    4.40
  -6   0 -17    3.50    4.90
   6   0  17    0.60    3.90
   6   0  17   -3.30    6.40
   6   0  17    4.70    4.70
   6   0  17    4.80    5.10
   6   0  17    3.50    3.70
   6   0  17    0.00    5.00
  -5   0 -17   20.50    6.00
  -5   0 -17   44.80    9.20
  -5   0 -17   30.10    6.80
  -5   0 -17   58.69    8.90
  -5   0 -17   40.20    7.50
  -5   0 -17   27.40    6.90
  -5   0 -17   30.80    7.10
   5   0  17   27.60    8.60
   5   0  17   38.70    7.60
   5   0  17   44.50    7.20
   5   0  17   37.20    7.60
   5   0  17   48.20    7.80
  -4   0 -17    6.80    4.70
  -4   0 -17    2.20    3.60
  -4   0 -17    7.00    6.30
  -4   0 -17   -1.50    4.60
  -4   0 -17   -3.70    3.60
  -4   0 -17    5.10    4.50
  -4   0 -17    5.40    5.00
   4   0  17   -1.60    4.40
   4   0  17    0.20    6.70
   4   0  17    2.80    4.30
   4   0  17   -7.20    4.50
   4   0  17    7.60    4.60
   4   0  17    2.20    5.00
   4   0  17   -1.60    2.50
  -3   0 -17   99.49   11.80
  -3   0 -17  105.69   10.30
  -3   0 -17  103.59   10.20
  -3   0 -17  102.49   12.20
  -3   0 -17  106.89   10.20
  -3   0 -17  106.39    9.40
  -3   0 -17  106.09    9.90
   3   0  17  109.29    7.60
   3   0  17  137.99   11.50
   3   0  17  104.89   10.20
   3   0  17  102.69   10.20
   3   0  17  110.49   11.00
   3   0  17  101.29   10.50
   3   0  17   93.79   13.20
  -2   0 -17    0.20    4.30
  -2   0 -17    2.30    5.20
  -2   0 -17    7.90    4.80
  -2   0 -17   -0.60    4.10
  -2   0 -17   -2.80    3.20
  -2   0 -17    5.70    4.40
  -2   0 -17    0.10    4.10
   2   0  17    3.60    5.50
   2   0  17   -1.70    3.80
   2   0  17    3.70    3.00
   2   0  17    5.70    4.40
   2   0  17    2.70    4.50
   2   0  17    0.30    4.60
  -1   0 -17  213.38   13.10
  -1   0 -17  245.88   13.50
  -1   0 -17  213.98   14.50
  -1   0 -17  247.98   15.20
  -1   0 -17  219.18   12.30
  -1   0 -17  212.78   13.10
  -1   0 -17  197.18   12.70
   1   0  17  218.68   13.50
   1   0  17  186.18   13.60
   1   0  17  219.58   13.70
   1   0  17  213.68   16.50
   1   0  17  200.78   12.90
   1   0  17  205.88   13.20
   0   0 -17    4.40    4.20
   0   0 -17    0.00    4.00
   0   0 -17    4.30    4.40
   0   0 -17    0.80    3.10
   0   0 -17    3.40    5.30
   0   0 -17    3.70    7.20
   0   0 -17    6.40    4.20
   0   0  17    5.30    4.50
   0   0  17    5.30    4.90
   0   0  17   -2.10    5.40
   0   0  17    0.40    4.80
   0   0  17    4.30    4.00
   0   0  17   -0.50    4.20
   1   0 -17  117.99   10.00
   1   0 -17  128.29   11.70
   1   0 -17  129.89   10.20
   1   0 -17  122.59   11.70
   1   0 -17  116.89    8.80
   1   0 -17  119.29    9.80
   1   0 -17  134.09   10.20
  -1   0  17  119.39   10.50
  -1   0  17  100.49    8.80
  -1   0  17  100.39   10.50
  -1   0  17  124.59   12.60
  -1   0  17  147.79   13.60
  -1   0  17  119.39   11.40
  -1   0  17  124.39    9.80
   2   0 -17   -8.10    2.60
   2   0 -17   -0.90    4.40
   2   0 -17   -2.10    3.00
   2   0 -17    3.60    4.10
   2   0 -17   -0.60    3.80
   2   0 -17   -2.70    3.50
   2   0 -17   -0.70    4.30
  -2   0  17   -7.20    3.10
  -2   0  17    1.80    4.20
  -2   0  17    4.30    4.40
  -2   0  17    2.70    5.40
  -2   0  17    0.80    4.00
  -2   0  17   -5.20    4.00
  -2   0  17   -2.20    3.40
   3   0 -17   70.99    8.90
   3   0 -17   53.69    7.80
   3   0 -17   44.80    6.90
   3   0 -17   51.29    7.90
   3   0 -17   68.19    6.90
   3   0 -17   75.59   10.30
   3   0 -17   60.19    7.70
  -3   0  17   56.79    8.60
  -3   0  17   64.79    8.90
  -3   0  17   77.39   10.60
  -3   0  17   58.89    8.30
  -3   0  17   59.29    8.00
  -3   0  17   49.70    9.00
   4   0 -17    3.20    4.50
   4   0 -17    0.10    3.80
   4   0 -17   -0.40    2.10
   4   0 -17    1.60    4.80
   4   0 -17    5.00    4.90
   4   0 -17   -0.80    3.60
   4   0 -17   -1.60    3.70
  -4   0  17    4.20    4.10
  -4   0  17    6.70    4.60
  -4   0  17   -0.30    4.80
  -4   0  17    9.10    4.30
  -4   0  17    5.20    4.60
  -4   0  17   -5.30    3.50
   5   0 -17  113.59    6.20
   5   0 -17  116.09    9.90
   5   0 -17  115.39    9.50
   5   0 -17  109.79    9.60
   5   0 -17  114.99   10.90
   5   0 -17  131.09    9.30
   5   0 -17  137.59   11.30
  -5   0  17  118.29   13.40
  -5   0  17  119.59   11.20
  -5   0  17  103.29    9.70
  -5   0  17  111.29   10.00
  -5   0  17  108.89   10.10
  -5   0  17  115.59   17.60
   6   0 -17   -4.10    3.00
   6   0 -17    0.70    3.40
   6   0 -17    0.50    3.10
   6   0 -17    2.20    4.30
   6   0 -17   -1.50    3.80
   6   0 -17    0.90    4.30
  -6   0  17   -3.10    3.70
  -6   0  17   -2.90    4.20
  -6   0  17   -5.80    4.00
  -6   0  17   -1.80    3.30
  -6   0  17    5.10    4.00
  -6   0  17   -0.60    3.40
   7   0 -17   51.89    8.00
   7   0 -17   51.59    6.30
   7   0 -17   30.00    6.80
   7   0 -17   41.90    7.70
   7   0 -17   57.89    7.30
   7   0 -17   58.69    8.20
  -7   0  17   49.70    8.50
  -7   0  17   58.99    7.60
  -7   0  17   58.09    8.00
  -7   0  17   48.20    8.20
  -7   0  17   43.00    7.30
  -7   0  17   45.10    8.30
   8   0 -17   -2.60    3.40
   8   0 -17    2.70    3.30
   8   0 -17   -3.00    2.00
   8   0 -17   -1.60    3.70
   8   0 -17   -0.90    4.10
  -8   0  17   -2.10    4.00
  -8   0  17    0.90    3.60
  -8   0  17    2.90    4.60
  -8   0  17   -3.80    4.10
  -8   0  17    2.40    4.20
   9   0 -17   73.39    7.70
   9   0 -17   70.29    9.00
   9   0 -17   62.09    6.30
   9   0 -17   60.69    6.00
   9   0 -17   68.89    8.90
  -9   0  17   71.49   11.80
  -9   0  17   58.89    7.60
  -9   0  17   63.99    9.80
  -9   0  17   72.19    9.60
  -9   0  17   71.79   10.10
  -9   0  17   49.99   10.90
  10   0 -17    2.10    2.50
  10   0 -17    3.40    5.80
  10   0 -17   -4.70    3.50
  10   0 -17   -1.00    3.70
  10   0 -17   -4.80    2.70
  10   0 -17    3.00    2.70
 -10   0  17    3.10    4.00
 -10   0  17   -1.70    4.00
 -10   0  17    1.70    4.50
 -10   0  17   -3.10    4.10
 -10   0  17    1.10    3.00
 -10   0  17   -1.30    4.00
  11   0 -17   -0.90    2.90
  11   0 -17   -1.80    1.50
  11   0 -17    5.20    4.40
  11   0 -17   -0.60    1.50
  11   0 -17    1.20    1.90
  11   0 -17    1.30    6.90
 -11   0  17    0.50    4.00
 -11   0  17   -1.40    3.30
 -11   0  17   -5.40    3.50
 -11   0  17    9.40    6.00
 -11   0  17   -0.20    4.90
 -11   0  17   -1.40    3.60
  12   0 -17    0.40    4.80
  12   0 -17    3.60    3.40
  12   0 -17   10.10    4.40
 -12   0  17    0.10    4.30
 -12   0  17   -0.70    4.40
 -12   0  17    4.40    3.90
 -12   0  17    3.30    4.60
  -6   0 -18  245.38   24.40
  -6   0 -18  185.98   15.30
  -6   0 -18  176.08   14.30
  -6   0 -18  182.78   13.80
  -6   0 -18  203.88   14.00
  -6   0 -18  191.98   14.40
   6   0  18  183.18   16.40
   6   0  18  165.18   16.50
   6   0  18  208.28   14.60
   6   0  18  199.18   14.50
   6   0  18  176.28   14.00
  -5   0 -18   -0.80    5.60
  -5   0 -18    2.60    4.50
  -5   0 -18    4.10    5.40
  -5   0 -18    6.90    5.30
  -5   0 -18   -4.70    4.60
  -5   0 -18   -3.60    4.10
  -5   0 -18    1.20    4.40
   5   0  18    0.00    4.80
   5   0  18    2.20    1.70
   5   0  18   14.50    6.10
   5   0  18    2.40    5.00
   5   0  18   -1.60    6.60
   5   0  18    0.50    4.70
   5   0  18    4.10    4.90
  -4   0 -18   10.70    6.00
  -4   0 -18   13.00    5.60
  -4   0 -18   20.30    5.30
  -4   0 -18   20.70    7.20
  -4   0 -18   13.80    6.20
  -4   0 -18   13.60    6.80
  -4   0 -18    9.30    5.40
   4   0  18   23.30    7.10
   4   0  18   27.90    7.20
   4   0  18   13.70    6.10
   4   0  18    7.80    3.30
   4   0  18   22.00    9.70
   4   0  18   24.80    7.10
   4   0  18   18.70    8.20
  -3   0 -18   -2.60    3.80
  -3   0 -18   -1.20    5.80
  -3   0 -18   -2.10    4.40
  -3   0 -18   -3.70    3.40
  -3   0 -18   -5.10    3.90
  -3   0 -18    4.80    5.50
   3   0  18    2.30    5.80
   3   0  18    4.30    4.80
   3   0  18   20.00    6.80
   3   0  18    2.80    4.80
   3   0  18   -0.60    3.00
   3   0  18   -0.20    4.60
   3   0  18   -2.30    3.90
  -2   0 -18   16.70    5.30
  -2   0 -18   32.40    8.00
  -2   0 -18   29.60    6.60
  -2   0 -18   22.20    5.90
  -2   0 -18   21.70    7.50
   2   0  18   12.50    5.90
   2   0  18   33.80    6.90
   2   0  18   21.20    7.60
   2   0  18   31.20    8.10
   2   0  18   21.90    6.90
   2   0  18   33.20    6.90
   2   0  18   24.60    4.60
  -1   0 -18   -1.60    4.70
  -1   0 -18   -1.20    4.40
  -1   0 -18    5.10    4.60
  -1   0 -18    5.10    4.40
  -1   0 -18    4.50    4.30
  -1   0 -18    5.50    5.50
  -1   0 -18    3.00    4.30
   1   0  18    0.70    4.40
   1   0  18    2.50    4.70
   1   0  18   -6.50    3.30
   1   0  18    6.20    6.00
   1   0  18    1.40    4.50
   1   0  18    2.40    5.10
   1   0  18    9.10    5.60
   0   0 -18  544.35   21.40
   0   0 -18  523.75   19.20
   0   0 -18  582.64   21.50
   0   0 -18  592.44   21.80
   0   0 -18  516.05   23.00
   0   0 -18  539.65   23.20
   0   0 -18  531.75   20.70
   0   0  18  531.05   21.30
   0   0  18  493.15   21.70
   0   0  18  547.55   22.10
   0   0  18  577.84   22.60
   0   0  18  539.55   19.10
   0   0  18  552.14   22.70
   0   0  18  603.74   26.90
   1   0 -18    0.70    3.90
   1   0 -18    9.10    5.40
   1   0 -18    2.80    4.10
   1   0 -18   -2.80    3.40
   1   0 -18    5.00    5.30
   1   0 -18    3.00    3.70
   1   0 -18   11.80    5.40
  -1   0  18    1.60    4.50
  -1   0  18   -1.20    4.50
  -1   0  18    2.20    3.50
  -1   0  18    4.00    3.90
  -1   0  18    6.30    4.60
  -1   0  18    8.40    6.10
  -1   0  18   -0.40    4.40
   2   0 -18   -0.10    3.20
   2   0 -18   -2.00    3.10
   2   0 -18   -0.90    4.00
   2   0 -18    2.30    4.20
   2   0 -18    1.80    4.70
   2   0 -18    7.50    4.60
   2   0 -18    0.60    5.50
  -2   0  18   -6.50    4.60
  -2   0  18    0.00    3.90
  -2   0  18    1.90    3.50
  -2   0  18   -1.70    4.40
  -2   0  18    6.40    4.60
  -2   0  18    4.00    4.20
  -2   0  18    2.90    4.00
   3   0 -18   -2.20    4.10
   3   0 -18    4.00    5.10
   3   0 -18   -0.10    2.80
   3   0 -18    4.90    4.60
   3   0 -18    0.60    3.80
   3   0 -18   -6.00    3.50
   3   0 -18   -2.20    3.50
  -3   0  18   -4.90    3.90
  -3   0  18    1.10    3.90
  -3   0  18    6.70    4.90
  -3   0  18   -1.00    4.10
  -3   0  18    3.10    4.80
  -3   0  18    4.20    5.30
  -3   0  18    3.30    3.70
   4   0 -18  286.97   16.60
   4   0 -18  310.17   15.40
   4   0 -18  295.07   15.10
   4   0 -18  296.47   16.60
   4   0 -18  271.77   14.20
   4   0 -18  287.87   10.90
   4   0 -18  298.47   14.10
  -4   0  18  316.87   15.60
  -4   0  18  285.77   15.80
  -4   0  18  291.67   15.60
  -4   0  18  294.77   15.30
  -4   0  18  282.77   15.90
  -4   0  18  276.07   17.70
  -4   0  18  270.67   14.30
   5   0 -18   -5.00    3.80
   5   0 -18    5.80    4.50
   5   0 -18    2.40    4.20
   5   0 -18    2.40    3.30
   5   0 -18   -2.40    3.50
   5   0 -18    0.20    4.40
  -5   0  18   -1.60    3.70
  -5   0  18    0.80    4.10
  -5   0  18    1.10    4.80
  -5   0  18    1.70    4.70
  -5   0  18    6.60    4.90
  -5   0  18    3.50    4.20
   6   0 -18    2.50    3.80
   6   0 -18    7.60    5.00
   6   0 -18    5.50    5.30
   6   0 -18    5.60    4.40
   6   0 -18    3.10    4.50
   6   0 -18    3.10    3.80
  -6   0  18   -1.70    3.30
  -6   0  18    1.10    6.00
  -6   0  18   -1.50    4.20
  -6   0  18    5.50    5.90
  -6   0  18    1.70    4.30
  -6   0  18    1.60    4.40
   7   0 -18   -2.00    3.80
   7   0 -18    1.70    3.10
   7   0 -18    1.90    4.20
   7   0 -18   -1.70    3.60
   7   0 -18   -4.40    2.40
   7   0 -18    1.10    4.50
  -7   0  18   -7.50    5.20
  -7   0  18   -2.70    4.20
  -7   0  18    1.80    4.10
  -7   0  18    2.20    3.50
  -7   0  18   -0.90    3.40
  -7   0  18    1.20    4.60
   8   0 -18   82.39   11.20
   8   0 -18   70.69    7.00
   8   0 -18   76.19    7.00
   8   0 -18   52.89    8.70
   8   0 -18   58.99    8.30
  -8   0  18   67.39    8.70
  -8   0  18   49.99    8.80
  -8   0  18   87.09    9.10
  -8   0  18   71.49    8.90
  -8   0  18   91.39   11.60
   9   0 -18    0.80    4.80
   9   0 -18    7.70    3.60
   9   0 -18    2.80    3.40
   9   0 -18    5.90    5.00
   9   0 -18    3.80    7.50
   9   0 -18    3.30    3.20
  -9   0  18   11.50    6.20
  -9   0  18    8.10    4.60
  -9   0  18    6.30    3.50
  -9   0  18    1.90    4.60
  -9   0  18   -3.80    4.10
  -9   0  18    4.60    6.80
  10   0 -18   12.60    4.90
  10   0 -18    2.70    3.50
  10   0 -18    4.30    4.70
  10   0 -18   17.80    3.70
  10   0 -18    2.00    3.90
 -10   0  18   21.90    6.10
 -10   0  18    8.00    4.90
 -10   0  18   11.50    6.20
 -10   0  18   12.90    4.50
 -10   0  18   10.60    5.30
 -10   0  18   12.50    4.90
  -3   0 -19  115.49   11.90
  -3   0 -19   96.89   11.50
  -3   0 -19  118.39   12.50
  -3   0 -19  122.79   10.40
  -3   0 -19  116.89   11.80
  -3   0 -19   94.59   12.40
  -3   0 -19  101.29   11.30
   3   0  19  101.89   12.80
   3   0  19   96.49   10.10
   3   0  19  120.19   14.10
   3   0  19  110.19   11.80
   3   0  19   82.99   10.70
   3   0  19  109.19    8.00
  -2   0 -19   -1.20    5.30
  -2   0 -19   -0.90    4.60
  -2   0 -19   -5.50    4.50
  -2   0 -19    3.40    5.40
  -2   0 -19    1.30    4.90
  -2   0 -19   -5.00    4.10
  -2   0 -19   -2.00    5.20
   2   0  19    3.00    4.50
   2   0  19    8.70    6.70
   2   0  19    2.50    7.30
   2   0  19   -0.50    5.50
   2   0  19   -2.60    3.20
   2   0  19   -5.90    4.70
   2   0  19   -3.50    5.30
  -1   0 -19   12.50    5.70
  -1   0 -19   13.80    6.80
  -1   0 -19    6.80    4.40
  -1   0 -19   19.20    6.90
  -1   0 -19   15.50    6.10
  -1   0 -19    2.30    5.10
   1   0  19    3.70    5.20
   1   0  19    1.80    5.10
   1   0  19   16.80    9.80
   1   0  19    2.90    4.70
   1   0  19   12.40    5.00
   1   0  19   17.10    7.90
   1   0  19    7.80    4.20
   0   0 -19    3.00    5.40
   0   0 -19    4.40    5.20
   0   0 -19   -1.60    3.50
   0   0 -19   -4.00    3.30
   0   0 -19    4.50    5.50
   0   0 -19   10.10    4.70
   0   0 -19   -1.30    6.70
   0   0  19    2.00    3.70
   0   0  19   -1.30    4.60
   0   0  19    4.60    5.10
   0   0  19   10.30    6.20
   0   0  19    7.00    6.90
   0   0  19    3.30    4.90
   1   0 -19   20.60    5.10
   1   0 -19   34.40    7.80
   1   0 -19   24.00    6.40
   1   0 -19   39.00   10.70
   1   0 -19   35.60    7.70
   1   0 -19   39.90    7.80
  -1   0  19   29.40    7.80
  -1   0  19   21.10   11.40
  -1   0  19   31.30    6.20
  -1   0  19   29.10    7.30
  -1   0  19   35.00    7.20
  -1   0  19   41.30    9.60
   2   0 -19    9.90    4.90
   2   0 -19   -5.40    4.10
   2   0 -19   -6.80    4.10
   2   0 -19   -5.20    3.70
   2   0 -19    9.60    5.80
   2   0 -19    2.50    5.50
   2   0 -19    0.80    4.60
  -2   0  19    7.30    4.30
  -2   0  19   -0.90    4.30
  -2   0  19   -1.60    5.30
  -2   0  19   -2.80    4.10
  -2   0  19   -2.00    5.40
  -2   0  19   -3.00    6.30
   3   0 -19   76.29    9.30
   3   0 -19   44.50    6.00
   3   0 -19   63.59   10.30
   3   0 -19   63.69    9.00
   3   0 -19   69.69    9.10
   3   0 -19   74.39   10.30
  -3   0  19   64.79    9.20
  -3   0  19   73.59    9.40
  -3   0  19   55.59   10.50
  -3   0  19   63.89    8.70
  -3   0  19   56.59    9.30
  -3   0  19   72.19    9.60
   4   0 -19    3.30    4.90
   4   0 -19   -2.10    6.20
   4   0 -19   -7.50    3.20
   4   0 -19   -1.40    4.30
   4   0 -19   -4.90    4.10
   4   0 -19    0.60    4.30
  -4   0  19   -3.40    3.60
  -4   0  19   -1.70    4.00
  -4   0  19    0.50    4.00
  -4   0  19   -2.60    4.90
  -4   0  19   -8.10    5.10
  -4   0  19   -6.30    4.00
   5   0 -19    0.80    4.00
   5   0 -19    3.90    4.20
   5   0 -19    5.10    4.40
   5   0 -19    5.30    4.60
   5   0 -19   -1.20    4.00
   5   0 -19   -4.10    3.90
  -5   0  19   12.10    5.20
  -5   0  19    2.80    3.80
  -5   0  19   -5.90    4.10
  -5   0  19    0.10    3.80
  -5   0  19   -0.10    4.60
  -5   0  19   -1.20    4.10
   6   0 -19    1.90    4.10
   6   0 -19    1.50    4.70
   6   0 -19    2.10    4.90
   6   0 -19   -5.00    4.10
   6   0 -19    0.90    2.40
   6   0 -19    3.60    3.80
  -6   0  19   -4.50    3.80
  -6   0  19    4.70    4.90
  -6   0  19    0.40    3.80
  -6   0  19  -10.10    4.10
   7   0 -19    6.30    4.10
   7   0 -19    8.70    4.20
   7   0 -19    5.00    5.30
   7   0 -19    7.00    5.80
   7   0 -19    6.00    3.60
  -7   0  19    5.30    4.80
  -7   0  19   -4.50    4.30
  -7   0  19    8.50    6.20
  -7   0  19    8.60    4.80
  -7   0  19    1.10    4.00
  -7   0  19   10.80    6.80
   8   0 -19   -1.50    3.40
   8   0 -19   -2.50    3.50
   8   0 -19    1.30    3.70
   8   0 -19   -1.60    4.20
   8   0 -19    6.00    5.10
   8   0 -19   -0.60    4.80
  -8   0  19    7.00    5.70
  -8   0  19    2.00    4.20
  -8   0  19   -6.60    4.90
  -8   0  19    1.20    4.60
  -8   0  19    4.80    4.30
  -8   0  19    1.30    4.00
  -8   0  19    5.30    4.60
   0   0 -20   32.20    7.10
   0   0 -20   38.60    7.60
   0   0 -20   63.59    9.70
   0   0 -20   36.50    6.50
   0   0 -20   43.10    8.00
   0   0 -20   56.49   11.10
   0   0 -20   54.49    9.60
   0   0  20   38.20    6.50
   0   0  20   22.90    8.50
   0   0  20   39.30    8.50
   0   0  20   51.89    8.30
   0   0  20   61.59   10.50
   0   0  20   46.50    9.00
   1   0 -20   -6.80    3.20
   1   0 -20    2.50    4.70
   1   0 -20   -0.70    4.90
   1   0 -20   -0.30    4.80
   1   0 -20    0.00    4.60
   1   0 -20    1.40    6.40
   1   0 -20   -1.50    4.50
  -1   0  20    4.70    4.10
  -1   0  20    4.90    5.00
  -1   0  20    0.30    4.20
  -1   0  20    2.30    4.80
  -1   0  20    1.30    6.80
  -1   0  20    9.50    5.00
  -1   0  20   12.70    5.70
   2   0 -20  170.68   12.60
   2   0 -20  156.88   13.40
   2   0 -20  126.29   12.10
   2   0 -20  141.79   12.00
   2   0 -20  142.19   11.50
   2   0 -20  124.79    9.10
   2   0 -20  138.69   13.30
  -2   0  20  139.89   12.30
  -2   0  20  171.48   14.40
  -2   0  20  140.89   12.90
  -2   0  20  152.68   12.60
  -2   0  20  126.59   10.60
  -2   0  20  148.99   11.90
  -2   0  20  107.19   14.80
   3   0 -20    0.60    5.40
   3   0 -20   -4.00    3.80
   3   0 -20   -2.50    5.10
   3   0 -20    2.10    4.60
   3   0 -20   -4.90    2.00
   3   0 -20    2.50    5.40
  -3   0  20  -11.00    3.70
  -3   0  20  -11.70    5.10
  -3   0  20   -0.30    8.70
  -3   0  20    6.80    6.20
  -3   0  20   -5.00    4.10
  -3   0  20    7.30    5.60
   4   0 -20   21.10    6.90
   4   0 -20    3.50    5.20
   4   0 -20   22.70    6.30
   4   0 -20   21.10    6.30
   4   0 -20   10.20    5.90
  -4   0  20    9.50    7.50
  -4   0  20    7.50    4.60
  -4   0  20   10.10    7.50
  -4   0  20   23.80    6.60
  -4   0  20    8.90    9.20
  -4   0  20    5.20    5.50
  -4   0  20   30.00    7.60
   5   0 -20    4.80    4.50
   5   0 -20    6.90    4.50
   5   0 -20    9.30    5.70
   5   0 -20   -4.10    1.60
   5   0 -20   -5.10    3.30
   5   0 -20    1.80    4.40
  -5   0  20    1.80    5.10
  -5   0  20   13.70    5.60
  -5   0  20   -1.30    4.50
  -5   0  20   -3.40    4.30
  -5   0  20   14.30    6.10
  -5   0  20   -4.60    4.00
  -5   0  20   -2.70    7.00
  -5  -1  20    3.90    4.70
  -5  -1  20   13.90    6.00
  -5  -1  20   24.30   11.60
  -5  -1  20    5.00    4.90
  -5  -1  20   -4.90    4.60
  -5  -1  20    9.90    5.80
  -5  -1  20    2.20    5.30
   5   1 -20    3.10    3.70
   5   1 -20    8.60    4.50
   5   1 -20    6.40    5.30
   5   1 -20    5.90    5.40
   5   1 -20    6.80    4.70
  -4  -1  20   17.20    6.50
  -4  -1  20   13.40    5.60
  -4  -1  20    9.20    6.10
  -4  -1  20  -10.60    5.10
  -4  -1  20    9.60    5.90
  -4  -1  20    9.30    7.30
  -4  -1  20   12.70   10.00
   4   1 -20    2.10    5.00
   4   1 -20    6.60    5.70
   4   1 -20   16.00    5.80
   4   1 -20    3.20    4.70
   4   1 -20    4.70    5.80
  -3  -1  20    8.20    6.40
  -3  -1  20   15.40    5.60
  -3  -1  20    3.10    5.20
  -3  -1  20   10.40    5.70
  -3  -1  20   -2.20    4.00
  -3  -1  20   -1.10    6.30
  -3  -1  20    9.70    4.80
   3   1 -20    0.70    4.70
   3   1 -20   15.50    6.10
   3   1 -20    4.00    4.10
   3   1 -20    9.10    5.50
   3   1 -20    1.60    8.00
   3   1 -20    7.20    5.00
  -2  -1  20    4.70    6.00
  -2  -1  20    4.90    5.10
  -2  -1  20   12.70    6.10
  -2  -1  20   15.60    8.00
  -2  -1  20   17.20    6.40
  -2  -1  20   28.50    8.00
  -2  -1  20   10.90    5.20
   2   1 -20   15.50    7.20
   2   1 -20   15.10    4.60
   2   1 -20   16.20    7.40
   2   1 -20   14.80    6.20
   2   1 -20   17.60    6.90
   2   1 -20   19.60    6.10
   2   1 -20   17.60    6.40
  -1  -1  20   -0.70    7.00
  -1  -1  20    7.00    5.20
  -1  -1  20   -7.90    4.10
  -1  -1  20    1.80    4.10
  -1  -1  20    2.50    4.40
  -1  -1  20    1.90    4.60
  -1  -1  20  -13.50    5.40
   1   1 -20    2.40    5.00
   1   1 -20    0.70    4.70
   1   1 -20    7.60    4.60
   1   1 -20   -3.70    3.80
   1   1 -20    2.90    5.20
   1   1 -20    0.50    3.60
   1   1 -20    5.50    5.10
   0  -1  20   33.30   13.60
   0  -1  20   -0.70    6.40
   0  -1  20   15.50    7.30
   0  -1  20   12.60    6.00
   0  -1  20    8.60    5.90
   0  -1  20   11.20    4.70
   0  -1  20    4.90    5.50
   0   1 -20   23.50    6.50
   0   1 -20    0.60    5.10
   0   1 -20    6.40    5.20
   0   1 -20    8.50    6.00
   0   1 -20    0.90    5.00
   0   1 -20   17.70    6.20
   0   1 -20   13.60    5.10
  -8  -1  19   15.50    5.50
  -8  -1  19   12.70    7.30
  -8  -1  19   13.40    5.30
  -8  -1  19   13.90    7.00
  -8  -1  19   15.00    6.30
  -8  -1  19    3.00    4.60
   8   1 -19   21.50    7.20
   8   1 -19   18.30    5.10
   8   1 -19   19.00    5.10
   8   1 -19   17.20    5.40
   8   1 -19   13.30    5.70
  -7  -1  19   13.20    5.50
  -7  -1  19    6.90    6.50
  -7  -1  19   14.90    6.90
  -7  -1  19    9.50    4.90
  -7  -1  19   18.40    5.80
  -7  -1  19   18.40    6.10
   7   1 -19   14.30    6.40
   7   1 -19   18.50    5.20
   7   1 -19   16.40    5.60
   7   1 -19   19.40    5.10
  -6  -1  19    9.10    5.10
  -6  -1  19   -0.10    6.60
  -6  -1  19    6.40    5.30
  -6  -1  19   -3.30    5.30
  -6  -1  19    0.10    3.80
   6   1 -19   -9.90    3.90
   6   1 -19    1.10    4.90
   6   1 -19    2.10    4.20
   6   1 -19    4.00    4.30
   6   1 -19   -2.40    2.90
   6   1 -19    5.00    4.70
  -5  -1  19    1.00    4.90
  -5  -1  19    3.40    4.20
  -5  -1  19    4.00    5.40
  -5  -1  19   -1.80    4.30
  -5  -1  19    2.20    5.10
   5   1 -19   -1.90    3.80
   5   1 -19   -1.70    4.20
   5   1 -19   -1.20    4.70
   5   1 -19   -4.30    3.60
   5   1 -19   -5.00    4.90
   5   1 -19   -3.80    1.20
   5   1 -19    6.90    5.30
  -4  -1  19    9.60    6.60
  -4  -1  19   20.20    5.80
  -4  -1  19    8.60    5.60
  -4  -1  19    7.60    4.90
  -4  -1  19    3.30    5.60
  -4  -1  19   11.00    5.00
   4   1 -19   12.80    6.80
   4   1 -19    9.00    5.20
   4   1 -19    7.80    5.00
   4   1 -19   24.10    7.10
   4   1 -19   12.40    5.20
   4   1 -19   17.90    5.50
  -3  -1  19   -1.30    3.70
  -3  -1  19    2.30    5.20
  -3  -1  19   -7.30    4.10
  -3  -1  19   -5.10    3.60
  -3  -1  19   -4.30    5.20
  -3  -1  19    2.50    4.30
   3   1 -19   -0.30    4.40
   3   1 -19   -4.70    4.10
   3   1 -19   -0.70    5.50
   3   1 -19   -6.00    2.70
   3   1 -19    1.00    4.60
   3   1 -19   -1.00    4.20
   3   1 -19   -6.70    3.70
  -2  -1  19   38.90    9.40
  -2  -1  19   24.20    6.20
  -2  -1  19   28.50    7.50
  -2  -1  19   23.60   10.20
  -2  -1  19   31.80    6.30
   2   1 -19   12.60    6.30
   2   1 -19   24.90    7.40
   2   1 -19   28.60    6.40
   2   1 -19   19.30    5.50
   2   1 -19   29.80    7.60
   2   1 -19   26.80    6.40
   2   1 -19   31.50    7.30
  -1  -1  19   -0.10    4.80
  -1  -1  19   -3.70    3.80
  -1  -1  19    6.90    6.10
  -1  -1  19   -4.50    3.90
  -1  -1  19   -4.60    4.50
  -1  -1  19    5.70    4.80
   1   1 -19    3.30    4.20
   1   1 -19   -8.40    4.00
   1   1 -19   -4.20    4.20
   1   1 -19    7.60    5.60
   1   1 -19   -8.80    2.90
   1   1 -19    6.40    5.10
   0  -1  19    6.80    4.90
   0  -1  19    6.90    4.50
   0  -1  19    4.70    4.20
   0  -1  19    5.90    5.30
   0  -1  19    4.00    5.10
   0  -1  19   -1.10    6.00
   0   1 -19    4.80    5.40
   0   1 -19    1.80    4.70
   0   1 -19   -1.60    4.60
   0   1 -19    4.50    4.50
   0   1 -19    2.70    4.00
   0   1 -19    5.80    5.70
   1  -1  19   34.40   12.90
   1  -1  19   44.00    8.00
   1  -1  19   47.30   10.40
   1  -1  19   45.70    8.20
   1  -1  19   50.99    7.20
   1  -1  19   60.39    8.40
   1  -1  19   41.80    8.00
  -1   1 -19   45.50   11.40
  -1   1 -19   48.50    8.20
  -1   1 -19   57.29    8.10
  -1   1 -19   44.60    8.10
  -1   1 -19   48.30    7.40
  -1   1 -19   40.40    8.50
  -1   1 -19   39.40    7.30
   2  -1  19    9.40    5.50
   2  -1  19   15.30    8.10
   2  -1  19   13.50    8.00
   2  -1  19   10.70    6.20
   2  -1  19   -1.20    3.60
   2  -1  19    4.90    5.70
   2  -1  19    7.30    5.20
  -2   1 -19    5.80    5.70
  -2   1 -19   -1.10    4.10
  -2   1 -19    8.40    5.10
  -2   1 -19    3.30    5.40
  -2   1 -19    3.50    5.50
  -2   1 -19   10.00    5.40
  -2   1 -19   12.70    6.90
   3  -1  19   -1.70    5.70
   3  -1  19    2.00    3.30
   3  -1  19    2.70    4.70
   3  -1  19    7.70    5.70
   3  -1  19   -2.60    5.60
   3  -1  19   -2.90    7.10
   3  -1  19    3.20    6.00
  -3   1 -19    2.70    4.90
  -3   1 -19   -1.80    4.70
  -3   1 -19    0.90    5.20
  -3   1 -19    9.10    5.80
  -3   1 -19   10.10    5.70
  -3   1 -19    0.50    5.10
  -3   1 -19   -1.80    4.60
 -10  -1  18   66.39    8.20
 -10  -1  18   61.89    8.50
 -10  -1  18   53.89    9.70
 -10  -1  18   59.89    9.90
 -10  -1  18   59.59    9.30
 -10  -1  18   67.69    8.60
  10   1 -18   65.99    8.40
  10   1 -18   40.20    7.50
  10   1 -18   73.49    6.10
  10   1 -18   60.49    8.60
  -9  -1  18   70.39   10.40
  -9  -1  18   56.79    8.70
  -9  -1  18   76.99   11.30
  -9  -1  18   75.19   10.10
  -9  -1  18   66.99   10.20
  -9  -1  18   50.09    7.10
   9   1 -18   58.09    9.60
   9   1 -18   53.59    6.20
   9   1 -18   44.50    6.20
   9   1 -18   57.09   11.00
   9   1 -18   70.89    9.30
  -8  -1  18   34.00    7.20
  -8  -1  18   34.30    6.70
  -8  -1  18   45.40    6.90
  -8  -1  18   53.79    9.40
  -8  -1  18   54.79   13.10
   8   1 -18   32.90    5.40
   8   1 -18   37.00    6.70
   8   1 -18   52.89   11.30
   8   1 -18   46.00    8.60
   8   1 -18   56.29    6.90
  -7  -1  18   10.40    7.10
  -7  -1  18   21.60    6.20
  -7  -1  18   11.40    4.40
  -7  -1  18   11.50    5.10
  -7  -1  18    5.90    3.70
  -7  -1  18   33.40    7.40
   7   1 -18   15.40    4.30
   7   1 -18   18.20    5.80
   7   1 -18   22.20    6.80
   7   1 -18   26.70    7.40
   7   1 -18   11.10    4.60
  -6  -1  18   28.80    8.00
  -6  -1  18   44.10    8.00
  -6  -1  18   22.00    6.00
  -6  -1  18   51.69    8.50
  -6  -1  18   36.50    7.10
   6   1 -18   38.50    7.80
   6   1 -18   37.20    6.60
   6   1 -18   38.90    7.60
   6   1 -18   35.00    7.80
   6   1 -18   32.20    5.60
   6   1 -18   26.90    6.10
  -5  -1  18   21.30    6.60
  -5  -1  18    3.70    5.50
  -5  -1  18   21.80    6.00
  -5  -1  18   15.40    5.10
  -5  -1  18   20.90    5.80
  -5  -1  18   16.30    5.60
   5   1 -18   20.00    5.50
   5   1 -18   22.80    6.40
   5   1 -18    7.20    4.60
   5   1 -18   23.20    5.30
   5   1 -18    9.00    4.60
   5   1 -18   15.20    5.80
  -4  -1  18   10.20    4.60
  -4  -1  18    6.60    4.10
  -4  -1  18    0.90    4.00
  -4  -1  18   13.90    5.10
  -4  -1  18    6.40    4.60
  -4  -1  18    0.40    4.60
   4   1 -18    6.50    4.50
   4   1 -18    1.80    2.40
   4   1 -18   -0.70    3.70
   4   1 -18   -2.90    4.30
   4   1 -18   -0.30    4.00
   4   1 -18   -1.20    3.50
   4   1 -18    1.10    4.30
  -3  -1  18   23.50    6.90
  -3  -1  18    7.20    6.10
  -3  -1  18   20.80    6.70
  -3  -1  18   22.00    6.30
  -3  -1  18   16.10    5.30
  -3  -1  18   15.00    5.00
   3   1 -18   22.10    4.40
   3   1 -18   11.00    5.10
   3   1 -18   31.50    7.40
   3   1 -18   16.30    5.30
   3   1 -18   34.10    8.10
   3   1 -18   11.40    5.90
   3   1 -18   23.70    6.20
  -2  -1  18   18.30    5.80
  -2  -1  18   15.70    4.80
  -2  -1  18   15.30    6.90
  -2  -1  18   14.80    5.40
  -2  -1  18    8.10    5.10
  -2  -1  18   24.60    6.70
  -2  -1  18   12.60    5.30
   2   1 -18   17.00    6.10
   2   1 -18   26.00    6.80
   2   1 -18   16.00    5.10
   2   1 -18   15.40    4.30
   2   1 -18   11.70    4.60
   2   1 -18   17.70    5.90
  -1  -1  18   -2.10    4.70
  -1  -1  18   -4.20    5.40
  -1  -1  18   -4.30    3.10
  -1  -1  18    7.10    4.90
  -1  -1  18    4.30    4.60
  -1  -1  18    6.30    5.30
  -1  -1  18   -0.70    3.90
   1   1 -18   -0.70    4.60
   1   1 -18    1.50    3.80
   1   1 -18    0.70    4.80
   1   1 -18   -0.10    4.20
   1   1 -18    0.60    3.90
   1   1 -18    2.90    4.30
   1   1 -18    4.50    4.00
   0  -1  18   48.20    9.10
   0  -1  18   36.80    9.20
   0  -1  18   34.10    6.90
   0  -1  18   28.50    6.10
   0  -1  18   36.80    6.90
   0  -1  18   23.80    6.90
   0  -1  18   14.70    5.40
   0   1 -18   35.70    6.80
   0   1 -18   23.00    5.50
   0   1 -18   25.40    5.90
   0   1 -18   27.90    7.50
   0   1 -18   27.30    5.70
   0   1 -18   27.00    6.60
   0   1 -18   25.50    7.00
   1  -1  18    4.00    4.20
   1  -1  18   14.00    5.90
   1  -1  18    9.50    5.10
   1  -1  18    8.70    4.90
   1  -1  18   13.40    6.40
   1  -1  18    0.20    4.90
   1  -1  18   14.80    6.00
  -1   1 -18    8.60    5.90
  -1   1 -18   10.50    5.10
  -1   1 -18   17.10    5.50
  -1   1 -18   14.10    6.10
  -1   1 -18   16.20    5.30
  -1   1 -18    7.60    4.80
  -1   1 -18    5.80    4.70
   2  -1  18   26.50    7.60
   2  -1  18   33.10    8.10
   2  -1  18   44.10    8.50
   2  -1  18   40.20    5.70
   2  -1  18   34.60    7.30
   2  -1  18   35.60    9.50
   2  -1  18   21.20    6.90
  -2   1 -18   39.70    7.10
  -2   1 -18   30.60    7.60
  -2   1 -18   29.30    7.00
  -2   1 -18   24.30    9.30
  -2   1 -18   45.10    9.60
  -2   1 -18   33.40   12.80
  -2   1 -18   37.40    7.40
   3  -1  18    8.50    6.40
   3  -1  18    3.80    5.20
   3  -1  18    0.20    4.60
   3  -1  18  -11.10    4.20
   3  -1  18   -3.20    4.60
   3  -1  18   -1.60    4.70
   3  -1  18   -3.00    2.70
  -3   1 -18    2.70    4.80
  -3   1 -18   -4.30    7.10
  -3   1 -18    4.90    5.10
  -3   1 -18    0.60    4.30
  -3   1 -18   -5.30    3.70
  -3   1 -18    3.10    5.80
  -3   1 -18    1.80    4.70
   4  -1  18   57.59   11.90
   4  -1  18   46.20    8.70
   4  -1  18   44.70    8.40
   4  -1  18   52.59   10.30
   4  -1  18   56.79   12.40
   4  -1  18   31.30    5.10
  -4   1 -18   55.69    7.90
  -4   1 -18   30.30    7.10
  -4   1 -18   43.30    8.60
  -4   1 -18   53.09    9.80
  -4   1 -18   50.69    7.80
  -4   1 -18   47.80    8.90
  -4   1 -18   31.30    7.10
   5  -1  18    5.50    5.90
   5  -1  18    2.10    6.90
   5  -1  18    8.20    5.60
   5  -1  18    4.30    5.50
   5  -1  18    1.00    5.00
   5  -1  18    1.30    1.60
   5  -1  18    5.60    4.80
  -5   1 -18   -1.30    4.00
  -5   1 -18    3.70    5.30
  -5   1 -18    8.90    5.10
  -5   1 -18    7.20    5.00
  -5   1 -18    5.80    4.50
  -5   1 -18    4.10    5.50
  -5   1 -18   10.40    8.10
   6  -1  18    7.10    5.60
   6  -1  18   15.70    6.60
   6  -1  18   23.70    6.90
   6  -1  18   10.20    7.90
   6  -1  18    4.80    5.70
  -6   1 -18   24.50    6.90
  -6   1 -18   15.80    6.60
  -6   1 -18    1.50    7.50
  -6   1 -18   14.80    6.10
  -6   1 -18    8.40    5.90
 -12  -1  17   39.40    6.60
 -12  -1  17   33.00    7.10
 -12  -1  17   28.80    6.20
 -12  -1  17   33.90    6.80
 -12  -1  17   33.90    7.40
  12   1 -17   30.70    6.60
  12   1 -17   30.50    6.50
 -11  -1  17   19.80    6.60
 -11  -1  17    8.10    4.30
 -11  -1  17   20.80    6.00
 -11  -1  17   14.60    5.10
 -11  -1  17   18.40    6.30
 -11  -1  17    6.70    4.30
  11   1 -17   -2.40    2.90
  11   1 -17   -1.30    2.80
  11   1 -17   10.20    5.10
  11   1 -17    1.80    6.80
 -10  -1  17    7.80    4.40
 -10  -1  17   10.90    5.10
 -10  -1  17   15.10    5.10
 -10  -1  17   15.80    5.80
 -10  -1  17    5.30    5.40
 -10  -1  17   18.00    5.30
  10   1 -17   19.30    5.20
  10   1 -17   16.20    3.70
  10   1 -17   27.40    8.90
  10   1 -17   12.80    4.80
  10   1 -17   17.80    3.90
  -9  -1  17   12.20    4.50
  -9  -1  17   25.50    7.80
  -9  -1  17   17.20    6.60
  -9  -1  17    5.90    5.70
  -9  -1  17   16.50    6.90
  -9  -1  17   12.70    4.90
   9   1 -17   15.20    4.60
   9   1 -17   18.00    4.00
   9   1 -17   17.10    5.50
   9   1 -17   19.00    5.90
   9   1 -17   16.60    4.30
  -8  -1  17   16.10    4.70
  -8  -1  17   11.00    5.20
  -8  -1  17    8.50    4.80
  -8  -1  17    5.80    4.20
  -8  -1  17   15.90    4.90
  -8  -1  17   10.20    5.20
   8   1 -17   14.60    5.30
   8   1 -17    4.60    4.10
   8   1 -17    4.20    2.40
   8   1 -17   13.50    4.50
   8   1 -17   16.30    4.20
   8   1 -17   10.20    3.80
  -7  -1  17   46.60    8.50
  -7  -1  17   49.10    8.50
  -7  -1  17   43.80    8.00
  -7  -1  17   69.29    9.70
  -7  -1  17   42.40    7.70
  -7  -1  17   52.99    8.10
   7   1 -17   57.39    8.80
   7   1 -17   59.19    7.00
   7   1 -17   52.49    6.90
   7   1 -17   43.70    7.40
   7   1 -17   52.39    8.00
  -6  -1  17   21.20    5.90
  -6  -1  17   21.10    5.90
  -6  -1  17   18.30    4.90
  -6  -1  17    9.60    4.10
  -6  -1  17   16.30    5.50
  -6  -1  17   15.90    5.70
   6   1 -17   21.60    5.50
   6   1 -17   24.50    6.80
   6   1 -17   20.50    5.70
   6   1 -17   20.00    4.90
   6   1 -17   19.80    6.00
   6   1 -17   24.80    6.70
  -5  -1  17  128.99   10.30
  -5  -1  17  128.09   11.30
  -5  -1  17  107.09    9.90
  -5  -1  17  160.68   19.20
  -5  -1  17  122.79   14.00
  -5  -1  17   87.59    9.30
   5   1 -17   97.69    8.40
   5   1 -17  106.19    9.40
   5   1 -17  124.69   11.00
   5   1 -17  126.59   10.10
   5   1 -17  100.19    5.90
   5   1 -17   98.09    9.20
   5   1 -17  130.19   10.90
  -4  -1  17  114.99    9.90
  -4  -1  17  137.49   10.00
  -4  -1  17  123.39   12.40
  -4  -1  17  120.79   11.20
  -4  -1  17  111.49   10.40
  -4  -1  17  119.99    9.90
   4   1 -17  112.69   10.80
   4   1 -17  127.69   10.20
   4   1 -17  119.19    9.80
   4   1 -17  132.89   11.20
   4   1 -17  124.69   10.20
   4   1 -17  123.49    7.20
   4   1 -17  108.99    8.90
  -3  -1  17   28.00    6.40
  -3  -1  17   20.50    6.70
  -3  -1  17   15.30    5.80
  -3  -1  17   18.70    5.10
  -3  -1  17   31.90    7.10
  -3  -1  17   29.20    7.00
   3   1 -17   18.00    5.60
   3   1 -17   47.50    8.50
   3   1 -17   12.20    4.90
   3   1 -17   24.90    4.70
   3   1 -17   19.00    5.80
   3   1 -17   20.80    5.30
   3   1 -17   18.30    6.20
  -2  -1  17    7.80    4.70
  -2  -1  17    4.50    5.90
  -2  -1  17    6.40    5.70
  -2  -1  17    2.50    4.50
  -2  -1  17    0.30    3.90
  -2  -1  17   10.20    4.50
   2   1 -17    3.90    4.10
   2   1 -17    0.40    4.10
   2   1 -17    4.80    4.10
   2   1 -17   10.30    4.00
   2   1 -17    7.70    4.80
   2   1 -17    8.40    5.30
   2   1 -17   -0.10    3.30
  -1  -1  17   57.69   10.20
  -1  -1  17   53.39    9.00
  -1  -1  17   54.59    9.00
  -1  -1  17   46.90    7.50
  -1  -1  17   32.00    7.00
  -1  -1  17   47.10    8.00
   1   1 -17   43.80    9.70
   1   1 -17   28.20    6.20
   1   1 -17   55.39    8.30
   1   1 -17   34.40    6.10
   1   1 -17   52.69    8.60
   1   1 -17   43.70    7.00
   1   1 -17   43.10    6.90
   0  -1  17  203.48   15.70
   0  -1  17  168.98   12.60
   0  -1  17  183.88   12.60
   0  -1  17  160.38   10.80
   0  -1  17  191.28   12.90
   0  -1  17  177.78   12.50
   0  -1  17  178.78   12.40
   0   1 -17  161.58   11.50
   0   1 -17  196.38   13.90
   0   1 -17  193.68   11.20
   0   1 -17  179.78   12.30
   0   1 -17  190.48   13.80
   0   1 -17  186.68   13.80
   0   1 -17  188.78   12.40
   1  -1  17   25.40    6.40
   1  -1  17   21.60    6.20
   1  -1  17   14.00    6.10
   1  -1  17    8.60    5.40
   1  -1  17   19.00    5.90
   1  -1  17   32.30    6.80
   1  -1  17   19.80    6.30
  -1   1 -17   19.80    5.60
  -1   1 -17   34.40    6.70
  -1   1 -17   15.70    5.60
  -1   1 -17   21.80    5.80
  -1   1 -17   17.80    5.00
  -1   1 -17   31.20    9.00
  -1   1 -17   21.60    5.10
   2  -1  17    2.90    4.40
   2  -1  17    1.30    3.80
   2  -1  17    1.80    3.00
   2  -1  17   -1.40    4.50
   2  -1  17   -2.10    4.40
   2  -1  17   -0.20    5.30
  -2   1 -17    0.50    9.20
  -2   1 -17    2.80    4.30
  -2   1 -17    1.40    4.10
  -2   1 -17    1.40    3.60
  -2   1 -17   -5.20    2.90
  -2   1 -17   -3.40    3.60
  -2   1 -17    1.70    4.80
   3  -1  17    0.30    4.70
   3  -1  17    2.30    5.30
   3  -1  17    5.90    4.90
   3  -1  17    5.30    5.00
   3  -1  17    4.40    5.00
   3  -1  17   -2.50    4.80
   3  -1  17   -3.40    2.50
  -3   1 -17    3.00    4.80
  -3   1 -17    1.20    3.90
  -3   1 -17    0.90    4.30
  -3   1 -17   -0.80    4.10
  -3   1 -17   10.10    6.20
  -3   1 -17    2.60    4.20
  -3   1 -17   -0.30    3.90
   4  -1  17   -2.50    2.40
   4  -1  17   -5.40    4.20
   4  -1  17    9.00    5.00
   4  -1  17    0.20    5.90
   4  -1  17   -6.10    3.70
   4  -1  17   -0.10    4.40
   4  -1  17   -0.30    4.40
  -4   1 -17   -1.10    4.10
  -4   1 -17   -0.80    4.10
  -4   1 -17   -0.90    3.90
  -4   1 -17    8.50    6.20
  -4   1 -17    4.70    4.90
  -4   1 -17    2.20    4.30
  -4   1 -17    5.60    4.40
   5  -1  17   15.50    6.00
   5  -1  17   -0.50    4.30
   5  -1  17    3.30    4.80
   5  -1  17   13.80    5.70
   5  -1  17   16.20    7.80
   5  -1  17   -0.10    4.00
  -5   1 -17    2.70    4.50
  -5   1 -17   -2.60    3.70
  -5   1 -17   -3.00    4.00
  -5   1 -17    2.30    4.40
  -5   1 -17   -2.20    4.80
  -5   1 -17    3.80    4.30
  -5   1 -17    4.70    5.40
   6  -1  17   67.09    9.50
   6  -1  17   59.59    9.10
   6  -1  17   65.09   12.00
   6  -1  17   52.89    9.20
   6  -1  17   65.49    9.20
  -6   1 -17   70.09    9.50
  -6   1 -17   57.79    9.50
  -6   1 -17   59.59    9.70
  -6   1 -17   43.60    8.50
  -6   1 -17   55.49    8.10
  -6   1 -17   60.89    8.80
   7  -1  17   22.30    6.90
   7  -1  17   14.50    7.70
   7  -1  17   29.60    6.90
   7  -1  17   19.30    6.70
  -7   1 -17   27.50    7.60
  -7   1 -17   17.40    6.30
  -7   1 -17   37.80    8.00
  -7   1 -17   23.80    6.40
  -7   1 -17   21.50    7.30
  -7   1 -17   17.60    6.70
  -7   1 -17   18.90    5.50
 -13  -1  16   25.30    5.30
 -13  -1  16   13.70    5.60
 -13  -1  16   23.00    5.70
 -13  -1  16   22.10    5.60
 -13  -1  16   21.10    5.90
 -13  -1  16   25.00    5.00
  13   1 -16   13.90    5.00
  13   1 -16   22.50    6.50
 -12  -1  16   45.90    8.60
 -12  -1  16   26.90    5.30
 -12  -1  16   30.10    7.00
 -12  -1  16   40.70    6.30
 -12  -1  16   37.20    7.20
 -12  -1  16   28.10    7.40
  12   1 -16   33.70    6.50
  12   1 -16   43.90    6.50
 -11  -1  16  127.09    9.90
 -11  -1  16  130.09   11.80
 -11  -1  16  149.79   10.00
 -11  -1  16  127.59   11.10
 -11  -1  16  138.89   10.10
 -11  -1  16  125.69    9.90
  11   1 -16  135.79   10.00
  11   1 -16  131.19    9.90
 -10  -1  16   80.29    8.60
 -10  -1  16   82.49    8.20
 -10  -1  16   63.99    7.90
 -10  -1  16   71.69    8.20
 -10  -1  16   94.39   10.90
 -10  -1  16   70.39    9.60
  10   1 -16   81.69    6.00
  10   1 -16   70.09    6.00
  10   1 -16   87.29    8.30
  10   1 -16   88.59    9.00
  10   1 -16   76.29    7.70
  -9  -1  16   24.40    6.30
  -9  -1  16   11.10    6.00
  -9  -1  16   12.40    5.20
  -9  -1  16   17.50    5.00
  -9  -1  16   15.50    4.80
  -9  -1  16   15.70    4.70
   9   1 -16   14.00    4.20
   9   1 -16   13.30    4.50
   9   1 -16   20.00    5.80
   9   1 -16   18.90    5.50
   9   1 -16   19.70    4.40
  -8  -1  16    9.70    4.30
  -8  -1  16    6.20    4.80
  -8  -1  16   14.20    4.80
  -8  -1  16    6.80    3.90
  -8  -1  16    8.90    4.70
  -8  -1  16   13.30    5.70
   8   1 -16    3.60    4.70
   8   1 -16    6.30    4.20
   8   1 -16   10.80    4.50
   8   1 -16    6.50    3.30
   8   1 -16   10.50    4.40
   8   1 -16    2.70    3.20
  -7  -1  16   83.19    9.50
  -7  -1  16   84.99   10.80
  -7  -1  16   80.99    9.80
  -7  -1  16   90.99    8.80
  -7  -1  16   82.29    8.50
  -7  -1  16   77.89    8.70
   7   1 -16   80.19    8.20
   7   1 -16   93.09    7.50
   7   1 -16   83.39    8.60
   7   1 -16   92.19    9.10
   7   1 -16   76.39    9.50
   7   1 -16   78.09    7.30
  -6  -1  16    8.10    4.60
  -6  -1  16   13.10    4.90
  -6  -1  16   13.10    4.40
  -6  -1  16    3.10    4.10
  -6  -1  16    9.10    4.40
  -6  -1  16    9.50    5.10
   6   1 -16   10.00    4.20
   6   1 -16    6.90    4.10
   6   1 -16    7.10    4.40
   6   1 -16    6.20    3.60
   6   1 -16   13.10    5.40
   6   1 -16    8.50    4.10
  -5  -1  16   -0.10    4.20
  -5  -1  16    3.80    4.30
  -5  -1  16    0.90    3.90
  -5  -1  16    4.50    4.20
  -5  -1  16   -0.20    4.10
  -5  -1  16   -4.50    2.90
   5   1 -16   -2.70    3.00
   5   1 -16   -0.40    4.80
   5   1 -16    0.20    3.10
   5   1 -16   -1.40    2.00
   5   1 -16    2.70    3.90
   5   1 -16   -0.10    3.70
   5   1 -16    1.70    3.30
  -4  -1  16   86.29   11.40
  -4  -1  16   99.29    9.10
  -4  -1  16  101.29    8.90
  -4  -1  16  114.89   10.30
  -4  -1  16  116.09    9.30
  -4  -1  16   95.09    9.00
   4   1 -16  118.49    8.80
   4   1 -16  114.29    9.10
   4   1 -16  104.99   10.00
   4   1 -16  110.49    8.90
   4   1 -16  101.39    6.40
   4   1 -16  107.29   10.00
   4   1 -16  113.19    9.30
  -3  -1  16   38.00    6.70
  -3  -1  16   19.50    4.80
  -3  -1  16   41.50    8.50
  -3  -1  16   41.00    7.90
  -3  -1  16   45.10    7.40
  -3  -1  16   27.50    6.00
   3   1 -16   42.20    6.50
   3   1 -16   42.70    5.30
   3   1 -16   57.09    8.80
   3   1 -16   29.00    6.50
   3   1 -16   33.10    6.30
   3   1 -16   30.90    5.90
   3   1 -16   25.90    5.80
  -2  -1  16   26.20    6.90
  -2  -1  16   26.60    6.00
  -2  -1  16   16.50    4.30
  -2  -1  16   18.50    5.60
  -2  -1  16   13.80    5.10
  -2  -1  16   21.40    6.20
   2   1 -16   13.60    4.50
   2   1 -16   13.40    4.80
   2   1 -16   17.20    5.30
   2   1 -16   23.10    6.20
   2   1 -16   19.40    5.80
   2   1 -16   15.60    5.50
   2   1 -16   26.90    4.80
  -1  -1  16   75.69    9.40
  -1  -1  16   80.09    9.40
  -1  -1  16   76.69   10.00
  -1  -1  16   60.79    8.00
  -1  -1  16   95.69   11.30
  -1  -1  16   65.39    9.60
   1   1 -16   48.40    7.80
   1   1 -16   72.09    8.60
   1   1 -16   66.19    8.40
   1   1 -16   84.19    9.50
   1   1 -16   81.39    9.70
   1   1 -16   65.49    7.20
   1   1 -16   66.89    9.90
   0  -1  16  317.17   15.20
   0  -1  16  286.77   15.40
   0  -1  16  292.07   17.60
   0  -1  16  301.67   14.60
   0  -1  16  300.97   15.50
   0   1 -16  284.47   15.90
   0   1 -16  281.77   14.30
   0   1 -16  283.07   15.90
   0   1 -16  317.67   13.80
   0   1 -16  324.47   14.90
   0   1 -16  323.17   14.80
   0   1 -16  293.37   14.50
   1  -1  16    9.60    4.50
   1  -1  16    3.90    3.90
   1  -1  16   -1.50    2.80
   1  -1  16    7.80    6.00
   1  -1  16    7.10    4.30
   1  -1  16    8.00    4.50
   1  -1  16   11.90    5.20
  -1   1 -16    4.10    3.90
  -1   1 -16   -2.90    3.40
  -1   1 -16    6.50    4.00
  -1   1 -16   -0.30    4.00
  -1   1 -16    3.40    4.90
  -1   1 -16    5.50    4.40
  -1   1 -16    5.10    3.60
   2  -1  16   14.90    5.00
   2  -1  16    5.10    3.30
   2  -1  16    7.90    4.00
   2  -1  16    6.10    4.50
   2  -1  16   10.40    5.10
   2  -1  16    1.10    3.80
   2  -1  16    3.60    4.80
  -2   1 -16    3.00    4.30
  -2   1 -16    9.70    4.40
  -2   1 -16    1.30    3.40
  -2   1 -16   13.10    5.60
  -2   1 -16    3.20    3.90
  -2   1 -16    3.40    4.90
  -2   1 -16    2.50    3.70
   3  -1  16    7.40    4.50
   3  -1  16   -0.30    3.40
   3  -1  16    0.50    2.60
   3  -1  16    1.80    5.40
   3  -1  16    1.60    4.50
   3  -1  16    3.00    3.70
   3  -1  16    7.70    4.90
  -3   1 -16   -0.10    3.70
  -3   1 -16    3.00    4.30
  -3   1 -16    8.20    4.90
  -3   1 -16    1.30    3.40
  -3   1 -16    1.50    3.60
  -3   1 -16    3.00    4.20
  -3   1 -16    5.20    4.50
   4  -1  16    4.40    4.40
   4  -1  16    5.50    3.00
   4  -1  16    5.40    5.10
   4  -1  16    6.10    4.60
   4  -1  16    3.10    5.20
   4  -1  16    5.10    3.80
   4  -1  16   -5.40    3.20
  -4   1 -16    1.30    4.10
  -4   1 -16    3.80    4.30
  -4   1 -16    7.80    5.30
  -4   1 -16    9.20    4.20
  -4   1 -16    9.70    5.10
  -4   1 -16    4.60    5.00
  -4   1 -16    7.10    4.60
   5  -1  16   14.90    5.90
   5  -1  16   13.30    5.70
   5  -1  16   19.10    6.00
   5  -1  16   15.00    3.20
   5  -1  16   20.20    5.60
   5  -1  16    9.70    6.30
   5  -1  16   11.60    4.40
  -5   1 -16   13.90    5.30
  -5   1 -16   14.40    5.60
  -5   1 -16    6.20    4.70
  -5   1 -16   15.50    5.30
  -5   1 -16   12.60    6.60
  -5   1 -16   17.00    4.60
  -5   1 -16    2.90    4.40
   6  -1  16  226.48   13.20
   6  -1  16  190.48   15.60
   6  -1  16  206.48   13.40
   6  -1  16  184.68   12.70
   6  -1  16  213.48   13.80
   6  -1  16  192.98   12.90
  -6   1 -16  188.28   14.00
  -6   1 -16  177.28   13.30
  -6   1 -16  178.58   12.10
  -6   1 -16  201.68   12.70
  -6   1 -16  199.58   12.40
  -6   1 -16  209.48   14.20
  -6   1 -16  181.38   13.40
   7  -1  16   72.89    9.40
   7  -1  16   66.09    9.80
   7  -1  16   52.99    8.70
   7  -1  16   43.70    9.10
   7  -1  16   55.99    8.50
  -7   1 -16   52.49   10.00
  -7   1 -16   64.09    8.80
  -7   1 -16   58.69   11.60
  -7   1 -16   54.99    9.10
  -7   1 -16   38.40    7.40
  -7   1 -16   53.99    9.10
  -7   1 -16   46.50    8.00
   8  -1  16    3.30    4.50
   8  -1  16    2.70    5.60
   8  -1  16   14.10    5.10
   8  -1  16    0.30    4.80
   8  -1  16   -2.20    2.80
  -8   1 -16   -1.40    3.40
  -8   1 -16   -5.20    5.00
  -8   1 -16    0.60    5.70
  -8   1 -16   -3.30    4.50
  -8   1 -16    3.10    4.10
  -8   1 -16    6.10    5.10
  -8   1 -16    6.60    4.20
   9  -1  16    5.70    4.90
   9  -1  16    2.30    4.50
   9  -1  16    2.60    4.00
   9  -1  16   -5.70    4.10
   9  -1  16   -1.10    5.10
   9  -1  16   -1.80    2.90
  -9   1 -16    4.60    5.80
  -9   1 -16    1.90    4.60
  -9   1 -16    2.40    5.30
  -9   1 -16    2.10    4.60
  -9   1 -16    3.10    3.90
  -9   1 -16    8.00    5.80
  -9   1 -16   10.00    4.50
 -14  -1  15   46.60    6.70
 -14  -1  15   39.10    6.40
 -14  -1  15   60.29    9.20
 -14  -1  15   45.70    6.80
 -14  -1  15   45.50    8.50
  14   1 -15   51.19    7.10
  14   1 -15   63.49    8.40
 -13  -1  15   -0.70    3.20
 -13  -1  15    1.20    3.30
 -13  -1  15    0.10    4.30
 -13  -1  15    0.20    3.80
 -13  -1  15   -2.20    3.20
 -13  -1  15    4.40    3.50
  13   1 -15    2.90    4.20
  13   1 -15    6.60    4.60
  13   1 -15   -1.90    2.30
  13   1 -15   -3.00    1.80
 -12  -1  15   13.30    4.50
 -12  -1  15   16.00    7.10
 -12  -1  15   12.00    5.80
 -12  -1  15   21.00    4.90
 -12  -1  15    4.60    4.20
 -12  -1  15   15.60    4.80
  12   1 -15   15.90    5.20
  12   1 -15   16.10    4.50
 -11  -1  15   -1.10    4.50
 -11  -1  15    4.00    3.30
 -11  -1  15    8.90    3.90
 -11  -1  15    2.80    3.40
 -11  -1  15    2.40    4.20
 -11  -1  15    0.40    3.70
  11   1 -15    3.10    3.30
  11   1 -15    2.60    3.40
  11   1 -15   -0.70    1.60
  11   1 -15    5.50    4.90
  11   1 -15    2.60    2.00
 -10  -1  15  163.88    9.90
 -10  -1  15  163.08   10.40
 -10  -1  15  182.68   12.20
 -10  -1  15  175.98   10.80
 -10  -1  15  166.48   10.60
 -10  -1  15  148.59   11.30
  10   1 -15  172.18   11.40
  10   1 -15  174.08    7.60
  10   1 -15  168.98   10.20
  10   1 -15  145.29    7.40
  10   1 -15  169.48   10.10
  -9  -1  15   11.40    4.90
  -9  -1  15   20.00    4.30
  -9  -1  15   16.10    4.20
  -9  -1  15   12.10    4.90
  -9  -1  15   13.20    4.10
  -9  -1  15   14.20    4.40
   9   1 -15   14.90    4.00
   9   1 -15   10.40    4.60
   9   1 -15   19.30    4.40
   9   1 -15   17.60    5.00
   9   1 -15   16.90    3.80
   9   1 -15   18.40    5.20
  -8  -1  15   43.80    6.20
  -8  -1  15   45.50    6.90
  -8  -1  15   49.30    6.80
  -8  -1  15   43.30    6.40
  -8  -1  15   48.60    7.80
  -8  -1  15   46.00    8.10
   8   1 -15   49.00    8.00
   8   1 -15   47.20    6.80
   8   1 -15   48.30    7.60
   8   1 -15   34.30    5.30
   8   1 -15   52.49    7.00
   8   1 -15   47.70    5.60
  -7  -1  15  200.18   13.10
  -7  -1  15  207.68   11.10
  -7  -1  15  210.38   11.80
  -7  -1  15  198.18   11.60
  -7  -1  15  196.08   11.40
  -7  -1  15  191.28   12.80
   7   1 -15  188.08   10.90
   7   1 -15  194.08   12.20
   7   1 -15  201.28    9.90
   7   1 -15  213.98   11.50
   7   1 -15  221.88   12.80
   7   1 -15  196.08   10.30
  -6  -1  15  193.48   11.00
  -6  -1  15  176.38   11.00
  -6  -1  15  175.08   10.40
  -6  -1  15  182.38   11.20
  -6  -1  15  176.68   12.20
  -6  -1  15  170.08   11.90
   6   1 -15  160.28   11.50
   6   1 -15  169.38    9.20
   6   1 -15  185.78   10.90
   6   1 -15  181.58   11.70
   6   1 -15  175.88   10.60
   6   1 -15  175.08   11.60
  -5  -1  15    8.40    4.20
  -5  -1  15   15.90    5.70
  -5  -1  15    7.10    3.90
  -5  -1  15    5.80    4.40
  -5  -1  15    9.50    3.80
  -5  -1  15    5.80    3.90
   5   1 -15   12.40    2.80
   5   1 -15   13.20    3.90
   5   1 -15   11.50    4.10
   5   1 -15    8.00    4.40
   5   1 -15    3.40    4.10
   5   1 -15    7.70    4.00
  -4  -1  15    3.10    3.30
  -4  -1  15    0.60    3.50
  -4  -1  15    4.50    4.30
  -4  -1  15    4.80    4.10
  -4  -1  15   -1.70    3.50
  -4  -1  15   10.40    3.90
   4   1 -15    2.60    4.40
   4   1 -15    7.20    4.00
   4   1 -15    0.30    2.40
   4   1 -15    4.80    3.20
   4   1 -15    3.40    3.70
  -3  -1  15   12.50    5.50
  -3  -1  15    0.60    4.10
  -3  -1  15    3.60    4.40
  -3  -1  15    1.30    3.70
  -3  -1  15    4.70    4.90
  -3  -1  15   -0.40    3.30
   3   1 -15    3.00    4.50
   3   1 -15    5.90    4.00
   3   1 -15   10.90    3.40
   3   1 -15    4.90    4.60
   3   1 -15    5.10    4.00
   3   1 -15    9.90    4.20
   3   1 -15    7.10    4.40
  -2  -1  15  149.49   10.00
  -2  -1  15  140.29   11.20
  -2  -1  15  131.59   10.00
  -2  -1  15  162.38   12.20
  -2  -1  15  145.19   10.50
   2   1 -15  135.19   10.70
   2   1 -15  145.69    8.50
   2   1 -15  136.19    9.50
   2   1 -15  155.58   10.00
   2   1 -15  155.18   11.50
   2   1 -15  132.29    9.80
   2   1 -15  128.69    9.50
  -1  -1  15   64.29    7.80
  -1  -1  15   89.49   10.60
  -1  -1  15   72.99    9.10
  -1  -1  15   81.49    8.70
  -1  -1  15   63.69    8.40
  -1  -1  15   60.89    9.50
   1   1 -15   81.79    9.90
   1   1 -15   63.39    9.00
   1   1 -15   71.09    6.90
   1   1 -15   64.69    7.60
   1   1 -15   66.99    8.20
   1   1 -15   61.89    7.30
   1   1 -15   59.69    6.70
   0  -1  15  129.69   10.00
   0  -1  15  149.19   12.50
   0  -1  15  144.99   10.50
   0  -1  15  124.09   10.10
   0  -1  15  119.29   10.10
   0  -1  15  145.79   12.30
   0   1 -15  122.09    9.60
   0   1 -15  117.79    9.30
   0   1 -15  126.19    9.70
   0   1 -15  100.49   10.10
   0   1 -15  115.99    8.60
   0   1 -15  132.29   10.90
   0   1 -15  123.69    9.20
   1  -1  15    0.90    3.70
   1  -1  15    8.10    5.60
   1  -1  15   -0.20    4.00
   1  -1  15    3.70    4.10
   1  -1  15    3.20    3.50
   1  -1  15   -1.70    3.50
  -1   1 -15    4.40    3.80
  -1   1 -15    3.50    3.60
  -1   1 -15    0.40    3.20
  -1   1 -15    4.50    3.90
  -1   1 -15   -1.40    3.20
  -1   1 -15    6.60    5.20
  -1   1 -15    7.30    4.20
   2  -1  15  100.69    8.70
   2  -1  15  109.69    7.40
   2  -1  15  110.29    9.10
   2  -1  15  112.99   13.00
   2  -1  15  131.89   12.20
   2  -1  15   90.79    9.30
   2  -1  15   95.89    9.30
  -2   1 -15   93.79    9.20
  -2   1 -15   93.69   10.10
  -2   1 -15   98.69    8.50
  -2   1 -15  104.09   15.80
  -2   1 -15  102.69    8.80
  -2   1 -15   89.49    8.80
  -2   1 -15   96.39    8.70
   3  -1  15    2.40    3.90
   3  -1  15    8.30    4.50
   3  -1  15   -3.00    4.80
   3  -1  15   -1.80    3.00
   3  -1  15    0.10    4.80
   3  -1  15    9.20    4.70
   3  -1  15   -1.20    3.30
  -3   1 -15    1.60    6.50
  -3   1 -15    3.70    3.70
  -3   1 -15    3.80    4.60
  -3   1 -15   -4.50    3.70
  -3   1 -15   -0.70    3.50
  -3   1 -15   -0.30    3.90
  -3   1 -15    0.50    3.20
   4  -1  15   26.70    6.10
   4  -1  15   14.50    5.40
   4  -1  15   29.80    7.40
   4  -1  15   28.60    4.20
   4  -1  15   27.40    6.30
   4  -1  15   18.50    5.30
  -4   1 -15   15.80    5.90
  -4   1 -15   29.60    7.90
  -4   1 -15   28.40    5.80
  -4   1 -15   26.10    6.10
  -4   1 -15   20.70    5.90
  -4   1 -15   33.00    6.30
  -4   1 -15   21.00    5.30
   5  -1  15    0.70    3.90
   5  -1  15   -2.70    5.00
   5  -1  15   -0.60    2.30
   5  -1  15    2.70    3.40
   5  -1  15    3.90    4.40
   5  -1  15    5.30    4.50
  -5   1 -15    4.10    3.80
  -5   1 -15    6.20    3.50
  -5   1 -15    8.10    3.70
  -5   1 -15    7.40    3.90
  -5   1 -15    1.90    4.40
  -5   1 -15   -4.80    4.10
  -5   1 -15    1.70    3.80
   6  -1  15  133.89   10.70
   6  -1  15  121.49   10.10
   6  -1  15  123.09   12.60
   6  -1  15  149.29   11.40
   6  -1  15  128.49   11.00
  -6   1 -15  120.89   10.20
  -6   1 -15  126.29   10.20
  -6   1 -15  143.09   11.70
  -6   1 -15  129.79   11.30
  -6   1 -15  117.79    9.80
  -6   1 -15  109.89   10.80
  -6   1 -15  116.99   11.00
   7  -1  15   20.20    6.20
   7  -1  15   17.90    6.10
   7  -1  15   23.60    5.80
   7  -1  15   20.80    7.70
   7  -1  15   16.60    5.40
  -7   1 -15   16.70    6.10
  -7   1 -15   28.00    6.30
  -7   1 -15   16.40    5.80
  -7   1 -15   18.40    5.40
  -7   1 -15   26.10    5.70
  -7   1 -15   22.00    5.50
  -7   1 -15   18.70    5.70
   8  -1  15   18.80    5.00
   8  -1  15   10.50    5.80
   8  -1  15   12.70    4.80
   8  -1  15    9.50    4.90
   8  -1  15    2.00    2.80
   8  -1  15    3.50    4.00
  -8   1 -15   20.70    5.30
  -8   1 -15    0.50    3.60
  -8   1 -15    6.80    4.60
  -8   1 -15   11.90    5.70
  -8   1 -15   15.40    5.00
   9  -1  15    1.60    5.20
   9  -1  15   -0.50    2.80
   9  -1  15    9.40    5.40
   9  -1  15   18.60    4.90
   9  -1  15   14.00    7.50
  -9   1 -15   12.50    7.90
  -9   1 -15    5.50    4.90
  -9   1 -15   18.00    6.20
  -9   1 -15    5.90    4.10
  -9   1 -15    5.00    5.70
  -9   1 -15   -5.40    4.50
  10  -1  15    4.20    5.70
  10  -1  15   11.90    4.80
  10  -1  15   -1.80    4.50
  10  -1  15    0.40    2.90
  10  -1  15   15.50    7.30
  10  -1  15    4.40    5.10
 -10   1 -15    1.20    4.40
 -10   1 -15    9.40    5.30
 -10   1 -15    4.00    5.00
 -10   1 -15   -5.70    4.00
 -10   1 -15   -0.10    6.70
 -10   1 -15    3.40    3.90
 -10   1 -15    2.40    3.90
 -15  -1  14   33.20    5.50
 -15  -1  14   47.80    7.70
 -15  -1  14   58.99    7.00
 -15  -1  14   25.30    5.00
 -15  -1  14   37.40    5.40
 -15  -1  14   37.70    7.00
  15   1 -14   44.30    6.60
  15   1 -14   42.60    6.10
 -14  -1  14  110.79    8.40
 -14  -1  14  110.09    8.30
 -14  -1  14   89.79    8.70
 -14  -1  14  102.59    8.00
 -14  -1  14  110.49    8.30
 -14  -1  14  143.19   11.50
  14   1 -14  105.29   14.30
  14   1 -14  119.49    9.20
 -13  -1  14    2.10    3.50
 -13  -1  14   -3.10    3.00
 -13  -1  14   -6.90    3.70
 -13  -1  14   -2.50    2.80
 -13  -1  14    0.60    3.00
  13   1 -14   -0.60    1.70
  13   1 -14    1.60    3.50
  13   1 -14    2.90    3.60
  13   1 -14   -0.30    1.80
 -12  -1  14    6.30    4.30
 -12  -1  14   10.00    4.40
 -12  -1  14   10.10    3.90
 -12  -1  14    4.40    3.40
 -12  -1  14    5.40    3.60
 -12  -1  14   12.50    5.00
  12   1 -14   11.90    3.70
  12   1 -14   10.70    4.30
 -11  -1  14   67.09    8.70
 -11  -1  14   58.89    6.80
 -11  -1  14   56.79    6.80
 -11  -1  14   69.49    6.90
 -11  -1  14   54.09    6.70
 -11  -1  14   66.19    8.30
  11   1 -14   78.79    9.20
  11   1 -14   53.69    6.60
  11   1 -14   73.69    7.70
 -10  -1  14  103.19    8.20
 -10  -1  14  119.29    9.50
 -10  -1  14   99.89    8.10
 -10  -1  14  121.49   10.00
 -10  -1  14  121.99    8.30
 -10  -1  14  114.89    8.20
  10   1 -14  103.79    6.10
  10   1 -14  101.09    8.10
  10   1 -14  118.69    8.40
  10   1 -14  110.59    8.30
  10   1 -14  112.79    9.30
  10   1 -14  124.09    6.20
  -9  -1  14   19.00    5.00
  -9  -1  14   14.70    4.50
  -9  -1  14   14.50    4.20
  -9  -1  14   16.80    5.20
  -9  -1  14   21.50    4.60
  -9  -1  14   23.00    4.60
   9   1 -14   17.10    4.80
   9   1 -14   22.90    4.70
   9   1 -14   12.30    3.40
   9   1 -14   16.30    3.20
   9   1 -14   14.40    5.00
   9   1 -14   16.00    4.50
  -8  -1  14  276.87   13.10
  -8  -1  14  297.37   14.60
  -8  -1  14  281.97   13.00
  -8  -1  14  256.27   16.60
  -8  -1  14  307.57   13.00
  -8  -1  14  280.47   12.80
   8   1 -14  300.77   13.00
   8   1 -14  272.67   11.10
   8   1 -14  291.57   13.00
   8   1 -14  298.17   11.00
   8   1 -14  287.17   13.80
   8   1 -14  284.67   14.00
  -7  -1  14   13.90    4.10
  -7  -1  14    9.10    3.90
  -7  -1  14   16.70    9.70
  -7  -1  14   19.70    4.80
  -7  -1  14    7.30    5.20
  -7  -1  14   20.90    5.00
   7   1 -14   13.70    4.90
   7   1 -14   12.50    3.60
   7   1 -14   17.50    4.00
   7   1 -14   13.70    4.10
   7   1 -14   12.20    3.60
   7   1 -14   11.90    4.60
  -6  -1  14  101.39    8.30
  -6  -1  14  125.19    9.00
  -6  -1  14  118.29    8.50
  -6  -1  14  104.69    9.70
  -6  -1  14  111.89    8.70
   6   1 -14  110.59    8.30
   6   1 -14  111.99    9.40
   6   1 -14  113.49    8.00
   6   1 -14  105.59    8.30
   6   1 -14  119.79    9.30
   6   1 -14  113.09    7.20
  -5  -1  14   78.79    9.20
  -5  -1  14   56.49    7.20
  -5  -1  14   72.99    7.40
  -5  -1  14   67.99    7.10
  -5  -1  14   60.99    7.50
   5   1 -14   72.59    8.80
   5   1 -14   72.39    8.10
   5   1 -14   80.59    9.40
   5   1 -14   59.89    4.40
   5   1 -14   74.99    8.60
   5   1 -14   65.59    7.30
   5   1 -14   62.89    6.20
  -4  -1  14   31.50    5.30
  -4  -1  14   28.60    5.60
  -4  -1  14   50.69    7.40
  -4  -1  14   29.90    6.00
  -4  -1  14   38.90    7.50
   4   1 -14   39.80    4.50
   4   1 -14   38.70    6.10
   4   1 -14   34.90    5.30
   4   1 -14   44.40    6.40
   4   1 -14   39.50    7.40
   4   1 -14   55.09    8.00
   4   1 -14   32.50    6.70
  -3  -1  14   33.50    6.70
  -3  -1  14   25.70    4.50
  -3  -1  14   25.40    5.60
  -3  -1  14   36.60    6.20
  -3  -1  14   23.90    5.00
   3   1 -14   22.20    3.80
   3   1 -14   31.20    6.10
   3   1 -14   31.40    6.30
   3   1 -14   37.30    5.70
   3   1 -14   17.40    4.80
   3   1 -14   22.00    5.90
   3   1 -14   18.90    7.00
  -2  -1  14   14.40    5.20
  -2  -1  14   22.00    5.40
  -2  -1  14   13.60    4.40
  -2  -1  14   19.00    6.00
  -2  -1  14   20.70    4.80
   2   1 -14   18.60    5.10
   2   1 -14   16.60    4.30
   2   1 -14   14.80    3.60
   2   1 -14   14.30    5.40
   2   1 -14   13.00    4.10
   2   1 -14   15.30    4.90
   2   1 -14   20.40    4.90
  -1  -1  14  129.39   10.80
  -1  -1  14  123.89    9.60
  -1  -1  14  109.19    8.90
  -1  -1  14  124.39    8.90
  -1  -1  14  149.88   17.60
  -1  -1  14  116.19    9.10
   1   1 -14  130.19   10.20
   1   1 -14  134.89    9.10
   1   1 -14  118.19    9.10
   1   1 -14  118.89    8.00
   1   1 -14  108.09    8.70
   1   1 -14  124.59   10.00
   1   1 -14  119.59    8.70
   0  -1  14   37.60    7.40
   0  -1  14   51.59    7.50
   0  -1  14   47.00    7.00
   0  -1  14   89.89   13.20
   0  -1  14   65.09    9.90
   0  -1  14   39.70    8.70
   0   1 -14   40.20    6.50
   0   1 -14   53.09    6.50
   0   1 -14   43.10    5.80
   0   1 -14   49.10    8.20
   0   1 -14   39.30    6.70
   0   1 -14   38.30    6.30
   1  -1  14   97.59    9.10
   1  -1  14   83.99    7.70
   1  -1  14   99.89    8.90
   1  -1  14  100.79    8.90
   1  -1  14   90.59   11.20
  -1   1 -14  112.09    8.80
  -1   1 -14   91.19    9.00
  -1   1 -14   99.29    9.40
  -1   1 -14  104.19    8.00
  -1   1 -14  101.19    8.50
  -1   1 -14  101.49    8.10
  -1   1 -14   99.89    8.50
   2  -1  14   61.19    6.10
   2  -1  14  127.79   14.10
   2  -1  14   89.09    9.70
   2  -1  14   85.09   11.00
   2  -1  14   90.89    8.70
  -2   1 -14   78.09    9.60
  -2   1 -14   84.49    7.90
  -2   1 -14   88.69    8.20
  -2   1 -14   88.99    8.30
  -2   1 -14   81.69    7.80
  -2   1 -14   64.69    8.30
  -2   1 -14   76.49    8.40
   3  -1  14   52.49    7.80
   3  -1  14   39.70    5.00
   3  -1  14   47.10    7.50
   3  -1  14   34.80    7.20
   3  -1  14   45.10    7.30
   3  -1  14   52.49    8.90
  -3   1 -14   38.50    6.60
  -3   1 -14   46.50    6.90
  -3   1 -14   48.00    8.10
  -3   1 -14   51.29    8.10
  -3   1 -14   37.60    6.90
  -3   1 -14   33.40    5.60
  -3   1 -14   36.10    6.20
   4  -1  14  175.18   11.60
   4  -1  14  150.68    7.50
   4  -1  14  132.29   10.20
   4  -1  14  154.78   10.70
   4  -1  14  144.29   10.70
   4  -1  14  174.48   13.20
  -4   1 -14  160.88   11.40
  -4   1 -14  160.18   10.80
  -4   1 -14  177.98   11.50
  -4   1 -14  169.88   10.70
  -4   1 -14  158.68   11.70
  -4   1 -14  146.59   10.50
  -4   1 -14  144.29   10.40
   5  -1  14    8.00    2.60
   5  -1  14   10.20    5.60
   5  -1  14    7.70    4.20
   5  -1  14   12.10    4.70
   5  -1  14   11.60    5.00
   5  -1  14    7.30    4.80
  -5   1 -14    7.10    4.50
  -5   1 -14    6.90    4.10
  -5   1 -14   19.70    6.40
  -5   1 -14   12.80    4.30
  -5   1 -14    8.80    4.20
  -5   1 -14   13.20    5.80
  -5   1 -14   12.80    4.50
   6  -1  14   23.20    4.80
   6  -1  14   43.50    7.40
   6  -1  14   43.60    7.70
   6  -1  14   18.40    6.70
   6  -1  14   36.50    7.10
  -6   1 -14   38.20    6.80
  -6   1 -14   29.70    7.00
  -6   1 -14   29.90    6.70
  -6   1 -14   37.40    6.40
  -6   1 -14   20.20    5.40
  -6   1 -14   30.50    6.60
  -6   1 -14   35.60    7.50
   7  -1  14   12.50    6.20
   7  -1  14    9.10    4.80
   7  -1  14   13.70    5.60
   7  -1  14    7.20    4.20
   7  -1  14    5.00    4.30
  -7   1 -14   14.60    5.10
  -7   1 -14    1.90    3.80
  -7   1 -14    3.10    3.40
  -7   1 -14    5.60    4.50
  -7   1 -14   11.40    4.90
  -7   1 -14   15.70    5.80
  -7   1 -14    9.40    4.70
   8  -1  14  148.79   10.80
   8  -1  14  139.89   12.60
   8  -1  14  151.38   11.30
  -8   1 -14  148.39   11.00
  -8   1 -14  126.79   11.70
  -8   1 -14  144.99   11.70
  -8   1 -14  159.68   10.60
  -8   1 -14  170.78   11.20
  -8   1 -14  152.28   11.80
  -8   1 -14  144.49   11.90
   9  -1  14   95.59    9.80
   9  -1  14   78.89    9.40
   9  -1  14  112.49    9.20
  -9   1 -14  103.39   11.80
  -9   1 -14  112.29   10.00
  -9   1 -14   92.49    9.20
  -9   1 -14  101.99    9.90
  -9   1 -14  101.99   10.30
  -9   1 -14   71.89    9.20
  -9   1 -14   95.39    9.10
  10  -1  14    8.70    5.00
  10  -1  14    0.20    2.40
  10  -1  14    7.80    5.50
  10  -1  14    6.20    4.00
  10  -1  14   11.80    4.80
 -10   1 -14    3.40    5.00
 -10   1 -14    6.20    4.60
 -10   1 -14    5.80    3.60
 -10   1 -14    6.20    5.30
 -10   1 -14    4.30    4.50
 -10   1 -14    4.50    5.10
 -10   1 -14    2.80    4.00
  11  -1  14    6.40    4.20
  11  -1  14    2.20    2.60
  11  -1  14   -1.80    3.00
  11  -1  14    6.70    2.80
  11  -1  14   -2.60    3.10
 -11   1 -14   -5.80    3.80
 -11   1 -14    5.10    3.70
 -11   1 -14    3.30    4.10
 -11   1 -14   -3.00    4.50
 -11   1 -14   -3.80    4.70
 -11   1 -14    1.20    3.40
 -11   1 -14    5.60    5.60
 -15  -1  13  128.09    8.40
 -15  -1  13  129.19    8.30
 -15  -1  13  122.09    9.50
 -15  -1  13  163.58   11.30
 -15  -1  13  136.69    8.40
 -15  -1  13  130.99    8.30
  15   1 -13  154.98    8.80
 -14  -1  13   49.20    6.00
 -14  -1  13   69.49    7.80
 -14  -1  13   56.39    6.80
 -14  -1  13   48.60    7.60
 -14  -1  13   71.79    7.20
  14   1 -13   63.29    7.00
  14   1 -13   68.69    7.50
 -13  -1  13  123.89    9.20
 -13  -1  13  130.29    8.30
 -13  -1  13  124.59    8.30
 -13  -1  13  142.09    8.80
 -13  -1  13  123.09    8.20
 -13  -1  13  137.69   16.00
  13   1 -13  115.79    7.90
  13   1 -13  126.39    8.60
 -12  -1  13   11.60    3.60
 -12  -1  13   12.40    4.00
 -12  -1  13   20.30    6.00
 -12  -1  13    6.20    3.90
 -12  -1  13    8.60    3.60
  12   1 -13   12.60    3.80
  12   1 -13   13.10    4.00
  12   1 -13    9.90    3.90
 -11  -1  13  112.29    8.10
 -11  -1  13  112.09    8.20
 -11  -1  13  115.09    9.40
 -11  -1  13  110.89    7.80
 -11  -1  13  127.79    8.50
 -11  -1  13  119.79    9.10
  11   1 -13  116.89    8.40
  11   1 -13   93.19    8.10
  11   1 -13  124.69    8.20
  11   1 -13  111.49    8.20
 -10  -1  13  208.58   10.80
 -10  -1  13  236.08   12.20
 -10  -1  13  242.98   11.30
 -10  -1  13  226.48   10.80
 -10  -1  13  214.18   10.70
 -10  -1  13  252.77   12.80
  10   1 -13  225.38   11.50
  10   1 -13  224.68    7.90
  10   1 -13  237.08   11.00
  10   1 -13  209.98    7.90
  10   1 -13  203.18   10.40
  -9  -1  13  109.49    8.10
  -9  -1  13   98.39    7.80
  -9  -1  13   87.49    6.90
  -9  -1  13   89.09    7.70
  -9  -1  13  100.39    9.10
  -9  -1  13   92.39    9.50
   9   1 -13   88.79    8.10
   9   1 -13   92.29    6.20
   9   1 -13   89.99    7.30
   9   1 -13   96.49    8.00
   9   1 -13   83.99    7.50
   9   1 -13   90.29    5.80
  -8  -1  13   45.70    6.70
  -8  -1  13   40.70    5.90
  -8  -1  13   32.40    6.40
  -8  -1  13   50.89    6.90
  -8  -1  13   31.50    5.20
  -8  -1  13   47.50    6.60
   8   1 -13   42.60    6.20
   8   1 -13   28.90    5.80
   8   1 -13   48.50    7.70
   8   1 -13   35.60    5.60
   8   1 -13   39.20    5.10
   8   1 -13   43.40    5.00
  -7  -1  13   60.19    8.10
  -7  -1  13   59.29    7.00
  -7  -1  13   62.69    6.70
  -7  -1  13   54.99    6.10
  -7  -1  13   61.99    7.10
  -7  -1  13   55.29    7.50
   7   1 -13   52.69    8.20
   7   1 -13   56.49    7.40
   7   1 -13   68.09    8.40
   7   1 -13   55.19    6.20
   7   1 -13   52.89    5.50
  -6  -1  13   22.50    5.50
  -6  -1  13   15.10    3.60
  -6  -1  13   21.60    5.40
  -6  -1  13   17.00    4.40
  -6  -1  13   17.20    4.40
  -6  -1  13   23.60    4.60
   6   1 -13   26.00    4.40
   6   1 -13   24.50    5.70
   6   1 -13   15.50    4.40
   6   1 -13   28.90    4.80
   6   1 -13   22.70    4.70
   6   1 -13   23.30    5.30
  -5  -1  13   81.89    8.70
  -5  -1  13   70.99    8.50
  -5  -1  13   86.69    9.20
  -5  -1  13   75.29    7.00
  -5  -1  13   62.69    6.60
   5   1 -13   67.89    6.60
   5   1 -13   80.59    7.10
   5   1 -13   71.29    6.20
   5   1 -13   80.59    9.60
   5   1 -13   80.59    7.20
   5   1 -13   66.59    5.20
   5   1 -13   75.99    7.20
  -4  -1  13   36.70    5.40
  -4  -1  13   45.90    6.70
  -4  -1  13   61.99    8.00
  -4  -1  13   38.70    7.10
  -4  -1  13   53.19    6.70
  -4  -1  13   50.69    6.50
   4   1 -13   41.80    4.30
   4   1 -13   42.80    6.20
   4   1 -13   66.69    8.20
   4   1 -13   49.30    5.80
   4   1 -13   41.60    6.50
   4   1 -13   47.20    6.30
   4   1 -13   49.40    7.40
  -3  -1  13   17.90    4.90
  -3  -1  13   17.70    5.50
  -3  -1  13   19.50    4.60
  -3  -1  13   18.30    4.70
  -3  -1  13   22.00    5.10
  -3  -1  13   23.10    6.50
   3   1 -13   25.80    5.90
   3   1 -13   19.40    4.70
   3   1 -13   17.90    4.40
   3   1 -13   16.70    5.00
   3   1 -13   16.60    3.50
   3   1 -13   15.30    4.30
   3   1 -13   18.10    4.60
  -2  -1  13   79.19   12.40
  -2  -1  13   49.60    6.60
  -2  -1  13   50.39    8.10
  -2  -1  13   30.60    5.70
  -2  -1  13   27.50    5.50
   2   1 -13   54.29    6.70
   2   1 -13   36.20    6.20
   2   1 -13   52.99    7.20
   2   1 -13   71.19    9.50
   2   1 -13   42.30    5.00
   2   1 -13   43.20    5.60
   2   1 -13   41.50    6.20
  -1  -1  13  207.18   10.90
  -1  -1  13  202.18   11.20
  -1  -1  13  212.18   13.20
  -1  -1  13  211.28   11.50
  -1  -1  13  215.78   11.30
  -1  -1  13  223.48   11.50
   1   1 -13  216.08    9.90
   1   1 -13  230.08   11.10
   1   1 -13  247.18   11.40
   1   1 -13  207.18   10.80
   1   1 -13  232.58   11.80
   1   1 -13  202.78   11.50
   1   1 -13  229.98   12.50
   0  -1  13   -2.70    3.20
   0  -1  13    3.20    4.00
   0  -1  13    2.10    3.60
   0  -1  13   -3.30    3.30
   0  -1  13   -4.40    4.50
   0  -1  13    0.00    2.90
   0   1 -13    2.00    3.50
   0   1 -13   -1.20    2.90
   0   1 -13   -2.20    3.50
   0   1 -13   -5.30    3.20
   0   1 -13    1.90    3.30
   0   1 -13   -1.70    2.30
   0   1 -13    1.30    3.10
   1  -1  13  115.49    8.90
   1  -1  13  100.69    8.30
   1  -1  13  116.59   11.10
   1  -1  13  102.89    8.80
  -1   1 -13  109.79    8.30
  -1   1 -13  120.19    8.70
  -1   1 -13  106.39    9.50
  -1   1 -13  113.49    8.60
  -1   1 -13  117.79    9.80
  -1   1 -13  116.59    8.70
  -1   1 -13  116.09    8.70
   2  -1  13  105.99    8.90
   2  -1  13  108.09    9.00
   2  -1  13  107.49    9.10
   2  -1  13  103.49   11.40
   2  -1  13  101.19    8.30
   2  -1  13  123.79    9.10
  -2   1 -13  110.59    8.80
  -2   1 -13  116.39    8.90
  -2   1 -13  106.29    8.40
  -2   1 -13   94.79    9.10
  -2   1 -13  107.19    8.40
  -2   1 -13  146.19   13.30
  -2   1 -13  126.09    8.90
   3  -1  13   18.10    5.10
   3  -1  13   15.40    4.70
   3  -1  13   12.20    4.40
   3  -1  13   13.60    4.40
   3  -1  13   12.60    4.20
   3  -1  13   17.80    5.90
   3  -1  13   13.00    3.30
  -3   1 -13   18.00    5.70
  -3   1 -13   15.20    4.90
  -3   1 -13   16.40    5.40
  -3   1 -13   14.10    4.70
  -3   1 -13   12.10    5.40
  -3   1 -13   12.10    5.20
  -3   1 -13   12.10    4.70
   4  -1  13   18.90    3.60
   4  -1  13   19.80    5.10
   4  -1  13   11.70    4.50
   4  -1  13   14.80    4.60
   4  -1  13   24.30    5.90
   4  -1  13   17.10    6.30
   4  -1  13    7.20    4.50
  -4   1 -13   17.90    4.80
  -4   1 -13   14.10    4.80
  -4   1 -13   16.50    4.90
  -4   1 -13   19.00    5.40
  -4   1 -13   17.40    5.90
  -4   1 -13    8.50    4.20
  -4   1 -13   16.40    5.10
   5  -1  13   71.19    8.50
   5  -1  13   58.99    9.00
   5  -1  13   79.39    8.20
   5  -1  13   77.69    9.50
   5  -1  13   70.89    4.90
   5  -1  13   70.89   13.40
   5  -1  13   65.89    7.90
  -5   1 -13   71.69    8.60
  -5   1 -13   65.79    8.80
  -5   1 -13   75.19    8.40
  -5   1 -13   74.29    7.60
  -5   1 -13   72.49    8.70
  -5   1 -13   69.29    7.90
  -5   1 -13   61.59    7.90
   6  -1  13   32.50    6.80
   6  -1  13   36.30    6.90
   6  -1  13   22.30    5.40
   6  -1  13   33.60    5.80
   6  -1  13   27.90    6.00
  -6   1 -13   24.70    6.30
  -6   1 -13   25.20    5.50
  -6   1 -13   30.40    6.60
  -6   1 -13   31.80    6.00
  -6   1 -13   30.20    6.30
  -6   1 -13   37.80    6.70
  -6   1 -13   32.40    6.50
   7  -1  13    9.90    4.50
   7  -1  13    5.50    4.50
   7  -1  13   18.40    5.10
   7  -1  13   20.40    6.40
   7  -1  13   16.90    5.40
   7  -1  13    9.30    4.50
  -7   1 -13    9.20    4.70
  -7   1 -13   13.60    5.30
  -7   1 -13   20.60    5.50
  -7   1 -13   12.20    5.00
  -7   1 -13   15.20    4.80
  -7   1 -13   10.80    4.10
   8  -1  13  322.17   14.60
   8  -1  13  286.27   14.50
   8  -1  13  294.37   13.90
   8  -1  13  305.67   14.70
   8  -1  13  309.17   14.40
   8  -1  13  268.57   15.60
  -8   1 -13  285.77   15.30
  -8   1 -13  287.67   15.70
  -8   1 -13  305.67   14.50
  -8   1 -13  297.87   13.90
  -8   1 -13  279.57   15.30
  -8   1 -13  310.77   15.80
  -8   1 -13  298.97   14.10
   9  -1  13  193.68   12.50
   9  -1  13  231.88   12.00
   9  -1  13  225.28   12.90
   9  -1  13  203.28   13.30
  -9   1 -13  186.08   13.40
  -9   1 -13  226.98   12.50
  -9   1 -13  210.98   12.50
  -9   1 -13  214.48   13.10
  -9   1 -13  188.88   12.70
  -9   1 -13  225.98   12.40
  -9   1 -13  200.68   13.50
  10  -1  13   13.90    5.10
  10  -1  13   21.70    4.60
  10  -1  13    8.30    4.90
 -10   1 -13   11.70    4.60
 -10   1 -13   13.50    5.00
 -10   1 -13    9.10    4.70
 -10   1 -13    8.70    4.50
 -10   1 -13    9.00    5.20
 -10   1 -13   14.60    5.60
 -10   1 -13   10.50    5.40
  11  -1  13    2.40    2.60
  11  -1  13    2.80    3.60
  11  -1  13   -1.60    2.50
  11  -1  13   -0.20    2.10
  11  -1  13    5.30    3.10
 -11   1 -13   -2.80    3.80
 -11   1 -13    1.50    4.50
 -11   1 -13   -0.30    4.50
 -11   1 -13   -3.10    3.10
 -11   1 -13   -5.60    3.00
 -11   1 -13   -8.80    3.90
 -11   1 -13    2.00    4.10
  12  -1  13    0.80    2.60
  12  -1  13   13.60    4.90
  12  -1  13   11.10    5.30
  12  -1  13    2.40    2.20
  12  -1  13    1.70    2.90
  12  -1  13   -0.70    2.30
 -12   1 -13   -1.10    5.00
 -12   1 -13    2.50    3.90
 -12   1 -13    0.70    5.10
 -12   1 -13    5.60    4.30
 -12   1 -13    5.30    4.70
 -12   1 -13    5.70    3.90
 -12   1 -13    0.30    6.20
 -16  -1  12    1.30    2.50
 -16  -1  12    4.20    2.90
 -16  -1  12    3.00    2.90
 -16  -1  12    7.80    5.40
 -16  -1  12   11.90    3.90
 -16  -1  12    3.40    3.10
  16   1 -12   -0.40    1.80
  16   1 -12   -0.10    1.70
  16   1 -12    1.30    3.00
 -15  -1  12    6.50    3.20
 -15  -1  12    1.80    3.40
 -15  -1  12    0.40    3.30
 -15  -1  12   16.50    5.40
 -15  -1  12    8.10    3.10
 -15  -1  12    4.40    3.30
  15   1 -12   12.00    3.60
  15   1 -12    5.70    3.50
 -14  -1  12    1.60    2.90
 -14  -1  12    5.50    3.20
 -14  -1  12    5.10    3.60
 -14  -1  12    2.00    2.70
 -14  -1  12    9.20    3.40
 -14  -1  12    9.10    4.10
  14   1 -12    7.90    3.70
  14   1 -12    4.40    3.10
 -13  -1  12   11.70    3.70
 -13  -1  12   13.00    4.20
 -13  -1  12    9.30    3.60
 -13  -1  12    8.10    3.70
 -13  -1  12   17.20    4.50
  13   1 -12   14.50    4.40
  13   1 -12   10.60    3.60
 -12  -1  12   19.20    4.40
 -12  -1  12   26.90    4.80
 -12  -1  12   28.20    5.10
 -12  -1  12   25.50    4.50
 -12  -1  12   27.00    4.90
 -12  -1  12   22.60    5.40
  12   1 -12   32.90    5.30
  12   1 -12   22.50    4.90
  12   1 -12   23.30    4.50
 -11  -1  12   23.10    4.20
 -11  -1  12   28.80    4.90
 -11  -1  12   35.10    5.30
 -11  -1  12   21.90    5.40
 -11  -1  12   27.20    4.80
 -11  -1  12   32.50    6.10
  11   1 -12   24.80    4.60
  11   1 -12   22.70    5.00
  11   1 -12   33.80    5.30
  11   1 -12   33.80    5.60
 -10  -1  12   55.59   10.30
 -10  -1  12   49.40    6.00
 -10  -1  12   55.79    6.60
 -10  -1  12   66.49    7.80
 -10  -1  12   60.99    7.10
 -10  -1  12   59.19    7.50
  10   1 -12   52.29    6.50
  10   1 -12   46.50    3.80
  10   1 -12   56.89    6.60
  10   1 -12   63.29    6.20
  -9  -1  12   16.10    3.80
  -9  -1  12    9.70    4.40
  -9  -1  12   11.40    4.10
  -9  -1  12   16.40    4.00
  -9  -1  12   12.90    3.80
  -9  -1  12    6.60    3.60
   9   1 -12    9.40    3.80
   9   1 -12   12.40    2.80
   9   1 -12   14.50    4.50
   9   1 -12   21.80    4.80
   9   1 -12    9.00    2.90
   9   1 -12   17.90    3.80
  -8  -1  12    5.10    2.80
  -8  -1  12    0.00    3.50
  -8  -1  12    1.60    2.90
  -8  -1  12   -0.40    3.60
  -8  -1  12    2.50    3.10
  -8  -1  12    3.90    3.10
   8   1 -12   10.40    4.70
   8   1 -12   -0.80    3.00
   8   1 -12    0.60    2.50
   8   1 -12    1.30    2.90
   8   1 -12   11.70    4.30
   8   1 -12    3.60    3.00
  -7  -1  12   66.49    6.70
  -7  -1  12   73.69    6.30
  -7  -1  12   75.19    6.50
  -7  -1  12   72.89    7.40
  -7  -1  12   73.39    6.50
  -7  -1  12   70.19    7.90
   7   1 -12   68.99    6.40
   7   1 -12   76.29    6.10
   7   1 -12   71.39    6.40
   7   1 -12   73.59    7.20
   7   1 -12   70.49    5.50
   7   1 -12   84.49    7.60
  -6  -1  12   15.80    4.70
  -6  -1  12   14.30    4.10
  -6  -1  12   20.20    5.10
  -6  -1  12   10.90    3.50
  -6  -1  12   14.70    4.00
   6   1 -12   19.20    4.80
   6   1 -12   16.40    3.80
   6   1 -12   19.60    3.70
   6   1 -12   17.70    4.80
   6   1 -12   24.20    4.40
   6   1 -12   10.80    3.60
  -5  -1  12   43.30    6.00
  -5  -1  12   27.40    4.30
  -5  -1  12   32.40    5.20
  -5  -1  12   26.80    4.80
  -5  -1  12   26.60    5.30
  -5  -1  12   24.70    5.50
   5   1 -12   32.30    5.20
   5   1 -12   36.50    6.30
   5   1 -12   27.50    3.00
   5   1 -12   26.90    5.10
   5   1 -12   35.90    4.60
   5   1 -12   31.30    5.00
   5   1 -12   37.20    5.70
  -4  -1  12    6.20    3.20
  -4  -1  12    6.70    2.90
  -4  -1  12    4.70    3.80
  -4  -1  12    7.50    3.80
  -4  -1  12    3.20    2.90
  -4  -1  12    6.10    3.40
   4   1 -12   11.70    3.60
   4   1 -12    9.50    3.70
   4   1 -12    8.50    3.50
   4   1 -12    4.20    3.70
   4   1 -12    7.80    3.20
   4   1 -12    3.20    2.10
   4   1 -12    4.60    2.80
  -3  -1  12   71.99    6.70
  -3  -1  12   56.79    6.50
  -3  -1  12   66.99    6.50
  -3  -1  12   60.39    7.50
  -3  -1  12   55.69    6.70
  -3  -1  12   63.29    6.10
   3   1 -12   61.39    6.00
   3   1 -12   49.90    4.60
   3   1 -12   86.29    9.50
   3   1 -12   67.69    6.90
   3   1 -12   57.99    6.40
   3   1 -12   60.49    6.80
   3   1 -12   60.69    5.90
  -2  -1  12  447.46   15.40
  -2  -1  12  425.96   15.10
  -2  -1  12  398.26   15.30
  -2  -1  12  423.26   15.30
  -2  -1  12  453.85   15.40
  -2  -1  12  423.46   16.90
   2   1 -12  408.46   15.90
   2   1 -12  415.16   14.80
   2   1 -12  392.06   15.60
   2   1 -12  411.66   12.80
   2   1 -12  404.66   14.60
   2   1 -12  397.76   14.50
   2   1 -12  413.96   14.30
  -1  -1  12   23.90    4.70
  -1  -1  12   30.10    5.60
  -1  -1  12   27.30    5.10
  -1  -1  12   24.90    5.80
  -1  -1  12   15.50    4.30
  -1  -1  12   20.10    4.40
   1   1 -12   22.20    4.60
   1   1 -12   22.80    4.00
   1   1 -12   26.80    5.10
   1   1 -12   20.00    3.80
   1   1 -12   27.30    5.70
   1   1 -12   16.70    4.20
   1   1 -12   24.80    4.30
   0  -1  12  111.69    8.50
   0  -1  12  119.69    9.80
   0  -1  12  163.68   11.00
   0  -1  12  133.09    9.00
   0  -1  12  112.39    8.40
   0   1 -12  124.89    8.90
   0   1 -12  133.79    8.60
   0   1 -12  111.89    7.70
   0   1 -12  117.49    8.20
   0   1 -12  126.59    9.30
   0   1 -12  127.69    8.60
   1  -1  12   87.09    7.20
   1  -1  12   75.09    6.90
   1  -1  12   75.99    9.10
   1  -1  12   83.59    7.60
   1  -1  12   93.79    7.60
   1  -1  12   94.39    7.00
  -1   1 -12   92.79    7.70
  -1   1 -12   91.39    7.90
  -1   1 -12   82.49    7.40
  -1   1 -12   83.69    6.90
  -1   1 -12   97.49    7.60
  -1   1 -12   86.79    7.20
   2  -1  12  304.27   13.60
   2  -1  12  323.37   13.40
   2  -1  12  325.37   13.80
   2  -1  12  341.97   16.30
   2  -1  12  296.57   13.00
  -2   1 -12  310.67   13.30
  -2   1 -12  317.67   13.20
  -2   1 -12  340.97   14.80
  -2   1 -12  331.27   13.60
  -2   1 -12  315.57   12.80
  -2   1 -12  325.87   14.00
   3  -1  12   64.69    7.10
   3  -1  12   81.99    9.50
   3  -1  12   84.89    7.50
   3  -1  12   63.59    7.50
   3  -1  12   74.39    7.50
   3  -1  12   66.39    5.30
   3  -1  12   62.59    7.50
  -3   1 -12   70.19    7.20
  -3   1 -12   83.99    7.70
  -3   1 -12   76.49   10.70
  -3   1 -12   83.79    7.50
  -3   1 -12   79.99    7.60
  -3   1 -12   78.19    8.70
   4  -1  12   89.59   10.40
   4  -1  12   70.79    8.30
   4  -1  12   71.29    7.70
   4  -1  12   74.39    8.30
   4  -1  12   55.19    4.70
   4  -1  12   54.29    6.40
   4  -1  12   58.79    7.30
  -4   1 -12   70.59    7.40
  -4   1 -12   66.99    7.00
  -4   1 -12   54.89    6.70
  -4   1 -12   79.19    8.20
  -4   1 -12   58.19    7.20
  -4   1 -12   73.69    8.30
  -4   1 -12   75.49    8.10
   5  -1  12  263.97    8.60
   5  -1  12  262.47   13.10
   5  -1  12  250.77   13.40
   5  -1  12  253.47   12.70
   5  -1  12  273.07   12.90
   5  -1  12  286.67   15.60
   5  -1  12  253.07   12.60
  -5   1 -12  261.37   13.50
  -5   1 -12  283.17   12.90
  -5   1 -12  268.37   12.30
  -5   1 -12  272.97   12.50
  -5   1 -12  270.77   13.70
  -5   1 -12  298.67   14.20
  -5   1 -12  267.47   13.30
   6  -1  12    0.50    4.10
   6  -1  12   -1.90    3.70
   6  -1  12   -4.00    2.80
   6  -1  12    6.00    3.70
   6  -1  12    4.80    4.00
   6  -1  12    0.00    3.20
  -6   1 -12   -1.40    3.20
  -6   1 -12    1.90    4.90
  -6   1 -12   -2.90    3.50
  -6   1 -12    1.00    3.80
  -6   1 -12    8.30    4.30
  -6   1 -12    5.20    4.10
  -6   1 -12   -1.20    3.50
   7  -1  12   21.60    5.10
   7  -1  12   19.90    5.40
   7  -1  12   17.60    5.40
   7  -1  12   20.50    4.90
   7  -1  12   17.50    5.90
   7  -1  12   16.00    4.80
  -7   1 -12   12.50    4.20
  -7   1 -12   16.60    5.40
  -7   1 -12   11.50    4.60
  -7   1 -12   20.50    5.00
  -7   1 -12    6.60    4.30
  -7   1 -12    6.90    3.80
  -7   1 -12   12.70    5.20
   8  -1  12  256.27   14.70
   8  -1  12  257.07   12.40
   8  -1  12  259.67   14.60
   8  -1  12  281.57   13.10
   8  -1  12  285.87   13.90
  -8   1 -12  260.57   14.00
  -8   1 -12  278.87   12.70
  -8   1 -12  302.67   13.50
  -8   1 -12  254.17   14.60
  -8   1 -12  290.67   14.60
  -8   1 -12  250.77   14.00
  -8   1 -12  236.68   12.60
   9  -1  12  194.38   11.60
   9  -1  12  246.78   11.30
   9  -1  12  216.58   11.70
   9  -1  12  220.88   13.10
   9  -1  12  204.68   13.60
   9  -1  12  214.18   12.20
  -9   1 -12  210.98   12.60
  -9   1 -12  219.18   13.00
  -9   1 -12  192.28   11.00
  -9   1 -12  209.98   13.50
  -9   1 -12  215.88   11.50
  -9   1 -12  208.68   13.20
  -9   1 -12  191.68   11.50
  10  -1  12    4.50    3.40
  10  -1  12   -1.20    1.60
  10  -1  12    4.40    2.90
  10  -1  12    5.20    3.80
  10  -1  12   -1.10    3.20
 -10   1 -12    2.10    3.70
 -10   1 -12    3.30    4.00
 -10   1 -12   -1.60    4.10
 -10   1 -12    0.70    3.80
 -10   1 -12   -5.70    3.30
 -10   1 -12   -3.60    3.10
 -10   1 -12   -6.50    3.30
  11  -1  12   28.80    6.30
  11  -1  12   15.90    5.80
  11  -1  12   20.70    4.00
 -11   1 -12   26.90    5.70
 -11   1 -12   34.90    7.90
 -11   1 -12   22.60    5.70
 -11   1 -12   17.90    6.20
 -11   1 -12   17.60    5.00
 -11   1 -12   26.60    6.60
 -11   1 -12   24.50    5.20
  12  -1  12   68.99    8.90
 -12   1 -12   59.79   10.30
 -12   1 -12   61.99    9.30
 -12   1 -12   45.50    6.60
 -12   1 -12   60.59    8.10
 -12   1 -12   53.09    7.90
 -12   1 -12   51.89    8.70
  13  -1  12   42.70    7.10
 -13   1 -12   38.10    7.40
 -13   1 -12   32.70    6.20
 -13   1 -12   48.60    8.80
 -13   1 -12   36.30    6.30
 -13   1 -12   42.70    7.10
 -13   1 -12   37.10    6.60
 -13   1 -12   21.80    7.10
 -16  -1  11   43.20    5.60
 -16  -1  11   40.80    5.80
 -16  -1  11   46.20    5.10
 -16  -1  11   59.89    8.20
 -16  -1  11   33.70    4.40
 -16  -1  11   43.50    5.30
  16   1 -11   50.59    5.40
  16   1 -11   46.90    5.30
 -15  -1  11   96.89    6.60
 -15  -1  11   92.69    6.90
 -15  -1  11   89.99    7.50
 -15  -1  11   86.69    6.40
 -15  -1  11   90.39    6.40
 -15  -1  11  105.59    9.20
  15   1 -11   93.49    6.60
  15   1 -11   91.99    6.70
 -14  -1  11   17.90    3.60
 -14  -1  11   19.80    4.90
 -14  -1  11   13.90    4.10
 -14  -1  11   16.60    3.90
 -14  -1  11   26.10    4.50
 -14  -1  11   15.90    4.90
  14   1 -11   19.40    4.10
  14   1 -11   15.90    3.80
  14   1 -11   18.70    4.00
 -13  -1  11    4.10    2.90
 -13  -1  11    0.40    2.80
 -13  -1  11    3.90    3.00
 -13  -1  11    3.10    2.90
 -13  -1  11    2.80    3.40
 -13  -1  11    8.00    4.00
  13   1 -11    3.50    3.30
  13   1 -11    5.30    2.50
  13   1 -11    2.20    3.20
  13   1 -11    0.60    2.20
 -12  -1  11    3.90    3.10
 -12  -1  11    2.90    3.70
 -12  -1  11    2.30    2.60
 -12  -1  11   -4.70    2.40
 -12  -1  11    0.20    2.80
 -12  -1  11   -2.10    2.40
  12   1 -11    1.00    3.50
  12   1 -11    3.00    3.00
  12   1 -11    2.40    2.90
  12   1 -11   -0.90    2.70
 -11  -1  11   -4.00    2.50
 -11  -1  11   -4.70    3.00
 -11  -1  11    4.90    3.10
 -11  -1  11    3.00    3.20
 -11  -1  11    0.50    2.50
 -11  -1  11    1.70    3.00
  11   1 -11   -0.40    2.40
  11   1 -11    0.60    2.90
  11   1 -11   -0.20    2.80
  11   1 -11    3.30    3.20
 -10  -1  11    1.10    2.40
 -10  -1  11    0.50    2.60
 -10  -1  11    0.90    2.60
 -10  -1  11    7.20    3.70
 -10  -1  11    0.40    2.60
 -10  -1  11   -0.80    2.50
  10   1 -11    6.40    3.20
  10   1 -11    0.20    1.40
  10   1 -11    8.20    3.40
  10   1 -11    4.80    2.90
  10   1 -11    1.90    1.60
  10   1 -11   -1.90    2.30
  -9  -1  11   10.30    4.20
  -9  -1  11   10.90    4.30
  -9  -1  11    4.40    2.80
  -9  -1  11    0.60    2.90
  -9  -1  11    3.60    3.10
  -9  -1  11    9.30    3.20
   9   1 -11   -1.70    2.00
   9   1 -11    6.40    2.90
   9   1 -11    0.10    2.90
   9   1 -11    2.40    2.30
   9   1 -11    8.10    3.30
  -8  -1  11    2.30    3.00
  -8  -1  11    5.60    3.20
  -8  -1  11    5.10    3.50
  -8  -1  11    4.10    2.90
  -8  -1  11   -0.40    3.50
  -8  -1  11    8.80    3.30
   8   1 -11    3.80    3.10
   8   1 -11    1.80    2.50
   8   1 -11    6.80    3.40
   8   1 -11    7.50    3.50
   8   1 -11    0.80    2.30
   8   1 -11    1.90    3.20
  -7  -1  11    4.30    2.70
  -7  -1  11    3.00    3.20
  -7  -1  11    9.10    3.40
  -7  -1  11    7.80    3.60
  -7  -1  11    9.20    3.30
  -7  -1  11    2.60    3.00
   7   1 -11    7.10    2.40
   7   1 -11    4.70    2.70
   7   1 -11    5.50    2.80
   7   1 -11    4.10    3.20
   7   1 -11    2.20    2.40
   7   1 -11    9.20    3.70
  -6  -1  11  141.59    8.10
  -6  -1  11  146.99    8.40
  -6  -1  11  144.79    8.90
  -6  -1  11  148.59    8.90
  -6  -1  11  149.79    8.20
  -6  -1  11  145.89    8.20
   6   1 -11  133.69    8.60
   6   1 -11  151.88    8.30
   6   1 -11  158.08    7.80
   6   1 -11  148.49    8.10
   6   1 -11  159.08    9.10
   6   1 -11  156.18    7.20
  -5  -1  11   12.70    4.10
  -5  -1  11    8.00    3.10
  -5  -1  11    1.10    2.70
  -5  -1  11    2.90    3.20
  -5  -1  11    6.60    2.80
  -5  -1  11   11.30    3.70
   5   1 -11    7.30    3.00
   5   1 -11    5.30    3.60
   5   1 -11    5.40    3.20
   5   1 -11    7.10    3.00
   5   1 -11    9.00    3.90
   5   1 -11    4.10    2.60
   5   1 -11   10.10    1.80
  -4  -1  11   11.00    4.10
  -4  -1  11    6.80    3.50
  -4  -1  11    7.50    2.90
  -4  -1  11    6.40    3.30
  -4  -1  11    2.70    3.30
  -4  -1  11    9.70    3.00
   4   1 -11   14.70    4.30
   4   1 -11    6.30    3.10
   4   1 -11    7.20    3.10
   4   1 -11    9.20    3.10
   4   1 -11   13.50    3.80
   4   1 -11   10.70    2.70
   4   1 -11    9.70    3.20
  -3  -1  11   41.70    6.20
  -3  -1  11   43.80    5.70
  -3  -1  11   35.50    4.60
  -3  -1  11   41.00    5.80
  -3  -1  11   39.80    5.80
  -3  -1  11   46.40    6.40
   3   1 -11   43.70    5.40
   3   1 -11   57.89    6.70
   3   1 -11   43.40    5.20
   3   1 -11   31.70    4.80
   3   1 -11   29.40    4.90
   3   1 -11   38.60    4.80
   3   1 -11   39.90    3.80
  -2  -1  11   -0.20    2.80
  -2  -1  11   -1.70    2.90
  -2  -1  11    5.30    3.30
  -2  -1  11    2.10    2.90
  -2  -1  11    4.50    2.70
  -2  -1  11    0.40    2.60
   2   1 -11    2.10    2.70
   2   1 -11   -0.60    2.00
   2   1 -11    0.70    3.00
   2   1 -11    1.30    2.80
   2   1 -11    4.60    2.90
   2   1 -11    5.30    3.10
   2   1 -11    1.80    3.40
  -1  -1  11  135.09    8.20
  -1  -1  11  118.09    8.00
  -1  -1  11  137.29    8.30
  -1  -1  11  143.79    9.50
   1   1 -11  138.79    8.20
   1   1 -11  135.19    7.70
   1   1 -11  141.69    8.90
   1   1 -11  132.99    8.70
   1   1 -11  130.39    7.80
   1   1 -11  139.29    7.30
   1   1 -11  130.99    7.80
   0  -1  11  194.18   11.20
   0  -1  11  201.98   10.00
   0  -1  11  191.08   10.00
   0  -1  11  188.48    9.70
   0  -1  11  188.48    9.80
   0  -1  11  195.28    9.70
   0   1 -11  206.68    9.70
   0   1 -11  200.38    9.80
   0   1 -11  194.08    9.60
   0   1 -11  211.98    9.80
   0   1 -11  190.38   10.10
   0   1 -11  203.48   10.70
   0   1 -11  198.08    9.20
   1  -1  11   25.40    5.00
   1  -1  11   16.00    4.10
   1  -1  11   15.80    3.80
   1  -1  11   17.10    4.40
   1  -1  11   23.40    5.60
   1  -1  11   14.50    3.90
  -1   1 -11   22.30    5.00
  -1   1 -11   16.60    4.20
  -1   1 -11    7.90    3.50
  -1   1 -11   18.10    4.00
  -1   1 -11   20.40    4.20
  -1   1 -11   27.00    4.70
  -1   1 -11   15.80    4.00
   2  -1  11  242.78   11.20
   2  -1  11  238.28   11.30
   2  -1  11  242.78   13.30
   2  -1  11  255.07   11.50
   2  -1  11  240.88   11.00
   2  -1  11  260.37   11.90
  -2   1 -11  239.08   11.40
  -2   1 -11  264.47   11.60
  -2   1 -11  246.88   11.20
  -2   1 -11  259.67   11.20
  -2   1 -11  254.07   12.20
  -2   1 -11  249.97   11.00
   3  -1  11   45.00    6.10
   3  -1  11   59.69    6.90
   3  -1  11   40.70    7.10
   3  -1  11   57.49    7.30
   3  -1  11   48.80    6.30
   3  -1  11   45.90    5.80
  -3   1 -11   40.10    5.50
  -3   1 -11   46.30    5.90
  -3   1 -11   49.70    6.70
  -3   1 -11   37.60    5.40
  -3   1 -11   43.60    6.30
  -3   1 -11   48.10    6.70
  -3   1 -11   56.99    6.50
   4  -1  11  173.78    9.80
   4  -1  11  154.68   11.20
   4  -1  11  166.18    9.70
   4  -1  11  163.78    6.80
   4  -1  11  165.88    9.70
   4  -1  11  160.28    9.60
   4  -1  11  162.08   10.10
   4  -1  11  161.18    9.80
  -4   1 -11  163.18    9.40
  -4   1 -11  164.28   10.30
  -4   1 -11  177.18   10.60
  -4   1 -11  169.18    9.70
  -4   1 -11  159.48   10.30
  -4   1 -11  174.38   11.20
  -4   1 -11  160.78   10.20
   5  -1  11  213.98   11.10
   5  -1  11  235.18   11.20
   5  -1  11  214.98   13.40
   5  -1  11  212.78    7.40
   5  -1  11  229.48   12.30
   5  -1  11  221.38   11.60
   5  -1  11  207.48   10.90
   5  -1  11  239.38   11.50
  -5   1 -11  244.48   12.00
  -5   1 -11  231.38   10.90
  -5   1 -11  222.48   12.10
  -5   1 -11  227.78   12.40
  -5   1 -11  238.18   12.20
  -5   1 -11  225.88   12.30
  -5   1 -11  226.68   11.10
   6  -1  11   65.29    7.90
   6  -1  11   69.29    8.20
   6  -1  11   68.69    7.40
   6  -1  11   68.39    9.10
   6  -1  11   78.19    8.30
   6  -1  11   54.99    6.90
   6  -1  11   59.49    7.40
  -6   1 -11   71.09    9.20
  -6   1 -11   49.90    7.00
  -6   1 -11   57.59    6.70
  -6   1 -11   72.19    8.80
  -6   1 -11   69.09    8.20
  -6   1 -11   56.79    7.10
  -6   1 -11   62.19    7.90
   7  -1  11   13.20    4.30
   7  -1  11    8.00    4.50
   7  -1  11   11.10    4.40
   7  -1  11   11.10    4.20
   7  -1  11    1.50    4.30
  -7   1 -11   15.60    5.40
  -7   1 -11    8.00    4.30
  -7   1 -11    2.20    3.70
  -7   1 -11    3.10    3.30
  -7   1 -11   10.00    3.90
  -7   1 -11    7.10    4.00
  -7   1 -11    8.90    4.10
   8  -1  11   70.69    7.90
   8  -1  11   53.79    7.70
   8  -1  11   73.69    9.10
   8  -1  11   76.59    7.80
   8  -1  11   64.29    9.00
   8  -1  11   53.19    7.20
  -8   1 -11   88.29    9.50
  -8   1 -11   59.79    7.60
  -8   1 -11   55.19    7.70
  -8   1 -11   59.69    8.20
  -8   1 -11   54.49    7.60
  -8   1 -11   60.69    7.80
  -8   1 -11   52.29    6.70
   9  -1  11   59.09    6.60
   9  -1  11   53.39    7.60
   9  -1  11   49.80    7.60
   9  -1  11   56.49    7.10
   9  -1  11   67.79    8.00
   9  -1  11   39.10    6.80
  -9   1 -11   64.39    8.40
  -9   1 -11   60.69    7.20
  -9   1 -11   52.89    7.30
  -9   1 -11   49.99   10.40
  -9   1 -11   38.50    6.60
  -9   1 -11   66.29    9.20
  -9   1 -11   65.39    7.70
  10  -1  11    7.80    4.00
  10  -1  11   10.80    4.20
  10  -1  11    9.40    3.50
  10  -1  11   13.80    4.30
  10  -1  11    4.10    4.30
  10  -1  11   11.80    3.90
 -10   1 -11    2.70    3.50
 -10   1 -11   12.50    4.40
 -10   1 -11   11.20    3.80
 -10   1 -11   10.00    5.10
 -10   1 -11    9.40    4.20
 -10   1 -11   10.90    4.60
 -10   1 -11   13.70    5.40
  11  -1  11  169.98    8.20
  11  -1  11  151.48    9.90
  11  -1  11  166.98   10.30
  11  -1  11  171.18   10.70
 -11   1 -11  169.28   10.00
 -11   1 -11  174.48   10.70
 -11   1 -11  163.38   12.70
 -11   1 -11  153.78   11.60
 -11   1 -11  168.48   10.60
 -11   1 -11  173.88   11.20
 -11   1 -11  169.58   11.10
  12  -1  11   97.39    8.80
 -12   1 -11   99.79    8.80
 -12   1 -11   84.79   13.20
 -12   1 -11   75.99   11.60
 -12   1 -11   85.89    8.80
 -12   1 -11   99.49    8.20
 -12   1 -11   83.29   10.70
 -12   1 -11   83.89    7.60
  13  -1  11   47.60    6.50
  13  -1  11   35.10    5.90
 -13   1 -11   26.50    7.20
 -13   1 -11   40.80    6.20
 -13   1 -11   37.10    6.80
 -13   1 -11   38.70    6.80
 -13   1 -11   27.10    6.60
 -13   1 -11   37.60    8.30
 -13   1 -11   29.50    5.50
  14  -1  11   24.50    5.30
  14  -1  11   22.80    6.30
 -14   1 -11   24.70    5.30
 -14   1 -11   26.20    5.60
 -14   1 -11   16.20    4.80
 -14   1 -11   28.60    8.10
 -14   1 -11   15.00    7.00
 -14   1 -11   30.30    6.30
 -14   1 -11   16.30    5.90
 -17  -1  10   20.70    6.80
 -17  -1  10   32.20    5.00
 -17  -1  10   28.80    3.30
 -17  -1  10   35.40    4.20
 -17  -1  10   34.70    6.10
  17   1 -10   34.20    4.00
  17   1 -10   34.20    3.80
 -16  -1  10   25.30    5.70
 -16  -1  10   28.60    6.40
 -16  -1  10   25.60    3.60
 -16  -1  10   21.80    3.60
 -16  -1  10   25.90    3.60
  16   1 -10   30.50    4.00
  16   1 -10   29.00    4.10
 -15  -1  10  183.58    8.30
 -15  -1  10  179.98    9.30
 -15  -1  10  182.98    8.30
 -15  -1  10  195.18   11.50
 -15  -1  10  178.18    8.30
 -15  -1  10  188.28    8.20
  15   1 -10  183.78   11.80
  15   1 -10  188.28    8.70
  15   1 -10  195.38    8.60
 -14  -1  10   31.00    4.60
 -14  -1  10   43.00    5.10
 -14  -1  10   38.60    5.20
 -14  -1  10   35.90    5.10
 -14  -1  10   35.30    4.50
 -14  -1  10   37.50    5.60
  14   1 -10   29.80    4.30
  14   1 -10   29.00    7.00
  14   1 -10   38.20    4.80
 -13  -1  10    7.60    3.80
 -13  -1  10    6.60    2.90
 -13  -1  10    7.10    3.00
 -13  -1  10    9.50    3.50
 -13  -1  10   10.60    3.00
 -13  -1  10    5.30    3.10
  13   1 -10   10.50    3.40
  13   1 -10    4.30    2.70
  13   1 -10    7.20    3.20
  13   1 -10    7.60    3.00
 -12  -1  10   44.10    6.80
 -12  -1  10   50.49    5.80
 -12  -1  10   44.70    5.50
 -12  -1  10   45.00    5.50
 -12  -1  10   47.10    5.20
  12   1 -10   45.50    5.60
  12   1 -10   51.69    5.70
  12   1 -10   51.89    6.00
  12   1 -10   38.90    5.20
 -11  -1  10  162.08    8.30
 -11  -1  10  172.08    8.20
 -11  -1  10  147.59    8.00
 -11  -1  10  165.68    8.30
 -11  -1  10  137.09    7.60
 -11  -1  10  149.29    9.10
  11   1 -10  146.79    7.80
  11   1 -10  151.18    8.20
  11   1 -10  157.48    8.20
  11   1 -10  160.28    8.50
 -10  -1  10   17.30    4.00
 -10  -1  10   20.00    4.20
 -10  -1  10   17.80    4.30
 -10  -1  10   22.50    3.90
 -10  -1  10   18.20    3.80
 -10  -1  10   20.80    4.10
  10   1 -10   23.70    4.30
  10   1 -10   18.50    4.00
  10   1 -10   33.70    5.30
  10   1 -10   22.90    4.20
  -9  -1  10   61.79    5.60
  -9  -1  10   82.99    6.20
  -9  -1  10   76.49    5.90
  -9  -1  10   79.09    7.00
  -9  -1  10   74.19    5.80
  -9  -1  10   79.89    6.30
   9   1 -10   72.99    6.00
   9   1 -10   75.29    5.80
   9   1 -10   73.79    4.00
   9   1 -10   75.39    6.20
   9   1 -10   76.89    6.70
   9   1 -10   81.89    6.40
  -8  -1  10   -3.40    2.40
  -8  -1  10    0.10    2.20
  -8  -1  10    2.70    2.50
  -8  -1  10    2.30    2.40
  -8  -1  10    6.50    3.20
  -8  -1  10   -0.30    2.10
   8   1 -10    1.80    2.30
   8   1 -10    2.10    2.60
   8   1 -10    0.50    2.10
   8   1 -10    2.70    2.10
   8   1 -10    0.40    1.80
   8   1 -10    1.80    2.00
  -7  -1  10  174.78    8.60
  -7  -1  10  193.58    9.10
  -7  -1  10  179.68    9.20
  -7  -1  10  176.68    8.30
  -7  -1  10  178.08    8.30
   7   1 -10  162.08    8.70
   7   1 -10  173.48    8.90
   7   1 -10  173.58    7.30
   7   1 -10  173.78    7.00
   7   1 -10  160.28    8.20
   7   1 -10  166.98    8.10
  -6  -1  10  164.38    8.10
  -6  -1  10  154.48    8.40
  -6  -1  10  147.59    7.90
  -6  -1  10  154.28    8.00
  -6  -1  10  153.38    7.90
  -6  -1  10  149.09    8.50
   6   1 -10  157.18    7.90
   6   1 -10  162.98    8.00
   6   1 -10  149.39    8.20
   6   1 -10  150.28    8.40
   6   1 -10  138.79    7.00
   6   1 -10  140.89    6.70
  -5  -1  10   24.30    4.60
  -5  -1  10   19.60    4.30
  -5  -1  10   28.90    5.10
  -5  -1  10   29.20    4.60
  -5  -1  10   27.90    4.50
  -5  -1  10   24.30    3.90
   5   1 -10   27.20    4.20
   5   1 -10   30.80    4.00
   5   1 -10   19.30    3.70
   5   1 -10   31.10    4.80
   5   1 -10   22.40    4.50
   5   1 -10   25.60    4.10
  -4  -1  10    5.70    2.90
  -4  -1  10   12.60    3.90
  -4  -1  10    9.90    3.20
  -4  -1  10    3.10    2.10
  -4  -1  10    5.30    3.00
  -4  -1  10    7.00    3.40
   4   1 -10    5.60    3.10
   4   1 -10    7.10    2.70
   4   1 -10   11.90    3.40
   4   1 -10   10.80    3.40
   4   1 -10    6.10    2.80
   4   1 -10    3.80    3.10
   4   1 -10    5.60    1.70
  -3  -1  10  132.69    7.60
  -3  -1  10  150.68    8.00
  -3  -1  10  149.88    8.30
  -3  -1  10  151.78    7.90
  -3  -1  10  139.09    8.40
  -3  -1  10  163.58    8.10
   3   1 -10  142.99    8.40
   3   1 -10  138.19    7.10
   3   1 -10  128.79    8.00
   3   1 -10  128.89    5.70
   3   1 -10  151.68    7.80
   3   1 -10  139.59    7.50
  -2  -1  10  118.89    7.60
  -2  -1  10  116.49    7.20
  -2  -1  10  114.39    8.00
  -2  -1  10  114.39    7.30
  -2  -1  10  115.69    8.20
  -2  -1  10  112.69    7.20
   2   1 -10  130.99    7.50
   2   1 -10  122.09    7.20
   2   1 -10  112.59    7.60
   2   1 -10  115.39    6.90
   2   1 -10  116.39    6.00
   2   1 -10  103.79    7.20
   2   1 -10  109.39    6.70
  -1  -1  10   49.70    5.00
  -1  -1  10   41.40    4.90
  -1  -1  10   46.30    5.40
  -1  -1  10   52.59    6.20
  -1  -1  10   52.59    6.90
   1   1 -10   52.79    5.30
   1   1 -10   58.79    5.30
   1   1 -10   51.09    4.90
   1   1 -10   67.89    6.70
   1   1 -10   53.89    6.20
   1   1 -10   53.49    5.40
   1   1 -10   50.89    6.40
   0  -1  10   26.00    4.10
   0  -1  10   26.90    5.10
   0  -1  10   25.70    3.80
   0  -1  10   29.90    4.50
   0  -1  10   26.90    4.60
   0  -1  10   35.70    5.20
   0   1 -10   19.50    3.60
   0   1 -10   30.40    4.90
   0   1 -10   24.40    3.90
   0   1 -10   31.80    4.60
   0   1 -10   32.20    4.80
   0   1 -10   28.20    4.50
   0   1 -10   28.50    4.80
   1  -1  10  142.49    7.80
   1  -1  10  149.49    8.70
   1  -1  10  152.18    8.50
   1  -1  10  164.78    8.70
   1  -1  10  161.28    9.90
  -1   1 -10  149.69    8.90
  -1   1 -10  156.38    8.10
  -1   1 -10  158.18    9.10
  -1   1 -10  144.69    8.00
  -1   1 -10  138.99    8.00
  -1   1 -10  155.08    8.70
  -1   1 -10  146.69    8.10
   2  -1  10    0.90    2.60
   2  -1  10    6.10    3.70
   2  -1  10   -0.80    3.20
   2  -1  10    5.50    3.50
   2  -1  10    3.40    3.70
   2  -1  10    7.10    2.80
   2  -1  10   11.00    3.70
  -2   1 -10    8.70    3.00
  -2   1 -10    4.30    3.00
  -2   1 -10    7.60    3.50
  -2   1 -10    9.00    3.00
  -2   1 -10    4.10    3.30
  -2   1 -10    4.30    2.60
  -2   1 -10    3.30    3.10
   3  -1  10  189.68    9.70
   3  -1  10  174.58    9.30
   3  -1  10  194.68    9.80
   3  -1  10  186.98    9.50
   3  -1  10  180.88    9.40
   3  -1  10  198.58    9.70
   3  -1  10  191.58   11.40
  -3   1 -10  189.78    9.40
  -3   1 -10  196.18   10.10
  -3   1 -10  184.88   10.10
  -3   1 -10  181.58   10.10
  -3   1 -10  192.18    9.90
  -3   1 -10  190.58   10.10
  -3   1 -10  183.28    9.10
   4  -1  10   67.49    6.40
   4  -1  10   73.99    6.40
   4  -1  10   74.79    6.70
   4  -1  10   80.99    8.10
   4  -1  10   65.89    4.20
   4  -1  10   69.19    6.80
   4  -1  10   78.59    6.60
   4  -1  10   74.19    6.50
  -4   1 -10   76.39    7.10
  -4   1 -10   75.49    7.10
  -4   1 -10   70.39    6.60
  -4   1 -10   69.49    6.10
  -4   1 -10   73.19    7.00
  -4   1 -10   75.09    7.00
  -4   1 -10   68.39    6.20
   5  -1  10   22.00    4.80
   5  -1  10   19.50    4.30
   5  -1  10   21.50    4.60
   5  -1  10   21.10    5.40
   5  -1  10   13.20    3.50
   5  -1  10   18.80    2.70
   5  -1  10   15.60    3.90
   5  -1  10   13.20    3.70
  -5   1 -10   17.00    4.40
  -5   1 -10   19.80    5.20
  -5   1 -10   23.30    4.40
  -5   1 -10   16.70    4.60
  -5   1 -10   23.00    5.50
  -5   1 -10   28.70    5.80
  -5   1 -10   28.30    5.60
   6  -1  10    0.00    4.10
   6  -1  10   -0.40    2.80
   6  -1  10    1.30    2.80
   6  -1  10    3.80    3.40
   6  -1  10    1.30    3.10
   6  -1  10    5.70    3.30
   6  -1  10    3.60    3.50
  -6   1 -10   -0.10    3.30
  -6   1 -10   -1.90    3.30
  -6   1 -10    1.60    3.00
  -6   1 -10    1.10    3.50
  -6   1 -10   -1.60    3.30
  -6   1 -10    2.70    3.30
  -6   1 -10    4.40    3.00
   7  -1  10   13.80    3.40
   7  -1  10   18.60    4.70
   7  -1  10   12.00    3.70
   7  -1  10   13.20    4.30
   7  -1  10   18.90    4.50
   7  -1  10   16.90    5.30
   7  -1  10   14.30    4.40
  -7   1 -10    9.50    3.80
  -7   1 -10    8.20    4.10
  -7   1 -10   23.50    4.90
  -7   1 -10   13.10    5.00
  -7   1 -10   16.60    4.70
  -7   1 -10    8.60    3.90
  -7   1 -10   10.20    4.00
   8  -1  10    0.30    2.80
   8  -1  10   -2.70    3.10
   8  -1  10    2.90    3.30
   8  -1  10    0.00    2.80
   8  -1  10    1.40    3.80
   8  -1  10    0.90    3.70
  -8   1 -10    3.80    4.10
  -8   1 -10   -1.30    3.00
  -8   1 -10   -1.40    3.20
  -8   1 -10    1.20    3.20
  -8   1 -10    2.70    3.80
  -8   1 -10    6.90    6.50
  -8   1 -10   -2.80    3.30
   9  -1  10   -1.40    2.60
   9  -1  10    2.10    3.60
   9  -1  10    1.70    3.50
   9  -1  10    1.50    3.30
   9  -1  10   -2.40    3.00
   9  -1  10    2.20    2.70
  -9   1 -10   -1.40    3.10
  -9   1 -10    3.90    3.60
  -9   1 -10   -1.70    3.80
  -9   1 -10    1.50    3.70
  -9   1 -10   -1.50    2.80
  -9   1 -10   -2.70    3.50
  -9   1 -10   -0.20    3.20
  10  -1  10    8.80    3.70
  10  -1  10    6.60    3.50
  10  -1  10    1.30    3.20
  10  -1  10    6.30    3.30
  10  -1  10    4.00    3.30
  10  -1  10    5.10    3.80
 -10   1 -10    6.90    4.40
 -10   1 -10    2.90    4.10
 -10   1 -10    4.30    3.40
 -10   1 -10    4.30    3.80
 -10   1 -10    3.30    3.40
 -10   1 -10    8.90    4.30
 -10   1 -10    2.20    4.00
  11  -1  10  106.39    8.60
  11  -1  10  116.59    8.10
  11  -1  10  116.19    7.70
  11  -1  10   98.19   10.30
 -11   1 -10  127.79    8.90
 -11   1 -10  115.29    8.60
 -11   1 -10  138.39   18.90
 -11   1 -10  103.79    8.10
 -11   1 -10  101.49    8.90
 -11   1 -10   96.99    8.70
  12  -1  10    4.10    2.60
  12  -1  10   10.00    4.20
  12  -1  10    2.70    3.30
 -12   1 -10    9.10    5.60
 -12   1 -10    6.00    4.10
 -12   1 -10   11.50    4.70
 -12   1 -10   10.50    4.00
 -12   1 -10    9.20    4.20
 -12   1 -10    6.40    4.40
 -12   1 -10   14.90    4.20
  13  -1  10   17.50    4.30
 -13   1 -10   23.80    5.00
 -13   1 -10   14.70    6.60
 -13   1 -10   18.80    5.60
 -13   1 -10   13.70    4.50
 -13   1 -10    7.50   10.10
 -13   1 -10   17.80    4.90
  14  -1  10   -1.90    2.10
  14  -1  10    1.60    2.30
  14  -1  10    4.40    3.50
  14  -1  10    1.30    3.40
 -14   1 -10    3.90    5.30
 -14   1 -10    4.00    3.40
 -14   1 -10   -4.10    5.20
 -14   1 -10    0.60    3.60
 -14   1 -10    4.30    3.90
 -14   1 -10   -0.50    4.60
 -17  -1   9   45.90    6.60
 -17  -1   9   51.19    7.30
 -17  -1   9   47.50    7.60
 -16  -1   9   38.30    4.10
 -16  -1   9   34.90    3.60
 -16  -1   9   36.90    6.10
 -16  -1   9   35.40    3.90
 -16  -1   9   29.90    4.70
 -16  -1   9   34.10    4.30
  16   1  -9   33.60    3.90
  16   1  -9   30.40    3.90
 -15  -1   9  212.08    8.40
 -15  -1   9  214.98    9.30
 -15  -1   9  211.58   11.20
 -15  -1   9  202.58    8.10
 -15  -1   9  215.88    8.80
 -15  -1   9  219.38    8.50
  15   1  -9  219.08    8.60
  15   1  -9  209.68    8.50
  15   1  -9  199.18    8.00
 -14  -1   9   51.19    4.80
 -14  -1   9   59.79    4.80
 -14  -1   9   53.69    5.20
 -14  -1   9   58.59    6.60
 -14  -1   9   46.30    4.70
 -14  -1   9   57.79    5.30
  14   1  -9   46.40    4.30
  14   1  -9   47.50    5.00
  14   1  -9   44.60    4.70
  14   1  -9   51.29    4.90
 -13  -1   9   39.10    4.70
 -13  -1   9   43.30    5.90
 -13  -1   9   37.10    4.60
 -13  -1   9   28.40    3.90
 -13  -1   9   38.90    4.80
 -13  -1   9   30.80    4.30
  13   1  -9   36.40    4.60
  13   1  -9   34.90    5.70
  13   1  -9   31.90    4.40
 -12  -1   9   33.70    4.60
 -12  -1   9   30.50    5.30
 -12  -1   9   34.70    4.40
 -12  -1   9   27.80    4.20
 -12  -1   9   24.00    4.00
 -12  -1   9   35.40    4.80
  12   1  -9   34.90    4.60
  12   1  -9   29.80    4.10
  12   1  -9   29.00    4.20
  12   1  -9   22.00    4.20
 -11  -1   9  116.39    6.70
 -11  -1   9  131.59    6.70
 -11  -1   9  110.19    7.60
 -11  -1   9  109.89    6.70
 -11  -1   9  119.29    6.70
 -11  -1   9  115.39    6.80
  11   1  -9  114.29    6.90
  11   1  -9  128.39    7.10
  11   1  -9  116.69    6.70
  11   1  -9  113.79    6.80
 -10  -1   9  114.59    6.70
 -10  -1   9  104.39    6.30
 -10  -1   9  109.89    7.50
 -10  -1   9  107.99    6.20
 -10  -1   9  102.59    6.30
 -10  -1   9  105.29    6.40
  10   1  -9  112.49    6.60
  10   1  -9  100.79    6.60
  10   1  -9  113.79    7.00
  10   1  -9  111.89    6.40
  -9  -1   9    7.60    2.80
  -9  -1   9   14.30    3.20
  -9  -1   9   14.90    3.20
  -9  -1   9   14.70    3.60
  -9  -1   9   19.90    4.20
  -9  -1   9   14.00    3.30
   9   1  -9   17.70    3.50
   9   1  -9   15.30    3.50
   9   1  -9   15.10    3.80
   9   1  -9   12.50    1.80
   9   1  -9   13.40    1.80
   9   1  -9   20.70    4.20
  -8  -1   9   59.89    5.10
  -8  -1   9   61.29    5.10
  -8  -1   9   66.89    5.20
  -8  -1   9   58.89    5.70
  -8  -1   9   57.29    5.20
  -8  -1   9   59.49    5.20
   8   1  -9   67.29   10.10
   8   1  -9   63.49    5.20
   8   1  -9   62.09    3.80
   8   1  -9   65.29    5.10
   8   1  -9   62.29    4.00
  -7  -1   9   56.49    4.90
  -7  -1   9   57.29    5.90
  -7  -1   9   50.19    4.90
  -7  -1   9   51.99    5.00
  -7  -1   9   50.99    4.80
  -7  -1   9   49.70    4.90
   7   1  -9   49.00    3.80
   7   1  -9   50.19    5.20
   7   1  -9   41.90    4.60
   7   1  -9   47.70    4.00
   7   1  -9   36.10    4.80
   7   1  -9   56.29    4.80
  -6  -1   9   60.79    5.30
  -6  -1   9   61.69    5.00
  -6  -1   9   54.29    5.50
  -6  -1   9   64.69    5.30
  -6  -1   9   55.99    5.10
  -6  -1   9   66.99    5.30
   6   1  -9   56.19    5.30
   6   1  -9   66.09    4.40
   6   1  -9   56.99    4.60
   6   1  -9   57.49    5.50
   6   1  -9   52.49    4.80
   6   1  -9   49.99    4.80
  -5  -1   9    4.00    2.70
  -5  -1   9    8.10    3.00
  -5  -1   9    5.70    2.30
  -5  -1   9    7.00    2.80
  -5  -1   9    7.20    2.80
   5   1  -9    9.40    2.80
   5   1  -9    1.70    2.30
   5   1  -9    4.90    2.50
   5   1  -9    2.40    2.30
   5   1  -9    1.20    1.90
   5   1  -9    4.60    2.60
  -4  -1   9    5.20    3.00
  -4  -1   9    5.90    2.60
  -4  -1   9    4.00    2.80
  -4  -1   9    8.80    3.00
  -4  -1   9    7.00    2.80
  -4  -1   9    3.20    2.70
   4   1  -9    5.80    1.70
   4   1  -9    4.00    2.50
   4   1  -9    3.90    2.40
   4   1  -9    7.80    2.70
   4   1  -9    2.20    2.50
   4   1  -9    9.10    2.60
  -3  -1   9   52.29    5.00
  -3  -1   9   58.89    6.20
  -3  -1   9   38.70    4.50
  -3  -1   9   46.00    5.00
  -3  -1   9   52.09    5.70
   3   1  -9   45.30    4.70
   3   1  -9   47.00    5.00
   3   1  -9   43.20    3.60
   3   1  -9   41.60    4.50
   3   1  -9   52.79    6.20
   3   1  -9   44.90    4.60
  -2  -1   9    1.30    2.50
  -2  -1   9    0.50    2.60
  -2  -1   9    2.80    2.70
  -2  -1   9   -1.70    2.20
  -2  -1   9   -0.70    2.80
  -2  -1   9    0.40    2.90
   2   1  -9    0.20    1.90
   2   1  -9    1.60    2.60
   2   1  -9   -0.10    2.50
   2   1  -9    3.20    2.50
   2   1  -9    2.10    2.50
   2   1  -9    1.10    2.20
   2   1  -9    0.20    2.50
  -1  -1   9 1018.70   25.70
  -1  -1   9  998.80   23.90
  -1  -1   9  964.40   24.20
   1   1  -9  980.90   23.50
   1   1  -9 1008.40   22.70
   1   1  -9  999.30   23.70
   1   1  -9 1003.80   23.90
   1   1  -9  963.90   23.50
   1   1  -9  970.10   24.50
   0  -1   9  364.76   12.50
   0  -1   9  355.16   12.30
   0  -1   9  360.86   11.50
   0  -1   9  343.27   13.60
   0  -1   9  346.37   12.60
   0  -1   9  381.86   12.70
   0   1  -9  362.86   12.20
   0   1  -9  356.86   12.50
   0   1  -9  361.46   12.30
   0   1  -9  349.87   11.50
   0   1  -9  354.36   12.90
   0   1  -9  332.27   12.70
   0   1  -9  368.46   12.20
   1  -1   9 1682.33   37.50
   1  -1   9 1716.63   37.60
   1  -1   9 1790.92   37.80
   1  -1   9 1739.23   37.10
   1  -1   9 1708.33   37.90
   1  -1   9 1739.93   38.10
   1  -1   9 1763.52   40.20
  -1   1  -9 1772.72   37.40
  -1   1  -9 1833.02   37.90
  -1   1  -9 1722.93   37.50
  -1   1  -9 1788.92   38.70
  -1   1  -9 1737.63   38.00
   2  -1   9   17.90    4.10
   2  -1   9   20.90    4.10
   2  -1   9   21.10    4.10
   2  -1   9   15.30    3.90
   2  -1   9   23.50    4.70
   2  -1   9   33.20    5.70
   2  -1   9   13.50    3.20
  -2   1  -9   22.20    4.60
  -2   1  -9   24.20    4.60
  -2   1  -9   20.60    3.90
  -2   1  -9   18.50    3.60
  -2   1  -9   26.50    4.50
  -2   1  -9   15.50    4.00
  -2   1  -9   22.70    4.20
   3  -1   9    7.40    2.60
   3  -1   9    1.30    3.00
   3  -1   9    3.60    3.00
   3  -1   9   -0.90    3.30
   3  -1   9    2.20    2.80
   3  -1   9    3.50    2.70
   3  -1   9    3.70    2.50
  -3   1  -9    6.30    3.30
  -3   1  -9    1.80    2.70
  -3   1  -9    5.40    3.20
  -3   1  -9    3.80    3.00
  -3   1  -9    1.60    2.50
  -3   1  -9    3.80    2.60
  -3   1  -9    6.80    2.60
   4  -1   9   60.39    7.30
   4  -1   9   62.99    7.10
   4  -1   9   57.99    6.80
   4  -1   9   56.49    6.20
   4  -1   9   63.39    7.10
   4  -1   9   66.09    6.70
   4  -1   9   58.29    6.20
  -4   1  -9   62.19    5.50
  -4   1  -9   64.49    6.30
  -4   1  -9   52.19    5.80
  -4   1  -9   61.99    5.60
  -4   1  -9   45.50    5.70
  -4   1  -9   55.89    6.40
  -4   1  -9   50.89    6.20
   5  -1   9   29.40    6.00
   5  -1   9   32.70    5.40
   5  -1   9   23.20    4.10
   5  -1   9   36.30    5.10
   5  -1   9   29.30    4.90
   5  -1   9   24.90    4.70
   5  -1   9   41.80    6.10
  -5   1  -9   32.90    5.80
  -5   1  -9   23.10    4.70
  -5   1  -9   22.70    4.30
  -5   1  -9   41.00    5.10
  -5   1  -9   31.20    5.70
  -5   1  -9   37.20    5.00
  -5   1  -9   40.70    6.30
   6  -1   9    0.20    2.70
   6  -1   9    1.40    4.10
   6  -1   9    2.50    2.80
   6  -1   9   -0.40    2.40
   6  -1   9    4.00    3.10
   6  -1   9    4.20    2.70
   6  -1   9    3.90    3.20
  -6   1  -9   -0.10    2.70
  -6   1  -9    0.50    2.50
  -6   1  -9    0.50    3.00
  -6   1  -9   -1.80    2.50
  -6   1  -9   -0.60    2.40
  -6   1  -9   -2.10    3.10
  -6   1  -9   -1.30    2.90
   7  -1   9   14.10    4.20
   7  -1   9    4.80    3.80
   7  -1   9   10.60    3.60
   7  -1   9    4.20    2.80
   7  -1   9    6.80    4.50
   7  -1   9   13.80    3.70
   7  -1   9   13.80    4.10
  -7   1  -9    7.70    3.70
  -7   1  -9   16.70    4.40
  -7   1  -9    8.40    2.90
  -7   1  -9    7.70    3.90
  -7   1  -9    9.50    3.60
  -7   1  -9   12.20    3.60
  -7   1  -9    6.60    4.40
   8  -1   9   -4.60    2.60
   8  -1   9    0.00    2.50
   8  -1   9    2.50    3.50
   8  -1   9   -1.90    3.10
   8  -1   9   -2.90    2.80
   8  -1   9    0.00    2.60
   8  -1   9   -2.90    2.90
  -8   1  -9    2.30    2.90
  -8   1  -9   -1.00    3.10
  -8   1  -9   -2.90    2.40
  -8   1  -9    3.00    3.90
  -8   1  -9   -2.60    3.30
  -8   1  -9   -1.90    3.00
  -8   1  -9   -0.30    2.90
   9  -1   9    5.50    3.40
   9  -1   9    5.00    3.00
   9  -1   9    4.90    3.40
   9  -1   9   11.60    3.60
   9  -1   9   13.00    3.50
   9  -1   9    7.00    3.80
  -9   1  -9    4.70    4.40
  -9   1  -9    8.10    4.70
  -9   1  -9   12.90    4.30
  -9   1  -9   10.30    4.10
  -9   1  -9    3.90    3.20
  -9   1  -9    7.20    3.80
  -9   1  -9   11.10    4.00
  10  -1   9   71.29    8.70
  10  -1   9   90.19    5.70
  10  -1   9   94.19    7.90
  10  -1   9   94.79    6.60
  10  -1   9   80.09    7.00
 -10   1  -9   84.39    9.30
 -10   1  -9   80.29    6.70
 -10   1  -9   82.09    9.60
 -10   1  -9   77.49    7.50
 -10   1  -9   73.89    7.40
 -10   1  -9   87.79    7.10
  11  -1   9  202.98   10.30
  11  -1   9  197.18   10.50
  11  -1   9  194.98   13.10
  11  -1   9  195.18   10.40
 -11   1  -9  201.68   10.90
 -11   1  -9  209.48   11.30
 -11   1  -9  171.08    9.40
 -11   1  -9  209.38   10.40
 -11   1  -9  186.68   10.80
 -11   1  -9  192.18   12.60
 -11   1  -9  185.18   12.90
  12  -1   9   13.20    4.00
  12  -1   9   16.40    4.20
  12  -1   9   16.10    5.00
 -12   1  -9   15.30    4.80
 -12   1  -9   21.00    5.00
 -12   1  -9   19.80    5.30
 -12   1  -9   16.20    4.70
 -12   1  -9   13.90    4.50
 -12   1  -9   20.00    4.50
  13  -1   9  104.79    8.10
 -13   1  -9   98.49    8.50
 -13   1  -9   98.59    7.50
 -13   1  -9  106.39    7.60
 -13   1  -9   97.99    7.90
 -13   1  -9  106.09   11.80
 -13   1  -9  103.39    8.60
  14  -1   9   32.40    5.40
 -14   1  -9   24.10    5.50
 -14   1  -9   30.00    5.10
 -14   1  -9   17.00    6.20
 -14   1  -9   24.20    4.90
 -14   1  -9   29.30    7.30
 -14   1  -9   26.60    5.80
 -14   1  -9   35.90    6.00
  15  -1   9   98.39    7.50
  15  -1   9  101.19    8.00
 -15   1  -9  114.79    8.90
 -15   1  -9  111.39   11.10
 -15   1  -9   93.39   12.30
 -15   1  -9  110.99    8.00
 -15   1  -9   93.89    7.30
 -15   1  -9  104.59    8.80
 -15   1  -9  103.19    8.50
 -17  -1   8   27.70    6.90
 -17  -1   8   26.80    5.40
 -17  -1   8   20.40    4.20
 -16  -1   8   44.60    3.70
 -16  -1   8   37.70    4.80
 -16  -1   8   45.00    6.20
 -16  -1   8   43.40    3.40
  16   1  -8   43.40    3.90
  16   1  -8   45.90    3.60
 -15  -1   8  241.58    8.00
 -15  -1   8  230.88    9.20
 -15  -1   8  219.98    8.40
 -15  -1   8  241.88   11.60
 -15  -1   8  245.48    8.20
  15   1  -8  234.88    8.40
  15   1  -8  233.28    8.20
 -14  -1   8   95.49    7.40
 -14  -1   8   92.99    5.40
 -14  -1   8   95.29    5.90
 -14  -1   8   92.39    5.60
 -14  -1   8   96.39    5.60
 -14  -1   8   97.19    6.00
  14   1  -8   90.69    5.20
  14   1  -8   95.89    5.70
  14   1  -8   95.19    5.60
  14   1  -8   91.79    5.50
 -13  -1   8   34.30    4.00
 -13  -1   8   38.10    4.40
 -13  -1   8   37.00    5.50
 -13  -1   8   39.40    4.60
 -13  -1   8   37.60    4.40
 -13  -1   8   34.30    4.00
  13   1  -8   37.60    4.40
  13   1  -8   40.10    4.60
  13   1  -8   48.00    5.00
  13   1  -8   31.30    4.00
 -12  -1   8   27.20    3.90
 -12  -1   8   22.90    3.60
 -12  -1   8   22.60    4.50
 -12  -1   8   21.70    3.70
 -12  -1   8   23.20    3.60
 -12  -1   8   19.60    3.70
  12   1  -8   18.60    3.70
  12   1  -8   23.70    3.80
  12   1  -8   25.50    3.70
 -11  -1   8  143.59    7.10
 -11  -1   8  164.88    8.50
 -11  -1   8  137.39    8.60
 -11  -1   8  151.28    7.00
 -11  -1   8  142.49    6.90
 -11  -1   8  144.09    6.90
  11   1  -8  148.49    7.20
  11   1  -8  162.68    7.40
  11   1  -8  145.49    7.20
  11   1  -8  150.08    7.20
 -10  -1   8  228.98    8.70
 -10  -1   8  232.08    8.70
 -10  -1   8  229.08    8.60
 -10  -1   8  235.58    8.70
 -10  -1   8  228.18    8.70
 -10  -1   8  211.98    9.40
  10   1  -8  224.48    8.90
  10   1  -8  219.18    8.90
  10   1  -8  231.68    8.80
  10   1  -8  223.48    8.80
  -9  -1   8  133.49    7.50
  -9  -1   8  140.09    6.80
  -9  -1   8  136.39    6.70
  -9  -1   8  141.39    6.90
  -9  -1   8  146.59    6.70
  -9  -1   8  159.78    7.10
   9   1  -8  132.49    6.70
   9   1  -8  153.28    7.10
   9   1  -8  158.78    7.30
   9   1  -8  152.88    7.40
  -8  -1   8   35.90    4.20
  -8  -1   8   32.80    3.90
  -8  -1   8   33.20    3.90
  -8  -1   8   36.40    4.10
  -8  -1   8   43.50    5.00
  -8  -1   8   35.60    4.10
   8   1  -8   30.80    2.70
   8   1  -8   43.10    4.90
   8   1  -8   35.10    4.20
   8   1  -8   28.10    4.00
   8   1  -8   37.20    4.20
   8   1  -8   33.10    2.60
  -7  -1   8    2.60    2.20
  -7  -1   8    4.70    2.30
  -7  -1   8    1.50    2.50
  -7  -1   8    2.50    2.30
  -7  -1   8    3.90    2.30
  -7  -1   8    2.20    2.20
   7   1  -8    5.80    1.80
   7   1  -8    3.80    2.10
   7   1  -8    3.40    2.20
   7   1  -8    8.20    2.60
   7   1  -8    4.80    1.80
  -6  -1   8   23.60    3.30
  -6  -1   8   24.40    3.60
  -6  -1   8   23.60    3.90
  -6  -1   8   25.30    3.60
  -6  -1   8   16.70    3.00
  -6  -1   8   22.90    4.10
   6   1  -8   20.90    2.90
   6   1  -8   23.20    3.70
   6   1  -8   22.70    3.20
   6   1  -8   23.70    4.70
   6   1  -8   18.90    3.20
   6   1  -8   19.00    3.20
  -5  -1   8   16.80    3.50
  -5  -1   8   22.40    3.50
  -5  -1   8   15.80    3.10
  -5  -1   8   24.50    3.60
  -5  -1   8   16.20    3.10
  -5  -1   8   17.40    3.60
   5   1  -8   13.60    2.80
   5   1  -8   17.30    3.60
   5   1  -8   23.00    3.30
   5   1  -8   16.60    3.50
   5   1  -8   15.80    3.10
   5   1  -8   21.00    2.90
  -4  -1   8  389.96   12.40
  -4  -1   8  404.16   12.20
  -4  -1   8  400.26   12.10
  -4  -1   8  389.86   12.00
  -4  -1   8  400.06   12.70
  -4  -1   8  407.36   12.20
   4   1  -8  391.46   11.20
   4   1  -8  396.36    8.80
   4   1  -8  386.16   12.70
   4   1  -8  385.46   11.90
   4   1  -8  411.06   12.70
   4   1  -8  397.16   11.70
   4   1  -8  399.86   12.10
  -3  -1   8    3.40    2.50
  -3  -1   8    2.60    2.30
  -3  -1   8    2.90    2.60
  -3  -1   8   -2.80    2.40
  -3  -1   8    3.90    2.50
   3   1  -8    0.00    2.10
   3   1  -8    1.20    2.40
   3   1  -8    1.50    2.50
   3   1  -8    6.00    2.60
   3   1  -8    1.00    2.30
   3   1  -8   -0.70    2.10
[truncated: 9,129,805 more chars]
