# Supplementary material for: Isolation of a NHC-stabilized heavier nitrile and its conversion into an isonitrile analogue
Source: Nat Chem. 2024 Sep 10;16(12):2009–16. doi: 10.1038/s41557-024-01618-6 (PMC11611736; doi:10.1038/s41557-024-01618-6)
Supplement: Supplementary file 8 — Crystallographic data for compound 9a, CCDC 2325634. [file 41557_2024_1618_MOESM8_ESM.cif]

# CIF-file generated for mo_DolMa27_0m_sq P -1         R = 0.06

#==============================================================================
data_global
#==============================================================================

# 0. AUDIT DETAILS

_audit_creation_date                              'Monday, 29 May 2023     '
_audit_creation_method                            'PLATON <TABLE ACC> option'
_audit_update_record
;
25.06.2024 Edited by Author J.Y. Liu
;

#===============================================================================

# 1. SUBMISSION DETAILS
 
# Name and address of author for X-ray correspondence

_publ_contact_author_name                    # Name of author for correspondence
;
Prof. Dr. Shigeyoshi Inoue
;
_publ_contact_author_address              # address of author for correspondence
;
Professur fuer Siliciumchemie
Technische Universitaet Muenchen
Lichtenbergstrasse 4
85747 Garching bei Muenchen
Germany
;
 
_publ_contact_author_email                    s.inoue@tum.de
_publ_contact_author_fax                      '+49(0)89-289-13605'
_publ_contact_author_phone                    '+49(0)89-289-13834'
 
_publ_requested_journal                       'Nature Chemistry'
# Publication choise FI, CI or EI for Inorganic
#                    FM, CM or EM for Metal-organic
#                    FO, CO or EO for Organic
_publ_requested_category                      ?
_publ_requested_coeditor_name                 ?
 
_publ_contact_letter                         # Include date of submission
;
Date of submission 
;
#===============================================================================

# 2. PROCESSING SUMMARY (JOURNAL OFFICE ONLY)

_journal_date_recd_electronic                     ?

_journal_date_to_coeditor                         ?
_journal_date_from_coeditor                       ?
_journal_date_accepted                            ?

_journal_date_printers_first                      ?
_journal_date_printers_final                      ?
_journal_date_proofs_out                          ?
_journal_date_proofs_in                           ?

_journal_coeditor_name                            ?
_journal_coeditor_code                            ?
_journal_coeditor_notes
;
;

_journal_techeditor_code                          ?
_journal_techeditor_notes
;
;

_journal_coden_ASTM                               ?
_journal_name_full                                ?
_journal_year                                     ?
_journal_volume                                   ?
_journal_issue                                    ?
_journal_page_first                               ?
_journal_page_last                                ?


_journal_suppl_publ_number                        ?
_journal_suppl_publ_pages                         ?


#===============================================================================

# 3. TITLE AND AUTHOR LIST

_publ_section_title
;
Isolation of an NHC-Stabilized Heavier Nitrile and 
its Interconversion Into an Isonitrile Analogue
;
_publ_section_title_footnote
;
;

# The loop structure below should contain the names and adresses of all
# authors, in the required order of publication. Repeat as necessary.


loop_
_publ_author_name
_publ_author_footnote
_publ_author_address
'Doleschal, M.E.'
;   # author related footnote
?
;
;
	Professur f\"ur Siliciumchemie
	Technische Universitaet Muenchen
	Lichtenbergstrasse 4
	85747 Garching bei Muenchen
	Germany
;

'Kostenko, A.'
;   # author related footnote
?
;
;
	Professur f\"ur Siliciumchemie
	Technische Universitaet Muenchen
	Lichtenbergstrasse 4
	85747 Garching bei Muenchen
	Germany
;

'Liu, J.Y.'
;   # author related footnote
?
;
;
	WACKER-Lehrstuhl f\"ur Makromolekulare Chemie
	Technische Universitaet Muenchen
	Lichtenbergstrasse 4
	85747 Garching bei Muenchen
	Germany
;

'Inoue, S.'
;   # author related footnote
?
;
;
	Professur f\"ur Siliciumchemie
	Technische Universitaet Muenchen
	Lichtenbergstrasse 4
	85747 Garching bei Muenchen
	Germany
;

#===============================================================================

# 4. TEXT

_publ_section_synopsis
;
 ?
;
_publ_section_abstract
;
Nitriles (R C?N) have been investigated since the late 18th 
century and are ubiquitous encounters in organic and 
inorganic syntheses. In contrast, heavier nitriles, 
which contain the heavier analogues of carbon and 
nitrogen, are sparsely investigated species. 
Herein, we report the successful synthesis and 
isolation of a phosphino-silylene featuring an NHCP 
(N-heterocyclic carbene-phosphinidene) and a highly 
sterically demanding silyl-group as ligands. Due to its 
unique structural motif, it can be regarded as a 
Lewis base-stabilised heavier nitrile. The Si-P 
bond displays multiple bond character and a 
trans-bent geometry, the latter indicating 
fundamental differences between heavier and classical 
nitriles.  In solution, a quantitative rearrangement 
to phosphasilenylidene occurs, which is without 
precedence in the literature. However, it is 
consistent with theoretical predictions of rearrangements 
from heavier nitriles to heavier isonitriles. 
Our preliminary reactivity study revealed both 
isomers exhibit a highly nucleophilic silicon 
centre capable of oxidative addition and complex 
formation. 
;

# Insert blank lines between paragraphs

_publ_section_comment
;
;
_publ_section_exptl_prep
;
 The crystal was fixed on the top of a kapton micro sampler with
 perfluorinated ether and transferred to the diffractometer.
;
_publ_section_exptl_refinement
;
 Solution and refinements with the program APEX (Bruker 2021) 
 and SHELXL2018 (Sheldrick, 2018)in conjunction with SHELXLE (Huebschle, 2011).
 Hydrogen atoms could be located in the difference Fourier maps
 and were allowed to refine freely.
;


_publ_section_references
;
 Allen, F.H. (2002).
   Acta Cryst. B58, 380-388.

 Altomare, A., Burla, M.C., Camalli, M., Cascarano, G.L., Giacovazzo, C.
   Guagliardi, A., Moliterni, A.G.G., Polidori, G. & Spagna, R.
   (1999) J. Appl. Cryst. 32, 115-119.

 Beurskens, P.T., Beurskens, G., de Gelder, R., Garc\'ia-Granda, S.,
 Gould, R.O., Israel, R. & Smits, J.M.M. (1999) The DIRDIF99 Program System,
   Technical Report of the Crystallography Laboratory,
   University of Nijmegen, The Netherlands.

 Boer, J.L. de & Duisenberg, A.J.M. (1984). Acta Cryst. A40, C-410.

 Boeyens, J.C.A. (1978). J.Cryst.Mol.Struct. 8, 317-320.

 Cremer, D. & Pople, J.A. (1975). J. Am. Chem. Soc. 97, 1354-1358.

 Duisenberg, A.J.M. (1992). J. Appl. Cryst. 25, 92-96.

 Duisenberg, A.J.M., Kroon-Batenburg, L.M.J. & Schreurs, A.M.M. (2003).
   J. Appl. Cryst. 36, 220-229.

 Enraf-Nonius (1989). CAD-4 Software. Version 5. Enraf-Nonius, Delft,
   The Netherlands.

 Flack, H.D. (1983). Acta Cryst. A39, 876-881.

 Hooft, R.W.W. (1998). Collect Software, Nonius B.V., Delft, The Netherlands.

 LePage, Y. (1987). J. Appl. Cryst. 20, 264-269.

 Mackay, A.L. (1984). Acta Cryst. A40, 165-166.

 Meulenaer, J. de & Tompa, H. (1965). Acta Cryst. 19, 1014-1018.

 North, A.C.T., Phillips, D.C. & Mathews, F.S. (1968).
  Acta Cryst. A24, 351-359.

 Otwinowski, Z. & Minor, W. (1997). Methods in Enzymology, Vol. 276,
   Macromolecular Crystallography, Part A, edited by C.W. Carter &
    R.M. Sweet, pp. 307-326. London: Academic Press.

 Sheldrick, G.M. (1986). SHELXS86. University of G\"ottingen, Germany.

 Sheldrick, G.M. (1993). SHELXL93. University of G\"ottingen, Germany.

 Sheldrick, G.M. (1997). SHELXS97. University of G\"ottingen, Germany.

 Sheldrick, G.M. (1997). SHELXL97. University of G\"ottingen, Germany.

 Sluis, P. van der & Spek, A.L. (1990). Acta Cryst. A46, 194-201.

 Spek, A.L. (1987). Acta Cryst. C43, 1233-1235.

 Spek, A.L. (1988). J. Appl. Cryst. 21, 578-579.

 Spek, A.L. (1994). Am. Crystallogr. Assoc.-Abstracts, 22, 66.

 Spek, A.L. (1997). HELENA, Program for Datareduction, Utrecht
   University, The Netherlands.

 Spek, A.L. (2003). J. Appl. Cryst. 36, 7-13.

 Wilson, A.J.C. (1992). Ed. International Tables for Crystallography,
   Volume C, Kluwer Academic Publishers, Dordrecht, The Netherlands.
;
_publ_section_acknowledgements
;
;
_publ_section_figure_captions
; View of the title compound with the atom numbering scheme.
Displacement ellipsoids for non-H atoms are drawn at the 50% probability level.
;

#===============================================================================

data_mo_dolma27_0m_sq

#===============================================================================

# 5. CHEMICAL DATA

_chemical_name_systematic
;
;
_chemical_name_common                             ?
_chemical_melting_point                           ?
_chemical_formula_moiety
'C62 H81 N2 P Si5'
# Ex: 'C12 H16 N2 O6, H2 O' and '(Cd 2+)3, (C6 N6 Cr 3-)2, 2(H2 O)'
_chemical_formula_structural                      ?
_chemical_formula_sum
'C62 H81 N2 P Si5'
_chemical_formula_iupac                           ?
_chemical_formula_weight                            1025.71
_chemical_compound_source                        'see text'

loop_
_atom_type_symbol
_atom_type_description
_atom_type_scat_dispersion_real
_atom_type_scat_dispersion_imag
_atom_type_scat_source
 C   C    0.0033    0.0016
' International Tables Vol C Tables 4.2.6.8 and 6.1.1.4'
 H   H    0.0000    0.0000
' International Tables Vol C Tables 4.2.6.8 and 6.1.1.4'
 N   N    0.0061    0.0033
' International Tables Vol C Tables 4.2.6.8 and 6.1.1.4'
 P   P    0.1023    0.0942
' International Tables Vol C Tables 4.2.6.8 and 6.1.1.4'
Si  Si    0.0817    0.0704
' International Tables Vol C Tables 4.2.6.8 and 6.1.1.4'

#===============================================================================

# 6. CRYSTAL DATA

_symmetry_cell_setting                               triclinic
_symmetry_space_group_name_Hall                   '-P 1'
_symmetry_space_group_name_H-M                    'P -1'
_symmetry_Int_Tables_number                               2

loop_
_space_group_symop_id
_space_group_symop_operation_xyz
   1 x,y,z
   2 -x,-y,-z

_cell_length_a                                      12.3857(14)
_cell_length_b                                      12.9608(13)
_cell_length_c                                        23.846(3)
_cell_angle_alpha                                     82.886(4)
_cell_angle_beta                                      78.880(4)
_cell_angle_gamma                                     89.947(4)
_cell_volume                                          3726.1(7)
_cell_formula_units_Z                                 2
_cell_measurement_temperature                       100
_cell_measurement_reflns_used     9873
_cell_measurement_theta_min       2.1786     
_cell_measurement_theta_max       26.3724      
_cell_special_details
;
;

_exptl_crystal_description        'fragment'
_exptl_crystal_colour             'orange'

_exptl_crystal_size_max                               0.472
_exptl_crystal_size_mid                               0.281
_exptl_crystal_size_min                               0.270
_exptl_crystal_size_rad                           ?
_exptl_crystal_density_meas                       ?
_exptl_crystal_density_diffrn                         0.914
_exptl_crystal_density_method                    'Not Measured'
_exptl_crystal_F_000                                   1104
_exptl_absorpt_coefficient_mu                         0.148
_exptl_crystal_density_meas_temp                  ?

# Permitted for _exptl_absorpt_correction_type :
# analytical     'analytical from crystal shape'
#                Example: de Meulenaer&Tompa: ABST
# cylinder       'cylindrical'
# gaussian       'Gaussian from crystal shape'
#                Example: PLATON/ABSG
# integration    'integration from crystal shape'
# multi-scan     'symmetry-related measurements'
#                Example: SADABS, MULABS
# none           'no absorption corr. applied'
# numerical      'numerical from crystal shape'
# psi-scan       'psi-scan corrections'
#                Example: PLATON/ABSP
# refdelf        'refined from delta-F'
#                Example: SHELXA,
# sphere         'spherical'
#                Example: PLATON/ABSS
_exptl_absorpt_correction_type 'multi-scan'
_exptl_absorpt_process_details 'SADABS 2016/2, Bruker, 2016'
_exptl_absorpt_correction_T_min                   0.6911
_exptl_absorpt_correction_T_max                   0.7454

#===============================================================================

# 7. EXPERIMENTAL DATA

_exptl_special_details
;
Diffractometer operator             Jinyu Liu
scanspeed                           15 s per frame
dx                                  38 mm
2628 frames measured in 12 data sets
phi-scans with delta_phi         = 0.5
omega-scans with delta_omega     = 0.5
shutterless mode
;
_diffrn_ambient_temperature                         100
_diffrn_radiation_wavelength                        0.71073
_diffrn_radiation_probe                           'x-ray'
_diffrn_radiation_type                            'MoK\a'
_diffrn_radiation_source          'IMS microsource'
_diffrn_radiation_monochromator   'Helios optic'

_diffrn_measurement_device        ' \k-geometry diffractometer '
_diffrn_measurement_device_type   ' Bruker Photon CMOS '
_diffrn_measurement_method        ' phi- and omega-rotation '
_diffrn_detector                  ' CMOS plate '
_diffrn_detector_area_resol_mean  16

# number of measured reflections (redundant set)
_diffrn_reflns_number                            118630
_diffrn_reflns_av_R_equivalents                    0.0867
_diffrn_reflns_av_unetI/netI                       0.0482
_diffrn_reflns_limit_h_min                          -15
_diffrn_reflns_limit_h_max                           15
_diffrn_reflns_limit_k_min                          -16
_diffrn_reflns_limit_k_max                           16
_diffrn_reflns_limit_l_min                          -29
_diffrn_reflns_limit_l_max                           29
_diffrn_reflns_theta_min                           2.04
_diffrn_reflns_theta_max                          26.43
_diffrn_reflns_theta_full                         25.24
_diffrn_measured_fraction_theta_max               0.997
_diffrn_measured_fraction_theta_full              0.999
_diffrn_reflns_reduction_process
;
;

# number of unique reflections
_reflns_number_total                                15306
# number of observed reflections (> n sig(I))
_reflns_number_gt                                   11219
_reflns_threshold_expression                      I>2\s(I)

_computing_data_collection       'APEX 4 Control Software (Bruker, 2021)'
_computing_cell_refinement       'SAINT (Bruker, 2019)'
_computing_data_reduction        'SAINT (Bruker, 2019)'
_computing_structure_solution    'SHELXT (Sheldrick, 2015)'
_computing_structure_refinement  
'SHELXL (Sheldrick, 2018), SHELXLE (Huebschle, 2011)'
_computing_molecular_graphics    'PLATON (Spek, 2011)'
_computing_publication_material  'PLATON (Spek, 2011), enCIFer (Allen, 2004)'

#===============================================================================

# 8. REFINEMENT DATA

_refine_special_details
;
 Refinement on F^2^ for ALL reflections except those
 flagged by the user for potential systematic errors.
 Weighted R-factors wR and all goodnesses of fit S
 are based on F^2^, conventional R-factors R are based
 on F, with F set to zero for negative F^2^. The
 observed criterion of F^2^ > 2sigma(F^2^) is used only
 for calculating -R-factor-obs etc. and is not
 relevant to the choice of reflections for refinement.
 R-factors based on F^2^ are statistically about twice
 as large as those based on F, and R-factors based on
 ALL data will be even larger.
;
_refine_ls_structure_factor_coef                  Fsqd
_refine_ls_matrix_type                            full
_refine_ls_weighting_scheme                       'calc'
_refine_ls_weighting_details
'W=1/[\S^2^(FO^2^)+(0.0494P)^2^+1.7844P] WHERE P=(FO^2^+2FC^2^)/3'
_atom_sites_solution_primary                     'iterative'
_atom_sites_solution_secondary                   'difmap'
_atom_sites_solution_hydrogens                   'geom'


_refine_ls_hydrogen_treatment                    'constr'

_refine_ls_extinction_method                      'none'
_refine_ls_abs_structure_details                  ?
_refine_ls_abs_structure_Flack                   .
_refine_ls_number_reflns                              15306
_refine_ls_number_parameters                            697
_refine_ls_number_restraints                            374
_refine_ls_number_constraints                     ?
_refine_ls_R_factor_all                              0.0791
_refine_ls_R_factor_gt                               0.0558
_refine_ls_wR_factor_ref                             0.1332
_refine_ls_wR_factor_gt                              0.1224
_refine_ls_goodness_of_fit_ref                        1.024
_refine_ls_restrained_S_all                           1.034
_refine_ls_shift/su_max                               0.001
_refine_ls_shift/su_mean                              0.000
_refine_diff_density_max                              0.359
_refine_diff_density_min                             -0.252
_refine_diff_density_rms                              0.041

#===============================================================================

# 9. ATOMIC COORDINATES AND DISPLACEMENT PARAMETERS

loop_
_atom_site_label
_atom_site_type_symbol
_atom_site_thermal_displace_type
_atom_site_fract_x
_atom_site_fract_y
_atom_site_fract_z
_atom_site_occupancy
_atom_site_U_iso_or_equiv
_atom_site_calc_flag
_atom_site_refinement_flags
_atom_site_disorder_assembly
_atom_site_disorder_group
P1 P Uani 0.77820(5) 0.53059(5) 0.27066(3) 1.000 0.0370(2) d . . .
Si1 Si Uani 0.77513(5) 0.37213(5) 0.25574(2) 1.000 0.0328(2) d . . .
Si2 Si Uani 0.60191(5) 0.57668(5) 0.28554(2) 1.000 0.0334(2) d . . .
Si3 Si Uani 0.52415(6) 0.52129(7) 0.38300(3) 1.000 0.0566(3) d . . .
Si4 Si Uani 0.48304(5) 0.54033(5) 0.22313(2) 1.000 0.0315(2) d . . .
Si5 Si Uani 0.62736(7) 0.75895(6) 0.27743(4) 1.000 0.0645(3) d . . .
N1 N Uani 0.95498(13) 0.30272(13) 0.31713(7) 1.000 0.0306(5) d . . .
N2 N Uani 1.01117(13) 0.32637(13) 0.22557(7) 1.000 0.0310(5) d . . .
C1 C Uani 0.6811(14) 0.2709(12) 0.2649(4) 0.595(10) 0.0492(19) d DUP A 1
C1A C Uani 0.677(2) 0.2567(18) 0.2577(6) 0.405(10) 0.047(3) d DUP A 2
C2 C Uani 0.7186(11) 0.2896(10) 0.2072(3) 0.595(10) 0.0431(16) d DUP A 1
C2A C Uani 0.7315(17) 0.3055(15) 0.2071(5) 0.405(10) 0.050(2) d DUP A 2
C3 C Uani 0.7100(8) 0.2775(6) 0.1462(2) 0.595(10) 0.0555(17) d GDU A 1
C3A C Uani 0.6976(12) 0.2575(8) 0.1588(4) 0.405(10) 0.0601(19) d GDU A 2
C4 C Uani 0.7393(8) 0.3550(5) 0.0999(3) 0.595(10) 0.0710(19) d GUP A 1
C4A C Uani 0.7221(11) 0.3228(7) 0.1070(4) 0.405(10) 0.071(2) d GUP A 2
C5 C Uani 0.7235(6) 0.3387(6) 0.0455(2) 0.595(10) 0.084(2) d GUP A 1
C5A C Uani 0.6971(9) 0.2911(8) 0.0573(4) 0.405(10) 0.085(3) d GUP A 2
C6 C Uani 0.6783(6) 0.2447(6) 0.0374(2) 0.595(10) 0.088(3) d GUP A 1
C6A C Uani 0.6477(8) 0.1941(8) 0.0594(4) 0.405(10) 0.085(3) d GUP A 2
C7 C Uani 0.6491(6) 0.1672(5) 0.0837(3) 0.595(10) 0.081(2) d GUP A 1
C7A C Uani 0.6232(8) 0.1288(7) 0.1112(5) 0.405(10) 0.083(3) d GUP A 2
C8 C Uani 0.6649(6) 0.1836(5) 0.1381(3) 0.595(10) 0.0705(17) d GUP A 1
C8A C Uani 0.6482(10) 0.1605(8) 0.1609(4) 0.405(10) 0.075(2) d GUP A 2
C9 C Uani 0.91974(16) 0.32738(15) 0.26673(8) 1.000 0.0280(6) d . . .
C10 C Uani 1.10248(17) 0.30266(18) 0.24977(9) 1.000 0.0395(7) d . . .
C11 C Uani 1.06705(17) 0.28732(18) 0.30677(9) 1.000 0.0390(7) d . . .
C12 C Uani 1.01213(16) 0.33101(18) 0.16410(8) 1.000 0.0341(6) d . . .
C13 C Uani 1.00407(18) 0.23636(19) 0.14293(9) 1.000 0.0415(7) d . . .
C14 C Uani 1.0025(2) 0.2409(2) 0.08439(10) 1.000 0.0556(10) d . . .
C15 C Uani 1.0106(3) 0.3345(2) 0.04991(11) 1.000 0.0640(10) d . . .
C16 C Uani 1.0216(2) 0.4262(2) 0.07196(10) 1.000 0.0571(10) d . . .
C17 C Uani 1.02319(18) 0.42756(19) 0.13030(9) 1.000 0.0405(7) d . . .
C18 C Uani 1.0059(2) 0.13122(19) 0.17889(11) 1.000 0.0494(8) d . . .
C19 C Uani 0.9061(3) 0.0626(2) 0.17975(15) 1.000 0.0732(11) d . . .
C20 C Uani 1.1122(3) 0.0766(3) 0.15661(16) 1.000 0.0810(14) d . . .
C21 C Uani 1.04545(19) 0.52744(19) 0.15327(10) 1.000 0.0441(8) d . . .
C22 C Uani 1.1688(2) 0.5524(3) 0.13890(14) 1.000 0.0716(11) d . . .
C23 C Uani 0.9818(3) 0.6192(2) 0.13148(13) 1.000 0.0656(11) d . . .
C24 C Uani 0.88755(17) 0.29013(17) 0.37470(8) 1.000 0.0340(6) d . . .
C25 C Uani 0.8242(2) 0.19825(18) 0.39279(10) 1.000 0.0442(8) d . . .
C26 C Uani 0.7674(2) 0.1851(2) 0.44988(11) 1.000 0.0608(10) d . . .
C27 C Uani 0.7736(3) 0.2593(2) 0.48580(11) 1.000 0.0656(10) d . . .
C28 C Uani 0.8361(2) 0.3477(2) 0.46655(10) 1.000 0.0551(9) d . . .
C29 C Uani 0.89590(18) 0.36636(18) 0.41011(9) 1.000 0.0390(7) d . . .
C30 C Uani 0.8193(2) 0.11432(19) 0.35461(12) 1.000 0.0541(9) d . . .
C31 C Uani 0.7077(3) 0.0569(2) 0.36742(15) 1.000 0.0824(14) d . . .
C32 C Uani 0.9118(3) 0.0376(2) 0.35885(16) 1.000 0.0833(15) d . . .
C33 C Uani 0.9680(2) 0.46350(19) 0.39078(10) 1.000 0.0430(8) d . . .
C34 C Uani 0.9073(2) 0.5617(2) 0.40477(12) 1.000 0.0588(10) d . . .
C35 C Uani 1.0719(2) 0.4542(2) 0.41662(13) 1.000 0.0645(11) d . . .
C36 C Uani 0.5549(3) 0.3814(3) 0.40247(13) 1.000 0.0836(13) d . . .
C37 C Uani 0.5892(3) 0.6010(4) 0.42896(13) 1.000 0.0998(16) d U . .
C38 C Uani 0.3717(2) 0.5406(3) 0.40361(13) 1.000 0.0772(13) d . . .
C39 C Uani 0.7491(3) 0.7862(3) 0.30986(19) 1.000 0.0956(16) d U . .
C40 C Uani 0.5061(3) 0.8256(3) 0.3171(2) 1.000 0.1096(19) d . . .
C41 C Uani 0.6606(3) 0.8225(3) 0.20128(18) 1.000 0.1020(18) d . . .
C42 C Uani 0.43493(16) 0.39960(16) 0.23304(9) 1.000 0.0340(6) d . . .
C43 C Uani 0.43522(19) 0.34393(19) 0.18714(11) 1.000 0.0449(8) d . . .
C44 C Uani 0.3988(2) 0.2407(2) 0.19508(13) 1.000 0.0553(9) d . . .
C45 C Uani 0.3627(2) 0.18880(19) 0.24942(13) 1.000 0.0540(9) d . . .
C46 C Uani 0.3610(2) 0.2430(2) 0.29583(12) 1.000 0.0539(9) d . . .
C47 C Uani 0.3961(2) 0.34660(18) 0.28787(10) 1.000 0.0445(8) d . . .
C48 C Uani 0.3266(3) 0.0749(2) 0.25829(17) 1.000 0.0890(15) d . . .
C49 C Uani 0.54435(18) 0.57877(17) 0.14443(9) 1.000 0.0368(7) d . . .
C50 C Uani 0.65512(19) 0.5993(2) 0.12409(10) 1.000 0.0513(9) d . . .
C51 C Uani 0.6966(2) 0.6261(3) 0.06548(11) 1.000 0.0636(9) d . . .
C52 C Uani 0.6299(2) 0.6321(2) 0.02551(10) 1.000 0.0527(9) d . . .
C53 C Uani 0.5194(2) 0.6114(2) 0.04550(11) 1.000 0.0590(10) d . . .
C54 C Uani 0.4779(2) 0.5864(2) 0.10360(11) 1.000 0.0552(9) d . . .
C55 C Uani 0.6741(3) 0.6607(3) -0.03829(12) 1.000 0.0818(13) d . . .
C56 C Uani 0.35458(17) 0.61986(17) 0.23820(9) 1.000 0.0366(7) d . . .
C57 C Uani 0.3556(2) 0.7239(2) 0.21678(13) 1.000 0.0601(9) d . . .
C58 C Uani 0.2639(2) 0.7846(2) 0.22764(15) 1.000 0.0712(13) d . . .
C59 C Uani 0.1665(2) 0.7428(2) 0.25943(15) 1.000 0.0736(11) d . . .
C60 C Uani 0.1627(2) 0.6393(2) 0.27920(14) 1.000 0.0733(10) d . . .
C61 C Uani 0.2545(2) 0.5785(2) 0.26902(11) 1.000 0.0534(9) d . . .
C62 C Uani 0.0649(3) 0.8087(3) 0.2717(2) 1.000 0.1174(14) d U . .
H1 H Uiso 0.63181 0.22742 0.29352 0.595(10) 0.0590 c RUP A 1
H1A H Uiso 0.62636 0.20403 0.27882 0.405(10) 0.0570 c RUP A 2
H4 H Uiso 0.77011 0.41922 0.10540 0.595(10) 0.0850 c RUP A 1
H4A H Uiso 0.75593 0.38911 0.10556 0.405(10) 0.0850 c RUP A 2
H5 H Uiso 0.74348 0.39165 0.01383 0.595(10) 0.1010 c RUP A 1
H5A H Uiso 0.71386 0.33576 0.02187 0.405(10) 0.1020 c RUP A 2
H6 H Uiso 0.66753 0.23355 0.00021 0.595(10) 0.1050 c RUP A 1
H6A H Uiso 0.63059 0.17247 0.02542 0.405(10) 0.1020 c RUP A 2
H7 H Uiso 0.61822 0.10301 0.07816 0.595(10) 0.0980 c RUP A 1
H7A H Uiso 0.58939 0.06254 0.11265 0.405(10) 0.0990 c RUP A 2
H8 H Uiso 0.64486 0.13057 0.16972 0.595(10) 0.0840 c RUP A 1
H8A H Uiso 0.63146 0.11589 0.19634 0.405(10) 0.0890 c RUP A 2
H10 H Uiso 1.17612 0.29816 0.22973 1.000 0.0470 c RU . .
H11 H Uiso 1.11082 0.26918 0.33496 1.000 0.0470 c RU . .
H14 H Uiso 0.99580 0.17844 0.06819 1.000 0.0670 c RU . .
H15 H Uiso 1.00853 0.33596 0.01020 1.000 0.0770 c RU . .
H16 H Uiso 1.02836 0.48990 0.04702 1.000 0.0690 c RU . .
H18 H Uiso 1.00637 0.14368 0.21940 1.000 0.0590 c RU . .
H19A H Uiso 0.91160 -0.00386 0.20347 1.000 0.1100 c RU . .
H19B H Uiso 0.90333 0.05000 0.14037 1.000 0.1100 c RU . .
H19C H Uiso 0.83913 0.09738 0.19596 1.000 0.1100 c RU . .
H20A H Uiso 1.11508 0.01003 0.18067 1.000 0.1220 c RU . .
H20B H Uiso 1.17566 0.12061 0.15816 1.000 0.1220 c RU . .
H20C H Uiso 1.11415 0.06426 0.11671 1.000 0.1220 c RU . .
H21 H Uiso 1.02272 0.51543 0.19618 1.000 0.0530 c RU . .
H22A H Uiso 1.18346 0.61656 0.15428 1.000 0.1080 c RU . .
H22B H Uiso 1.19398 0.56164 0.09700 1.000 0.1080 c RU . .
H22C H Uiso 1.20807 0.49507 0.15620 1.000 0.1080 c RU . .
H23A H Uiso 0.99278 0.67877 0.15152 1.000 0.0990 c RU . .
H23B H Uiso 0.90324 0.60034 0.13889 1.000 0.0990 c RU . .
H23C H Uiso 1.00822 0.63759 0.08998 1.000 0.0990 c RU . .
H26 H Uiso 0.72362 0.12389 0.46417 1.000 0.0730 c RU . .
H27 H Uiso 0.73391 0.24873 0.52442 1.000 0.0790 c RU . .
H28 H Uiso 0.83902 0.39791 0.49211 1.000 0.0660 c RU . .
H30 H Uiso 0.83126 0.14876 0.31392 1.000 0.0650 c RU . .
H31A H Uiso 0.70238 0.01629 0.33598 1.000 0.1240 c RU . .
H31B H Uiso 0.64868 0.10747 0.37090 1.000 0.1240 c RU . .
H31C H Uiso 0.70059 0.01013 0.40359 1.000 0.1240 c RU . .
H32A H Uiso 0.91066 -0.01307 0.33170 1.000 0.1250 c RU . .
H32B H Uiso 0.90146 0.00131 0.39814 1.000 0.1250 c RU . .
H32C H Uiso 0.98279 0.07545 0.34944 1.000 0.1250 c RU . .
H33 H Uiso 0.99147 0.46910 0.34795 1.000 0.0520 c RU . .
H34A H Uiso 0.95708 0.62222 0.39118 1.000 0.0880 c RU . .
H34B H Uiso 0.88185 0.55785 0.44654 1.000 0.0880 c RU . .
H34C H Uiso 0.84396 0.56850 0.38564 1.000 0.0880 c RU . .
H35A H Uiso 1.11670 0.51826 0.40456 1.000 0.0970 c RU . .
H35B H Uiso 1.11442 0.39518 0.40310 1.000 0.0970 c RU . .
H35C H Uiso 1.05126 0.44311 0.45874 1.000 0.0970 c RU . .
H36A H Uiso 0.52783 0.36116 0.44378 1.000 0.1250 c RU . .
H36B H Uiso 0.63463 0.37187 0.39334 1.000 0.1250 c RU . .
H36C H Uiso 0.51847 0.33798 0.38050 1.000 0.1250 c RU . .
H37A H Uiso 0.56496 0.57343 0.46964 1.000 0.1490 c RU . .
H37B H Uiso 0.56709 0.67345 0.42274 1.000 0.1490 c RU . .
H37C H Uiso 0.66952 0.59751 0.41845 1.000 0.1490 c RU . .
H38A H Uiso 0.34849 0.52591 0.44553 1.000 0.1160 c RU . .
H38B H Uiso 0.33232 0.49331 0.38506 1.000 0.1160 c RU . .
H38C H Uiso 0.35488 0.61266 0.39098 1.000 0.1160 c RU . .
H39A H Uiso 0.77545 0.85801 0.29672 1.000 0.1440 c RU . .
H39B H Uiso 0.80799 0.73835 0.29784 1.000 0.1440 c RU . .
H39C H Uiso 0.72756 0.77637 0.35196 1.000 0.1440 c RU . .
H40A H Uiso 0.51946 0.90099 0.31030 1.000 0.1640 c RU . .
H40B H Uiso 0.49593 0.80177 0.35841 1.000 0.1640 c RU . .
H40C H Uiso 0.43966 0.80855 0.30307 1.000 0.1640 c RU . .
H41A H Uiso 0.66944 0.89778 0.20080 1.000 0.1530 c RU . .
H41B H Uiso 0.60065 0.80838 0.18162 1.000 0.1530 c RU . .
H41C H Uiso 0.72915 0.79479 0.18145 1.000 0.1530 c RU . .
H43 H Uiso 0.46106 0.37714 0.14909 1.000 0.0540 c RU . .
H44 H Uiso 0.39879 0.20550 0.16244 1.000 0.0660 c RU . .
H46 H Uiso 0.33548 0.20908 0.33376 1.000 0.0650 c RU . .
H47 H Uiso 0.39360 0.38220 0.32059 1.000 0.0530 c RU . .
H48A H Uiso 0.24655 0.06904 0.27144 1.000 0.1330 c RU . .
H48B H Uiso 0.36277 0.03664 0.28731 1.000 0.1330 c RU . .
H48C H Uiso 0.34707 0.04565 0.22183 1.000 0.1330 c RU . .
H50 H Uiso 0.70395 0.59521 0.15046 1.000 0.0620 c RU . .
H51 H Uiso 0.77318 0.64060 0.05284 1.000 0.0760 c RU . .
H53 H Uiso 0.47099 0.61438 0.01895 1.000 0.0710 c RU . .
H54 H Uiso 0.40097 0.57403 0.11607 1.000 0.0660 c RU . .
H55A H Uiso 0.67527 0.59843 -0.05784 1.000 0.1230 c RU . .
H55B H Uiso 0.74897 0.68993 -0.04408 1.000 0.1230 c RU . .
H55C H Uiso 0.62668 0.71240 -0.05424 1.000 0.1230 c RU . .
H57 H Uiso 0.42161 0.75485 0.19380 1.000 0.0720 c RU . .
H58 H Uiso 0.26858 0.85625 0.21282 1.000 0.0850 c RU . .
H60 H Uiso 0.09530 0.60820 0.30047 1.000 0.0880 c RU . .
H61 H Uiso 0.24879 0.50661 0.28351 1.000 0.0640 c RU . .
H62A H Uiso 0.00945 0.77053 0.30209 1.000 0.1760 c RU . .
H62B H Uiso 0.03464 0.82420 0.23663 1.000 0.1760 c RU . .
H62C H Uiso 0.08515 0.87389 0.28440 1.000 0.1760 c RU . .

loop_
_atom_site_aniso_label
_atom_site_aniso_U_11
_atom_site_aniso_U_22
_atom_site_aniso_U_33
_atom_site_aniso_U_23
_atom_site_aniso_U_13
_atom_site_aniso_U_12
P1 0.0280(3) 0.0404(3) 0.0463(3) -0.0157(3) -0.0096(2) 0.0063(2)
Si1 0.0256(3) 0.0394(3) 0.0354(3) -0.0116(3) -0.0069(2) 0.0067(2)
Si2 0.0273(3) 0.0400(3) 0.0351(3) -0.0141(3) -0.0059(2) 0.0062(2)
Si3 0.0358(4) 0.1018(6) 0.0336(3) -0.0214(4) -0.0020(3) 0.0057(4)
Si4 0.0264(3) 0.0352(3) 0.0330(3) -0.0048(2) -0.0060(2) 0.0019(2)
Si5 0.0592(5) 0.0413(4) 0.1046(7) -0.0301(4) -0.0313(5) 0.0119(3)
N1 0.0298(9) 0.0364(10) 0.0257(8) -0.0055(7) -0.0050(7) 0.0057(7)
N2 0.0269(9) 0.0433(10) 0.0236(8) -0.0059(7) -0.0057(7) 0.0051(7)
C1 0.029(3) 0.041(4) 0.081(3) -0.024(3) -0.009(3) 0.005(3)
C1A 0.036(4) 0.040(5) 0.075(4) -0.031(4) -0.020(3) -0.004(3)
C2 0.026(3) 0.043(3) 0.074(2) -0.037(2) -0.025(2) 0.006(2)
C2A 0.034(4) 0.051(5) 0.074(3) -0.031(3) -0.020(3) 0.015(3)
C3 0.043(3) 0.065(3) 0.076(3) -0.043(3) -0.033(3) 0.023(2)
C3A 0.044(3) 0.069(4) 0.085(3) -0.043(3) -0.035(3) 0.027(3)
C4 0.070(3) 0.085(4) 0.074(3) -0.039(3) -0.035(3) 0.027(3)
C4A 0.069(4) 0.079(4) 0.084(3) -0.043(3) -0.043(3) 0.027(4)
C5 0.089(4) 0.103(4) 0.079(3) -0.037(3) -0.044(3) 0.025(3)
C5A 0.088(4) 0.100(5) 0.086(4) -0.046(4) -0.045(3) 0.018(4)
C6 0.095(4) 0.109(5) 0.083(4) -0.050(3) -0.052(3) 0.026(4)
C6A 0.091(4) 0.099(5) 0.088(5) -0.052(4) -0.047(4) 0.019(4)
C7 0.085(3) 0.095(4) 0.089(4) -0.057(3) -0.050(3) 0.023(3)
C7A 0.078(4) 0.088(5) 0.103(5) -0.056(4) -0.043(4) 0.014(4)
C8 0.066(3) 0.080(3) 0.086(3) -0.049(3) -0.041(3) 0.023(3)
C8A 0.064(4) 0.082(4) 0.098(4) -0.050(4) -0.042(4) 0.019(3)
C9 0.0284(10) 0.0298(10) 0.0269(10) -0.0077(8) -0.0054(8) 0.0051(8)
C10 0.0264(11) 0.0570(14) 0.0352(12) -0.0075(10) -0.0055(9) 0.0081(10)
C11 0.0324(11) 0.0545(14) 0.0330(11) -0.0082(10) -0.0118(9) 0.0115(10)
C12 0.0285(10) 0.0511(13) 0.0228(10) -0.0056(9) -0.0048(8) 0.0059(9)
C13 0.0362(12) 0.0565(15) 0.0331(11) -0.0110(10) -0.0065(9) 0.0067(10)
C14 0.0661(18) 0.0668(18) 0.0388(13) -0.0197(13) -0.0142(12) 0.0049(14)
C15 0.083(2) 0.084(2) 0.0294(13) -0.0100(13) -0.0197(13) -0.0008(17)
C16 0.0704(18) 0.0687(18) 0.0319(13) 0.0047(12) -0.0165(12) -0.0047(14)
C17 0.0326(11) 0.0573(15) 0.0313(11) -0.0024(10) -0.0075(9) 0.0005(10)
C18 0.0559(15) 0.0497(15) 0.0462(14) -0.0157(11) -0.0129(12) 0.0092(12)
C19 0.071(2) 0.0565(18) 0.094(2) -0.0091(16) -0.0213(18) 0.0017(15)
C20 0.064(2) 0.079(2) 0.099(3) -0.0089(19) -0.0150(18) 0.0252(17)
C21 0.0429(13) 0.0531(15) 0.0344(12) -0.0001(10) -0.0065(10) -0.0034(11)
C22 0.0487(17) 0.083(2) 0.085(2) -0.0190(18) -0.0121(15) -0.0113(15)
C23 0.074(2) 0.0609(18) 0.0603(18) 0.0004(14) -0.0144(15) 0.0093(15)
C24 0.0339(11) 0.0409(12) 0.0256(10) -0.0027(9) -0.0029(8) 0.0048(9)
C25 0.0500(14) 0.0417(13) 0.0372(12) 0.0013(10) -0.0032(10) 0.0018(11)
C26 0.0701(19) 0.0584(17) 0.0443(15) 0.0061(13) 0.0050(13) -0.0110(14)
C27 0.080(2) 0.074(2) 0.0330(13) -0.0027(13) 0.0107(13) -0.0064(16)
C28 0.0657(17) 0.0685(18) 0.0302(12) -0.0150(12) -0.0018(11) -0.0019(14)
C29 0.0398(12) 0.0504(14) 0.0279(11) -0.0076(10) -0.0079(9) 0.0028(10)
C30 0.0696(18) 0.0361(13) 0.0550(15) -0.0079(11) -0.0070(13) -0.0015(12)
C31 0.091(3) 0.060(2) 0.093(2) -0.0144(17) -0.007(2) -0.0251(18)
C32 0.103(3) 0.0542(19) 0.095(3) -0.0177(17) -0.020(2) 0.0200(18)
C33 0.0481(14) 0.0507(14) 0.0321(11) -0.0108(10) -0.0087(10) -0.0056(11)
C34 0.0738(19) 0.0538(16) 0.0534(16) -0.0159(13) -0.0179(14) 0.0026(14)
C35 0.0531(17) 0.081(2) 0.0665(18) -0.0193(16) -0.0227(14) -0.0046(15)
C36 0.075(2) 0.122(3) 0.0445(16) 0.0141(17) -0.0042(15) 0.019(2)
C37 0.067(2) 0.189(4) 0.0490(18) -0.044(2) -0.0070(15) -0.023(2)
C38 0.0419(16) 0.130(3) 0.0601(18) -0.0353(19) 0.0035(13) 0.0096(17)
C39 0.085(2) 0.059(2) 0.165(4) -0.049(2) -0.057(3) 0.0021(18)
C40 0.102(3) 0.092(3) 0.161(4) -0.077(3) -0.052(3) 0.054(2)
C41 0.112(3) 0.056(2) 0.137(4) 0.011(2) -0.036(3) -0.018(2)
C42 0.0249(10) 0.0348(11) 0.0435(12) -0.0059(9) -0.0091(9) 0.0034(8)
C43 0.0429(13) 0.0452(14) 0.0479(14) -0.0122(11) -0.0083(11) 0.0009(11)
C44 0.0552(16) 0.0485(15) 0.0683(18) -0.0210(13) -0.0183(14) 0.0036(12)
C45 0.0488(15) 0.0351(13) 0.084(2) -0.0061(13) -0.0286(14) 0.0046(11)
C46 0.0527(15) 0.0463(15) 0.0614(17) 0.0091(13) -0.0180(13) -0.0016(12)
C47 0.0493(14) 0.0404(13) 0.0447(13) -0.0043(10) -0.0120(11) 0.0019(11)
C48 0.112(3) 0.0406(17) 0.122(3) -0.0011(18) -0.047(2) -0.0077(17)
C49 0.0348(11) 0.0401(12) 0.0354(11) -0.0043(9) -0.0069(9) 0.0019(9)
C50 0.0341(13) 0.0797(19) 0.0400(13) -0.0037(12) -0.0093(10) 0.0010(12)
C51 0.0355(13) 0.105(2) 0.0450(15) -0.0018(15) 0.0007(11) -0.0027(14)
C52 0.0566(16) 0.0636(17) 0.0357(13) -0.0044(12) -0.0046(11) 0.0087(13)
C53 0.0527(16) 0.086(2) 0.0412(14) -0.0041(13) -0.0188(12) 0.0048(14)
C54 0.0345(13) 0.087(2) 0.0437(14) -0.0017(13) -0.0107(11) -0.0044(13)
C55 0.086(2) 0.112(3) 0.0400(16) 0.0007(16) -0.0002(15) 0.010(2)
C56 0.0304(11) 0.0379(12) 0.0413(12) -0.0033(10) -0.0078(9) 0.0041(9)
C57 0.0357(13) 0.0448(15) 0.091(2) 0.0076(14) -0.0010(13) 0.0000(11)
C58 0.0515(17) 0.0388(15) 0.113(3) 0.0101(15) -0.0034(17) 0.0089(12)
C59 0.0492(17) 0.0617(19) 0.096(2) 0.0102(17) 0.0075(16) 0.0241(14)
C60 0.0376(14) 0.0668(19) 0.094(2) 0.0228(17) 0.0192(14) 0.0137(13)
C61 0.0403(13) 0.0436(14) 0.0650(17) 0.0127(12) 0.0052(12) 0.0090(11)
C62 0.086(2) 0.096(2) 0.149(3) 0.013(2) 0.011(2) 0.047(2)

#===============================================================================

# 10. MOLECULAR GEOMETRY

_geom_special_details
;
 Bond distances, angles etc. have been calculated using the
 rounded fractional coordinates. All su's are estimated
 from the variances of the (full) variance-covariance matrix.
 The cell esds are taken into account in the estimation of
 distances, angles and torsion angles
;

loop_
_geom_bond_atom_site_label_1
_geom_bond_atom_site_label_2
_geom_bond_distance
_geom_bond_site_symmetry_1
_geom_bond_site_symmetry_2
_geom_bond_publ_flag
 P1      Si1      2.1289(10)                     .       .                   yes
 P1      Si2       2.2364(9)                     .       .                   yes
 Si1     C1        1.720(16)                     .       .                   yes
 Si1     C2        1.896(11)                     .       .                   yes
 Si1     C9         1.938(2)                     .       .                   yes
 Si1     C1A         1.92(2)                     .       .                   yes
 Si1     C2A       1.695(17)                     .       .                   yes
 Si2     Si3       2.3598(9)                     .       .                   yes
 Si2     Si4       2.3716(9)                     .       .                   yes
 Si2     Si5      2.3627(11)                     .       .                   yes
 Si3     C36        1.873(4)                     .       .                   yes
 Si3     C37        1.882(4)                     .       .                   yes
 Si3     C38        1.882(3)                     .       .                   yes
 Si4     C42        1.892(2)                     .       .                   yes
 Si4     C49        1.888(2)                     .       .                   yes
 Si4     C56        1.895(2)                     .       .                   yes
 Si5     C39        1.875(4)                     .       .                   yes
 Si5     C40        1.884(4)                     .       .                   yes
 Si5     C41        1.867(4)                     .       .                   yes
 N1      C9         1.358(3)                     .       .                   yes
 N1      C11        1.381(3)                     .       .                   yes
 N1      C24        1.453(3)                     .       .                   yes
 N2      C9         1.349(3)                     .       .                   yes
 N2      C10        1.383(3)                     .       .                   yes
 N2      C12        1.457(2)                     .       .                   yes
 C1      C2        1.356(12)                     .       .                   no
 C1A     C2A         1.35(2)                     .       .                   no
 C2      C3        1.506(10)                     .       .                   no
 C2A     C3A       1.502(19)                     .       .                   no
 C3      C8        1.390(11)                     .       .                   no
 C3      C4         1.390(9)                     .       .                   no
 C3A     C8A       1.390(16)                     .       .                   no
 C3A     C4A       1.390(13)                     .       .                   no
 C4      C5         1.390(9)                     .       .                   no
 C4A     C5A       1.390(14)                     .       .                   no
 C5      C6        1.392(11)                     .       .                   no
 C5A     C6A       1.390(15)                     .       .                   no
 C6      C7         1.390(9)                     .       .                   no
 C6A     C7A       1.390(15)                     .       .                   no
 C7      C8        1.390(10)                     .       .                   no
 C7A     C8A       1.390(15)                     .       .                   no
 C10     C11        1.335(3)                     .       .                   no
 C12     C13        1.394(3)                     .       .                   no
 C12     C17        1.394(3)                     .       .                   no
 C13     C14        1.394(3)                     .       .                   no
 C13     C18        1.520(3)                     .       .                   no
 C14     C15        1.371(4)                     .       .                   no
 C15     C16        1.375(4)                     .       .                   no
 C16     C17        1.397(3)                     .       .                   no
 C17     C21        1.512(3)                     .       .                   no
 C18     C20        1.529(5)                     .       .                   no
 C18     C19        1.519(4)                     .       .                   no
 C21     C22        1.526(4)                     .       .                   no
 C21     C23        1.520(4)                     .       .                   no
 C24     C25        1.401(3)                     .       .                   no
 C24     C29        1.393(3)                     .       .                   no
 C25     C26        1.397(3)                     .       .                   no
 C25     C30        1.511(4)                     .       .                   no
 C26     C27        1.376(4)                     .       .                   no
 C27     C28        1.363(4)                     .       .                   no
 C28     C29        1.398(3)                     .       .                   no
 C29     C33        1.515(3)                     .       .                   no
 C30     C32        1.526(4)                     .       .                   no
 C30     C31        1.530(4)                     .       .                   no
 C33     C35        1.529(4)                     .       .                   no
 C33     C34        1.518(4)                     .       .                   no
 C42     C47        1.396(3)                     .       .                   no
 C42     C43        1.383(3)                     .       .                   no
 C43     C44        1.391(4)                     .       .                   no
 C44     C45        1.376(4)                     .       .                   no
 C45     C46        1.379(4)                     .       .                   no
 C45     C48        1.520(4)                     .       .                   no
 C46     C47        1.391(4)                     .       .                   no
 C49     C50        1.379(3)                     .       .                   no
 C49     C54        1.386(3)                     .       .                   no
 C50     C51        1.393(3)                     .       .                   no
 C51     C52        1.372(4)                     .       .                   no
 C52     C53        1.375(4)                     .       .                   no
 C52     C55        1.514(4)                     .       .                   no
 C53     C54        1.380(4)                     .       .                   no
 C56     C61        1.384(3)                     .       .                   no
 C56     C57        1.381(3)                     .       .                   no
 C57     C58        1.383(4)                     .       .                   no
 C58     C59        1.368(4)                     .       .                   no
 C59     C62        1.522(5)                     .       .                   no
 C59     C60        1.363(4)                     .       .                   no
 C60     C61        1.383(4)                     .       .                   no
 C1      H1           0.9500                     .       .                   no
 C1A     H1A          0.9500                     .       .                   no
 C4      H4           0.9500                     .       .                   no
 C4A     H4A          0.9500                     .       .                   no
 C5      H5           0.9500                     .       .                   no
 C5A     H5A          0.9500                     .       .                   no
 C6      H6           0.9500                     .       .                   no
 C6A     H6A          0.9500                     .       .                   no
 C7      H7           0.9500                     .       .                   no
 C7A     H7A          0.9500                     .       .                   no
 C8      H8           0.9500                     .       .                   no
 C8A     H8A          0.9500                     .       .                   no
 C10     H10          0.9500                     .       .                   no
 C11     H11          0.9500                     .       .                   no
 C14     H14          0.9500                     .       .                   no
 C15     H15          0.9500                     .       .                   no
 C16     H16          0.9500                     .       .                   no
 C18     H18          1.0000                     .       .                   no
 C19     H19B         0.9800                     .       .                   no
 C19     H19A         0.9800                     .       .                   no
 C19     H19C         0.9800                     .       .                   no
 C20     H20C         0.9800                     .       .                   no
 C20     H20A         0.9800                     .       .                   no
 C20     H20B         0.9800                     .       .                   no
 C21     H21          1.0000                     .       .                   no
 C22     H22C         0.9800                     .       .                   no
 C22     H22A         0.9800                     .       .                   no
 C22     H22B         0.9800                     .       .                   no
 C23     H23B         0.9800                     .       .                   no
 C23     H23A         0.9800                     .       .                   no
 C23     H23C         0.9800                     .       .                   no
 C26     H26          0.9500                     .       .                   no
 C27     H27          0.9500                     .       .                   no
 C28     H28          0.9500                     .       .                   no
 C30     H30          1.0000                     .       .                   no
 C31     H31B         0.9800                     .       .                   no
 C31     H31A         0.9800                     .       .                   no
 C31     H31C         0.9800                     .       .                   no
 C32     H32C         0.9800                     .       .                   no
 C32     H32A         0.9800                     .       .                   no
 C32     H32B         0.9800                     .       .                   no
 C33     H33          1.0000                     .       .                   no
 C34     H34A         0.9800                     .       .                   no
 C34     H34B         0.9800                     .       .                   no
 C34     H34C         0.9800                     .       .                   no
 C35     H35C         0.9800                     .       .                   no
 C35     H35B         0.9800                     .       .                   no
 C35     H35A         0.9800                     .       .                   no
 C36     H36A         0.9800                     .       .                   no
 C36     H36B         0.9800                     .       .                   no
 C36     H36C         0.9800                     .       .                   no
 C37     H37A         0.9800                     .       .                   no
 C37     H37B         0.9800                     .       .                   no
 C37     H37C         0.9800                     .       .                   no
 C38     H38B         0.9800                     .       .                   no
 C38     H38A         0.9800                     .       .                   no
 C38     H38C         0.9800                     .       .                   no
 C39     H39A         0.9800                     .       .                   no
 C39     H39B         0.9800                     .       .                   no
 C39     H39C         0.9800                     .       .                   no
 C40     H40B         0.9800                     .       .                   no
 C40     H40C         0.9800                     .       .                   no
 C40     H40A         0.9800                     .       .                   no
 C41     H41B         0.9800                     .       .                   no
 C41     H41A         0.9800                     .       .                   no
 C41     H41C         0.9800                     .       .                   no
 C43     H43          0.9500                     .       .                   no
 C44     H44          0.9500                     .       .                   no
 C46     H46          0.9500                     .       .                   no
 C47     H47          0.9500                     .       .                   no
 C48     H48B         0.9800                     .       .                   no
 C48     H48A         0.9800                     .       .                   no
 C48     H48C         0.9800                     .       .                   no
 C50     H50          0.9500                     .       .                   no
 C51     H51          0.9500                     .       .                   no
 C53     H53          0.9500                     .       .                   no
 C54     H54          0.9500                     .       .                   no
 C55     H55C         0.9800                     .       .                   no
 C55     H55B         0.9800                     .       .                   no
 C55     H55A         0.9800                     .       .                   no
 C57     H57          0.9500                     .       .                   no
 C58     H58          0.9500                     .       .                   no
 C60     H60          0.9500                     .       .                   no
 C61     H61          0.9500                     .       .                   no
 C62     H62C         0.9800                     .       .                   no
 C62     H62A         0.9800                     .       .                   no
 C62     H62B         0.9800                     .       .                   no

loop_
_geom_angle_atom_site_label_1
_geom_angle_atom_site_label_2
_geom_angle_atom_site_label_3
_geom_angle
_geom_angle_site_symmetry_1
_geom_angle_site_symmetry_2
_geom_angle_site_symmetry_3
_geom_angle_publ_flag
 Si1     P1      Si2       105.04(4)             .       .       .           yes
 P1      Si1     C1         138.5(5)             .       .       .           yes
 P1      Si1     C2         138.8(4)             .       .       .           yes
 P1      Si1     C9        102.04(7)             .       .       .           yes
 P1      Si1     C1A        142.5(7)             .       .       .           yes
 P1      Si1     C2A        135.8(6)             .       .       .           yes
 C1      Si1     C2          43.7(4)             .       .       .           yes
 C1      Si1     C9         113.2(6)             .       .       .           yes
 C2      Si1     C9         111.1(4)             .       .       .           yes
 C1A     Si1     C9         112.1(7)             .       .       .           yes
 C2A     Si1     C9         110.4(7)             .       .       .           yes
 C1A     Si1     C2A         43.2(7)             .       .       .           yes
 P1      Si2     Si3       107.60(3)             .       .       .           yes
 P1      Si2     Si4       121.87(3)             .       .       .           yes
 P1      Si2     Si5        99.17(4)             .       .       .           yes
 Si3     Si2     Si4       111.90(3)             .       .       .           yes
 Si3     Si2     Si5       106.43(4)             .       .       .           yes
 Si4     Si2     Si5       108.22(4)             .       .       .           yes
 Si2     Si3     C36      110.35(10)             .       .       .           yes
 Si2     Si3     C37      108.18(12)             .       .       .           yes
 Si2     Si3     C38      114.94(10)             .       .       .           yes
 C36     Si3     C37      108.06(18)             .       .       .           yes
 C36     Si3     C38      109.40(17)             .       .       .           yes
 C37     Si3     C38      105.59(16)             .       .       .           yes
 Si2     Si4     C42       113.85(7)             .       .       .           yes
 Si2     Si4     C49       113.30(8)             .       .       .           yes
 Si2     Si4     C56       109.03(7)             .       .       .           yes
 C42     Si4     C49      108.23(10)             .       .       .           yes
 C42     Si4     C56      106.36(10)             .       .       .           yes
 C49     Si4     C56      105.53(10)             .       .       .           yes
 Si2     Si5     C39      108.04(13)             .       .       .           yes
 Si2     Si5     C40      113.17(13)             .       .       .           yes
 Si2     Si5     C41      113.39(13)             .       .       .           yes
 C39     Si5     C40      107.33(18)             .       .       .           yes
 C39     Si5     C41      105.89(18)             .       .       .           yes
 C40     Si5     C41      108.60(18)             .       .       .           yes
 C9      N1      C11      110.39(16)             .       .       .           yes
 C9      N1      C24      126.77(17)             .       .       .           yes
 C11     N1      C24      122.82(17)             .       .       .           yes
 C9      N2      C10      110.92(16)             .       .       .           yes
 C9      N2      C12      124.87(16)             .       .       .           yes
 C10     N2      C12      123.38(17)             .       .       .           yes
 Si1     C1      C2          75.1(9)             .       .       .           yes
 Si1     C1A     C2A        59.5(12)             .       .       .           yes
 Si1     C2      C1          61.2(8)             .       .       .           yes
 C1      C2      C3        151.5(13)             .       .       .           no
 Si1     C2      C3         145.8(8)             .       .       .           yes
 Si1     C2A     C3A       173.2(12)             .       .       .           yes
 Si1     C2A     C1A        77.3(11)             .       .       .           yes
 C1A     C2A     C3A       109.2(17)             .       .       .           no
 C2      C3      C4         124.0(8)             .       .       .           no
 C2      C3      C8         115.9(7)             .       .       .           no
 C4      C3      C8         120.0(6)             .       .       .           no
 C2A     C3A     C4A       111.8(11)             .       .       .           no
 C2A     C3A     C8A       128.2(10)             .       .       .           no
 C4A     C3A     C8A       120.0(10)             .       .       .           no
 C3      C4      C5         120.1(7)             .       .       .           no
 C3A     C4A     C5A       120.0(10)             .       .       .           no
 C4      C5      C6         120.0(6)             .       .       .           no
 C4A     C5A     C6A        120.0(9)             .       .       .           no
 C5      C6      C7         120.0(5)             .       .       .           no
 C5A     C6A     C7A        120.0(9)             .       .       .           no
 C6      C7      C8         120.0(6)             .       .       .           no
 C6A     C7A     C8A        120.0(9)             .       .       .           no
 C3      C8      C7         120.0(6)             .       .       .           no
 C3A     C8A     C7A        120.0(9)             .       .       .           no
 Si1     C9      N1       128.05(14)             .       .       .           yes
 Si1     C9      N2       126.81(14)             .       .       .           yes
 N1      C9      N2       104.69(17)             .       .       .           yes
 N2      C10     C11      106.70(18)             .       .       .           yes
 N1      C11     C10      107.29(18)             .       .       .           yes
 N2      C12     C17      119.00(19)             .       .       .           yes
 C13     C12     C17      124.34(19)             .       .       .           no
 N2      C12     C13      116.65(19)             .       .       .           yes
 C14     C13     C18        119.6(2)             .       .       .           no
 C12     C13     C14        116.7(2)             .       .       .           no
 C12     C13     C18      123.61(19)             .       .       .           no
 C13     C14     C15        120.8(2)             .       .       .           no
 C14     C15     C16        121.0(2)             .       .       .           no
 C15     C16     C17        121.4(2)             .       .       .           no
 C12     C17     C16        115.9(2)             .       .       .           no
 C16     C17     C21        121.1(2)             .       .       .           no
 C12     C17     C21      122.88(19)             .       .       .           no
 C13     C18     C20        109.3(2)             .       .       .           no
 C19     C18     C20        110.7(2)             .       .       .           no
 C13     C18     C19        113.0(2)             .       .       .           no
 C22     C21     C23        110.5(2)             .       .       .           no
 C17     C21     C22        109.4(2)             .       .       .           no
 C17     C21     C23        113.7(2)             .       .       .           no
 N1      C24     C29      118.09(19)             .       .       .           yes
 N1      C24     C25      117.95(19)             .       .       .           yes
 C25     C24     C29      123.78(19)             .       .       .           no
 C24     C25     C26        116.4(2)             .       .       .           no
 C24     C25     C30        123.2(2)             .       .       .           no
 C26     C25     C30        120.4(2)             .       .       .           no
 C25     C26     C27        121.2(2)             .       .       .           no
 C26     C27     C28        120.7(2)             .       .       .           no
 C27     C28     C29        121.6(2)             .       .       .           no
 C24     C29     C28        116.4(2)             .       .       .           no
 C24     C29     C33      123.33(19)             .       .       .           no
 C28     C29     C33        120.2(2)             .       .       .           no
 C31     C30     C32        110.5(2)             .       .       .           no
 C25     C30     C32        110.7(2)             .       .       .           no
 C25     C30     C31        112.9(2)             .       .       .           no
 C29     C33     C35        110.5(2)             .       .       .           no
 C29     C33     C34        112.5(2)             .       .       .           no
 C34     C33     C35        110.9(2)             .       .       .           no
 C43     C42     C47        116.4(2)             .       .       .           no
 Si4     C42     C43      122.55(17)             .       .       .           yes
 Si4     C42     C47      121.05(16)             .       .       .           yes
 C42     C43     C44        121.9(2)             .       .       .           no
 C43     C44     C45        121.1(3)             .       .       .           no
 C44     C45     C46        118.0(2)             .       .       .           no
 C44     C45     C48        121.2(3)             .       .       .           no
 C46     C45     C48        120.8(3)             .       .       .           no
 C45     C46     C47        120.9(2)             .       .       .           no
 C42     C47     C46        121.7(2)             .       .       .           no
 C50     C49     C54        116.4(2)             .       .       .           no
 Si4     C49     C50      123.22(17)             .       .       .           yes
 Si4     C49     C54      120.38(18)             .       .       .           yes
 C49     C50     C51        121.1(2)             .       .       .           no
 C50     C51     C52        121.8(2)             .       .       .           no
 C51     C52     C53        117.4(2)             .       .       .           no
 C51     C52     C55        122.3(2)             .       .       .           no
 C53     C52     C55        120.3(2)             .       .       .           no
 C52     C53     C54        120.9(2)             .       .       .           no
 C49     C54     C53        122.4(2)             .       .       .           no
 Si4     C56     C57      120.72(17)             .       .       .           yes
 Si4     C56     C61      123.34(18)             .       .       .           yes
 C57     C56     C61        115.9(2)             .       .       .           no
 C56     C57     C58        122.3(2)             .       .       .           no
 C57     C58     C59        120.9(3)             .       .       .           no
 C60     C59     C62        120.8(3)             .       .       .           no
 C58     C59     C62        121.4(3)             .       .       .           no
 C58     C59     C60        117.8(2)             .       .       .           no
 C59     C60     C61        121.6(3)             .       .       .           no
 C56     C61     C60        121.6(2)             .       .       .           no
 Si1     C1      H1           143.00             .       .       .           no
 C2      C1      H1           142.00             .       .       .           no
 C2A     C1A     H1A          150.00             .       .       .           no
 Si1     C1A     H1A          150.00             .       .       .           no
 C5      C4      H4           120.00             .       .       .           no
 C3      C4      H4           120.00             .       .       .           no
 C5A     C4A     H4A          120.00             .       .       .           no
 C3A     C4A     H4A          120.00             .       .       .           no
 C6      C5      H5           120.00             .       .       .           no
 C4      C5      H5           120.00             .       .       .           no
 C6A     C5A     H5A          120.00             .       .       .           no
 C4A     C5A     H5A          120.00             .       .       .           no
 C7      C6      H6           120.00             .       .       .           no
 C5      C6      H6           120.00             .       .       .           no
 C5A     C6A     H6A          120.00             .       .       .           no
 C7A     C6A     H6A          120.00             .       .       .           no
 C6      C7      H7           120.00             .       .       .           no
 C8      C7      H7           120.00             .       .       .           no
 C6A     C7A     H7A          120.00             .       .       .           no
 C8A     C7A     H7A          120.00             .       .       .           no
 C3      C8      H8           120.00             .       .       .           no
 C7      C8      H8           120.00             .       .       .           no
 C3A     C8A     H8A          120.00             .       .       .           no
 C7A     C8A     H8A          120.00             .       .       .           no
 N2      C10     H10          127.00             .       .       .           no
 C11     C10     H10          127.00             .       .       .           no
 N1      C11     H11          126.00             .       .       .           no
 C10     C11     H11          126.00             .       .       .           no
 C15     C14     H14          120.00             .       .       .           no
 C13     C14     H14          120.00             .       .       .           no
 C16     C15     H15          120.00             .       .       .           no
 C14     C15     H15          119.00             .       .       .           no
 C15     C16     H16          119.00             .       .       .           no
 C17     C16     H16          119.00             .       .       .           no
 C19     C18     H18          108.00             .       .       .           no
 C13     C18     H18          108.00             .       .       .           no
 C20     C18     H18          108.00             .       .       .           no
 H19A    C19     H19C         110.00             .       .       .           no
 H19B    C19     H19C         110.00             .       .       .           no
 H19A    C19     H19B         109.00             .       .       .           no
 C18     C19     H19A         109.00             .       .       .           no
 C18     C19     H19B         109.00             .       .       .           no
 C18     C19     H19C         109.00             .       .       .           no
 H20B    C20     H20C         109.00             .       .       .           no
 C18     C20     H20B         109.00             .       .       .           no
 C18     C20     H20C         109.00             .       .       .           no
 C18     C20     H20A         110.00             .       .       .           no
 H20A    C20     H20C         110.00             .       .       .           no
 H20A    C20     H20B         109.00             .       .       .           no
 C22     C21     H21          108.00             .       .       .           no
 C17     C21     H21          108.00             .       .       .           no
 C23     C21     H21          108.00             .       .       .           no
 C21     C22     H22B         109.00             .       .       .           no
 C21     C22     H22C         109.00             .       .       .           no
 C21     C22     H22A         109.00             .       .       .           no
 H22A    C22     H22C         109.00             .       .       .           no
 H22B    C22     H22C         110.00             .       .       .           no
 H22A    C22     H22B         109.00             .       .       .           no
 H23B    C23     H23C         109.00             .       .       .           no
 H23A    C23     H23C         110.00             .       .       .           no
 H23A    C23     H23B         109.00             .       .       .           no
 C21     C23     H23A         109.00             .       .       .           no
 C21     C23     H23B         109.00             .       .       .           no
 C21     C23     H23C         109.00             .       .       .           no
 C25     C26     H26          119.00             .       .       .           no
 C27     C26     H26          119.00             .       .       .           no
 C28     C27     H27          120.00             .       .       .           no
 C26     C27     H27          120.00             .       .       .           no
 C27     C28     H28          119.00             .       .       .           no
 C29     C28     H28          119.00             .       .       .           no
 C25     C30     H30          107.00             .       .       .           no
 C31     C30     H30          108.00             .       .       .           no
 C32     C30     H30          107.00             .       .       .           no
 C30     C31     H31B         109.00             .       .       .           no
 C30     C31     H31C         109.00             .       .       .           no
 C30     C31     H31A         109.00             .       .       .           no
 H31A    C31     H31B         109.00             .       .       .           no
 H31A    C31     H31C         109.00             .       .       .           no
 H31B    C31     H31C         109.00             .       .       .           no
 C30     C32     H32C         109.00             .       .       .           no
 H32A    C32     H32B         110.00             .       .       .           no
 H32A    C32     H32C         109.00             .       .       .           no
 C30     C32     H32A         109.00             .       .       .           no
 C30     C32     H32B         109.00             .       .       .           no
 H32B    C32     H32C         109.00             .       .       .           no
 C35     C33     H33          108.00             .       .       .           no
 C29     C33     H33          108.00             .       .       .           no
 C34     C33     H33          108.00             .       .       .           no
 C33     C34     H34A         109.00             .       .       .           no
 C33     C34     H34B         109.00             .       .       .           no
 C33     C34     H34C         110.00             .       .       .           no
 H34B    C34     H34C         110.00             .       .       .           no
 H34A    C34     H34B         109.00             .       .       .           no
 H34A    C34     H34C         109.00             .       .       .           no
 C33     C35     H35C         109.00             .       .       .           no
 H35A    C35     H35B         109.00             .       .       .           no
 H35A    C35     H35C         109.00             .       .       .           no
 H35B    C35     H35C         109.00             .       .       .           no
 C33     C35     H35A         109.00             .       .       .           no
 C33     C35     H35B         109.00             .       .       .           no
 H36A    C36     H36C         110.00             .       .       .           no
 H36B    C36     H36C         109.00             .       .       .           no
 Si3     C36     H36C         109.00             .       .       .           no
 Si3     C36     H36A         109.00             .       .       .           no
 Si3     C36     H36B         109.00             .       .       .           no
 H36A    C36     H36B         109.00             .       .       .           no
 Si3     C37     H37A         109.00             .       .       .           no
 H37B    C37     H37C         109.00             .       .       .           no
 Si3     C37     H37C         109.00             .       .       .           no
 H37A    C37     H37B         110.00             .       .       .           no
 Si3     C37     H37B         109.00             .       .       .           no
 H37A    C37     H37C         109.00             .       .       .           no
 Si3     C38     H38B         109.00             .       .       .           no
 Si3     C38     H38C         109.00             .       .       .           no
 Si3     C38     H38A         109.00             .       .       .           no
 H38B    C38     H38C         109.00             .       .       .           no
 H38A    C38     H38B         109.00             .       .       .           no
 H38A    C38     H38C         109.00             .       .       .           no
 Si5     C39     H39A         109.00             .       .       .           no
 H39A    C39     H39B         109.00             .       .       .           no
 Si5     C39     H39B         109.00             .       .       .           no
 Si5     C39     H39C         109.00             .       .       .           no
 H39B    C39     H39C         109.00             .       .       .           no
 H39A    C39     H39C         110.00             .       .       .           no
 H40A    C40     H40C         109.00             .       .       .           no
 H40A    C40     H40B         110.00             .       .       .           no
 Si5     C40     H40A         109.00             .       .       .           no
 H40B    C40     H40C         109.00             .       .       .           no
 Si5     C40     H40C         109.00             .       .       .           no
 Si5     C40     H40B         109.00             .       .       .           no
 Si5     C41     H41B         109.00             .       .       .           no
 Si5     C41     H41A         109.00             .       .       .           no
 Si5     C41     H41C         109.00             .       .       .           no
 H41A    C41     H41B         109.00             .       .       .           no
 H41A    C41     H41C         109.00             .       .       .           no
 H41B    C41     H41C         109.00             .       .       .           no
 C44     C43     H43          119.00             .       .       .           no
 C42     C43     H43          119.00             .       .       .           no
 C43     C44     H44          119.00             .       .       .           no
 C45     C44     H44          119.00             .       .       .           no
 C45     C46     H46          120.00             .       .       .           no
 C47     C46     H46          120.00             .       .       .           no
 C46     C47     H47          119.00             .       .       .           no
 C42     C47     H47          119.00             .       .       .           no
 C45     C48     H48B         109.00             .       .       .           no
 C45     C48     H48C         109.00             .       .       .           no
 C45     C48     H48A         109.00             .       .       .           no
 H48B    C48     H48C         110.00             .       .       .           no
 H48A    C48     H48B         109.00             .       .       .           no
 H48A    C48     H48C         109.00             .       .       .           no
 C49     C50     H50          119.00             .       .       .           no
 C51     C50     H50          119.00             .       .       .           no
 C50     C51     H51          119.00             .       .       .           no
 C52     C51     H51          119.00             .       .       .           no
 C52     C53     H53          120.00             .       .       .           no
 C54     C53     H53          120.00             .       .       .           no
 C53     C54     H54          119.00             .       .       .           no
 C49     C54     H54          119.00             .       .       .           no
 C52     C55     H55C         109.00             .       .       .           no
 H55A    C55     H55B         109.00             .       .       .           no
 H55A    C55     H55C         109.00             .       .       .           no
 C52     C55     H55B         109.00             .       .       .           no
 C52     C55     H55A         109.00             .       .       .           no
 H55B    C55     H55C         109.00             .       .       .           no
 C56     C57     H57          119.00             .       .       .           no
 C58     C57     H57          119.00             .       .       .           no
 C59     C58     H58          120.00             .       .       .           no
 C57     C58     H58          120.00             .       .       .           no
 C59     C60     H60          119.00             .       .       .           no
 C61     C60     H60          119.00             .       .       .           no
 C56     C61     H61          119.00             .       .       .           no
 C60     C61     H61          119.00             .       .       .           no
 H62B    C62     H62C         109.00             .       .       .           no
 H62A    C62     H62B         109.00             .       .       .           no
 H62A    C62     H62C         109.00             .       .       .           no
 C59     C62     H62A         109.00             .       .       .           no
 C59     C62     H62B         110.00             .       .       .           no
 C59     C62     H62C         109.00             .       .       .           no

loop_
_geom_torsion_atom_site_label_1
_geom_torsion_atom_site_label_2
_geom_torsion_atom_site_label_3
_geom_torsion_atom_site_label_4
_geom_torsion
_geom_torsion_site_symmetry_1
_geom_torsion_site_symmetry_2
_geom_torsion_site_symmetry_3
_geom_torsion_site_symmetry_4
_geom_torsion_publ_flag
 Si2     P1      Si1     C1         -15.3(6)     .       .       .       .   no
 Si2     P1      Si1     C2          53.3(5)     .       .       .       .   no
 Si2     P1      Si1     C9       -163.36(6)     .       .       .       .   no
 Si1     P1      Si2     Si3        82.93(4)     .       .       .       .   no
 Si1     P1      Si2     Si4       -48.23(5)     .       .       .       .   no
 Si1     P1      Si2     Si5      -166.48(4)     .       .       .       .   no
 C9      Si1     C2      C1         101.9(9)     .       .       .       .   no
 P1      Si1     C2      C3         50.6(19)     .       .       .       .   no
 C1      Si1     C2      C3           167(2)     .       .       .       .   no
 C9      Si1     C2      C3        -90.7(17)     .       .       .       .   no
 P1      Si1     C9      N2       -93.87(17)     .       .       .       .   no
 C1      Si1     C9      N2         108.5(4)     .       .       .       .   no
 C2      Si1     C9      N2          61.2(4)     .       .       .       .   no
 C1      Si1     C9      N1         -80.3(4)     .       .       .       .   no
 P1      Si1     C2      C1        -116.9(9)     .       .       .       .   no
 P1      Si1     C9      N1        77.27(18)     .       .       .       .   no
 C9      Si1     C1      C2         -96.9(8)     .       .       .       .   no
 C2      Si1     C9      N1        -127.7(4)     .       .       .       .   no
 P1      Si1     C1      C2         117.4(7)     .       .       .       .   no
 Si5     Si2     Si3     C37      -37.60(15)     .       .       .       .   no
 Si3     Si2     Si4     C56        65.02(8)     .       .       .       .   no
 Si5     Si2     Si3     C38       80.09(14)     .       .       .       .   no
 P1      Si2     Si4     C42        75.78(8)     .       .       .       .   no
 P1      Si2     Si4     C49       -48.47(9)     .       .       .       .   no
 P1      Si2     Si4     C56      -165.66(8)     .       .       .       .   no
 Si4     Si2     Si3     C37     -155.64(15)     .       .       .       .   no
 Si4     Si2     Si3     C38      -37.94(14)     .       .       .       .   no
 Si5     Si2     Si3     C36     -155.63(13)     .       .       .       .   no
 Si3     Si2     Si5     C40      -43.68(16)     .       .       .       .   no
 Si3     Si2     Si5     C41     -167.94(13)     .       .       .       .   no
 Si4     Si2     Si5     C39     -164.54(14)     .       .       .       .   no
 Si4     Si2     Si5     C40       76.76(15)     .       .       .       .   no
 Si4     Si2     Si5     C41      -47.51(14)     .       .       .       .   no
 Si3     Si2     Si4     C42       -53.55(8)     .       .       .       .   no
 Si3     Si2     Si4     C49      -177.80(8)     .       .       .       .   no
 P1      Si2     Si5     C41       80.54(14)     .       .       .       .   no
 Si5     Si2     Si4     C42      -170.50(8)     .       .       .       .   no
 P1      Si2     Si3     C36      -50.09(13)     .       .       .       .   no
 P1      Si2     Si3     C37       67.93(15)     .       .       .       .   no
 P1      Si2     Si3     C38     -174.37(13)     .       .       .       .   no
 Si4     Si2     Si3     C36       86.34(13)     .       .       .       .   no
 P1      Si2     Si5     C40     -155.20(15)     .       .       .       .   no
 P1      Si2     Si5     C39      -36.50(15)     .       .       .       .   no
 Si3     Si2     Si5     C39       75.02(15)     .       .       .       .   no
 Si5     Si2     Si4     C56       -51.94(8)     .       .       .       .   no
 Si5     Si2     Si4     C49        65.25(9)     .       .       .       .   no
 C49     Si4     C56     C61        134.6(2)     .       .       .       .   no
 C56     Si4     C49     C54        -45.2(2)     .       .       .       .   no
 C42     Si4     C56     C61         19.8(2)     .       .       .       .   no
 Si2     Si4     C49     C54     -164.42(17)     .       .       .       .   no
 C42     Si4     C49     C54         68.3(2)     .       .       .       .   no
 C49     Si4     C42     C47      173.41(18)     .       .       .       .   no
 C56     Si4     C42     C47        -73.6(2)     .       .       .       .   no
 Si2     Si4     C49     C50         16.4(2)     .       .       .       .   no
 C42     Si4     C49     C50       -110.9(2)     .       .       .       .   no
 C56     Si4     C49     C50        135.6(2)     .       .       .       .   no
 C56     Si4     C42     C43      105.89(19)     .       .       .       .   no
 Si2     Si4     C42     C47         46.5(2)     .       .       .       .   no
 C42     Si4     C56     C57       -158.1(2)     .       .       .       .   no
 C49     Si4     C56     C57        -43.2(2)     .       .       .       .   no
 Si2     Si4     C56     C61     -103.38(19)     .       .       .       .   no
 Si2     Si4     C42     C43     -134.03(17)     .       .       .       .   no
 C49     Si4     C42     C43         -7.1(2)     .       .       .       .   no
 Si2     Si4     C56     C57         78.8(2)     .       .       .       .   no
 C24     N1      C11     C10      178.48(19)     .       .       .       .   no
 C11     N1      C9      Si1     -172.38(16)     .       .       .       .   no
 C24     N1      C9      Si1          9.4(3)     .       .       .       .   no
 C9      N1      C24     C25         76.4(3)     .       .       .       .   no
 C11     N1      C24     C25       -101.6(2)     .       .       .       .   no
 C9      N1      C24     C29       -108.3(2)     .       .       .       .   no
 C9      N1      C11     C10          0.2(3)     .       .       .       .   no
 C11     N1      C24     C29         73.7(3)     .       .       .       .   no
 C11     N1      C9      N2           0.3(2)     .       .       .       .   no
 C24     N1      C9      N2      -177.89(18)     .       .       .       .   no
 C9      N2      C12     C17         92.4(3)     .       .       .       .   no
 C12     N2      C9      Si1        -18.1(3)     .       .       .       .   no
 C9      N2      C10     C11          0.8(3)     .       .       .       .   no
 C12     N2      C10     C11       -169.2(2)     .       .       .       .   no
 C10     N2      C12     C13         79.7(3)     .       .       .       .   no
 C9      N2      C12     C13        -88.9(3)     .       .       .       .   no
 C10     N2      C12     C17        -99.0(2)     .       .       .       .   no
 C10     N2      C9      N1          -0.7(2)     .       .       .       .   no
 C10     N2      C9      Si1      172.10(16)     .       .       .       .   no
 C12     N2      C9      N1       169.13(18)     .       .       .       .   no
 Si1     C1      C2      C3          -165(2)     .       .       .       .   no
 C1      C2      C3      C8           -33(3)     .       .       .       .   no
 Si1     C2      C3      C4           -12(2)     .       .       .       .   no
 Si1     C2      C3      C8        171.0(13)     .       .       .       .   no
 C1      C2      C3      C4           144(2)     .       .       .       .   no
 C2      C3      C4      C5       -176.8(10)     .       .       .       .   no
 C2      C3      C8      C7         177.1(9)     .       .       .       .   no
 C8      C3      C4      C5          0.0(14)     .       .       .       .   no
 C4      C3      C8      C7          0.0(13)     .       .       .       .   no
 C3      C4      C5      C6          0.0(13)     .       .       .       .   no
 C4      C5      C6      C7         -0.1(12)     .       .       .       .   no
 C5      C6      C7      C8          0.1(11)     .       .       .       .   no
 C6      C7      C8      C3          0.0(12)     .       .       .       .   no
 N2      C10     C11     N1          -0.6(3)     .       .       .       .   no
 N2      C12     C13     C14      178.61(19)     .       .       .       .   no
 C13     C12     C17     C21       -172.4(2)     .       .       .       .   no
 N2      C12     C13     C18         -6.2(3)     .       .       .       .   no
 C17     C12     C13     C14         -2.8(3)     .       .       .       .   no
 C17     C12     C13     C18        172.4(2)     .       .       .       .   no
 N2      C12     C17     C16     -178.98(19)     .       .       .       .   no
 C13     C12     C17     C16          2.5(3)     .       .       .       .   no
 N2      C12     C17     C21          6.2(3)     .       .       .       .   no
 C12     C13     C18     C20       -111.8(3)     .       .       .       .   no
 C12     C13     C18     C19        124.6(3)     .       .       .       .   no
 C14     C13     C18     C19        -60.4(3)     .       .       .       .   no
 C12     C13     C14     C15          1.2(4)     .       .       .       .   no
 C14     C13     C18     C20         63.3(3)     .       .       .       .   no
 C18     C13     C14     C15       -174.2(3)     .       .       .       .   no
 C13     C14     C15     C16          0.7(5)     .       .       .       .   no
 C14     C15     C16     C17         -1.0(5)     .       .       .       .   no
 C15     C16     C17     C12         -0.5(4)     .       .       .       .   no
 C15     C16     C17     C21        174.5(3)     .       .       .       .   no
 C16     C17     C21     C23         45.5(3)     .       .       .       .   no
 C16     C17     C21     C22        -78.6(3)     .       .       .       .   no
 C12     C17     C21     C22         96.1(3)     .       .       .       .   no
 C12     C17     C21     C23       -139.9(2)     .       .       .       .   no
 N1      C24     C25     C30         -2.6(3)     .       .       .       .   no
 C29     C24     C25     C26          0.0(3)     .       .       .       .   no
 C29     C24     C25     C30       -177.6(2)     .       .       .       .   no
 N1      C24     C25     C26        175.0(2)     .       .       .       .   no
 N1      C24     C29     C28       -175.4(2)     .       .       .       .   no
 N1      C24     C29     C33          2.6(3)     .       .       .       .   no
 C25     C24     C29     C33        177.6(2)     .       .       .       .   no
 C25     C24     C29     C28         -0.3(3)     .       .       .       .   no
 C26     C25     C30     C32        -90.0(3)     .       .       .       .   no
 C26     C25     C30     C31         34.5(3)     .       .       .       .   no
 C24     C25     C30     C31       -148.0(2)     .       .       .       .   no
 C24     C25     C30     C32         87.5(3)     .       .       .       .   no
 C24     C25     C26     C27          0.4(4)     .       .       .       .   no
 C30     C25     C26     C27        178.0(3)     .       .       .       .   no
 C25     C26     C27     C28         -0.3(5)     .       .       .       .   no
 C26     C27     C28     C29         -0.1(5)     .       .       .       .   no
 C27     C28     C29     C33       -177.7(3)     .       .       .       .   no
 C27     C28     C29     C24          0.4(4)     .       .       .       .   no
 C24     C29     C33     C34        131.2(2)     .       .       .       .   no
 C24     C29     C33     C35       -104.3(3)     .       .       .       .   no
 C28     C29     C33     C34        -51.0(3)     .       .       .       .   no
 C28     C29     C33     C35         73.6(3)     .       .       .       .   no
 Si4     C42     C47     C46     -179.66(19)     .       .       .       .   no
 C43     C42     C47     C46          0.8(3)     .       .       .       .   no
 C47     C42     C43     C44          0.0(3)     .       .       .       .   no
 Si4     C42     C43     C44     -179.50(19)     .       .       .       .   no
 C42     C43     C44     C45         -1.3(4)     .       .       .       .   no
 C43     C44     C45     C48       -177.9(3)     .       .       .       .   no
 C43     C44     C45     C46          1.6(4)     .       .       .       .   no
 C44     C45     C46     C47         -0.8(4)     .       .       .       .   no
 C48     C45     C46     C47        178.7(3)     .       .       .       .   no
 C45     C46     C47     C42         -0.4(4)     .       .       .       .   no
 Si4     C49     C54     C53       -178.2(2)     .       .       .       .   no
 C54     C49     C50     C51          0.0(4)     .       .       .       .   no
 Si4     C49     C50     C51        179.2(2)     .       .       .       .   no
 C50     C49     C54     C53          1.1(4)     .       .       .       .   no
 C49     C50     C51     C52         -0.8(5)     .       .       .       .   no
 C50     C51     C52     C53          0.5(5)     .       .       .       .   no
 C50     C51     C52     C55       -179.7(3)     .       .       .       .   no
 C55     C52     C53     C54       -179.3(3)     .       .       .       .   no
 C51     C52     C53     C54          0.5(4)     .       .       .       .   no
 C52     C53     C54     C49         -1.3(4)     .       .       .       .   no
 Si4     C56     C57     C58       -179.0(2)     .       .       .       .   no
 C61     C56     C57     C58          3.0(4)     .       .       .       .   no
 Si4     C56     C61     C60        179.8(2)     .       .       .       .   no
 C57     C56     C61     C60         -2.2(4)     .       .       .       .   no
 C56     C57     C58     C59         -1.5(5)     .       .       .       .   no
 C57     C58     C59     C60         -0.9(5)     .       .       .       .   no
 C57     C58     C59     C62       -180.0(3)     .       .       .       .   no
 C58     C59     C60     C61          1.7(5)     .       .       .       .   no
 C62     C59     C60     C61       -179.3(3)     .       .       .       .   no
 C59     C60     C61     C56         -0.1(4)     .       .       .       .   no

loop_
_geom_hbond_atom_site_label_D
_geom_hbond_atom_site_label_H
_geom_hbond_atom_site_label_A
_geom_hbond_distance_DH
_geom_hbond_distance_HA
_geom_hbond_distance_DA
_geom_hbond_angle_DHA
_geom_hbond_site_symmetry_A
_geom_hbond_publ_flag
#
#D   H   A   D - H  H...A   D...A    D - H...A  symm(A)
#
C18     H18     N2          1.0000     2.3900   2.893(3)     110.00     .   yes
C21     H21     N2          1.0000     2.4600   2.924(3)     108.00     .   yes
C30     H30     N1          1.0000     2.5300   2.911(3)     102.00     .   yes
C33     H33     N1          1.0000     2.4300   2.910(3)     109.00     .   yes


# SQUEEZE RESULTS (Version = 100117)
# Note: Data are Listed for all Voids in the P1 Unit Cell
# i.e. Centre of Gravity, Solvent Accessible Volume,
# Recovered number of Electrons in the Void and
# Details about the Squeezed Material
loop_
  _platon_squeeze_void_nr                          
  _platon_squeeze_void_average_x                   
  _platon_squeeze_void_average_y                   
  _platon_squeeze_void_average_z                   
  _platon_squeeze_void_volume                      
  _platon_squeeze_void_count_electrons             
  _platon_squeeze_void_content                     
   1 -0.010  0.000  0.000       422       101 '2 Toluene'
   2 -0.010  0.000  0.500       529       104 '2 Toluene'
_platon_squeeze_void_probe_radius                  1.20
_platon_squeeze_details                           
;
The P1 unit cell contains 4 toluene molecules, that could not be modelled reasonably, 
hence they were treated as a diffuse contribution to the overall scattering without 
specific atom positions by the PLATON_SQUEEZE routine.
;


_shelx_res_file
;
TITL mo_DolMa27_0m_a.res in P-1
    mo_DolMa27_0m_sq.res
    created by SHELXL-2018/3 at 11:39:45 on 29-May-2023
CELL 0.71073 12.3857 12.9608 23.8463 82.886 78.880 89.947
ZERR 2.00 0.0014 0.0013 0.0026 0.004 0.004 0.004
LATT 1
SFAC  C  H  N  P  SI
UNIT 124 162 4 2 10
LIST 4
TEMP -173.150
SIZE 0.270 0.281 0.472
ACTA
L.S. 50
FMAP 2
PLAN 20
HTAB
BOND $H
CONF
ABIN
REM Restrains for phenyl silirane group
SIMU 0.01 C1 C2 C3 C4 C5 C6 C7 C8 C1A C2A C3A C4A C5A C6A C7A =
 C8A
RIGU C1 > C8
RIGU C1A > C8A
FLAT C3 > C8
FLAT C3A > C8A
SADI 0.01 C1 C2 C1A C2A
SADI 0.01 C2 C3 C2A C3A
REM Restrains for Disordered methyl groups
ISOR 0.002 C62
ISOR 0.01 C37 C39
RIGU 0.01 C36 > C41
WGHT    0.049400    1.784400
FVAR       0.37183   0.59505
C9    1    0.919738    0.327380    0.266732    11.00000    0.02837    0.02985 =
         0.02686   -0.00766   -0.00542    0.00513
C10   1    1.102480    0.302662    0.249773    11.00000    0.02643    0.05699 =
         0.03524   -0.00750   -0.00550    0.00815
AFIX  43
H10   2    1.176122    0.298164    0.229725    11.00000   -1.20000
AFIX   0
SI1   5    0.775129    0.372130    0.255737    11.00000    0.02556    0.03937 =
         0.03540   -0.01165   -0.00689    0.00670
SI2   5    0.601909    0.576685    0.285541    11.00000    0.02725    0.04000 =
         0.03514   -0.01412   -0.00591    0.00621
SI3   5    0.524148    0.521295    0.383000    11.00000    0.03575    0.10175 =
         0.03361   -0.02136   -0.00198    0.00570
SI4   5    0.483036    0.540335    0.223134    11.00000    0.02644    0.03523 =
         0.03301   -0.00480   -0.00597    0.00194
SI5   5    0.627364    0.758949    0.277433    11.00000    0.05920    0.04127 =
         0.10459   -0.03014   -0.03133    0.01194
N1    3    0.954985    0.302720    0.317132    11.00000    0.02978    0.03642 =
         0.02566   -0.00554   -0.00503    0.00571
N2    3    1.011171    0.326375    0.225570    11.00000    0.02692    0.04333 =
         0.02356   -0.00585   -0.00568    0.00509
P1    4    0.778195    0.530593    0.270659    11.00000    0.02796    0.04040 =
         0.04627   -0.01573   -0.00964    0.00629
C11   1    1.067046    0.287323    0.306765    11.00000    0.03237    0.05448 =
         0.03298   -0.00824   -0.01181    0.01152
AFIX  43
H11   2    1.110815    0.269178    0.334962    11.00000   -1.20000
AFIX   0
C12   1    1.012132    0.331013    0.164102    11.00000    0.02851    0.05114 =
         0.02277   -0.00559   -0.00482    0.00593
C13   1    1.004065    0.236358    0.142926    11.00000    0.03624    0.05645 =
         0.03306   -0.01098   -0.00647    0.00671
C14   1    1.002529    0.240947    0.084390    11.00000    0.06608    0.06684 =
         0.03882   -0.01967   -0.01416    0.00492
AFIX  43
H14   2    0.995802    0.178440    0.068193    11.00000   -1.20000
AFIX   0
C15   1    1.010597    0.334452    0.049915    11.00000    0.08277    0.08405 =
         0.02944   -0.01003   -0.01973   -0.00084
AFIX  43
H15   2    1.008532    0.335962    0.010204    11.00000   -1.20000
AFIX   0
C16   1    1.021641    0.426169    0.071963    11.00000    0.07042    0.06875 =
         0.03194    0.00473   -0.01648   -0.00468
AFIX  43
H16   2    1.028360    0.489903    0.047015    11.00000   -1.20000
AFIX   0
C17   1    1.023185    0.427559    0.130297    11.00000    0.03264    0.05729 =
         0.03131   -0.00242   -0.00750    0.00053
C18   1    1.005922    0.131218    0.178890    11.00000    0.05586    0.04965 =
         0.04615   -0.01574   -0.01290    0.00920
AFIX  13
H18   2    1.006375    0.143685    0.219398    11.00000   -1.20000
AFIX   0
C19   1    0.906150    0.062600    0.179748    11.00000    0.07113    0.05652 =
         0.09399   -0.00909   -0.02127    0.00172
AFIX 137
H19A  2    0.911601   -0.003859    0.203468    11.00000   -1.50000
H19B  2    0.903332    0.049998    0.140368    11.00000   -1.50000
H19C  2    0.839131    0.097381    0.195961    11.00000   -1.50000
AFIX   0
C20   1    1.112248    0.076629    0.156607    11.00000    0.06447    0.07908 =
         0.09892   -0.00892   -0.01503    0.02519
AFIX 137
H20A  2    1.115077    0.010034    0.180666    11.00000   -1.50000
H20B  2    1.175655    0.120611    0.158163    11.00000   -1.50000
H20C  2    1.114146    0.064259    0.116713    11.00000   -1.50000
AFIX   0
C21   1    1.045446    0.527437    0.153266    11.00000    0.04292    0.05311 =
         0.03439   -0.00012   -0.00650   -0.00340
AFIX  13
H21   2    1.022725    0.515434    0.196176    11.00000   -1.20000
AFIX   0
C22   1    1.168759    0.552411    0.138904    11.00000    0.04874    0.08326 =
         0.08498   -0.01896   -0.01207   -0.01126
AFIX 137
H22A  2    1.183457    0.616563    0.154278    11.00000   -1.50000
H22B  2    1.193981    0.561645    0.097001    11.00000   -1.50000
H22C  2    1.208066    0.495071    0.156204    11.00000   -1.50000
AFIX   0
C23   1    0.981767    0.619178    0.131480    11.00000    0.07437    0.06094 =
         0.06027    0.00038   -0.01438    0.00926
AFIX 137
H23A  2    0.992781    0.678771    0.151524    11.00000   -1.50000
H23B  2    0.903236    0.600336    0.138890    11.00000   -1.50000
H23C  2    1.008218    0.637594    0.089976    11.00000   -1.50000
AFIX   0
C24   1    0.887549    0.290134    0.374699    11.00000    0.03394    0.04090 =
         0.02556   -0.00267   -0.00286    0.00484
C25   1    0.824157    0.198255    0.392789    11.00000    0.05005    0.04174 =
         0.03718    0.00133   -0.00322    0.00179
C26   1    0.767361    0.185149    0.449875    11.00000    0.07011    0.05844 =
         0.04432    0.00611    0.00499   -0.01104
AFIX  43
H26   2    0.723618    0.123895    0.464165    11.00000   -1.20000
AFIX   0
C27   1    0.773572    0.259280    0.485801    11.00000    0.08045    0.07404 =
         0.03299   -0.00272    0.01065   -0.00637
AFIX  43
H27   2    0.733907    0.248726    0.524419    11.00000   -1.20000
AFIX   0
C28   1    0.836062    0.347726    0.466552    11.00000    0.06574    0.06847 =
         0.03017   -0.01504   -0.00179   -0.00186
AFIX  43
H28   2    0.839018    0.397908    0.492106    11.00000   -1.20000
AFIX   0
C29   1    0.895904    0.366359    0.410109    11.00000    0.03975    0.05040 =
         0.02794   -0.00762   -0.00786    0.00278
C30   1    0.819326    0.114315    0.354607    11.00000    0.06961    0.03613 =
         0.05502   -0.00787   -0.00696   -0.00146
AFIX  13
H30   2    0.831255    0.148765    0.313922    11.00000   -1.20000
AFIX   0
C31   1    0.707716    0.056890    0.367420    11.00000    0.09139    0.06014 =
         0.09255   -0.01442   -0.00697   -0.02510
AFIX 137
H31A  2    0.702383    0.016289    0.335976    11.00000   -1.50000
H31B  2    0.648683    0.107469    0.370898    11.00000   -1.50000
H31C  2    0.700592    0.010131    0.403593    11.00000   -1.50000
AFIX   0
C32   1    0.911832    0.037648    0.358849    11.00000    0.10306    0.05423 =
         0.09531   -0.01765   -0.02046    0.02000
AFIX 137
H32A  2    0.910661   -0.013065    0.331700    11.00000   -1.50000
H32B  2    0.901457    0.001314    0.398137    11.00000   -1.50000
H32C  2    0.982793    0.075454    0.349435    11.00000   -1.50000
AFIX   0
C33   1    0.967980    0.463501    0.390783    11.00000    0.04807    0.05074 =
         0.03214   -0.01080   -0.00870   -0.00558
AFIX  13
H33   2    0.991470    0.469101    0.347955    11.00000   -1.20000
AFIX   0
C34   1    0.907350    0.561715    0.404773    11.00000    0.07379    0.05385 =
         0.05335   -0.01587   -0.01790    0.00256
AFIX 137
H34A  2    0.957079    0.622224    0.391180    11.00000   -1.50000
H34B  2    0.881848    0.557848    0.446536    11.00000   -1.50000
H34C  2    0.843963    0.568505    0.385639    11.00000   -1.50000
AFIX   0
C35   1    1.071922    0.454176    0.416616    11.00000    0.05308    0.08078 =
         0.06651   -0.01926   -0.02270   -0.00456
AFIX 137
H35A  2    1.116702    0.518263    0.404556    11.00000   -1.50000
H35B  2    1.114416    0.395177    0.403105    11.00000   -1.50000
H35C  2    1.051259    0.443111    0.458742    11.00000   -1.50000
AFIX   0
C36   1    0.554938    0.381406    0.402474    11.00000    0.07490    0.12154 =
         0.04455    0.01408   -0.00417    0.01896
AFIX 137
H36A  2    0.527832    0.361160    0.443781    11.00000   -1.50000
H36B  2    0.634626    0.371872    0.393337    11.00000   -1.50000
H36C  2    0.518468    0.337978    0.380495    11.00000   -1.50000
AFIX   0
C37   1    0.589224    0.600964    0.428963    11.00000    0.06704    0.18873 =
         0.04900   -0.04448   -0.00703   -0.02314
AFIX 137
H37A  2    0.564958    0.573431    0.469635    11.00000   -1.50000
H37B  2    0.567094    0.673448    0.422744    11.00000   -1.50000
H37C  2    0.669518    0.597510    0.418449    11.00000   -1.50000
AFIX   0
C38   1    0.371694    0.540607    0.403612    11.00000    0.04192    0.12995 =
         0.06005   -0.03527    0.00349    0.00965
AFIX 137
H38A  2    0.348489    0.525909    0.445534    11.00000   -1.50000
H38B  2    0.332321    0.493308    0.385056    11.00000   -1.50000
H38C  2    0.354879    0.612660    0.390979    11.00000   -1.50000
AFIX   0
C39   1    0.749119    0.786170    0.309857    11.00000    0.08532    0.05946 =
         0.16512   -0.04946   -0.05710    0.00208
AFIX 137
H39A  2    0.775449    0.858012    0.296718    11.00000   -1.50000
H39B  2    0.807992    0.738353    0.297844    11.00000   -1.50000
H39C  2    0.727562    0.776375    0.351957    11.00000   -1.50000
AFIX   0
C40   1    0.506057    0.825551    0.317056    11.00000    0.10224    0.09162 =
         0.16076   -0.07673   -0.05184    0.05391
AFIX 137
H40A  2    0.519459    0.900987    0.310301    11.00000   -1.50000
H40B  2    0.495933    0.801772    0.358413    11.00000   -1.50000
H40C  2    0.439660    0.808549    0.303071    11.00000   -1.50000
AFIX   0
C41   1    0.660597    0.822528    0.201281    11.00000    0.11203    0.05563 =
         0.13714    0.01099   -0.03576   -0.01819
AFIX 137
H41A  2    0.669435    0.897782    0.200805    11.00000   -1.50000
H41B  2    0.600651    0.808380    0.181624    11.00000   -1.50000
H41C  2    0.729146    0.794785    0.181452    11.00000   -1.50000
AFIX   0
C42   1    0.434935    0.399604    0.233037    11.00000    0.02487    0.03485 =
         0.04349   -0.00587   -0.00914    0.00344
C43   1    0.435216    0.343934    0.187145    11.00000    0.04287    0.04524 =
         0.04788   -0.01216   -0.00834    0.00093
AFIX  43
H43   2    0.461057    0.377144    0.149095    11.00000   -1.20000
AFIX   0
C44   1    0.398762    0.240733    0.195084    11.00000    0.05523    0.04848 =
         0.06830   -0.02105   -0.01835    0.00360
AFIX  43
H44   2    0.398786    0.205504    0.162438    11.00000   -1.20000
AFIX   0
C45   1    0.362663    0.188797    0.249421    11.00000    0.04880    0.03506 =
         0.08394   -0.00606   -0.02857    0.00456
C46   1    0.360980    0.242985    0.295831    11.00000    0.05275    0.04629 =
         0.06144    0.00911   -0.01801   -0.00156
AFIX  43
H46   2    0.335483    0.209081    0.333759    11.00000   -1.20000
AFIX   0
C47   1    0.396102    0.346596    0.287866    11.00000    0.04926    0.04040 =
         0.04472   -0.00434   -0.01200    0.00186
AFIX  43
H47   2    0.393597    0.382202    0.320585    11.00000   -1.20000
AFIX   0
C48   1    0.326553    0.074915    0.258287    11.00000    0.11158    0.04062 =
         0.12209   -0.00112   -0.04695   -0.00771
AFIX 137
H48A  2    0.246549    0.069035    0.271437    11.00000   -1.50000
H48B  2    0.362766    0.036642    0.287307    11.00000   -1.50000
H48C  2    0.347065    0.045650    0.221833    11.00000   -1.50000
AFIX   0
C49   1    0.544354    0.578767    0.144427    11.00000    0.03482    0.04015 =
         0.03535   -0.00431   -0.00690    0.00194
C50   1    0.655117    0.599341    0.124092    11.00000    0.03408    0.07972 =
         0.03999   -0.00371   -0.00934    0.00099
AFIX  43
H50   2    0.703955    0.595206    0.150462    11.00000   -1.20000
AFIX   0
C51   1    0.696566    0.626101    0.065478    11.00000    0.03552    0.10467 =
         0.04498   -0.00175    0.00065   -0.00266
AFIX  43
H51   2    0.773176    0.640603    0.052836    11.00000   -1.20000
AFIX   0
C52   1    0.629915    0.632106    0.025506    11.00000    0.05661    0.06360 =
         0.03571   -0.00438   -0.00463    0.00873
C53   1    0.519426    0.611427    0.045498    11.00000    0.05274    0.08616 =
         0.04120   -0.00411   -0.01880    0.00479
AFIX  43
H53   2    0.470988    0.614382    0.018954    11.00000   -1.20000
AFIX   0
C54   1    0.477946    0.586439    0.103596    11.00000    0.03449    0.08745 =
         0.04372   -0.00170   -0.01070   -0.00442
AFIX  43
H54   2    0.400965    0.574028    0.116073    11.00000   -1.20000
AFIX   0
C55   1    0.674105    0.660737   -0.038288    11.00000    0.08595    0.11249 =
         0.04004    0.00071   -0.00018    0.00952
AFIX 137
H55A  2    0.675270    0.598432   -0.057842    11.00000   -1.50000
H55B  2    0.748975    0.689925   -0.044084    11.00000   -1.50000
H55C  2    0.626681    0.712395   -0.054242    11.00000   -1.50000
AFIX   0
C56   1    0.354580    0.619862    0.238198    11.00000    0.03040    0.03790 =
         0.04134   -0.00328   -0.00776    0.00415
C57   1    0.355626    0.723899    0.216779    11.00000    0.03565    0.04476 =
         0.09067    0.00763   -0.00099   -0.00001
AFIX  43
H57   2    0.421611    0.754851    0.193802    11.00000   -1.20000
AFIX   0
C58   1    0.263883    0.784559    0.227641    11.00000    0.05149    0.03883 =
         0.11315    0.01009   -0.00337    0.00887
AFIX  43
H58   2    0.268575    0.856249    0.212816    11.00000   -1.20000
AFIX   0
C59   1    0.166488    0.742777    0.259429    11.00000    0.04915    0.06175 =
         0.09618    0.01018    0.00745    0.02408
C60   1    0.162659    0.639296    0.279196    11.00000    0.03759    0.06678 =
         0.09450    0.02285    0.01923    0.01368
AFIX  43
H60   2    0.095302    0.608204    0.300471    11.00000   -1.20000
AFIX   0
C61   1    0.254520    0.578455    0.269018    11.00000    0.04032    0.04364 =
         0.06502    0.01270    0.00520    0.00901
AFIX  43
H61   2    0.248791    0.506612    0.283514    11.00000   -1.20000
AFIX   0
C62   1    0.064880    0.808726    0.271733    11.00000    0.08561    0.09636 =
         0.14883    0.01321    0.01081    0.04657
AFIX 137
H62A  2    0.009453    0.770535    0.302085    11.00000   -1.50000
H62B  2    0.034639    0.824203    0.236631    11.00000   -1.50000
H62C  2    0.085147    0.873888    0.284402    11.00000   -1.50000
AFIX   0
PART 1 21.0
C1    1    0.681137    0.270930    0.264853    21.00000    0.02884    0.04101 =
         0.08146   -0.02406   -0.00916    0.00456
AFIX  43
H1    2    0.631811    0.227424    0.293517    21.00000   -1.20000
AFIX   0
C2    1    0.718633    0.289596    0.207230    21.00000    0.02632    0.04262 =
         0.07395   -0.03661   -0.02480    0.00582
AFIX  66
C3    1    0.709988    0.277490    0.146169    21.00000    0.04324    0.06518 =
         0.07625   -0.04252   -0.03270    0.02318
C4    1    0.739278    0.355033    0.099867    21.00000    0.06974    0.08534 =
         0.07378   -0.03919   -0.03539    0.02711
AFIX  43
H4    2    0.770110    0.419221    0.105396    21.00000   -1.20000
AFIX  65
C5    1    0.723456    0.338658    0.045475    21.00000    0.08925    0.10269 =
         0.07919   -0.03722   -0.04413    0.02505
AFIX  43
H5    2    0.743475    0.391655    0.013830    21.00000   -1.20000
AFIX  65
C6    1    0.678343    0.244742    0.037385    21.00000    0.09501    0.10903 =
         0.08266   -0.05017   -0.05152    0.02555
AFIX  43
H6    2    0.667529    0.233552    0.000210    21.00000   -1.20000
AFIX  65
C7    1    0.649053    0.167199    0.083686    21.00000    0.08502    0.09540 =
         0.08888   -0.05723   -0.04998    0.02298
AFIX  43
H7    2    0.618221    0.103011    0.078156    21.00000   -1.20000
AFIX  65
C8    1    0.664875    0.183572    0.138079    21.00000    0.06576    0.07986 =
         0.08589   -0.04886   -0.04103    0.02302
AFIX  43
H8    2    0.644856    0.130574    0.169724    21.00000   -1.20000
AFIX   0
PART 2 -21.0
C1A   1    0.676661    0.256707    0.257699   -21.00000    0.03616    0.04046 =
         0.07534   -0.03056   -0.02033   -0.00440
AFIX  43
H1A   2    0.626359    0.204029    0.278816   -21.00000   -1.20000
AFIX   0
C2A   1    0.731462    0.305476    0.207113   -21.00000    0.03371    0.05095 =
         0.07368   -0.03138   -0.02028    0.01534
AFIX  66
C3A   1    0.697648    0.257522    0.158818   -21.00000    0.04383    0.06916 =
         0.08470   -0.04318   -0.03479    0.02698
C4A   1    0.722121    0.322823    0.106998   -21.00000    0.06853    0.07943 =
         0.08388   -0.04344   -0.04306    0.02717
AFIX  43
H4A   2    0.755926    0.389114    0.105557   -21.00000   -1.20000
AFIX  65
C5A   1    0.697133    0.291129    0.057288   -21.00000    0.08796    0.10049 =
         0.08593   -0.04576   -0.04501    0.01829
AFIX  43
H5A   2    0.713859    0.335759    0.021872   -21.00000   -1.20000
AFIX  65
C6A   1    0.647672    0.194134    0.059396   -21.00000    0.09072    0.09873 =
         0.08814   -0.05153   -0.04660    0.01928
AFIX  43
H6A   2    0.630594    0.172473    0.025421   -21.00000   -1.20000
AFIX  65
C7A   1    0.623198    0.128832    0.111215   -21.00000    0.07839    0.08805 =
         0.10266   -0.05626   -0.04339    0.01388
AFIX  43
H7A   2    0.589393    0.062541    0.112655   -21.00000   -1.20000
AFIX  65
C8A   1    0.648186    0.160525    0.160926   -21.00000    0.06396    0.08155 =
         0.09755   -0.05047   -0.04202    0.01884
AFIX  43
H8A   2    0.631460    0.115894    0.196342   -21.00000   -1.20000
PART 0
REM #####
AFIX   0
HKLF 4 1 1 0 0 0 1 0 0 0 1


REM  mo_DolMa27_0m_a.res in P-1
REM wR2 = 0.1332, GooF = S = 1.024, Restrained GooF = 1.034 for all data
REM R1 = 0.0558 for 11219 Fo > 4sig(Fo) and 0.0791 for all 15306 data
REM 697 parameters refined using 374 restraints

END

WGHT      0.0494      1.7843

REM No hydrogen bonds found for HTAB generation

REM Highest difference peak  0.359,  deepest hole -0.252,  1-sigma level  0.041
Q1    1   0.5451  0.5588  0.2504  11.00000  0.05    0.36
Q2    1   0.0531  0.7890  0.2436  11.00000  0.05    0.29
Q3    1   0.0798  0.8181  0.3065  11.00000  0.05    0.28
Q4    1   0.4622  0.4636  0.2289  11.00000  0.05    0.27
Q5    1   0.4031  0.5721  0.2334  11.00000  0.05    0.25
Q6    1   0.5248  0.5607  0.1766  11.00000  0.05    0.24
Q7    1   0.7010  0.5559  0.2792  11.00000  0.05    0.24
Q8    1   0.3164  0.6137  0.2701  11.00000  0.05    0.22
Q9    1   0.8016  0.4819  0.3112  11.00000  0.05    0.22
Q10   1   0.4841  0.5913  0.3719  11.00000  0.05    0.22
Q11   1   0.7375  0.6213 -0.0543  11.00000  0.05    0.22
Q12   1   0.6048  0.2192  0.2665  11.00000  0.05    0.21
Q13   1   0.6176  0.6670  0.2735  11.00000  0.05    0.21
Q14   1   0.7219  0.4611  0.3079  11.00000  0.05    0.20
Q15   1   0.5544  0.5613  0.3333  11.00000  0.05    0.20
Q16   1   0.4146  0.2873  0.2863  11.00000  0.05    0.19
Q17   1   1.0474  0.3841  0.1411  11.00000  0.05    0.18
Q18   1   0.6402  0.7818  0.2328  11.00000  0.05    0.18
Q19   1   0.7923  0.4453  0.2724  11.00000  0.05    0.18
Q20   1   0.5953  0.5613  0.1319  11.00000  0.05    0.18
;
_shelx_res_checksum                                   59399
_shelx_hkl_file
;
  -2   0   0  841.52   35.00
  -2   0   0  736.93   35.10
  -2   0   0  772.02   35.30
  -2   0   0  807.02   35.00
  -2   0   0  790.52   34.60
   2   0   0  801.92   34.60
   2   0   0  722.63   35.20
   2   0   0  777.72   35.30
   2   0   0  797.72   35.00
   2   0   0  816.92   34.90
  -3   0   0 1567.24   73.19
  -3   0   0 1654.43   72.39
  -3   0   0 1639.24   73.49
  -3   0   0 1692.03   72.89
  -3   0   0 1718.13   72.89
   3   0   0 1698.43   72.99
   3   0   0 1659.13   72.89
   3   0   0 1630.54   73.39
   3   0   0 1665.03   73.39
   3   0   0 1681.03   72.39
  -4   0   0   34.30    3.90
  -4   0   0   32.10    4.60
  -4   0   0   36.30    5.30
  -4   0   0   33.90    4.00
  -4   0   0   27.20    3.60
   4   0   0   37.80    4.20
   4   0   0   33.10    4.70
   4   0   0   35.70    4.10
   4   0   0   33.30    4.00
   4   0   0   32.00    4.90
  -5   0   0   90.69    8.40
  -5   0   0  110.59    8.00
  -5   0   0  113.39    7.70
  -5   0   0   93.79    8.70
  -5   0   0  101.59    7.90
   5   0   0   94.99    8.60
   5   0   0  116.99    8.20
   5   0   0  104.99    7.80
   5   0   0  100.79    8.60
   5   0   0  104.79    7.60
  -6   0   0   66.69    8.70
  -6   0   0   71.99    7.70
  -6   0   0   90.19    7.80
  -6   0   0   74.79    7.70
  -6   0   0   72.49    9.20
   6   0   0   70.49    8.90
   6   0   0   80.79    7.70
   6   0   0   69.79    7.60
   6   0   0   77.19    7.30
   6   0   0   70.09    8.20
  -7   0   0  250.67   14.80
  -7   0   0  229.68   15.60
  -7   0   0  239.88   16.20
  -7   0   0  238.58   14.70
  -7   0   0  245.88   14.10
   7   0   0  261.17   15.00
   7   0   0  236.68   15.00
   7   0   0  233.18   14.00
   7   0   0  248.68   16.00
   7   0   0  248.58   16.10
  -8   0   0  274.57   16.30
  -8   0   0  269.17   15.40
  -8   0   0  276.27   16.40
  -8   0   0  256.07   18.20
  -8   0   0  267.47   17.40
   8   0   0  262.47   17.80
   8   0   0  261.27   15.50
   8   0   0  275.77   17.50
   8   0   0  306.77   16.90
   8   0   0  270.67   16.80
  -9   0   0   22.50    6.20
  -9   0   0    8.30    4.90
  -9   0   0   17.00    6.80
  -9   0   0   10.10    4.80
   9   0   0   11.20    5.60
   9   0   0   13.30    4.80
   9   0   0   11.40    5.90
   9   0   0   17.20    4.90
   9   0   0   13.30    4.30
 -10   0   0   36.10    6.50
 -10   0   0   42.70    8.40
 -10   0   0   31.20    9.00
 -10   0   0   32.20    7.90
  10   0   0   47.50    9.50
  10   0   0   31.30    6.20
  10   0   0   41.80    8.60
  10   0   0   46.40    9.60
  10   0   0   39.40    7.20
 -11   0   0   -0.20    5.40
 -11   0   0    4.60    8.30
 -11   0   0   -7.30    6.40
  11   0   0    3.70    3.40
  11   0   0   10.40    6.00
  11   0   0    0.10    5.40
  11   0   0    4.30    5.50
  11   0   0    9.40    5.20
 -12   0   0   -2.20    1.60
 -12   0   0   10.40    6.60
 -12   0   0    0.50    5.30
 -12   0   0    2.00    3.60
  12   0   0    3.20    4.60
  12   0   0   -3.40    5.40
  12   0   0   -2.10    4.30
  12   0   0    1.10    3.60
  12   0   0    6.50    6.50
 -13   0   0   41.50    9.10
 -13   0   0   41.90    9.40
  13   0   0   60.29   10.90
  13   0   0   43.60    8.00
  13   0   0   41.60    8.60
  13   0   0   42.20   10.30
  13   0   0   48.40   10.90
 -14   0   0    2.30    4.30
 -14   0   0   -2.70    2.00
 -14   0   0    7.00    5.50
 -14   0   0   -0.40    6.10
  14   0   0   -0.40    5.10
  14   0   0   -1.00    4.00
  14   0   0    9.50    7.10
  14   0   0   11.10    6.70
  14   0   0    3.40    5.00
 -15   0   0   -1.20    5.70
 -15   0   0   17.90    5.90
 -15   0   0   -5.70    5.90
  15   0   0   18.50    8.10
  15   0   0    8.60    7.30
  15   0   0   13.80    6.50
  15   0   0    9.10    5.10
  15   0   0   11.40    8.10
  15  -1   0    8.00    5.30
  15  -1   0    5.00    6.80
  15  -1   0   -4.30    5.90
  15  -1   0    3.20    5.80
  15  -1   0    6.30    5.10
 -15   1   0   -1.60    5.60
 -15   1   0   15.30    6.40
 -15   1   0   16.20    6.00
  14  -1   0   -1.00    4.10
  14  -1   0   -2.50    4.40
  14  -1   0   14.50    6.90
  14  -1   0    1.30    5.90
  14  -1   0    8.10    4.70
 -14   1   0    5.60    5.30
 -14   1   0    0.50    4.60
 -14   1   0   -3.60    5.60
  13  -1   0    8.20    7.00
  13  -1   0    6.70    5.10
  13  -1   0    8.80    6.70
  13  -1   0   14.00    5.30
  13  -1   0    5.40    6.20
 -13   1   0    1.20    3.50
 -13   1   0   17.70    7.60
 -13   1   0   10.90    6.10
  12  -1   0   16.60    8.00
  12  -1   0   13.20    5.20
  12  -1   0   17.50    6.90
  12  -1   0    8.60    4.50
  12  -1   0   11.70    6.70
 -12   1   0   18.20    6.80
 -12   1   0   15.20    6.60
 -12   1   0    6.50    3.60
  11  -1   0  140.69   12.00
  11  -1   0  158.68   13.40
  11  -1   0  178.68   17.70
  11  -1   0  179.08   15.70
  11  -1   0  155.58   13.70
 -11   1   0  155.38   14.30
 -11   1   0  167.38   13.20
  10  -1   0    0.10    4.90
  10  -1   0   -1.40    4.80
  10  -1   0    2.30    4.90
  10  -1   0    4.10    3.80
  10  -1   0   -5.90    3.80
 -10   1   0   -1.80    4.90
 -10   1   0    0.80    0.60
 -10   1   0    0.10    4.60
 -10   1   0   -1.00    5.20
   9  -1   0    1.30    4.10
   9  -1   0   -1.60    4.10
   9  -1   0    3.80    2.80
   9  -1   0    2.20    3.90
   9  -1   0    4.80    4.50
  -9   1   0    2.10    5.30
  -9   1   0    2.90    4.90
  -9   1   0    4.50    4.80
  -9   1   0    5.30    3.10
   8  -1   0   36.10    5.60
   8  -1   0   20.70    4.80
   8  -1   0   26.30    6.20
   8  -1   0   25.80    6.60
   8  -1   0   29.20    6.30
  -8   1   0   24.30    6.50
  -8   1   0   22.90    3.80
  -8   1   0   23.40    6.10
  -8   1   0   22.30    5.40
   7  -1   0    8.80    4.00
   7  -1   0    8.50    4.30
   7  -1   0    4.60    3.60
   7  -1   0    5.30    3.80
   7  -1   0    8.10    4.20
  -7   1   0    2.70    4.50
  -7   1   0    7.90    3.40
  -7   1   0    6.20    3.00
  -7   1   0   -1.40    3.90
  -7   1   0    4.10    4.00
   6  -1   0   41.80    5.90
   6  -1   0   60.39    8.00
   6  -1   0   51.99    6.80
   6  -1   0   50.79    9.10
   6  -1   0   59.99    8.00
  -6   1   0   57.89    6.70
  -6   1   0   54.09    6.40
  -6   1   0   60.99    7.00
  -6   1   0   50.79    7.90
  -6   1   0   55.99    7.80
   5  -1   0  316.37   15.20
   5  -1   0  285.87   16.10
   5  -1   0  282.67   16.60
   5  -1   0  308.17   16.10
   5  -1   0  296.07   16.50
  -5   1   0  291.77   16.70
  -5   1   0  285.47   16.40
  -5   1   0  316.97   16.00
  -5   1   0  301.47   16.10
  -5   1   0  284.77   15.60
   4  -1   0 1271.77   55.69
   4  -1   0 1253.57   56.79
   4  -1   0 1233.08   56.89
   4  -1   0 1338.47   56.69
   4  -1   0 1180.58   56.89
  -4   1   0 1311.97   56.29
  -4   1   0 1305.17   54.99
  -4   1   0 1265.47   56.79
  -4   1   0 1296.97   56.69
  -4   1   0 1193.78   56.89
   3  -1   0 2217.88  102.29
   3  -1   0 2424.36  102.19
   3  -1   0 2308.37  101.39
   3  -1   0 2398.36  102.39
   3  -1   0 2328.37  102.39
  -3   1   0 2462.75  100.99
  -3   1   0 2382.26  102.29
  -3   1   0 2219.38  102.19
  -3   1   0 2365.36  101.89
   2  -1   0 4708.13  198.18
   2  -1   0 3881.41  272.57
  -2   1   0 3536.75  266.27
   1  -1   0   18.90    1.50
   1  -1   0   17.80    1.40
   1  -1   0   16.20    1.70
   1  -1   0   15.70    1.60
  -1   1   0   20.30    1.50
  -1   1   0   20.70    1.80
  -1   1   0   18.80    1.80
  -1   1   0   19.10    1.40
  -1   1   0   20.70    1.60
  -1   1   0   19.30    1.60
  -1  -1   0  920.71   39.90
  -1  -1   0  968.70   39.70
   1   1   0  817.42   39.20
   1   1   0  909.21   39.60
   1   1   0  922.41   39.90
  -2  -1   0   27.80    3.90
  -2  -1   0   32.00    3.50
  -2  -1   0   24.60    3.40
  -2  -1   0   25.50    2.90
  -2  -1   0   30.10    3.40
   2   1   0   28.60    3.70
   2   1   0   28.30    2.80
   2   1   0   27.10    3.60
   2   1   0   31.20    3.50
   2   1   0   31.60    3.40
  -3  -1   0 1009.30   44.70
  -3  -1   0  982.80   45.80
  -3  -1   0 1007.50   45.70
  -3  -1   0 1025.50   44.80
  -3  -1   0 1018.10   45.20
   3   1   0  994.30   45.70
   3   1   0  989.50   45.70
   3   1   0  994.30   45.20
   3   1   0 1022.70   44.80
   3   1   0 1021.60   44.70
  -4  -1   0  867.21   41.70
  -4  -1   0  866.31   40.30
  -4  -1   0  910.71   41.60
  -4  -1   0  913.71   40.50
   4   1   0  888.21   41.00
   4   1   0  897.61   41.70
   4   1   0  892.21   43.30
   4   1   0  908.01   40.30
  -5  -1   0  133.39   10.60
  -5  -1   0  128.39    9.40
  -5  -1   0  139.29    9.30
  -5  -1   0  139.99   10.20
   5   1   0  136.89    9.60
   5   1   0  137.79    9.30
   5   1   0  139.79   10.60
   5   1   0  124.89   10.10
   5   1   0  134.49    8.90
  -6  -1   0  121.29   11.90
  -6  -1   0  130.89   10.20
  -6  -1   0  150.28   11.90
  -6  -1   0  130.29   10.00
  -6  -1   0  134.69   10.50
   6   1   0  139.39   10.60
   6   1   0  170.58   12.00
   6   1   0  156.28   10.30
   6   1   0  157.28   12.30
   6   1   0  157.38   10.30
  -7  -1   0  238.48   14.40
  -7  -1   0  237.18   13.90
  -7  -1   0  211.28   15.70
  -7  -1   0  219.28   13.40
  -7  -1   0  218.18   15.10
   7   1   0  224.48   14.40
   7   1   0  220.68   13.30
   7   1   0  219.28   13.50
   7   1   0  207.68   15.10
   7   1   0  225.18   15.10
  -8  -1   0  120.89   11.30
  -8  -1   0  112.29   11.60
  -8  -1   0  120.99   10.20
  -8  -1   0  129.19    9.70
  -8  -1   0  142.29   10.50
   8   1   0  125.59   11.50
   8   1   0  126.79   11.60
   8   1   0  115.29   10.30
   8   1   0  125.69    9.70
   8   1   0  131.39    9.80
  -9  -1   0   -2.90    5.20
  -9  -1   0   -0.40    5.20
  -9  -1   0    3.60    4.50
  -9  -1   0    1.40    4.20
   9   1   0    4.80    4.50
   9   1   0    4.20    3.60
   9   1   0    3.50    5.30
   9   1   0    3.60    3.70
   9   1   0    7.80    5.60
 -10  -1   0   17.40    7.70
 -10  -1   0   16.60    6.00
 -10  -1   0   27.00    8.10
 -10  -1   0   28.90    6.80
  10   1   0    8.50    8.20
  10   1   0   28.20    6.50
  10   1   0   34.20    8.30
  10   1   0   32.60    8.20
  10   1   0   18.30    4.80
 -11  -1   0    4.10    6.50
 -11  -1   0   -1.00    5.10
 -11  -1   0    0.90    5.70
 -11  -1   0   -1.00    5.80
  11   1   0   -2.20    5.10
  11   1   0    7.50    5.90
  11   1   0    0.90    3.10
  11   1   0    4.50    5.20
  11   1   0    5.90    5.20
 -12  -1   0    1.00    6.00
 -12  -1   0   -2.90    5.30
 -12  -1   0   -3.90    3.10
 -12  -1   0    6.30    6.90
 -12  -1   0   10.90    7.10
  12   1   0    2.40    4.30
  12   1   0   -4.20    4.50
  12   1   0   11.10    6.20
  12   1   0    2.00    5.00
  12   1   0    0.40    4.80
 -13  -1   0   23.20    8.10
 -13  -1   0   10.70    5.90
 -13  -1   0   38.10    8.00
  13   1   0   25.20    8.40
  13   1   0   25.50    5.80
  13   1   0   23.70    7.10
  13   1   0   27.10    6.80
  13   1   0   32.10    9.40
 -14  -1   0   -0.70    4.20
 -14  -1   0   14.50    5.60
 -14  -1   0    5.00    6.30
  14   1   0   -1.50    5.30
  14   1   0   -1.00    3.40
  14   1   0   13.40    7.10
  14   1   0    3.70    4.60
  14   1   0   -6.50    5.90
 -15  -1   0   -0.80    2.90
 -15  -1   0   -4.60    5.50
 -15  -1   0   -0.60    2.00
 -15  -1   0  -10.10    4.70
 -15  -1   0    6.70    5.80
  15   1   0   12.40    8.60
  15   1   0    0.30    5.20
  15   1   0   -1.60    5.20
  15   1   0   -1.50    6.70
  15  -2   0   11.60    5.50
  15  -2   0    2.40    4.90
  15  -2   0    2.60    5.50
  15  -2   0    0.80    5.80
  15  -2   0    8.20    7.10
 -15   2   0   18.00    6.30
 -15   2   0   14.70    6.70
 -15   2   0   -2.00    6.00
  14  -2   0   10.70    6.20
  14  -2   0    7.20    4.80
  14  -2   0    9.40    6.30
  14  -2   0   11.00    7.00
  14  -2   0   12.10    6.70
 -14   2   0   17.50    6.30
 -14   2   0   -0.80    4.70
 -14   2   0   -6.30    5.60
  13  -2   0    2.30    4.50
  13  -2   0    6.60    5.80
  13  -2   0    4.10    5.40
  13  -2   0   -1.60    3.60
  13  -2   0    1.00   11.10
 -13   2   0   -2.20    6.30
 -13   2   0   -0.50    3.40
 -13   2   0    4.30    4.90
  12  -2   0   15.80    6.50
  12  -2   0   12.70    5.20
  12  -2   0   16.70    5.10
  12  -2   0   14.70    6.90
  12  -2   0   11.90    5.40
 -12   2   0   10.90    6.70
 -12   2   0    7.10    3.80
 -12   2   0   11.80    6.00
  11  -2   0  130.49   12.70
  11  -2   0  130.59   12.20
  11  -2   0  132.89   13.20
  11  -2   0  122.29   10.70
  11  -2   0  125.39   12.30
 -11   2   0  129.59   13.00
 -11   2   0  133.09   11.60
  10  -2   0    2.00    4.20
  10  -2   0    1.30    3.90
  10  -2   0    0.60    7.30
  10  -2   0   -1.90    3.60
  10  -2   0    1.50    6.30
 -10   2   0   -2.90    3.80
 -10   2   0    1.80    4.60
 -10   2   0   -3.30    4.70
   9  -2   0   64.69    9.30
   9  -2   0   52.39    6.80
   9  -2   0   72.39    9.60
   9  -2   0   55.79    9.10
   9  -2   0   44.00    6.80
  -9   2   0   51.79    8.30
  -9   2   0   52.29    9.10
  -9   2   0   52.59    8.50
   8  -2   0   98.79    9.70
   8  -2   0   98.39    9.00
   8  -2   0   96.39    9.00
   8  -2   0   90.69    7.80
   8  -2   0   91.29    9.00
  -8   2   0   98.89    8.40
  -8   2   0   98.49    6.30
  -8   2   0   90.39    9.20
  -8   2   0  100.69   10.10
   7  -2   0  100.29    7.80
   7  -2   0  113.89    9.10
   7  -2   0  130.69    9.70
   7  -2   0   91.89    9.20
   7  -2   0  101.19    9.10
  -7   2   0   97.19    8.20
  -7   2   0   94.49    9.70
  -7   2   0  100.39    9.20
   6  -2   0  203.68   13.40
   6  -2   0  205.98   13.10
   6  -2   0  207.68   13.40
   6  -2   0  204.98   11.80
   6  -2   0  199.78   13.20
  -6   2   0  200.08   13.20
  -6   2   0  200.98   13.70
  -6   2   0  207.78   12.40
  -6   2   0  225.08   10.40
   5  -2   0  196.78   12.20
   5  -2   0  203.98   11.90
   5  -2   0  198.08   10.80
   5  -2   0  178.88   11.70
   5  -2   0  187.38   12.20
  -5   2   0  197.48   12.20
  -5   2   0  200.68   12.10
  -5   2   0  195.08   11.30
   4  -2   0   72.29    5.80
   4  -2   0   71.29    6.00
   4  -2   0   73.29    5.60
   4  -2   0   59.69    5.70
   4  -2   0   72.29    4.90
  -4   2   0   61.09    6.00
  -4   2   0   76.49    5.40
  -4   2   0   66.29    6.00
   3  -2   0 4858.01  201.38
   3  -2   0 4731.83  204.08
   3  -2   0 4376.06  202.68
  -3   2   0 4711.03  202.58
  -3   2   0 4796.32  202.98
  -3   2   0 4761.92  201.68
  -3   2   0 4599.84  202.38
  -3   2   0 4715.83  202.28
   2  -2   0 2753.42  118.99
   2  -2   0 2721.43  118.29
   2  -2   0 2771.32  118.29
   2  -2   0 2864.11  118.39
   2  -2   0 2744.03  118.49
   2  -2   0 2727.53  118.29
  -2   2   0 2745.33  118.39
  -2   2   0 2824.52  118.29
  -2   2   0 2691.23  118.19
  -2   2   0 2666.03  118.29
  -2   2   0 2665.93  118.49
   1  -2   0   12.30    1.90
   1  -2   0   12.00    2.20
   1  -2   0   13.60    2.30
  -1   2   0   11.60    1.70
  -1   2   0    9.40    2.20
  -1   2   0   12.10    2.20
   0  -2   0   14.10    1.90
   0  -2   0   13.50    1.80
   0  -2   0   14.70    1.80
   0  -2   0   13.70    1.30
   0  -2   0   14.40    2.50
   0   2   0   13.20    1.40
   0   2   0   16.00    2.70
   0   2   0   14.30    1.90
   0   2   0   15.60    1.80
   0   2   0   13.00    1.70
  -1  -2   0  578.44   23.80
  -1  -2   0  527.65   24.90
  -1  -2   0  561.74   24.70
  -1  -2   0  540.55   24.90
   1   2   0  559.34   24.60
   1   2   0  512.65   23.70
   1   2   0  554.24   24.90
  -2  -2   0  136.59    8.60
  -2  -2   0  154.28    8.40
  -2  -2   0  140.09    8.90
  -2  -2   0  146.19    8.40
  -2  -2   0  148.49    7.40
   2   2   0  165.48    8.40
   2   2   0  138.69    8.70
   2   2   0  156.68    7.30
   2   2   0  151.28    8.80
  -3  -2   0  225.78   11.90
  -3  -2   0  222.08   11.00
  -3  -2   0  224.18   12.40
  -3  -2   0  222.08   12.50
  -3  -2   0  212.48   12.30
   3   2   0  231.18   10.90
   3   2   0  215.58   12.40
   3   2   0  201.68   11.30
   3   2   0  226.58   12.50
  -4  -2   0  128.49   10.80
  -4  -2   0  142.89    8.70
  -4  -2   0  131.99    7.90
  -4  -2   0  138.89    8.80
  -4  -2   0  129.79    9.40
   4   2   0  142.19    9.90
   4   2   0  131.69    7.80
   4   2   0  134.19    9.50
   4   2   0  144.79    9.00
   4   2   0  115.39    9.20
  -5  -2   0   16.10    4.90
  -5  -2   0   25.10    4.30
  -5  -2   0    8.40    4.80
  -5  -2   0   14.60    4.50
  -5  -2   0   15.00    5.10
   5   2   0   18.00    4.60
   5   2   0   19.70    3.70
   5   2   0   16.30    5.30
   5   2   0   11.50    3.70
   5   2   0   17.20    5.60
  -6  -2   0    1.80    3.20
  -6  -2   0   -1.70    3.80
  -6  -2   0    1.10    5.00
  -6  -2   0    2.40    4.70
  -6  -2   0    8.30    4.40
   6   2   0    3.50    3.10
   6   2   0    5.20    3.60
   6   2   0   -0.20    4.40
   6   2   0   -2.90    4.30
   6   2   0   -1.70    4.00
  -7  -2   0   38.50    5.20
  -7  -2   0   32.70    5.50
  -7  -2   0   39.50    7.40
  -7  -2   0   39.70    7.50
  -7  -2   0   33.50    5.90
   7   2   0   49.30    7.80
   7   2   0   42.30    7.80
   7   2   0   40.40    5.60
   7   2   0   33.60    5.30
   7   2   0   51.19    8.30
  -8  -2   0   41.30    6.40
  -8  -2   0   24.80    6.90
  -8  -2   0   28.80    5.10
  -8  -2   0   21.60    5.80
  -8  -2   0   29.90    7.20
   8   2   0   35.30    5.40
   8   2   0   24.50    5.00
   8   2   0   24.10    6.60
   8   2   0   21.30    5.30
   8   2   0   24.30    6.60
  -9  -2   0   52.19    7.30
  -9  -2   0   65.99   10.90
  -9  -2   0   51.19    8.70
  -9  -2   0   51.39    7.10
  -9  -2   0   67.09   10.10
   9   2   0   61.89    7.80
   9   2   0   61.49    7.40
   9   2   0   59.99    9.90
   9   2   0   70.69   10.40
   9   2   0   63.19   10.00
 -10  -2   0   35.30    9.30
 -10  -2   0   38.00    9.00
 -10  -2   0   33.10    7.60
 -10  -2   0   30.20    6.90
  10   2   0   33.30    7.40
  10   2   0   60.39   10.90
  10   2   0   48.40    9.50
  10   2   0   37.80    6.80
  10   2   0   38.40    6.50
 -11  -2   0   42.60   10.30
 -11  -2   0   24.40    7.30
 -11  -2   0   28.20    7.20
 -11  -2   0   27.70    8.80
  11   2   0   15.30    6.90
  11   2   0   25.80    6.80
  11   2   0   22.00    6.20
  11   2   0   28.80    8.60
  11   2   0   25.40    9.70
 -12  -2   0    5.70    5.70
 -12  -2   0    5.50    6.80
 -12  -2   0    0.50    6.90
 -12  -2   0   -0.10    3.60
 -12  -2   0    5.70    5.30
  12   2   0    2.50    6.20
  12   2   0   -0.50    3.70
  12   2   0    4.50    4.90
  12   2   0    9.30    6.80
 -13  -2   0   22.80    6.80
 -13  -2   0   11.20    4.80
 -13  -2   0   17.40    8.40
 -13  -2   0   13.70    8.00
 -13  -2   0   23.60    6.90
  13   2   0   26.50    7.30
  13   2   0   12.00    7.60
  13   2   0    7.40    4.40
  13   2   0   20.00    8.30
 -14  -2   0   -0.20    6.30
 -14  -2   0    4.20    8.00
 -14  -2   0   20.80    7.90
 -14  -2   0    2.50    6.90
  14   2   0   -1.10    4.00
  14   2   0    2.30    7.90
  14   2   0    6.60    5.70
  14   2   0   10.10    7.60
 -15  -2   0    0.30    6.00
 -15  -2   0    6.50   10.10
 -15  -2   0    9.80    5.30
  15   2   0   17.10   11.80
  15   2   0   -0.70    7.40
  15   2   0    1.10    4.40
  15   2   0   11.70    5.30
  15  -3   0    1.90    4.40
  15  -3   0    7.50    6.00
  14  -3   0    7.20    4.70
  14  -3   0    3.10    5.40
  14  -3   0    3.20    6.90
  14  -3   0   -5.70    5.10
 -14   3   0   -1.40    7.20
 -14   3   0   -0.80    7.40
 -14   3   0    4.00    5.00
  13  -3   0   -1.70    4.60
  13  -3   0    8.50    6.00
  13  -3   0    3.00    4.50
  13  -3   0   -1.10    4.80
  13  -3   0    0.80    3.90
 -13   3   0    0.40    4.80
 -13   3   0    3.20    4.50
 -13   3   0   -3.40    6.20
  12  -3   0    2.90    5.20
  12  -3   0    1.70    5.20
  12  -3   0   -3.20    3.50
  12  -3   0    2.40    4.30
  12  -3   0    3.30    3.90
 -12   3   0    2.30    3.30
 -12   3   0    6.90    5.60
 -12   3   0    7.70    6.00
  11  -3   0   20.70    5.40
  11  -3   0   19.80    6.40
  11  -3   0   24.40    5.60
  11  -3   0   32.70    7.80
  11  -3   0   30.00    7.80
 -11   3   0   39.70    8.00
 -11   3   0   28.90    6.80
  10  -3   0   80.79    8.50
  10  -3   0   77.39   10.20
  10  -3   0   96.59   10.10
  10  -3   0   87.89   10.80
  10  -3   0   89.09    9.90
 -10   3   0   98.59    9.40
   9  -3   0   10.50    5.20
   9  -3   0    8.30    4.10
   9  -3   0   10.00    3.90
   9  -3   0   14.30    5.00
   9  -3   0   15.70    5.50
  -9   3   0   17.70    5.70
  -9   3   0   14.90    5.30
  -9   3   0   11.10    6.10
   8  -3   0    4.80    3.50
   8  -3   0    1.80    3.30
   8  -3   0    2.20    3.50
   8  -3   0    6.20    4.60
   8  -3   0    4.10    3.70
  -8   3   0   -0.80    3.50
  -8   3   0    7.80    4.40
  -8   3   0    1.40    4.20
   7  -3   0  542.25   27.40
   7  -3   0  556.54   27.80
   7  -3   0  524.15   26.90
   7  -3   0  524.65   25.20
   7  -3   0  498.15   26.60
  -7   3   0  504.05   25.70
  -7   3   0  541.65   26.80
   6  -3   0  422.56   22.50
   6  -3   0  409.46   21.60
   6  -3   0  431.36   20.40
   6  -3   0  424.96   22.10
   6  -3   0  415.56   21.70
  -6   3   0  412.96   21.60
  -6   3   0  420.76   21.00
  -6   3   0  424.36   21.50
   5  -3   0   13.70    3.90
   5  -3   0   10.00    3.90
   5  -3   0   12.60    3.50
   5  -3   0    7.10    4.10
   5  -3   0    6.70    4.50
  -5   3   0   12.60    4.40
  -5   3   0    7.10    4.00
  -5   3   0    6.10    4.00
  -5   3   0   10.30    4.80
   4  -3   0   69.09    5.90
   4  -3   0   84.19    4.90
   4  -3   0   82.09    6.10
   4  -3   0   71.89    5.60
   4  -3   0   77.99    6.70
  -4   3   0   64.19    5.90
  -4   3   0   75.39    5.10
  -4   3   0   73.29    6.50
  -4   3   0   70.39    5.70
  -4   3   0   75.99    5.60
   3  -3   0  372.76   17.70
   3  -3   0  376.96   17.20
   3  -3   0  352.76   17.30
   3  -3   0  375.66   18.40
   3  -3   0  384.16   17.60
   3  -3   0  367.36   17.10
  -3   3   0  353.06   17.00
  -3   3   0  381.36   17.50
  -3   3   0  369.86   17.40
  -3   3   0  373.86   17.20
  -3   3   0  351.76   17.60
   2  -3   0  112.99    5.50
   2  -3   0  117.89    6.90
   2  -3   0  119.59    7.00
   2  -3   0  121.49    6.30
   2  -3   0  114.39    5.70
   2  -3   0  108.99    6.70
  -2   3   0  109.79    6.60
  -2   3   0  105.99    5.70
  -2   3   0  114.29    5.40
  -2   3   0  119.19    6.10
  -2   3   0  117.79    7.00
   1  -3   0 1049.99   49.70
   1  -3   0 1099.79   50.09
   1  -3   0 1225.48   51.19
   1  -3   0 1175.28   49.70
   1  -3   0 1178.78   49.70
  -1   3   0 1116.89   50.09
   0  -3   0  171.78    9.90
   0  -3   0  154.78    8.20
   0  -3   0  155.18    7.40
   0  -3   0  171.28    8.00
   0  -3   0  164.28    7.90
   0   3   0  158.08    7.60
   0   3   0  167.58    7.90
   0   3   0  134.59    8.70
   0   3   0  165.58    7.90
   0   3   0  154.28    8.00
  -1  -3   0    4.90    2.20
  -1  -3   0    2.00    1.70
  -1  -3   0    4.50    2.10
   1   3   0    3.20    2.10
   1   3   0    3.70    2.00
  -2  -3   0  111.89    6.50
  -2  -3   0   89.99    7.40
  -2  -3   0   94.89    4.80
  -2  -3   0   88.29    6.40
   2   3   0   92.59    4.50
   2   3   0   78.19    6.20
   2   3   0   82.39    6.30
   2   3   0   97.39    6.10
  -3  -3   0   44.90    5.30
  -3  -3   0   43.50    4.60
  -3  -3   0   39.00    4.90
  -3  -3   0   49.70    4.70
  -3  -3   0   44.10    3.50
   3   3   0   43.20    3.10
   3   3   0   45.10    5.10
   3   3   0   41.00    5.00
   3   3   0   41.80    5.30
  -4  -3   0  317.27   16.90
  -4  -3   0  324.57   17.30
  -4  -3   0  325.97   15.90
  -4  -3   0  310.47   18.10
  -4  -3   0  323.17   18.00
   4   3   0  319.97   18.80
   4   3   0  308.37   16.60
   4   3   0  337.77   18.20
   4   3   0  326.37   15.60
  -5  -3   0   78.99    8.20
  -5  -3   0   83.99    9.20
  -5  -3   0   93.29   10.10
  -5  -3   0   95.39    7.20
  -5  -3   0   89.99    8.70
   5   3   0   91.79    6.70
   5   3   0   81.49    9.60
   5   3   0   88.29    8.10
   5   3   0   91.79    9.80
  -6  -3   0   12.70    3.40
  -6  -3   0    8.80    5.40
  -6  -3   0    6.10    4.00
  -6  -3   0    4.60    4.60
  -6  -3   0    8.00    5.40
   6   3   0   12.10    5.30
   6   3   0    3.40    4.30
   6   3   0    7.80    3.90
   6   3   0   11.70    3.30
  -7  -3   0   90.49    9.60
  -7  -3   0   75.69    8.20
  -7  -3   0   81.39   10.10
  -7  -3   0   94.09    7.80
  -7  -3   0   77.79    8.50
   7   3   0   89.59    9.80
   7   3   0   83.29    7.10
   7   3   0   90.19    8.10
   7   3   0   87.99    9.50
  -8  -3   0  102.89   11.00
  -8  -3   0  102.89    9.70
  -8  -3   0  117.89   12.20
  -8  -3   0   86.49    8.50
  -8  -3   0   97.19    9.70
   8   3   0  113.29    9.30
   8   3   0  101.29   11.10
   8   3   0  110.99    8.50
   8   3   0   98.49   10.80
  -9  -3   0  151.58   11.90
  -9  -3   0  156.28   12.40
  -9  -3   0  150.18   14.40
  -9  -3   0  157.08   15.00
  -9  -3   0  144.89   12.60
   9   3   0  152.28   11.10
   9   3   0  143.29   11.80
   9   3   0  153.78   14.30
   9   3   0  174.78   14.80
 -10  -3   0   31.00    8.90
 -10  -3   0   45.70    9.50
 -10  -3   0   40.20    8.40
 -10  -3   0   19.00    6.80
  10   3   0   40.20    7.60
  10   3   0   35.60    9.20
  10   3   0   29.10    9.00
  10   3   0   35.50    6.10
 -11  -3   0    7.40    6.80
 -11  -3   0    6.10    4.60
 -11  -3   0    4.60    6.30
 -11  -3   0    7.30    7.50
 -11  -3   0    0.30    5.90
  11   3   0   -1.00    3.40
  11   3   0    1.20    5.60
  11   3   0   11.30    7.10
  11   3   0    5.80    7.90
 -12  -3   0    8.70    7.50
 -12  -3   0    8.90    5.70
 -12  -3   0    7.40    7.60
 -12  -3   0    8.60    4.70
 -12  -3   0    4.20    5.70
  12   3   0    6.20    5.00
  12   3   0    3.20    3.90
  12   3   0   12.30    7.50
  12   3   0    5.00    6.90
 -13  -3   0   -0.70    7.10
 -13  -3   0    9.20    5.40
 -13  -3   0   -0.90    5.50
 -13  -3   0   -4.60    4.20
 -13  -3   0    9.00    8.20
  13   3   0    5.00    6.80
  13   3   0   -2.00    4.00
  13   3   0    7.70    7.10
  13   3   0   -0.20    3.30
 -14  -3   0    6.50    7.00
 -14  -3   0   17.60    6.90
 -14  -3   0    3.60    4.30
 -14  -3   0   11.30    8.80
 -14  -3   0    0.70    6.00
  14   3   0   10.60    6.10
  14   3   0    3.60    4.20
  14   3   0   11.40    6.40
  14   3   0    5.40    9.10
  14  -4   0    7.40    4.20
  14  -4   0    4.90    4.70
  14  -4   0   10.50    6.30
  14  -4   0    6.40    5.70
  14  -4   0    5.90    5.80
 -14   4   0    2.70    6.20
 -14   4   0    5.20    4.80
 -14   4   0    8.80    5.40
 -14   4   0    1.30    6.60
  13  -4   0   10.30    5.70
  13  -4   0   13.50    6.20
  13  -4   0    7.20    4.50
  13  -4   0   11.20    5.30
  13  -4   0   10.30    5.80
 -13   4   0    9.20    6.40
 -13   4   0   23.20    7.90
 -13   4   0    6.30    4.30
 -13   4   0   12.60    5.40
  12  -4   0    3.50    4.70
  12  -4   0   -1.00    4.60
  12  -4   0   -3.60    3.80
  12  -4   0    2.50    4.70
  12  -4   0    3.60    3.90
 -12   4   0    4.70    5.10
 -12   4   0  -10.00    7.10
 -12   4   0    2.50    5.50
 -12   4   0    2.70    3.80
  11  -4   0    5.90    4.30
  11  -4   0   -0.50    4.50
  11  -4   0    5.40    4.00
  11  -4   0    6.10    5.10
  11  -4   0    4.10    3.50
 -11   4   0    5.70    6.50
 -11   4   0    8.70    5.20
 -11   4   0    6.30    5.80
 -11   4   0    0.10    2.40
  10  -4   0    1.10    4.60
  10  -4   0    2.30    4.50
  10  -4   0   -1.30    4.00
  10  -4   0   -1.10    4.30
  10  -4   0   -0.70    3.50
 -10   4   0    0.60    2.60
 -10   4   0   -2.00    5.80
 -10   4   0   -1.60    4.30
 -10   4   0    5.80    4.80
   9  -4   0    7.70    4.10
   9  -4   0    3.90    4.20
   9  -4   0    1.40    3.90
   9  -4   0    7.60    4.00
   9  -4   0    5.70    4.70
  -9   4   0    4.10    4.70
  -9   4   0   11.90    5.00
  -9   4   0   -2.00    5.30
   8  -4   0    9.20    4.30
   8  -4   0   11.80    4.90
   8  -4   0   11.80    4.20
   8  -4   0   11.40    3.90
   8  -4   0    9.40    4.60
  -8   4   0   16.10    5.30
  -8   4   0    7.00    4.20
  -8   4   0    5.90    4.30
  -8   4   0    9.40    5.00
   7  -4   0    5.40    4.30
   7  -4   0    7.30    4.00
   7  -4   0    0.60    2.90
   7  -4   0    4.40    3.00
   7  -4   0   -2.10    3.00
  -7   4   0    4.60    3.60
  -7   4   0    5.40    3.40
  -7   4   0    5.30    4.10
  -7   4   0    3.20    4.30
   6  -4   0    0.60    2.80
   6  -4   0   -1.90    2.60
   6  -4   0   -0.60    3.60
   6  -4   0   -2.30    2.80
   6  -4   0   -1.90    2.30
  -6   4   0   -2.70    3.90
  -6   4   0    0.50    3.10
  -6   4   0    0.80    3.30
  -6   4   0   -1.70    3.10
   5  -4   0  194.78    9.30
   5  -4   0  156.48   10.70
   5  -4   0  163.28   10.00
   5  -4   0  170.48   11.80
   5  -4   0  169.78   10.60
  -5   4   0  173.28   10.30
  -5   4   0  172.18   10.10
  -5   4   0  176.38   11.30
  -5   4   0  168.08    9.60
  -5   4   0  163.88   10.70
   4  -4   0   12.70    2.70
   4  -4   0    8.80    3.70
   4  -4   0   12.70    2.70
   4  -4   0   11.90    4.00
   4  -4   0   10.30    3.20
  -4   4   0   11.50    3.40
  -4   4   0    9.00    3.30
  -4   4   0    7.10    2.80
  -4   4   0    7.20    4.30
  -4   4   0   12.20    2.90
   3  -4   0    2.00    2.30
   3  -4   0    5.20    2.40
   3  -4   0    3.50    3.10
   3  -4   0    2.90    2.00
   3  -4   0    3.10    1.40
   3  -4   0    2.60    1.80
  -3   4   0    1.10    2.90
  -3   4   0    4.60    1.70
  -3   4   0    1.00    2.20
  -3   4   0    3.10    1.80
   2  -4   0   20.20    2.30
   2  -4   0   21.80    2.90
   2  -4   0   16.20    3.20
   2  -4   0   15.40    2.90
  -2   4   0   10.60    2.70
   1  -4   0  143.29    7.40
   1  -4   0  160.88    9.50
   1  -4   0  164.78    7.70
   1  -4   0  133.29    8.10
  -1   4   0  126.99    8.30
   0  -4   0   58.79    4.00
   0  -4   0   68.89    4.50
   0  -4   0   57.79    4.60
   0  -4   0   66.79    3.40
   0  -4   0   56.79    6.90
   0   4   0   52.39    4.00
   0   4   0   56.99    4.00
   0   4   0   57.99    3.60
  -1  -4   0  348.17   17.20
  -1  -4   0  346.07   17.30
  -1  -4   0  342.67   17.30
  -1  -4   0  364.26   17.30
   1   4   0  329.67   17.10
   1   4   0  365.36   15.90
   1   4   0  386.16   17.20
   1   4   0  368.36   17.30
  -2  -4   0   83.29    6.10
  -2  -4   0   75.59    6.10
  -2  -4   0   71.69    6.20
   2   4   0   80.09    7.50
  -3  -4   0  110.69    6.10
  -3  -4   0  100.29    8.50
  -3  -4   0  107.99    8.10
  -3  -4   0  110.29    8.50
   3   4   0  118.49    5.70
   3   4   0  106.99    8.50
   3   4   0   95.69    8.40
  -4  -4   0   71.89    5.50
  -4  -4   0   66.19    7.50
  -4  -4   0   61.19    7.10
  -4  -4   0   65.49    8.10
  -4  -4   0   51.39    7.30
   4   4   0   65.69    4.80
   4   4   0   59.69    8.10
   4   4   0   65.89    8.50
   4   4   0   68.89    7.00
  -5  -4   0    5.90    4.90
  -5  -4   0    9.50    3.00
  -5  -4   0    8.50    4.30
  -5  -4   0   14.00    5.60
  -5  -4   0   10.60    5.30
   5   4   0   13.00    5.40
   5   4   0    5.90    4.40
   5   4   0    8.90    5.10
   5   4   0   10.70    2.70
  -6  -4   0    9.40    3.10
  -6  -4   0    4.90    4.70
  -6  -4   0    7.90    6.00
  -6  -4   0   11.10    4.80
  -6  -4   0    2.20    4.50
   6   4   0   13.80    5.80
   6   4   0   10.50    4.40
   6   4   0   13.90    3.10
   6   4   0    8.00    5.20
  -7  -4   0  275.77   15.20
  -7  -4   0  281.67   18.00
  -7  -4   0  263.47   18.10
  -7  -4   0  293.77   16.60
   7   4   0  270.27   14.70
   7   4   0  254.67   17.80
   7   4   0  241.38   17.40
   7   4   0  258.37   15.80
  -8  -4   0   16.50    4.20
  -8  -4   0   18.70    6.80
  -8  -4   0   16.20    6.60
  -8  -4   0   17.80    6.70
  -8  -4   0   21.70    6.10
   8   4   0   19.10    3.70
   8   4   0   20.80    6.90
   8   4   0   13.90    4.80
   8   4   0   35.40    8.00
  -9  -4   0  103.39   12.20
  -9  -4   0  118.39   10.10
  -9  -4   0  104.49   12.00
  -9  -4   0  114.79   13.10
  -9  -4   0   88.59   10.30
   9   4   0  109.69   14.40
   9   4   0   94.49    9.80
   9   4   0  103.49    8.70
   9   4   0  108.59   12.30
 -10  -4   0   -0.30    5.50
 -10  -4   0   -1.60    5.50
 -10  -4   0    1.30    6.60
 -10  -4   0    5.50    6.50
  10   4   0    2.70    6.00
  10   4   0    3.70    5.00
  10   4   0    3.10    5.80
  10   4   0    4.20    3.30
 -11  -4   0    3.20    5.60
 -11  -4   0    2.10    5.30
 -11  -4   0    7.80    7.00
 -11  -4   0    8.50    5.00
 -11  -4   0    4.10    5.90
  11   4   0   11.80    6.50
  11   4   0    5.10    6.30
  11   4   0    0.10    5.90
  11   4   0   -0.70    3.30
 -12  -4   0   18.10    7.00
 -12  -4   0   25.30    9.00
 -12  -4   0   21.50    8.70
 -12  -4   0   13.90    6.00
 -12  -4   0   23.50    7.20
  12   4   0   29.90    9.30
  12   4   0   21.50    5.40
  12   4   0   15.20    5.80
  12   4   0   28.80    9.20
 -13  -4   0   19.30    7.70
 -13  -4   0    8.70    7.40
 -13  -4   0   -0.40    8.70
 -13  -4   0   -3.40    6.60
 -13  -4   0   -2.90    5.20
  13   4   0   -0.90   10.00
  13   4   0   17.40    8.10
  13   4   0   10.20    4.20
  13   4   0   16.20    6.00
 -14  -4   0    0.90    4.80
 -14  -4   0    0.00    6.30
 -14  -4   0   -3.40    7.30
 -14  -4   0   19.20    6.50
 -14  -4   0    1.20    6.10
  14   4   0    2.20    3.80
  14   4   0    4.30    4.80
  14   4   0   10.60    8.20
  14   4   0   -5.70    6.70
  14  -5   0    1.90    5.00
  14  -5   0    5.80    5.60
  14  -5   0    2.80    5.00
  14  -5   0   13.60    6.30
  14  -5   0    4.70    4.20
 -14   5   0   11.40    6.90
 -14   5   0    9.10    5.30
 -14   5   0    5.60    6.90
 -14   5   0   -4.90    6.80
  13  -5   0   13.50    4.80
  13  -5   0   18.00    6.60
  13  -5   0    7.40    5.30
  13  -5   0   12.50    5.80
  13  -5   0   12.60    5.40
 -13   5   0   16.10    7.20
 -13   5   0   10.30    5.30
 -13   5   0    0.90    6.40
  12  -5   0    6.40    4.90
  12  -5   0    1.90    4.10
  12  -5   0    4.00    3.70
  12  -5   0    2.00    4.50
  12  -5   0    4.10    4.10
 -12   5   0   -3.50    5.00
 -12   5   0    1.60    4.60
 -12   5   0    7.40    6.80
  11  -5   0   13.70    4.60
  11  -5   0   -2.40    4.00
  11  -5   0   -0.60    4.20
  11  -5   0    0.00    4.20
  11  -5   0   -1.20    3.90
 -11   5   0    4.00    5.90
 -11   5   0    3.10    2.90
 -11   5   0    0.90    4.80
 -11   5   0    0.70    5.00
  10  -5   0    5.20    4.80
  10  -5   0    5.00    4.00
  10  -5   0    0.50    3.90
  10  -5   0    6.20    6.60
  10  -5   0    6.80    4.70
 -10   5   0    3.30    5.80
 -10   5   0    1.40    4.70
 -10   5   0    2.70    4.90
 -10   5   0    0.00    1.80
   9  -5   0   -7.20    3.50
   9  -5   0    3.80    3.70
   9  -5   0    1.20    4.30
   9  -5   0    1.50    3.60
   9  -5   0    2.70    3.90
  -9   5   0    1.90    2.00
  -9   5   0    2.00    4.10
  -9   5   0    0.10    4.00
  -9   5   0    7.70    5.70
   8  -5   0    3.90    4.10
   8  -5   0    8.90    3.60
   8  -5   0    4.90    4.00
   8  -5   0    3.80    4.50
   8  -5   0    4.90    3.70
  -8   5   0    6.10    5.00
  -8   5   0    3.10    3.60
  -8   5   0    6.20    3.90
  -8   5   0    8.50    3.90
   7  -5   0  206.88   12.90
   7  -5   0  209.88   14.30
   7  -5   0  198.38   12.60
   7  -5   0  201.68   13.10
   7  -5   0  209.58   12.40
  -7   5   0  219.38   12.30
  -7   5   0  199.08   13.10
  -7   5   0  220.48   13.10
  -7   5   0  202.98   12.20
   6  -5   0   98.39    6.80
   6  -5   0   95.49    6.00
   6  -5   0   90.09    8.40
   6  -5   0   75.09    7.00
   6  -5   0   91.59    7.70
  -6   5   0   83.09    7.50
  -6   5   0   83.09    6.90
  -6   5   0   91.59    8.20
  -6   5   0   86.39    6.70
   5  -5   0  128.59   10.30
   5  -5   0  141.99    8.30
   5  -5   0  138.29    8.80
   5  -5   0  144.59    9.40
   5  -5   0  146.59    8.50
  -5   5   0  138.29   10.00
  -5   5   0  143.59    8.30
  -5   5   0  140.39    9.00
  -5   5   0  139.29    8.80
   4  -5   0  378.96   17.40
   4  -5   0  367.66   17.90
   4  -5   0  392.16   20.20
   4  -5   0  379.66   18.90
   4  -5   0  389.36   19.70
   4  -5   0  375.16   18.80
  -4   5   0  380.06   18.40
  -4   5   0  386.26   19.40
  -4   5   0  359.36   17.90
  -4   5   0  384.56   17.30
   3  -5   0   51.09    6.10
   3  -5   0   53.19    6.30
   3  -5   0   45.80    4.20
   3  -5   0   43.50    5.20
   3  -5   0   49.60    6.20
  -3   5   0   51.29    6.10
   2  -5   0   16.20    3.30
   2  -5   0    8.10    3.80
   2  -5   0    7.60    2.80
   2  -5   0   12.10    3.50
   2  -5   0   11.70    3.10
  -2   5   0    9.00    4.40
   1  -5   0  146.59    7.70
   1  -5   0  141.39    8.90
   1  -5   0  145.99    8.30
   1  -5   0  164.38   10.70
  -1   5   0  130.59    9.30
  -1   5   0  155.88    7.90
   0  -5   0  236.78   11.60
   0  -5   0  225.68   11.50
   0  -5   0  247.88   10.90
   0  -5   0  239.98   14.70
   0  -5   0  241.18   12.30
   0  -5   0  238.88   12.70
   0   5   0  229.28   11.50
   0   5   0  221.88   12.10
   0   5   0  221.68   11.20
   0   5   0  240.08   11.90
  -1  -5   0 1258.07   56.79
  -1  -5   0 1306.77   57.09
  -1  -5   0 1150.38   56.79
  -1  -5   0 1310.27   56.99
   1   5   0 1276.67   56.79
   1   5   0 1348.77   56.89
   1   5   0 1251.77   56.79
   1   5   0 1312.97   55.49
  -2  -5   0  159.78   10.20
  -2  -5   0  172.08   10.60
  -2  -5   0  158.08   10.20
   2   5   0  153.78   10.20
   2   5   0  149.39    9.70
  -3  -5   0   -0.10    3.90
  -3  -5   0   -0.80    4.00
  -3  -5   0   -4.40    3.90
   3   5   0   -4.10    3.80
   3   5   0    1.20    4.00
   3   5   0    0.40    3.20
  -4  -5   0    7.90    4.90
  -4  -5   0   10.30    4.60
  -4  -5   0    6.40    4.80
  -4  -5   0   11.20    5.00
  -4  -5   0    9.60    2.50
   4   5   0   11.00    4.90
   4   5   0    3.50    3.80
   4   5   0   12.20    2.00
   4   5   0    6.70    4.90
  -5  -5   0  147.89   12.20
  -5  -5   0  157.58   11.60
  -5  -5   0  152.78   12.40
  -5  -5   0  169.48   11.70
  -5  -5   0  165.48    9.40
   5   5   0  150.38   12.40
   5   5   0  170.88   12.60
   5   5   0  158.18   10.90
   5   5   0  170.28    8.80
  -6  -5   0  265.87   17.00
  -6  -5   0  289.17   17.00
  -6  -5   0  267.67   18.10
  -6  -5   0  287.07   18.20
  -6  -5   0  308.77   16.30
   6   5   0  258.17   16.10
   6   5   0  292.67   18.50
   6   5   0  283.67   18.00
   6   5   0  278.67   14.30
  -7  -5   0  156.98   12.90
  -7  -5   0  107.09   11.90
  -7  -5   0  127.99   11.10
  -7  -5   0  130.19    9.20
  -7  -5   0  123.89   10.90
   7   5   0  126.39    8.30
   7   5   0  155.08   12.50
   7   5   0  121.99   11.90
   7   5   0  114.09   10.10
  -8  -5   0   81.09    9.70
  -8  -5   0   82.39    9.80
  -8  -5   0   98.49   12.40
  -8  -5   0   96.59   11.60
  -8  -5   0   94.99    8.40
   8   5   0   90.39    9.30
   8   5   0   93.59    7.50
   8   5   0   96.49   11.30
   8   5   0  102.49   11.80
  -9  -5   0   -5.00    5.20
  -9  -5   0    5.50    7.00
  -9  -5   0   -7.80    5.10
  -9  -5   0    3.90    7.60
   9   5   0   -7.40    4.40
   9   5   0   -4.30    5.20
   9   5   0    3.50    2.90
   9   5   0    3.50    4.20
 -10  -5   0    9.90    7.20
 -10  -5   0   23.90    8.20
 -10  -5   0   18.80    6.50
 -10  -5   0   15.60    6.20
 -10  -5   0   15.50    7.30
  10   5   0   17.50    4.40
  10   5   0    8.60    6.60
  10   5   0   14.20    5.80
  10   5   0   14.30    7.70
 -11  -5   0    0.80    4.60
 -11  -5   0    2.30    6.90
 -11  -5   0    1.70    6.00
 -11  -5   0    3.20    5.80
 -11  -5   0    8.00    7.40
  11   5   0    0.60    6.10
  11   5   0    3.50    4.70
  11   5   0    4.70    3.60
  11   5   0    2.10    5.30
 -12  -5   0   23.10    7.20
 -12  -5   0   23.00   15.50
 -12  -5   0   26.10    6.60
 -12  -5   0   32.30    9.30
 -12  -5   0   25.70    8.40
  12   5   0   30.70    9.20
  12   5   0   20.20    6.00
  12   5   0   26.60    8.70
  12   5   0   20.80    6.00
 -13  -5   0   13.30    6.20
 -13  -5   0    7.20    6.50
 -13  -5   0   24.10    7.60
 -13  -5   0   23.20    8.90
 -13  -5   0   21.80    9.00
  13   5   0   24.30    9.30
  13   5   0   23.60    6.20
  13   5   0   12.80    4.40
  13   5   0   27.90    9.10
 -14  -5   0   12.90    8.80
 -14  -5   0   11.70    8.40
 -14  -5   0    8.70    5.50
 -14  -5   0   26.60    8.00
 -14  -5   0    0.70    5.60
  14   5   0   29.70    9.80
  14   5   0   16.10    5.70
  14   5   0    0.30    7.70
  14   5   0    8.00    4.20
  14  -6   0    6.20    3.70
  14  -6   0   -4.10    4.60
  14  -6   0    2.40    5.00
  14  -6   0    6.50    5.90
  14  -6   0    6.80    5.20
 -14   6   0    2.80    5.90
 -14   6   0   -5.10    6.40
 -14   6   0    7.90    4.80
 -14   6   0    0.10    6.30
  13  -6   0   -2.30    4.40
  13  -6   0   -0.20    7.60
  13  -6   0   -0.10    6.20
  13  -6   0   15.20    6.20
  13  -6   0    4.90    3.90
 -13   6   0    8.20    5.00
 -13   6   0    7.70    4.80
 -13   6   0    2.50    6.30
 -13   6   0   -4.10    7.40
  12  -6   0   29.90    7.30
  12  -6   0   22.30    6.30
  12  -6   0   22.10    6.60
  12  -6   0   26.20    5.60
  12  -6   0   14.70    5.60
 -12   6   0   31.80    6.90
 -12   6   0   28.10    7.20
 -12   6   0   37.30    8.20
  11  -6   0    7.70    5.50
  11  -6   0    6.90    4.60
  11  -6   0    5.30    4.50
  11  -6   0    6.00    4.00
  11  -6   0    4.80    4.80
 -11   6   0    7.20    6.30
 -11   6   0   -0.10    4.90
 -11   6   0    1.50    2.50
 -11   6   0    7.20    4.80
  10  -6   0   62.99    8.10
  10  -6   0   56.49    9.50
  10  -6   0   58.39    7.60
  10  -6   0   65.79    9.90
  10  -6   0   60.19    7.40
 -10   6   0   58.69    8.10
 -10   6   0   62.99    8.90
 -10   6   0   70.89    8.40
   9  -6   0   85.09    8.10
   9  -6   0   86.69    8.60
   9  -6   0   74.49    9.20
   9  -6   0   82.49    7.70
   9  -6   0   80.49    9.70
  -9   6   0   91.29   12.80
  -9   6   0   79.79    8.20
  -9   6   0   79.69    9.90
   8  -6   0   66.89    6.80
   8  -6   0   65.59    7.50
   8  -6   0   73.99    6.90
   8  -6   0   75.89    9.30
   8  -6   0   72.39    8.30
  -8   6   0   81.19    9.20
  -8   6   0   81.89    7.50
  -8   6   0   73.69    7.10
   7  -6   0   12.90    4.80
   7  -6   0    4.70    2.40
   7  -6   0   -0.50    3.10
   7  -6   0    8.40    3.20
   7  -6   0    5.40    3.30
  -7   6   0    9.70    4.10
  -7   6   0    2.30    4.40
  -7   6   0    9.00    3.80
  -7   6   0    0.80    2.90
   6  -6   0    4.60    3.50
   6  -6   0    7.90    3.80
   6  -6   0    3.50    2.20
   6  -6   0    7.40    3.70
   6  -6   0   -0.10    2.70
  -6   6   0    4.20    3.20
  -6   6   0    7.80    3.30
  -6   6   0    5.90    2.60
  -6   6   0    7.30    4.40
   5  -6   0  265.87   15.50
   5  -6   0  234.28   12.70
   5  -6   0  240.78   13.70
   5  -6   0  254.87   12.10
  -5   6   0  250.97   14.20
  -5   6   0  252.37   13.30
  -5   6   0  236.18   12.70
  -5   6   0  261.97   11.90
   4  -6   0  402.36   18.90
   4  -6   0  409.96   19.90
   4  -6   0  406.86   20.80
   4  -6   0  414.76   21.40
   4  -6   0  381.96   20.80
  -4   6   0  418.76   20.70
  -4   6   0  397.86   19.60
   3  -6   0    4.40    3.30
   3  -6   0    0.90    2.60
   3  -6   0    2.50    4.20
   3  -6   0    6.60    3.50
   3  -6   0   -1.70    2.90
   3  -6   0    0.70    2.40
  -3   6   0    0.20    4.20
   2  -6   0  440.96   21.20
   2  -6   0  467.75   22.30
   2  -6   0  422.96   22.40
   2  -6   0  452.85   24.10
   2  -6   0  441.96   21.30
   2  -6   0  448.06   21.30
  -2   6   0  482.75   22.90
   1  -6   0  147.59    8.40
   1  -6   0  132.29    9.80
   1  -6   0  154.68    9.10
   1  -6   0  154.48   10.60
   1  -6   0  148.59   11.90
  -1   6   0  120.29   10.60
  -1   6   0  165.18    8.60
   0  -6   0  170.68   10.20
   0  -6   0  153.38    8.80
   0  -6   0  144.69   12.40
   0  -6   0  173.68    8.00
   0  -6   0  155.88    8.90
   0   6   0  148.09    8.50
   0   6   0  185.58    9.70
   0   6   0  162.28    8.80
   0   6   0  143.49    8.90
  -1  -6   0  258.57   14.10
  -1  -6   0  245.08   13.40
  -1  -6   0  242.08   16.80
  -1  -6   0  243.68   13.60
   1   6   0  228.08   13.60
   1   6   0  259.37   13.50
   1   6   0  256.67   11.90
   1   6   0  246.48   13.40
  -2  -6   0  484.55   24.30
  -2  -6   0  465.85   24.20
  -2  -6   0  519.25   24.70
  -2  -6   0  490.75   24.60
   2   6   0  477.75   23.90
   2   6   0  497.75   22.00
   2   6   0  481.95   24.30
   2   6   0  479.55   24.40
  -3  -6   0  142.79   11.00
  -3  -6   0  152.28   10.90
  -3  -6   0  156.08   10.90
   3   6   0  144.79   10.10
   3   6   0  148.09   10.80
  -4  -6   0   34.80    6.20
  -4  -6   0   41.40    6.00
  -4  -6   0   51.79    7.70
   4   6   0   49.00    7.20
   4   6   0   45.30    6.60
   4   6   0   39.10    7.10
  -5  -6   0   15.20    4.70
  -5  -6   0   17.90    2.90
  -5  -6   0   15.80    4.90
  -5  -6   0   15.20    5.40
  -5  -6   0   13.90    5.40
   5   6   0   20.80    2.30
   5   6   0   15.10    4.70
   5   6   0   20.20    5.30
   5   6   0   17.50    5.80
  -6  -6   0   23.00    6.10
  -6  -6   0   27.20    6.80
  -6  -6   0   19.50    3.60
  -6  -6   0   19.90    5.30
  -6  -6   0   20.30    6.40
   6   6   0   29.20   10.70
   6   6   0   23.90    3.10
   6   6   0   25.40    6.40
   6   6   0   25.50    6.10
  -7  -6   0   97.89   10.40
  -7  -6   0   93.79   10.00
  -7  -6   0   96.29   11.40
  -7  -6   0  114.29   11.90
  -7  -6   0  108.99    8.10
   7   6   0   99.89   11.30
   7   6   0   91.79    6.70
   7   6   0   91.79   10.70
   7   6   0   98.09    9.30
  -8  -6   0  116.09   11.20
  -8  -6   0  104.89    9.00
  -8  -6   0  119.99   13.10
  -8  -6   0  102.69   12.20
  -8  -6   0  106.09   11.10
   8   6   0   96.79    7.50
   8   6   0  102.29   12.40
   8   6   0  107.09   12.20
   8   6   0   95.59    9.70
  -9  -6   0    1.00    4.90
  -9  -6   0   -1.70    4.70
  -9  -6   0    4.20    6.50
  -9  -6   0    7.00    7.60
  -9  -6   0    4.70    6.30
   9   6   0    2.30    2.80
   9   6   0    4.30    6.10
   9   6   0   -1.10    5.90
   9   6   0    3.10    4.30
 -10  -6   0   13.40    7.10
 -10  -6   0   12.40    7.80
 -10  -6   0   15.40    6.40
 -10  -6   0    9.40    7.50
 -10  -6   0    8.00    5.30
  10   6   0   10.60    3.50
  10   6   0   11.60    7.20
  10   6   0   20.00    8.50
  10   6   0    6.80    4.30
 -11  -6   0   10.90    6.30
 -11  -6   0   10.90    7.60
 -11  -6   0    6.30    6.80
 -11  -6   0    6.80    6.50
 -11  -6   0   10.70    5.90
  11   6   0    6.90    3.20
  11   6   0    1.90    4.20
  11   6   0    6.20    6.50
  11   6   0    2.70    6.60
 -12  -6   0   12.20    7.10
 -12  -6   0    7.60    6.70
 -12  -6   0    9.80    5.80
 -12  -6   0    5.70    6.40
 -12  -6   0    6.30    7.40
  12   6   0    2.90    3.60
  12   6   0   33.20   14.30
  12   6   0   10.80    4.70
  12   6   0    8.20    7.60
 -13  -6   0    9.60    6.10
 -13  -6   0    7.20    7.80
 -13  -6   0   -6.10    7.30
 -13  -6   0   -6.80    5.50
 -13  -6   0    6.90    5.30
  13   6   0    4.20    4.20
  13   6   0    3.50    7.70
  13   6   0    5.90    4.50
  13   6   0    7.80    7.00
  13  -7   0    7.60    5.10
  13  -7   0   12.30    5.10
  13  -7   0   12.50    4.20
  13  -7   0    9.20    4.90
  13  -7   0   19.50    6.50
 -13   7   0    5.70    5.40
 -13   7   0   24.80    7.20
 -13   7   0    5.30    5.00
 -13   7   0    7.10    7.20
  12  -7   0    2.00    4.00
  12  -7   0    3.70    4.70
  12  -7   0   -0.60    3.50
  12  -7   0    0.10    3.90
  12  -7   0   10.60    5.60
 -12   7   0    5.20    5.60
 -12   7   0   -2.10    4.20
 -12   7   0    3.00    4.00
 -12   7   0    8.30    6.00
  11  -7   0    0.60    3.60
  11  -7   0    7.00    5.10
  11  -7   0    1.00    3.90
  11  -7   0    2.90    5.10
  11  -7   0    3.40    4.90
 -11   7   0    6.20    3.30
 -11   7   0    3.70    5.10
 -11   7   0   10.00    6.40
 -11   7   0    2.00    4.10
  10  -7   0  135.19   11.80
  10  -7   0  112.59    9.50
  10  -7   0  122.59   10.70
  10  -7   0  123.49   12.80
 -10   7   0  148.29   14.80
 -10   7   0  142.59   12.30
 -10   7   0  137.79   10.50
   9  -7   0   63.29    7.60
   9  -7   0   65.29    6.80
   9  -7   0   51.99    8.70
   9  -7   0   77.49   10.40
   9  -7   0   72.49    7.40
  -9   7   0   79.09    9.60
  -9   7   0   72.89    7.10
  -9   7   0   60.19    7.50
   8  -7   0   86.59    7.50
   8  -7   0   88.99    7.20
   8  -7   0   81.69    8.10
   8  -7   0   78.09    8.80
  -8   7   0   95.39    8.20
  -8   7   0   93.39   10.20
  -8   7   0   91.79    7.40
   7  -7   0   17.40    5.20
   7  -7   0    8.80    2.80
   7  -7   0    8.80    2.80
   7  -7   0    1.80    4.20
   7  -7   0   12.20    3.60
  -7   7   0   13.10    3.20
  -7   7   0    9.90    5.20
  -7   7   0   10.70    4.00
  -7   7   0   16.20    7.00
   6  -7   0    3.90    2.30
   6  -7   0    0.70    3.20
   6  -7   0    1.10    3.50
   6  -7   0    1.60    2.50
  -6   7   0    6.60    2.20
  -6   7   0    5.60    4.40
  -6   7   0    0.20    2.70
  -6   7   0    5.20    3.60
   5  -7   0    9.90    3.20
   5  -7   0    7.60    3.60
   5  -7   0   18.60    5.40
   5  -7   0   13.40    4.50
   5  -7   0   15.90    3.00
  -5   7   0   18.90    5.00
   4  -7   0  152.08    8.40
   4  -7   0  151.88   10.50
   4  -7   0  144.19    9.20
   4  -7   0  128.99    9.00
   4  -7   0  150.28   10.50
   4  -7   0  131.69   10.10
  -4   7   0  134.79   10.10
   3  -7   0  204.28   11.20
   3  -7   0  195.48   12.50
   3  -7   0  215.78   12.50
   3  -7   0  202.18   13.50
   3  -7   0  185.18   11.10
   3  -7   0  206.28   10.90
  -3   7   0  188.48   12.60
   2  -7   0  257.37   14.10
   2  -7   0  278.27   16.70
   2  -7   0  238.08   14.40
   2  -7   0  264.77   13.40
   2  -7   0  256.17   12.90
   2  -7   0  259.87   13.50
  -2   7   0  224.48   14.60
   1  -7   0   16.00    4.90
   1  -7   0   25.40    3.80
   1  -7   0   20.50    2.80
   1  -7   0   21.30    4.30
   1  -7   0   30.60    5.30
   0  -7   0  109.59    8.60
   0  -7   0   98.09    7.80
   0  -7   0   98.59    6.30
   0  -7   0   95.29    6.50
   0  -7   0   94.99   10.30
   0   7   0   89.19    6.50
   0   7   0   86.89    6.10
   0   7   0  103.39    7.10
   0   7   0   97.39    6.30
  -1  -7   0   -0.90    3.90
  -1  -7   0   -2.90    2.80
  -1  -7   0    6.10    4.40
  -1  -7   0   -7.20    2.80
  -1  -7   0   -2.40    3.70
   1   7   0    1.10    1.50
   1   7   0   -2.70    2.60
   1   7   0   -0.20    2.70
   1   7   0   -3.30    3.00
  -2  -7   0   14.20    4.50
  -2  -7   0   37.80    6.40
  -2  -7   0   13.10    4.20
  -2  -7   0   17.90    4.50
   2   7   0   21.90    2.60
   2   7   0   20.90    4.70
   2   7   0   14.30    4.20
   2   7   0   25.10    4.70
  -3  -7   0  322.27   17.90
  -3  -7   0  317.47   20.90
  -3  -7   0  304.67   17.80
  -3  -7   0  286.07   17.80
  -3  -7   0  347.97   17.80
   3   7   0  304.67   17.00
   3   7   0  318.07   14.90
   3   7   0  310.47   17.80
  -4  -7   0   16.40    5.00
  -4  -7   0   13.80    5.30
  -4  -7   0   11.10    4.80
  -4  -7   0   10.40    4.70
   4   7   0   12.60    4.40
   4   7   0   17.30    4.90
   4   7   0   18.70    5.50
  -5  -7   0    9.70    4.50
  -5  -7   0   18.90    5.90
  -5  -7   0   16.70    2.80
  -5  -7   0   20.70    6.10
  -5  -7   0   23.60    5.90
   5   7   0   10.80    4.40
   5   7   0   20.00    2.10
   5   7   0   20.90    5.80
   5   7   0   18.90    5.30
  -6  -7   0    4.90    4.70
  -6  -7   0   11.80    4.90
  -6  -7   0    8.50    5.50
  -6  -7   0    7.90    2.60
  -6  -7   0   11.20    5.10
   6   7   0   10.50    5.50
   6   7   0    7.10    4.50
   6   7   0   15.00    6.50
  -7  -7   0    4.70    5.40
  -7  -7   0   22.70    7.60
  -7  -7   0   11.40    3.90
  -7  -7   0    8.60    5.20
  -7  -7   0    7.70    5.40
  -7  -7   0   23.50    7.30
   7   7   0   15.60    5.70
   7   7   0   12.90    6.60
   7   7   0   12.80    6.00
   7   7   0   14.60    2.70
  -8  -7   0   18.60   13.10
  -8  -7   0   19.60    6.10
  -8  -7   0   23.80    7.90
  -8  -7   0   17.60    7.80
  -8  -7   0   29.10    7.30
   8   7   0   25.40    3.60
   8   7   0   27.40    8.20
   8   7   0   21.10    6.90
   8   7   0   15.50    6.80
  -9  -7   0    2.40    6.80
  -9  -7   0    6.40    5.80
  -9  -7   0   12.00    6.10
  -9  -7   0    4.90    6.10
  -9  -7   0   16.30    7.90
   9   7   0   12.30    8.60
   9   7   0    7.40    3.00
   9   7   0   16.70    8.20
   9   7   0    2.20    4.40
 -10  -7   0   31.50    9.20
 -10  -7   0   38.90   10.20
 -10  -7   0   30.10    7.60
 -10  -7   0   12.90    6.20
 -10  -7   0   39.70    8.30
  10   7   0   45.30    9.60
  10   7   0   33.60    8.10
  10   7   0   20.40    4.00
  10   7   0   52.49   10.90
 -11  -7   0    2.40    6.90
 -11  -7   0    2.70    6.10
 -11  -7   0   -3.70    4.80
 -11  -7   0    5.40    6.40
 -11  -7   0    0.30    5.20
  11   7   0   -0.30    2.60
  11   7   0    1.60    6.00
  11   7   0    9.50    7.00
  11   7   0    5.20    5.20
 -12  -7   0    2.70    5.60
 -12  -7   0    7.90    5.70
 -12  -7   0   10.70    7.50
 -12  -7   0    2.50    5.70
 -12  -7   0    6.70    7.70
  12   7   0   11.20    7.90
  12   7   0   -0.40    7.00
  12   7   0    0.20    3.00
  12   7   0    9.30    5.70
 -13  -7   0    2.80    9.50
 -13  -7   0   -0.60    7.90
 -13  -7   0   -7.60    4.90
 -13  -7   0   14.00    8.10
 -13  -7   0   11.10    6.70
  13   7   0    2.70    3.10
  13   7   0   -2.50    7.30
  13   7   0    2.60    6.90
  13   7   0   -2.20    7.50
  13  -8   0   31.10    6.60
  13  -8   0   13.30    6.40
  13  -8   0   34.90    5.60
  13  -8   0   42.00    7.70
  13  -8   0   53.19    9.70
 -13   8   0   60.19    9.40
 -13   8   0   42.30    7.50
 -13   8   0   26.50    6.30
 -13   8   0   33.80    7.20
  12  -8   0    9.90    4.40
  12  -8   0   10.80    3.90
  12  -8   0    9.70    5.60
  12  -8   0   19.00    5.70
  12  -8   0   18.30    7.40
 -12   8   0    4.20    5.50
 -12   8   0   13.60    5.60
 -12   8   0   14.00    4.50
 -12   8   0   14.10    7.20
  11  -8   0    3.50    4.10
  11  -8   0    7.90    4.40
  11  -8   0    6.60    3.90
  11  -8   0    3.20    3.70
  11  -8   0    6.50    4.90
 -11   8   0   14.30    4.90
 -11   8   0   -3.40    5.30
 -11   8   0    3.20    4.30
 -11   8   0    3.50    3.30
  10  -8   0   31.80    7.10
  10  -8   0   53.99    6.70
  10  -8   0   51.69    8.80
  10  -8   0   47.00    6.20
  10  -8   0   45.70    6.90
 -10   8   0   50.99    8.70
 -10   8   0   49.50    6.70
 -10   8   0   45.20    7.70
   9  -8   0   12.90    3.80
   9  -8   0   17.60    4.40
   9  -8   0   18.10    4.60
   9  -8   0   13.50    5.70
   9  -8   0   12.40    5.10
  -9   8   0   12.00    5.00
  -9   8   0    6.70    5.60
  -9   8   0   14.40    4.10
   8  -8   0   66.89    6.40
   8  -8   0   60.49    7.90
   8  -8   0   58.99    8.00
   8  -8   0   79.99   10.50
  -8   8   0   68.89    7.40
  -8   8   0   67.99    9.00
  -8   8   0   63.99    5.70
   7  -8   0   -0.50    2.00
   7  -8   0   -1.80    2.50
   7  -8   0   -5.10    3.40
   7  -8   0    0.30    4.10
   7  -8   0    1.30    2.90
   7  -8   0    0.20    2.30
  -7   8   0    0.40    2.20
  -7   8   0    2.30    2.10
  -7   8   0   -6.30    4.90
  -7   8   0   -3.50    3.40
   6  -8   0   14.30    3.80
   6  -8   0   15.30    5.00
   6  -8   0   14.50    5.10
   6  -8   0   16.50    3.50
  -6   8   0   17.40    6.00
   5  -8   0  103.39    8.60
   5  -8   0  130.39    8.00
   5  -8   0  141.49   10.50
   5  -8   0  116.09   10.50
   5  -8   0  130.89    9.20
   5  -8   0  126.39    9.80
  -5   8   0  125.49   10.30
   4  -8   0    6.80    2.70
   4  -8   0   12.60    3.20
   4  -8   0   13.00    4.70
   4  -8   0    8.80    3.30
   4  -8   0    3.70    3.20
   4  -8   0   12.60    3.90
  -4   8   0    7.10    4.80
   3  -8   0   40.80    5.30
   3  -8   0   40.20    6.30
   3  -8   0   48.00    6.80
   3  -8   0   43.50    5.10
   3  -8   0   42.40    4.80
   3  -8   0   38.90    4.60
   2  -8   0   25.90    4.30
   2  -8   0   19.00    2.90
   2  -8   0   25.40    5.10
   2  -8   0   16.50    3.70
   2  -8   0   21.80    5.50
   2  -8   0   28.40    4.50
   1  -8   0  188.98    9.40
   1  -8   0  177.38   11.70
   1  -8   0  184.58   11.10
   1  -8   0  176.18   14.10
   1  -8   0  180.18   10.50
   0  -8   0    4.30    3.30
   0  -8   0    9.50    2.60
   0  -8   0   13.20    3.00
   0  -8   0    9.20    2.70
   0  -8   0   12.10    4.00
   0  -8   0    5.50    4.30
   0   8   0   11.60    2.60
   0   8   0   10.10    3.00
   0   8   0    9.10    2.30
   0   8   0    4.20    2.80
  -1  -8   0    0.80    2.60
  -1  -8   0    1.50    3.60
  -1  -8   0   -0.50    2.90
  -1  -8   0    4.60    3.40
  -1  -8   0    6.40    4.10
   1   8   0    2.70    3.00
   1   8   0   -3.30    2.70
   1   8   0    3.00    1.70
   1   8   0   -1.60    2.40
  -2  -8   0  155.28   11.20
  -2  -8   0  162.88   11.20
  -2  -8   0  161.28   10.50
  -2  -8   0  159.88   14.00
  -2  -8   0  163.48   10.80
   2   8   0  153.88   10.40
   2   8   0  149.88   10.80
   2   8   0  161.58    8.40
   2   8   0  162.28   10.40
  -3  -8   0   35.20    6.70
  -3  -8   0   40.60    6.60
  -3  -8   0   39.90    6.30
  -3  -8   0   36.50    6.80
  -3  -8   0   29.90    7.10
   3   8   0   40.30    3.40
   3   8   0   39.40    6.00
   3   8   0   29.70    4.80
   3   8   0   48.90    7.20
  -4  -8   0    2.20    4.50
  -4  -8   0    1.70    3.80
  -4  -8   0    7.00    5.10
  -4  -8   0    2.40    4.10
  -4  -8   0    3.60    4.20
   4   8   0    2.20    3.00
   4   8   0    1.50    4.20
   4   8   0    3.70    3.50
  -5  -8   0   52.59    8.80
  -5  -8   0   61.89    9.00
  -5  -8   0   64.69    9.00
  -5  -8   0   59.59    9.10
  -5  -8   0   43.00    9.00
   5   8   0   51.69    9.10
   5   8   0   51.59    8.30
   5   8   0   34.40    5.80
  -6  -8   0   16.50    6.60
  -6  -8   0   21.40    6.80
  -6  -8   0   14.30    6.00
  -6  -8   0   27.80    6.80
  -6  -8   0   28.70    6.90
   6   8   0   16.40    6.40
   6   8   0   15.30    5.20
  -7  -8   0   41.90    9.40
  -7  -8   0   41.60    8.40
  -7  -8   0   43.10    8.60
  -7  -8   0   35.80    8.60
  -7  -8   0   55.49   10.00
   7   8   0   50.99    9.40
   7   8   0   52.09    9.70
   7   8   0   46.70    3.90
   7   8   0   38.20    8.00
  -8  -8   0   18.40    7.70
  -8  -8   0   13.90    6.70
  -8  -8   0    8.50    6.20
  -8  -8   0   15.90    6.90
  -8  -8   0    8.70    6.20
   8   8   0    9.10    2.40
   8   8   0   15.70    5.60
   8   8   0   12.20    7.30
   8   8   0    5.00    6.30
  -9  -8   0   22.70    7.90
  -9  -8   0   17.80    6.30
  -9  -8   0   20.80    7.80
  -9  -8   0   25.20    8.60
  -9  -8   0   18.20    7.40
   9   8   0   38.60    9.00
   9   8   0   16.00    6.90
   9   8   0   18.50    5.90
 -10  -8   0   10.20    6.80
 -10  -8   0    8.70    7.00
 -10  -8   0    0.10    5.40
 -10  -8   0   -1.30    4.70
 -10  -8   0   -5.70    5.30
  10   8   0   -2.70    1.20
  10   8   0    0.10    3.70
  10   8   0    8.50    6.70
  10   8   0    0.70    6.60
 -11  -8   0   -9.50    6.40
 -11  -8   0   10.00    7.30
 -11  -8   0    4.50    5.20
 -11  -8   0    2.90    5.20
 -11  -8   0    8.30    6.20
  11   8   0   -4.60    6.60
  11   8   0    6.00    6.30
  11   8   0   -0.20    5.20
 -12  -8   0   17.20    7.40
 -12  -8   0   -8.20    6.90
 -12  -8   0   10.40    7.90
 -12  -8   0    5.50    8.10
 -12  -8   0   10.00    6.40
  12   8   0   -2.30    5.90
  12   8   0    6.30    7.50
  12   8   0    3.20    6.80
 -13  -8   0    0.40    6.30
 -13  -8   0   -0.90    5.60
  13   8   0    5.50    4.40
  13   8   0   16.60    8.50
  12  -9   0   24.00    6.60
  12  -9   0    9.70    6.40
 -12   9   0   17.60    6.50
 -12   9   0   14.80    4.90
 -12   9   0    4.00    4.30
  11  -9   0    6.30    4.80
  11  -9   0    6.20    5.10
  11  -9   0    6.10    3.70
  11  -9   0    2.20    3.40
 -11   9   0    4.80    5.70
 -11   9   0   12.70    3.60
 -11   9   0    3.60    4.80
 -11   9   0   -4.70    3.80
  10  -9   0    0.10    2.80
  10  -9   0   -1.30    4.30
  10  -9   0    0.50    3.80
  10  -9   0    7.30    4.50
 -10   9   0    1.20    4.20
 -10   9   0   -4.60    3.30
 -10   9   0   -0.80    5.20
   9  -9   0   11.70    5.20
   9  -9   0   13.70    5.10
   9  -9   0   14.00    3.30
   9  -9   0   11.00    2.90
   9  -9   0    5.00    3.80
   9  -9   0   14.70    3.90
  -9   9   0    9.40    2.00
  -9   9   0    6.10    3.10
  -9   9   0   13.20    4.90
  -9   9   0    6.90    6.00
   8  -9   0   13.80    3.00
   8  -9   0    9.90    5.30
   8  -9   0    9.80    3.60
   8  -9   0   12.40    4.70
   8  -9   0   17.60    3.50
  -8   9   0    6.10   11.60
  -8   9   0   11.10    4.50
   7  -9   0    6.90    3.20
   7  -9   0    4.50    4.50
   7  -9   0    8.70    3.50
  -7   9   0   12.00    6.00
   6  -9   0   36.20    6.80
   6  -9   0   50.69    8.50
   6  -9   0   44.10    6.80
   6  -9   0   39.80    4.80
   6  -9   0   34.70    5.80
   6  -9   0   31.80    5.50
  -6   9   0   44.20    7.80
   5  -9   0   86.29    8.10
   5  -9   0   92.19    9.00
   5  -9   0   89.89    7.00
   5  -9   0  100.09    9.30
   5  -9   0  100.49    9.70
   5  -9   0   81.49    7.60
   4  -9   0   20.60    4.90
   4  -9   0   24.00    4.20
   4  -9   0   20.20    3.60
   4  -9   0   23.10    4.90
   4  -9   0   23.30    4.90
   4  -9   0   21.20    5.90
  -4   9   0   28.80    7.00
   3  -9   0   25.90    4.70
   3  -9   0   14.70    2.90
   3  -9   0   21.10    5.60
   3  -9   0   21.70    4.70
   3  -9   0   30.90    5.80
   3  -9   0   14.40    4.00
  -3   9   0   19.60    6.00
   2  -9   0   34.90    5.00
   2  -9   0   28.10    6.20
   2  -9   0   30.60    4.90
   2  -9   0   31.00    3.50
   2  -9   0   29.70    4.50
   2  -9   0   39.90    7.60
  -2   9   0   22.40    6.60
   1  -9   0    4.10    2.50
   1  -9   0    3.80    3.80
   1  -9   0    4.20    1.70
   1  -9   0    3.50    4.10
   1  -9   0    3.20    3.00
   0  -9   0   16.10    3.00
   0  -9   0   10.10    4.70
   0  -9   0    9.70    2.90
   0  -9   0    9.80    4.80
   0  -9   0   14.50    4.00
   0  -9   0   13.60    2.70
   0   9   0   12.10    2.70
   0   9   0   12.50    3.60
  -1  -9   0   40.20    5.50
  -1  -9   0   45.90    6.70
  -1  -9   0   34.00    6.10
  -1  -9   0   40.80    5.20
  -1  -9   0   32.30    7.10
  -1  -9   0   36.10    3.80
   1   9   0   39.40    5.10
   1   9   0   38.90    5.50
   1   9   0   49.40    5.80
  -2  -9   0   93.89    8.30
  -2  -9   0   90.19    8.90
  -2  -9   0  107.19   12.20
  -2  -9   0  104.79    9.60
  -2  -9   0  102.69    8.00
   2   9   0   86.19    8.40
   2   9   0   85.99    7.70
   2   9   0   91.09    6.10
   2   9   0   92.59    7.90
  -3  -9   0   25.80    5.90
  -3  -9   0   28.10    6.50
  -3  -9   0   42.00    7.30
  -3  -9   0   23.90    5.80
  -3  -9   0   31.20    5.70
   3   9   0   30.80    6.40
   3   9   0   27.00    3.20
   3   9   0   27.40    5.60
  -4  -9   0   12.00    5.60
  -4  -9   0    7.10    4.40
  -4  -9   0    8.30    5.10
  -4  -9   0    3.60    5.30
   4   9   0    8.20    2.10
   4   9   0    5.50    4.30
   4   9   0    9.90    4.70
  -5  -9   0   39.20    8.40
  -5  -9   0   32.00   12.20
  -5  -9   0   45.40    7.90
  -5  -9   0   41.10   12.50
   5   9   0   26.10    5.20
   5   9   0   34.00    7.20
  -6  -9   0   -0.70    5.20
  -6  -9   0   -4.30    4.60
  -6  -9   0    7.90    5.40
  -6  -9   0   10.10    5.40
  -6  -9   0   -1.50    4.60
   6   9   0   -1.30    4.10
   6   9   0   -0.60    4.80
   6   9   0    0.50    1.90
  -7  -9   0   25.80    7.90
  -7  -9   0   34.50    8.30
  -7  -9   0   18.60    7.10
  -7  -9   0   34.20    8.00
  -7  -9   0   31.20    7.90
   7   9   0   29.60    7.40
   7   9   0   35.70    8.20
  -8  -9   0   26.40    8.30
  -8  -9   0   18.30    6.90
  -8  -9   0   15.70    5.90
  -8  -9   0   20.80    8.10
  -8  -9   0   20.50    7.90
   8   9   0   20.60    6.60
   8   9   0   10.30    5.10
  -9  -9   0   28.20    8.90
  -9  -9   0   23.00    8.50
  -9  -9   0   22.70    7.20
  -9  -9   0    7.70    6.30
  -9  -9   0   25.90    8.60
   9   9   0   17.40    7.60
   9   9   0   22.10    6.60
 -10  -9   0    8.30    7.20
 -10  -9   0   13.20    6.20
 -10  -9   0   14.00    8.00
 -10  -9   0   10.00    6.80
 -10  -9   0    9.60    6.80
  10   9   0    3.50    3.60
  10   9   0   16.50    7.80
  10   9   0   34.10    7.20
 -11  -9   0    6.50    7.80
 -11  -9   0    5.40    7.40
 -11  -9   0   10.70    5.80
 -11  -9   0   -7.30    4.80
 -11  -9   0   13.20    6.70
  11   9   0   -6.10    6.70
  11   9   0    9.00    6.90
  11   9   0    1.00    4.00
 -12  -9   0    4.20    5.60
 -12  -9   0   10.20    8.50
 -12  -9   0    2.00    6.50
 -12  -9   0   19.10    7.70
 -12  -9   0    5.20    6.80
  12   9   0   -0.90    5.20
  12   9   0    4.70    5.70
  12   9   0   -2.20   12.90
  12 -10   0   10.20    3.50
  12 -10   0    3.30    5.20
  12 -10   0   -0.40    2.70
  12 -10   0   -1.30    4.80
 -12  10   0    4.30    6.00
  11 -10   0   12.90    3.40
  11 -10   0   12.00    3.20
  11 -10   0    4.70    4.80
  11 -10   0    9.60    4.00
  11 -10   0   10.20    5.10
 -11  10   0   13.70    6.60
 -11  10   0    7.20    3.30
  10 -10   0    5.10    4.70
  10 -10   0   -4.00    3.30
  10 -10   0    9.60    4.80
 -10  10   0    0.40    5.40
   9 -10   0    6.50    3.00
   9 -10   0    6.70    5.10
   9 -10   0    1.00    4.50
  -9  10   0   12.50    6.00
   8 -10   0    0.00    2.50
   8 -10   0    3.50    4.20
   8 -10   0    4.30    3.50
  -8  10   0    3.20    5.70
   7 -10   0    3.50    4.60
   7 -10   0    0.90    3.40
   7 -10   0    0.60    3.00
   7 -10   0    0.40    3.70
   7 -10   0    2.50    3.30
  -7  10   0   -0.30    5.80
   6 -10   0    8.90    4.80
   6 -10   0    3.30    3.60
   6 -10   0    0.60    2.90
   6 -10   0    1.10    3.90
   6 -10   0    2.20    3.00
  -6  10   0   13.70    7.20
   5 -10   0   52.69    7.90
   5 -10   0   44.00    5.40
   5 -10   0   29.70    4.60
   5 -10   0   38.70    6.90
   5 -10   0   36.50    6.40
  -5  10   0   16.40   10.50
   4 -10   0   -1.40    3.30
   4 -10   0    3.80    5.10
   4 -10   0    3.80    4.00
   4 -10   0    3.20    3.20
   4 -10   0    2.30    3.70
   4 -10   0   -0.10    2.30
  -4  10   0    2.30    6.10
   3 -10   0   26.40    6.20
   3 -10   0   30.90    5.30
   3 -10   0   48.40    7.40
   3 -10   0   46.20    6.40
   3 -10   0   42.50    6.10
   3 -10   0   27.80    3.70
  -3  10   0   25.00    7.10
   2 -10   0   50.99    6.20
   2 -10   0   73.79    8.00
   2 -10   0   40.80    7.30
   2 -10   0   52.29    6.30
   2 -10   0   59.99    8.30
   2 -10   0   50.09    4.70
   1 -10   0   50.89    5.80
   1 -10   0   55.29    4.50
   1 -10   0   57.39    7.20
   1 -10   0   64.79    7.70
   1 -10   0   58.59    9.00
   0 -10   0   88.79   11.80
   0 -10   0  113.59   10.40
   0 -10   0   93.69    6.20
   0 -10   0   91.89    6.40
   0 -10   0  103.39    8.90
   0 -10   0   85.59    6.80
   0  10   0   87.39    7.50
   0  10   0   99.79    6.30
   0  10   0   89.99    6.40
  -1 -10   0    8.80    4.50
  -1 -10   0   17.60    4.20
  -1 -10   0   16.50    4.00
  -1 -10   0   14.30    6.10
   1  10   0   16.50    4.00
   1  10   0   10.80    2.70
   1  10   0   13.20    4.00
   1  10   0   16.30    4.20
  -2 -10   0    3.50    4.50
  -2 -10   0    9.10    4.10
  -2 -10   0   10.30    5.50
  -2 -10   0    9.50    4.70
   2  10   0    6.40    4.00
   2  10   0    5.40    2.10
   2  10   0    6.50    3.90
   2  10   0    3.30    1.40
  -3 -10   0   39.20   13.10
  -3 -10   0   60.69    7.40
  -3 -10   0   46.00    7.60
   3  10   0   61.79    7.80
   3  10   0   53.19    6.80
  -4 -10   0    0.50    4.20
  -4 -10   0   -0.50    5.00
  -4 -10   0    2.30    4.00
  -4 -10   0    0.50    5.00
   4  10   0    3.10    1.70
   4  10   0   -2.30    3.50
   4  10   0    0.00    7.90
   4  10   0   -1.10    0.50
  -5 -10   0    7.70    6.40
  -5 -10   0    9.30    5.70
  -5 -10   0   14.00    5.30
  -5 -10   0    4.40    5.10
  -5 -10   0    7.80    5.30
   5  10   0    9.70    5.50
   5  10   0    2.40    3.80
  -6 -10   0   70.09   12.50
  -6 -10   0   53.99    9.50
  -6 -10   0   40.50    8.40
  -6 -10   0   51.09    8.80
  -6 -10   0   54.59    9.40
   6  10   0   46.80    8.60
   6  10   0   51.89    9.10
  -7 -10   0   18.20    7.10
  -7 -10   0   13.40    6.30
  -7 -10   0   16.60    7.70
  -7 -10   0   18.30    7.30
  -7 -10   0   14.30    6.80
   7  10   0   21.60    7.60
   7  10   0   11.90    5.10
  -8 -10   0   42.50    9.50
  -8 -10   0   26.20    8.30
  -8 -10   0   42.00    9.80
  -8 -10   0   22.00    8.00
  -8 -10   0   24.60    7.90
   8  10   0   22.70    6.60
   8  10   0   27.60    8.60
  -9 -10   0    0.50    5.50
  -9 -10   0   -4.50    5.60
  -9 -10   0    3.50    6.90
  -9 -10   0    4.70    5.80
  -9 -10   0    2.10    5.10
   9  10   0    0.60    6.80
   9  10   0   -4.50    3.80
   9  10   0    2.00    4.20
 -10 -10   0    9.90    6.20
 -10 -10   0   26.40    8.60
 -10 -10   0    4.70    5.50
 -10 -10   0   24.90    8.10
 -10 -10   0   33.00    9.20
  10  10   0   15.10    8.40
  10  10   0    6.40    4.30
  10  10   0   12.90    5.30
 -11 -10   0   11.80   13.00
 -11 -10   0   -0.80    5.50
 -11 -10   0    2.30    7.50
 -11 -10   0    7.10    7.20
 -11 -10   0   11.70    7.10
  11  10   0    4.00    4.50
  11  10   0    2.40    5.20
  11 -11   0   57.79   10.80
  11 -11   0   72.99    9.40
 -11  11   0   76.79   10.70
  10 -11   0    3.50    3.80
  10 -11   0    0.30    3.60
  10 -11   0   -3.50    3.20
  10 -11   0    6.10    4.50
 -10  11   0    3.20    6.20
   9 -11   0    1.90    2.50
   9 -11   0   13.00    5.00
   9 -11   0   -5.30    3.50
   9 -11   0   -6.60    3.30
   9 -11   0   -0.80    3.10
  -9  11   0   -0.10    6.30
   8 -11   0   41.50    7.20
   8 -11   0   28.00    5.10
   8 -11   0   27.60    4.70
   8 -11   0   16.00    4.70
   8 -11   0   23.80    6.10
  -8  11   0   43.60    8.30
   7 -11   0   31.70    6.10
   7 -11   0   43.20    8.90
   7 -11   0   32.10    6.30
   7 -11   0   35.90    5.40
  -7  11   0   22.50    7.50
   6 -11   0    8.10    3.20
   6 -11   0    3.30    4.30
   6 -11   0    0.20    3.00
   6 -11   0    3.00    3.90
   6 -11   0   -2.90    6.40
  -6  11   0   -1.30    6.00
   5 -11   0   14.80    5.20
   5 -11   0   14.20    4.50
   5 -11   0   10.90    3.50
   5 -11   0    6.50    4.50
   5 -11   0   11.30    3.80
  -5  11   0   11.60    6.80
   4 -11   0    3.60    2.70
   4 -11   0    1.10    3.50
   4 -11   0    4.40    4.40
   4 -11   0    5.90    4.10
   4 -11   0   -1.60    4.10
  -4  11   0    0.90    6.70
   3 -11   0  262.67   18.90
   3 -11   0  258.77   15.60
   3 -11   0  264.37   13.60
   3 -11   0  248.88   14.80
   3 -11   0  233.28   15.10
   2 -11   0   -3.40    2.60
   2 -11   0    0.10    3.60
   2 -11   0   -0.50    4.40
   2 -11   0   -0.50    1.80
   2 -11   0   -1.80    3.90
   1 -11   0   31.20    7.10
   1 -11   0   45.90    7.30
   1 -11   0   45.00    5.60
   0 -11   0   28.40    3.50
   0 -11   0   21.80    3.50
   0 -11   0   23.00    3.90
   0 -11   0   28.70    8.10
   0 -11   0   18.20    5.50
   0  11   0   20.40    2.50
   0  11   0   22.50    3.40
  -1 -11   0    4.60    3.20
  -1 -11   0    3.00    4.20
  -1 -11   0   -1.70    5.20
  -1 -11   0    4.30    3.70
   1  11   0    6.70    3.90
   1  11   0    7.30    3.70
  -2 -11   0  122.79   10.20
  -2 -11   0  123.19   13.50
  -2 -11   0  139.69   11.70
  -2 -11   0  142.79   15.80
   2  11   0  142.69   10.60
   2  11   0  140.39   15.30
  -3 -11   0   -0.50    4.10
  -3 -11   0   -5.10    4.00
  -3 -11   0    1.50    5.30
  -3 -11   0    0.60    5.00
   3  11   0   -0.90    0.60
   3  11   0    3.30    1.80
   3  11   0   -1.60    4.00
  -4 -11   0    4.90    4.60
  -4 -11   0    5.40    6.10
  -4 -11   0    9.50    5.40
  -4 -11   0    2.80    4.50
   4  11   0   -1.70    4.50
   4  11   0    3.40    1.80
   4  11   0    0.70    3.70
  -5 -11   0   21.70    6.30
  -5 -11   0   21.90    6.10
  -5 -11   0   20.10    6.50
  -5 -11   0   13.50    6.90
   5  11   0   20.80    6.20
   5  11   0   19.80    6.30
  -6 -11   0   55.69   10.20
  -6 -11   0   45.10    8.00
  -6 -11   0   41.90    8.60
  -6 -11   0   48.30   11.50
  -6 -11   0   48.20    9.10
   6  11   0   48.70    9.30
   6  11   0   48.20    7.50
  -7 -11   0   52.79    9.80
  -7 -11   0   41.70    9.40
  -7 -11   0   43.70    9.40
  -7 -11   0   44.40   10.00
  -7 -11   0   44.10   10.00
   7  11   0   45.20   10.10
   7  11   0   30.70    6.60
  -8 -11   0    7.50    6.50
  -8 -11   0    7.80    6.60
  -8 -11   0   17.60    7.40
  -8 -11   0    8.50    6.50
  -8 -11   0   14.10    6.80
   8  11   0   13.90    8.30
   8  11   0    5.30    4.50
   8  11   0    6.20    4.60
  -9 -11   0   19.50    8.00
  -9 -11   0   15.30    7.70
  -9 -11   0    4.20    6.30
  -9 -11   0   20.40    8.30
  -9 -11   0   14.60    5.90
   9  11   0    8.80    4.30
   9  11   0   -1.90    7.70
 -10 -11   0    5.80    7.40
 -10 -11   0    4.60    6.40
 -10 -11   0   -3.40    5.80
 -10 -11   0    2.80    6.90
  10  11   0    8.30    5.00
  10  11   0   -1.00    7.80
  10  11   0    9.20    5.30
  10 -12   0   13.00    5.70
  10 -12   0    1.40    3.60
  10 -12   0    4.20    3.60
  10 -12   0   -0.30    5.70
 -10  12   0    3.60    6.20
   9 -12   0   13.40    5.50
   9 -12   0   10.50    3.20
   9 -12   0    6.10    4.00
   9 -12   0   14.10    5.80
  -9  12   0    6.80    6.60
   8 -12   0   20.10    4.20
   8 -12   0    8.30    4.40
   8 -12   0   21.40    6.00
   8 -12   0   11.90    4.10
   8 -12   0   20.50    6.10
  -8  12   0    6.20    6.60
   7 -12   0   22.40    5.60
   7 -12   0   26.00    4.90
   7 -12   0   37.70    7.30
   7 -12   0   23.40    5.10
   7 -12   0   30.10    6.50
  -7  12   0   21.00    7.30
   6 -12   0    2.00    3.80
   6 -12   0    7.50    5.00
   6 -12   0    6.00    3.80
   6 -12   0   -0.40    3.80
   6 -12   0    6.10    3.30
  -6  12   0   -5.10    5.70
   5 -12   0   42.60    6.40
   5 -12   0   30.60    4.80
   5 -12   0   25.50    5.50
   5 -12   0   19.50    6.30
   5 -12   0   42.20    7.10
  -5  12   0   15.30    7.60
   4 -12   0    7.40    4.10
   4 -12   0    8.40    2.80
   4 -12   0   11.10    4.00
   4 -12   0    8.20    5.20
   4 -12   0   15.50    5.30
   3 -12   0  139.49    8.60
   3 -12   0  131.69   10.70
   3 -12   0  120.69   10.30
   3 -12   0  134.69   10.40
   3 -12   0  140.19   14.30
   2 -12   0    4.90    4.50
   2 -12   0   -0.20    4.10
   2 -12   0    4.20    3.20
   2 -12   0    3.40    2.20
   1 -12   0  112.29    8.60
   1 -12   0   84.19    9.60
   1 -12   0  109.89    9.20
   1 -12   0  123.29   14.10
   0 -12   0    9.30    4.90
   0 -12   0   21.80    3.90
   0 -12   0   16.20    6.20
  -1 -12   0    3.60    4.90
  -1 -12   0   -1.60    4.70
  -1 -12   0    2.90    3.10
  -1 -12   0   -2.70    2.70
   1  12   0    0.30    3.30
   1  12   0   -6.70    4.00
  -2 -12   0   17.60    4.70
  -2 -12   0   19.00    5.50
  -2 -12   0   15.60    4.80
  -2 -12   0   12.20    6.90
   2  12   0   18.80    5.00
   2  12   0   20.20    4.80
  -3 -12   0    6.80    4.40
  -3 -12   0   10.40    5.80
  -3 -12   0   14.60    6.70
  -3 -12   0   17.60    7.10
   3  12   0    5.50    2.30
   3  12   0   15.60    5.90
   3  12   0   11.30    5.10
  -4 -12   0  125.09   11.00
  -4 -12   0  102.29   11.90
  -4 -12   0  127.89   15.80
  -4 -12   0  114.79   10.60
   4  12   0  112.89   10.90
   4  12   0  101.69   10.20
  -5 -12   0    3.90    5.30
  -5 -12   0    2.00    5.40
  -5 -12   0   11.00    5.60
  -5 -12   0   13.60    5.60
  -5 -12   0    2.80    6.50
   5  12   0    5.90    3.10
   5  12   0    7.80    6.00
   5  12   0    1.40    3.90
  -6 -12   0    6.20    5.70
  -6 -12   0   -0.30    4.60
  -6 -12   0    4.40    5.40
  -6 -12   0    8.00    6.70
  -6 -12   0    5.40    5.30
   6  12   0    6.10    6.30
   6  12   0    0.40    4.10
  -7 -12   0   37.10    8.70
  -7 -12   0   30.20    9.80
  -7 -12   0   39.60    8.40
  -7 -12   0   41.10    9.00
  -7 -12   0   19.20    6.80
   7  12   0   26.40    6.40
   7  12   0   29.40    9.00
  -8 -12   0   10.50    7.10
  -8 -12   0   21.30    7.00
  -8 -12   0   16.40    7.20
  -8 -12   0   15.50    8.50
  -8 -12   0   14.50    8.00
   8  12   0   -2.90    8.80
   8  12   0   15.10    6.30
  -9 -12   0    8.40    6.70
  -9 -12   0    0.80    7.80
  -9 -12   0   16.60    6.60
  -9 -12   0   -1.10    6.20
   9  12   0   -7.50    6.50
   9  12   0    5.50    3.90
   9  12   0    2.70    5.10
   9 -13   0   28.20    5.90
   9 -13   0   32.70    7.30
   9 -13   0   45.30    7.90
   9 -13   0   40.40    5.60
   8 -13   0    6.00    3.30
   8 -13   0    3.50    4.80
   8 -13   0    1.20    3.20
   8 -13   0   10.70    4.90
  -8  13   0   -1.50    6.20
   7 -13   0   27.80    6.40
   7 -13   0   43.50    6.30
   7 -13   0   31.40    6.50
   7 -13   0   34.10    5.70
   6 -13   0    4.00    4.50
   6 -13   0   12.50    4.00
   6 -13   0   22.00    6.00
   6 -13   0    8.10    4.70
  -6  13   0   15.80    7.80
   5 -13   0    2.50    4.30
   5 -13   0    3.60    2.80
   5 -13   0    5.50    4.90
   5 -13   0    4.00    5.40
   5 -13   0    0.30    3.90
   4 -13   0    7.50    4.50
   4 -13   0    2.20    3.50
   4 -13   0   -0.50    2.20
   4 -13   0    3.70    4.10
   4 -13   0    2.10    4.90
   3 -13   0    1.90    5.00
   3 -13   0    4.60    4.60
   3 -13   0   -0.50    2.80
   3 -13   0    5.40    2.30
   2 -13   0    6.10    3.70
   2 -13   0    5.00    5.00
   1 -13   0   32.50    7.50
   1 -13   0   28.60    4.90
   1 -13   0   24.00    7.40
   1 -13   0   24.50    6.20
   0 -13   0    7.30    4.30
   0 -13   0    0.40    4.70
  -1 -13   0   28.70    6.50
  -1 -13   0   39.20    4.90
  -1 -13   0   41.60    5.00
  -1 -13   0   26.20    7.10
   1  13   0   41.40    5.30
   1  13   0   33.00    5.90
  -2 -13   0   11.90    3.90
  -2 -13   0    5.00    5.70
  -2 -13   0   18.10    4.30
  -2 -13   0   13.70    5.20
   2  13   0   15.90    5.00
   2  13   0    2.00    3.90
  -3 -13   0   -4.10    5.20
  -3 -13   0   -0.10    3.70
  -3 -13   0   -1.10    3.40
  -3 -13   0    2.80    4.40
   3  13   0    3.10    4.10
   3  13   0   -6.40    4.30
   3  13   0   -0.90    1.00
  -4 -13   0   40.60    8.60
  -4 -13   0   35.00   10.10
  -4 -13   0   49.70    8.00
  -4 -13   0   49.80    7.80
   4  13   0   50.79    8.70
   4  13   0   42.80    7.30
  -5 -13   0    8.10    5.60
  -5 -13   0    5.50    5.90
  -5 -13   0   10.00    6.60
  -5 -13   0    2.20    4.30
  -5 -13   0    6.00    4.70
   5  13   0    7.40    5.70
   5  13   0   12.20    3.60
   5  13   0   -0.20    4.50
  -6 -13   0    0.30    4.40
  -6 -13   0    5.00    6.40
  -6 -13   0    1.50    6.50
  -6 -13   0    7.30    5.50
  -6 -13   0    4.10    5.50
   6  13   0   -1.00    6.10
   6  13   0   11.20    4.20
   6  13   0    3.00    3.70
  -7 -13   0    7.50    5.90
  -7 -13   0   14.40   10.70
  -7 -13   0   22.00    8.30
  -7 -13   0    7.40    6.40
  -7 -13   0   13.90    8.80
   7  13   0   10.90    4.20
   7  13   0    4.10    8.00
  -8 -13   0   17.50    7.10
  -8 -13   0   19.40    7.50
  -8 -13   0   15.40    7.20
  -8 -13   0   14.10    8.10
   8  13   0   12.20    5.50
   8  13   0   15.80    6.30
   8  13   0   20.00    9.00
   7 -14   0   25.80    6.30
   7 -14   0   18.20    5.80
   7 -14   0   28.40   10.70
   7 -14   0   28.40    5.40
   7 -14   0   14.20    4.20
   6 -14   0   20.20    6.80
   6 -14   0   25.10    5.90
   6 -14   0   34.10    6.00
   6 -14   0   25.50    5.70
   6 -14   0   23.00    4.40
   5 -14   0   26.20    6.20
   5 -14   0   20.70    5.60
   5 -14   0   19.10    5.50
   5 -14   0   20.00    4.00
   5 -14   0   15.00    6.80
   4 -14   0    2.40    3.60
   4 -14   0   -0.30    2.10
   4 -14   0    1.10    4.90
   4 -14   0    5.00    4.30
   4 -14   0    6.60    4.00
   3 -14   0    0.80    2.30
   3 -14   0    3.40    3.90
   3 -14   0   10.90    4.80
   3 -14   0    0.40    4.50
   3 -14   0   -0.70    4.00
   2 -14   0    6.80    4.80
   2 -14   0    8.30    4.80
   2 -14   0    1.00    5.30
   2 -14   0    3.80    3.00
   1 -14   0    4.10    4.10
   1 -14   0   -1.80    3.80
   1 -14   0   -2.00    4.20
   1 -14   0    3.10    2.60
   0 -14   0   13.40    5.80
   0 -14   0    6.90    6.70
  -1 -14   0    1.60    4.80
  -1 -14   0   -7.00    5.30
  -1 -14   0   -3.00    2.20
  -2 -14   0    5.40    3.70
  -2 -14   0    9.80    3.70
  -2 -14   0   -3.90    5.10
  -2 -14   0    3.10    5.30
   2  14   0    1.50    3.80
   2  14   0    1.60    4.50
  -3 -14   0    0.60    6.30
  -3 -14   0    8.20    3.80
  -3 -14   0   -2.10    3.20
  -3 -14   0   -1.60    4.80
   3  14   0    2.90    3.70
  -4 -14   0   36.90    6.40
  -4 -14   0   34.70    9.30
  -4 -14   0   20.90    8.20
  -4 -14   0   34.70    6.90
   4  14   0   16.50    6.20
   4  14   0   22.00    7.30
   4  14   0   19.80    5.20
  -5 -14   0   -0.50    5.20
  -5 -14   0   10.70    7.60
  -5 -14   0    8.40    5.10
  -5 -14   0   -3.60    6.50
  -5 -14   0   12.60    8.60
   5  14   0    9.20    4.70
   5  14   0   -5.10   11.60
  -6 -14   0    5.70    5.30
  -6 -14   0    9.50    7.10
  -6 -14   0   16.90    5.90
  -6 -14   0   14.90    7.30
  -6 -14   0    1.20    6.80
   6  14   0    4.70    7.60
   6  14   0    6.20    5.00
   6  14   0   12.30    5.40
  -7 -14   0   -2.20    7.90
  -7 -14   0   20.20    6.90
  -7 -14   0   12.10   13.50
  -7 -14   0   14.30    7.50
  -7 -14   0   -1.10    5.30
   7  14   0   14.10    9.10
   7  14   0   12.70    4.80
   5 -15   0    3.20    3.90
   5 -15   0   -4.30    4.80
   5 -15   0   10.60    4.80
   5 -15   0    1.90    4.00
   4 -15   0    1.10    3.50
   4 -15   0    6.30    4.70
   4 -15   0   -4.40    2.00
   4 -15   0   -4.10    4.60
   3 -15   0   -2.20    3.20
   3 -15   0   -0.60    5.00
   3 -15   0    7.10    4.40
   3 -15   0    0.80    4.10
   2 -15   0    5.50    4.40
   2 -15   0    5.20    5.20
   2 -15   0   -2.90    2.80
   2 -15   0   -1.90    5.40
   1 -15   0   -0.60    5.80
   1 -15   0   -1.50    4.30
   1 -15   0    7.10    4.90
   1 -15   0   -1.20    2.80
   0 -15   0    0.30    4.00
   0 -15   0   -7.20    5.20
   0 -15   0    0.70    5.20
  -1 -15   0    9.70    7.40
  -1 -15   0    0.50    5.70
  -2 -15   0   -5.60    4.40
  -2 -15   0    9.20    2.90
  -2 -15   0   -3.40    5.60
  -3 -15   0   10.80    4.80
  -3 -15   0    3.20    6.30
  -3 -15   0   12.70    5.90
   3  15   0    3.20    4.50
  -4 -15   0   22.40    7.40
  -4 -15   0   22.10    6.10
  -4 -15   0   18.90    8.10
   4  15   0   31.10    8.20
   4  15   0   29.90   11.00
  -5 -15   0   21.40    8.50
  -5 -15   0    4.90    7.00
  -5 -15   0   21.10    6.30
  -5 -15   0    4.00    6.80
   5  15   0   22.10    6.90
   5  15   0   16.70    5.10
   5  15   0    5.20    8.20
   1 -16   0   -3.20    4.50
   1 -16   0    0.90    7.70
   1 -16   0   -6.30    4.00
   0 -16   0    1.30    5.10
   0 -16   0   -4.70    6.30
   0 -16   0    0.30    4.70
  -1 -16   0    7.40    6.50
   4  15  -1    4.10    4.20
   4  15  -1    5.20    6.60
  -4 -15   1    2.60    5.40
  -4 -15   1    8.50    4.60
  -4 -15   1    5.30    7.20
  -4 -15   1    7.70    7.40
  -4 -15   1   -1.50    4.30
   3  15  -1   -0.40    4.00
   3  15  -1  -11.20    6.40
  -3 -15   1    1.50    6.10
  -3 -15   1   -5.20    5.70
  -2 -15   1    6.60    3.00
  -2 -15   1   -0.40    4.90
  -2 -15   1   -5.50    2.50
  -1 -15   1    4.80    5.20
  -1 -15   1    4.50    6.60
   0 -15   1    1.20    6.20
   0 -15   1    3.40    4.60
   0 -15   1    1.40    4.30
   1 -15   1    5.40    6.20
   1 -15   1   11.50    5.20
   1 -15   1   12.20    5.30
   2 -15   1   45.00    7.00
   2 -15   1   26.10    8.80
   2 -15   1   35.80    5.00
   2 -15   1   21.70    5.70
   3 -15   1   11.50    3.80
   3 -15   1    5.90    4.40
   3 -15   1    2.30    4.60
   3 -15   1   -1.00    5.20
   4 -15   1    6.90    4.60
   4 -15   1    1.00    4.40
   4 -15   1    0.00    3.20
   4 -15   1   -2.10    2.30
   4 -15   1    5.20    5.00
   5 -15   1   18.80    5.50
   5 -15   1   28.90    5.90
   5 -15   1   23.90    3.90
   5 -15   1   15.30    6.10
   5 -15   1   25.80    5.40
   6  14  -1   -1.50    3.80
   6  14  -1   18.40    5.80
   6  14  -1  -13.50    6.30
  -6 -14   1    1.90    6.70
  -6 -14   1    0.90    6.70
  -6 -14   1    9.50    6.90
  -6 -14   1    3.60    5.10
  -6 -14   1   17.30    6.50
   5  14  -1   13.00    4.90
   5  14  -1  -10.40    6.20
   5  14  -1    9.90    4.70
  -5 -14   1    9.50    6.50
  -5 -14   1   -1.00    6.70
  -5 -14   1    2.90    4.60
  -5 -14   1    3.20    6.30
   4  14  -1   11.80    4.90
   4  14  -1   23.30    5.90
   4  14  -1    7.80    6.50
  -4 -14   1   14.00    5.20
  -4 -14   1   10.90    6.80
  -4 -14   1   11.50    6.50
  -4 -14   1    4.30    4.50
   3  14  -1   11.60    5.70
   3  14  -1   15.60    4.70
   3  14  -1   19.00    3.60
  -3 -14   1   16.90    4.90
  -3 -14   1   13.30    8.00
  -3 -14   1   17.40    6.60
  -3 -14   1   24.70    5.50
   2  14  -1   -4.20    4.00
  -2 -14   1    0.30    3.10
  -2 -14   1    1.00    5.80
  -2 -14   1    2.00    6.00
  -2 -14   1    6.60    3.70
   1  14  -1   14.30    2.70
  -1 -14   1   12.40    3.10
  -1 -14   1   25.50    6.50
  -1 -14   1    8.70    6.70
   0 -14   1   -3.90    4.90
   0 -14   1   -2.00    4.40
   1 -14   1    2.00    3.80
   1 -14   1    6.10    4.90
   1 -14   1    1.80    3.70
   2 -14   1   28.10    6.10
   2 -14   1   26.00    4.80
   2 -14   1   12.10    6.30
   2 -14   1   18.00    6.00
   3 -14   1   13.70    5.20
   3 -14   1    8.30    4.00
   3 -14   1    3.20    2.60
   3 -14   1    7.20    5.00
   3 -14   1   -0.90    4.60
   4 -14   1    2.20    3.70
   4 -14   1    0.00    2.30
   4 -14   1   -4.60    3.50
   4 -14   1    6.80    4.20
   4 -14   1   -2.70    4.60
   5 -14   1   10.30    4.80
   5 -14   1   10.60    4.50
   5 -14   1    5.80    4.20
   6 -14   1   32.60    7.20
   6 -14   1   23.20    7.00
   6 -14   1   44.70    6.80
   6 -14   1   33.50    6.70
   6 -14   1   30.60    4.80
  -7  14  -1    3.20    8.00
   7 -14   1   15.10    5.00
   7 -14   1    6.10    4.20
   7 -14   1    3.00    4.60
   7 -14   1    2.00    3.00
   7 -14   1   -5.40    4.20
   8  13  -1   -8.60    7.60
   8  13  -1    0.20    3.60
   8  13  -1    9.70    6.10
  -8 -13   1   -0.40    6.30
  -8 -13   1    0.00    6.40
  -8 -13   1    4.10    6.20
  -8 -13   1    9.00    6.40
   7  13  -1   10.10    5.30
   7  13  -1   23.90    8.90
   7  13  -1   16.50    4.70
  -7 -13   1   26.00    7.90
  -7 -13   1   18.30    6.40
  -7 -13   1   21.10    6.70
  -7 -13   1   18.10    8.40
  -7 -13   1    3.60    6.90
   6  13  -1    9.90    4.90
   6  13  -1    5.20    4.30
   6  13  -1    8.80    7.10
  -6 -13   1   25.70    7.60
  -6 -13   1    4.10    6.00
  -6 -13   1    9.80    6.20
  -6 -13   1   14.40    5.70
  -6 -13   1    7.90    4.80
   5  13  -1    6.00    5.80
   5  13  -1    8.80    3.40
   5  13  -1   -5.50    4.10
   5  13  -1    0.50    1.20
  -5 -13   1    8.30    4.90
  -5 -13   1    1.70    5.20
  -5 -13   1    2.80    4.40
  -5 -13   1   -0.90    5.80
  -5 -13   1   12.10    7.10
   4  13  -1    3.40    4.10
   4  13  -1    3.00    5.00
   4  13  -1    9.60    3.30
  -4 -13   1    9.60    4.80
  -4 -13   1   -1.10    4.30
  -4 -13   1    1.20    6.20
  -4 -13   1   -5.20    5.40
   3  13  -1   14.60    4.80
   3  13  -1   14.80    3.40
   3  13  -1   16.00    5.80
  -3 -13   1   11.40    6.20
  -3 -13   1   13.60    4.80
  -3 -13   1   16.50    7.20
  -3 -13   1   13.70    5.30
   2  13  -1    2.70    3.80
   2  13  -1   -0.40    1.10
   2  13  -1   -0.10    3.60
  -2 -13   1   -0.70    3.10
  -2 -13   1    7.20    3.40
  -2 -13   1    4.90    4.70
  -2 -13   1    2.10    6.00
  -1 -13   1   -0.70    2.60
  -1 -13   1    7.50    5.40
  -1 -13   1    5.90    3.00
  -1 -13   1    2.90    4.40
   0 -13   1    3.10    4.70
   0 -13   1   13.00    5.70
   1 -13   1    4.30    2.70
   1 -13   1    5.70    5.10
   1 -13   1   -3.20    4.00
   1 -13   1    2.00    3.90
   2 -13   1   20.30    5.70
   2 -13   1   18.30    4.40
   2 -13   1   26.10    7.20
   2 -13   1   17.00    5.10
   3 -13   1   24.60    6.00
   3 -13   1   19.80    3.60
   3 -13   1   20.80    7.30
   3 -13   1   23.70    5.00
   4 -13   1    2.10    4.60
   4 -13   1   -0.20    4.00
   4 -13   1    2.90    2.50
   4 -13   1   -2.60    4.10
   4 -13   1   -3.80    2.70
  -5  13  -1    1.40    7.40
   5 -13   1    4.80    4.70
   5 -13   1    5.10    2.90
   5 -13   1   10.90    5.70
   5 -13   1    2.90    3.90
   5 -13   1   10.00    5.50
   6 -13   1   46.40    6.00
   6 -13   1   46.50    7.90
   6 -13   1   46.30    6.60
   6 -13   1   51.99    8.50
   6 -13   1   55.09    7.80
  -7  13  -1    0.60    6.90
   7 -13   1    4.00    4.30
   7 -13   1    3.30    3.10
   7 -13   1   13.50    4.00
   7 -13   1    5.30    4.40
   7 -13   1   19.00    5.60
  -8  13  -1    0.30    6.00
   8 -13   1    3.90    4.50
   8 -13   1    4.70    3.20
   8 -13   1    7.50    5.10
   8 -13   1   -3.60    3.90
   8 -13   1    2.00    3.40
  -9  13  -1    0.90    6.50
   9 -13   1    4.30    4.80
   9 -13   1   -1.60    3.00
   9 -13   1   14.40    4.80
   9 -13   1    8.80    3.10
   9  12  -1   19.90    7.30
   9  12  -1    6.20    4.70
   9  12  -1    4.10    4.70
  -9 -12   1   11.60    7.80
  -9 -12   1    4.10    6.20
  -9 -12   1   -1.40    5.60
  -9 -12   1   15.40   11.70
   8  12  -1   -1.00    4.50
  -8 -12   1    0.40    8.00
  -8 -12   1    3.40    6.20
  -8 -12   1   -4.30    5.00
  -8 -12   1    2.40    9.40
   7  12  -1    2.80    4.00
   7  12  -1   12.70    5.00
   7  12  -1    3.90    7.00
  -7 -12   1   10.20    6.90
  -7 -12   1   12.10    5.80
  -7 -12   1    8.50    7.10
  -7 -12   1   12.00    6.70
  -7 -12   1    7.90    6.90
   6  12  -1   -3.90    5.80
   6  12  -1    2.60    4.30
   6  12  -1   -1.10    0.90
  -6 -12   1   -1.80    6.30
  -6 -12   1    2.50    5.60
  -6 -12   1    5.60    5.60
  -6 -12   1    0.40    4.80
  -6 -12   1    7.10    5.90
   5  12  -1   16.80    5.10
   5  12  -1   28.30    7.60
  -5 -12   1   19.50    6.40
  -5 -12   1   18.80    8.40
  -5 -12   1   22.10    6.80
  -5 -12   1   27.90    7.30
  -5 -12   1   27.50    7.30
   4  12  -1   15.80    6.20
   4  12  -1    5.10    4.10
   4  12  -1    5.70    2.30
  -4 -12   1    8.20    4.90
  -4 -12   1    8.90    5.60
  -4 -12   1   16.00    7.40
  -4 -12   1    9.00    5.10
   3  12  -1   51.69    7.40
   3  12  -1   62.29    8.10
  -3 -12   1   54.09    9.70
  -3 -12   1   43.10    9.90
  -3 -12   1   53.89    9.70
  -3 -12   1   63.59    8.00
   2  12  -1    4.50    4.20
   2  12  -1   12.90    4.20
   2  12  -1   10.60    2.10
  -2 -12   1   10.40    3.90
  -2 -12   1    6.90    3.90
  -2 -12   1    6.50    5.50
  -2 -12   1    5.20    6.50
   1  12  -1   12.80    3.90
   1  12  -1    1.90    3.70
  -1 -12   1    1.70    3.80
  -1 -12   1    7.70    3.50
  -1 -12   1   -0.40    5.10
  -1 -12   1    4.80    3.00
   0 -12   1   20.00    2.90
   0 -12   1   12.30    5.70
   0 -12   1   14.70    5.60
   1 -12   1    6.00    4.30
   1 -12   1    3.30    4.10
   1 -12   1    1.30    5.00
   1 -12   1    4.20    2.90
   2 -12   1   61.49    5.50
   2 -12   1   39.70   13.40
   2 -12   1   61.89    7.20
   2 -12   1   75.59    8.30
   2 -12   1   70.79    7.40
   3 -12   1   32.50    4.30
   3 -12   1   37.10    6.40
   3 -12   1   34.50    6.30
   3 -12   1   32.80    5.70
   3 -12   1   32.50    8.20
  -4  12  -1   -1.20    7.70
   4 -12   1    7.80    4.60
   4 -12   1    4.70    2.80
   4 -12   1    2.80    4.30
   4 -12   1    9.40    4.70
   4 -12   1    7.90    4.00
  -5  12  -1   14.10    7.00
   5 -12   1    7.10    4.70
   5 -12   1    5.80    4.90
   5 -12   1   10.60    4.20
   5 -12   1    0.50    2.80
   5 -12   1    7.90    4.00
  -6  12  -1    1.10    6.10
   6 -12   1    2.80    3.80
   6 -12   1   -1.90    3.60
   6 -12   1    0.60    3.20
   6 -12   1    3.00    3.20
   6 -12   1    3.70    4.30
  -7  12  -1    8.50    6.80
   7 -12   1    5.80    4.70
   7 -12   1    2.10    3.90
   7 -12   1    2.00    4.10
   7 -12   1   -1.90    3.00
   7 -12   1    8.70    3.60
  -8  12  -1   -8.60    5.30
   8 -12   1    5.00    3.20
   8 -12   1    3.20    4.00
   8 -12   1   -0.30    3.00
   8 -12   1   -2.60    3.00
   8 -12   1   -4.00    3.50
  -9  12  -1    7.30    6.70
   9 -12   1   17.60    5.60
   9 -12   1   15.80    4.80
   9 -12   1   25.90    4.50
 -10  12  -1   65.99    9.90
  10 -12   1   89.09    9.70
  10 -12   1   80.69    7.00
  10 -12   1   71.09   11.10
  10  11  -1   25.30    9.10
  10  11  -1   33.60    7.60
 -10 -11   1   35.90   10.00
 -10 -11   1   28.90    7.60
 -10 -11   1   38.50   10.80
 -10 -11   1   24.20    8.20
 -10 -11   1   20.40    8.90
   9  11  -1    2.00    4.20
   9  11  -1    2.30    4.70
   9  11  -1   -1.70    7.30
  -9 -11   1    7.10    6.10
  -9 -11   1   14.10    9.30
  -9 -11   1    7.80    7.10
  -9 -11   1    8.60    7.50
  -9 -11   1    5.30    6.30
   8  11  -1    3.10    6.10
   8  11  -1    2.10    4.10
   8  11  -1    6.00    7.00
  -8 -11   1    0.60    6.30
  -8 -11   1    1.20    6.10
  -8 -11   1   -4.30    5.70
  -8 -11   1   -3.00    5.70
  -8 -11   1    2.60    6.00
   7  11  -1    6.30    6.40
   7  11  -1    3.50    3.50
   7  11  -1    4.90    4.70
  -7 -11   1   17.90    6.90
  -7 -11   1    3.70    6.20
  -7 -11   1   11.90    6.00
  -7 -11   1   14.70    6.50
  -7 -11   1    9.00    5.90
   6  11  -1   27.00    7.30
   6  11  -1   17.40    5.90
  -6 -11   1   17.50    7.20
  -6 -11   1   24.10    7.60
  -6 -11   1   22.70    6.90
  -6 -11   1   12.80    6.60
  -6 -11   1   18.80    6.90
   5  11  -1   -0.70    0.80
   5  11  -1    1.40    4.10
   5  11  -1   -2.50    4.00
  -5 -11   1    6.50    5.50
  -5 -11   1    1.60    4.50
  -5 -11   1   -0.80    4.90
  -5 -11   1    2.70    5.10
  -5 -11   1    9.10    6.20
   4  11  -1   57.19    8.40
   4  11  -1   39.40    6.10
  -4 -11   1   37.00    7.70
  -4 -11   1   38.10    8.50
  -4 -11   1   55.19    8.20
  -4 -11   1   51.99    8.20
   3  11  -1   18.90    5.50
   3  11  -1   39.20    6.60
  -3 -11   1   17.30    5.80
  -3 -11   1   24.90    5.90
  -3 -11   1   27.30    6.40
  -3 -11   1   24.10    8.30
   2  11  -1   39.20    6.10
   2  11  -1   51.79    9.00
  -2 -11   1   55.89   11.10
  -2 -11   1   53.99    7.50
  -2 -11   1   69.59    8.90
  -2 -11   1   52.29    9.00
   1  11  -1   48.50    6.30
   1  11  -1   51.59    5.90
  -1 -11   1   53.59    5.40
  -1 -11   1   50.39   10.30
  -1 -11   1   49.70    7.70
   0  11  -1   18.40    2.20
   0 -11   1   19.10    3.50
   0 -11   1   22.80    5.50
   0 -11   1   16.90    3.40
   0 -11   1   15.80    6.50
   0 -11   1   20.60    3.10
   1 -11   1    7.40    5.30
   1 -11   1    4.80    2.90
   1 -11   1    3.30    4.50
   2 -11   1    1.80    4.60
   2 -11   1    2.30    2.20
   2 -11   1   -1.70    3.70
   2 -11   1    2.70    3.10
   2 -11   1    1.20    3.80
   3 -11   1  106.79    8.60
   3 -11   1   95.49    9.00
   3 -11   1  116.39   12.30
   3 -11   1   94.89    7.20
   3 -11   1   98.99    9.00
   4 -11   1   72.29    8.40
   4 -11   1   73.89    6.50
   4 -11   1   71.59    9.90
   4 -11   1   63.59    7.30
   4 -11   1   71.49    7.60
  -5  11  -1    4.10    6.00
   5 -11   1   12.10    3.80
   5 -11   1   14.80    5.30
   5 -11   1    9.40    4.10
   5 -11   1   16.90    5.00
   5 -11   1   12.40    4.30
  -6  11  -1    3.00    6.40
   6 -11   1    2.80    4.00
   6 -11   1   12.80    4.70
   6 -11   1    3.70    3.50
   6 -11   1    7.10    3.60
   6 -11   1    4.80    5.00
  -7  11  -1    4.30    6.70
   7 -11   1   -0.10    3.70
   7 -11   1    4.40    4.30
   7 -11   1    8.60    3.60
   7 -11   1    5.20    4.80
   7 -11   1    5.10    3.50
  -8  11  -1    5.90    6.60
   8 -11   1    0.10    3.00
   8 -11   1    0.70    3.60
   8 -11   1   -3.50    3.10
   8 -11   1    3.20    2.90
   8 -11   1    4.10    4.50
   9 -11   1   41.80    5.70
   9 -11   1   71.49   10.20
   9 -11   1   54.69    7.70
   9 -11   1   73.69    6.50
   9 -11   1   62.09    9.70
 -10  11  -1   77.99   10.40
  10 -11   1   63.59   10.60
  10 -11   1   52.29    5.50
  10 -11   1   47.40    7.00
  10 -11   1   51.39    6.60
 -11  11  -1   11.40    6.60
  11 -11   1    4.10    2.80
  11 -11   1    5.20    4.10
  11 -11   1    0.10    4.00
  11 -11   1   13.10    5.60
  11 -11   1    3.60    5.30
  11  10  -1   -1.30    7.90
  11  10  -1    1.40    5.10
  11  10  -1    2.40    4.60
 -11 -10   1   -4.20    5.40
 -11 -10   1    1.40    7.40
 -11 -10   1    1.60    6.70
 -11 -10   1   27.70   13.90
 -11 -10   1    9.60    6.00
  10  10  -1    4.60    7.30
  10  10  -1   -4.10    4.10
  10  10  -1    6.00    4.60
 -10 -10   1   12.20    7.40
 -10 -10   1   -0.20    7.00
 -10 -10   1   10.90    7.70
 -10 -10   1    0.80    6.80
 -10 -10   1   10.10    7.50
   9  10  -1   -1.20    6.20
   9  10  -1    0.90    4.10
   9  10  -1    5.00    4.10
  -9 -10   1    3.50    5.90
  -9 -10   1   10.00    6.70
  -9 -10   1    9.00    5.50
  -9 -10   1    4.70    6.90
  -9 -10   1   10.20    6.70
   8  10  -1    4.90    3.80
   8  10  -1   14.10    7.30
   8  10  -1   -0.80    3.20
  -8 -10   1    7.50    6.80
  -8 -10   1    9.20    7.60
  -8 -10   1   10.80    6.20
  -8 -10   1    8.70    7.00
  -8 -10   1    4.10    6.30
   7  10  -1   77.29   10.50
   7  10  -1   93.29   11.80
  -7 -10   1   82.79   12.40
  -7 -10   1   72.29   12.70
  -7 -10   1   89.49   12.00
  -7 -10   1   88.19   11.70
  -7 -10   1  100.59   11.40
   6  10  -1   58.09    7.70
   6  10  -1   76.19   10.90
  -6 -10   1   83.19   12.80
  -6 -10   1   66.69   10.60
  -6 -10   1   71.39   11.20
  -6 -10   1   83.09   10.40
  -6 -10   1   76.29   11.00
   5  10  -1    5.00    4.90
   5  10  -1   15.40    5.40
  -5 -10   1   16.60    6.40
  -5 -10   1   11.20    6.20
  -5 -10   1   14.20    5.70
  -5 -10   1   11.80    6.40
  -5 -10   1   16.10    5.50
   4  10  -1   53.99    8.20
   4  10  -1   35.10    7.80
  -4 -10   1   60.19    8.00
  -4 -10   1   47.50   10.30
  -4 -10   1   50.59    8.70
  -4 -10   1   48.70    8.30
   3  10  -1   12.50    5.00
   3  10  -1    5.10    1.90
   3  10  -1    2.80    1.80
   3  10  -1   -1.40    3.60
  -3 -10   1    1.60    4.70
  -3 -10   1    8.90    5.80
  -3 -10   1    4.80    4.10
  -3 -10   1    7.40    5.50
   2  10  -1   26.60    3.50
   2  10  -1   22.60    4.80
   2  10  -1   27.60    5.10
  -2 -10   1   27.50    6.50
  -2 -10   1   30.00    6.00
  -2 -10   1   19.90    5.90
  -2 -10   1   32.20    5.40
   1  10  -1   52.79    6.90
   1  10  -1   41.60    4.80
   1  10  -1   45.40    5.50
  -1 -10   1   37.30    7.00
  -1 -10   1   44.00    5.30
  -1 -10   1   50.39    6.40
  -1 -10   1   39.40    8.10
   0  10  -1   -3.20    2.80
   0  10  -1    7.40    3.70
   0 -10   1    1.10    4.00
   0 -10   1    0.60    4.00
   0 -10   1    0.40    4.20
   0 -10   1    0.40    2.20
   0 -10   1   -0.20    2.60
   1 -10   1   -2.20    2.40
   1 -10   1    0.90    4.00
   1 -10   1    0.20    1.70
   1 -10   1   -1.40    3.20
   2 -10   1   97.69   11.10
   2 -10   1   76.39    5.80
   2 -10   1   80.79    7.40
   2 -10   1   94.69   12.60
   2 -10   1   76.79    7.10
   2 -10   1   82.79    8.00
  -3  10  -1    4.40    6.10
   3 -10   1   -1.20    2.00
   3 -10   1    1.00    3.20
   3 -10   1    4.50    3.60
   3 -10   1   -1.00    3.50
   3 -10   1    3.00    3.20
   4 -10   1    2.80    3.90
   4 -10   1    9.70    4.50
   4 -10   1    0.30    2.40
   4 -10   1    3.30    3.30
   4 -10   1    4.50    4.10
  -5  10  -1    5.80    6.40
   5 -10   1   15.30    3.70
   5 -10   1    3.90    3.40
   5 -10   1    3.60    4.00
   5 -10   1    5.80    4.10
   5 -10   1    2.60    3.80
  -6  10  -1   63.29    9.40
   6 -10   1   44.40    5.60
   6 -10   1   35.20    6.40
   6 -10   1   31.20    4.90
   6 -10   1   38.80    7.10
   6 -10   1   35.50    6.30
  -7  10  -1   44.60    8.50
   7 -10   1   33.80    5.50
   7 -10   1   39.30    5.30
   7 -10   1   43.30    6.90
   7 -10   1   32.10    6.50
   7 -10   1   36.70    5.70
  -8  10  -1   22.00    7.20
   8 -10   1   11.50    3.80
   8 -10   1   13.50    4.30
   8 -10   1   26.90    6.50
   8 -10   1   21.90    4.10
   8 -10   1   15.60    5.50
  -9  10  -1   24.30    7.10
   9 -10   1   12.10    4.90
   9 -10   1   17.80    5.60
   9 -10   1   11.80    4.30
   9 -10   1   20.30    4.00
 -10  10  -1    2.50    6.40
  10 -10   1    5.20    2.80
  10 -10   1   -0.40    4.10
  10 -10   1   -1.50    3.50
  10 -10   1    3.40    3.70
  10 -10   1    7.30    5.20
 -11  10  -1   13.10    6.30
  11 -10   1   25.10    5.80
  11 -10   1   10.10    3.00
  11 -10   1   17.00    3.60
  11 -10   1   14.20    3.00
  11 -10   1    7.90    4.50
  11 -10   1   11.70    5.70
 -12  10  -1    0.40    2.30
 -12  10  -1    4.10    6.20
  12 -10   1    4.50    5.80
  12 -10   1   -2.30    3.80
  12 -10   1   13.40    4.80
  12 -10   1    7.50    4.70
  12 -10   1    1.90    2.60
  12   9  -1    1.80    4.90
  12   9  -1    3.40    9.50
  12   9  -1    3.50    5.00
 -12  -9   1   19.80   11.20
 -12  -9   1    1.70    5.70
 -12  -9   1    8.60    8.10
 -12  -9   1   11.30    9.20
 -12  -9   1   18.30    6.70
  11   9  -1   -0.80    6.90
  11   9  -1    7.70    5.00
  11   9  -1    6.20    5.70
 -11  -9   1    2.80    6.20
 -11  -9   1    6.70    7.60
 -11  -9   1    2.70    7.50
 -11  -9   1    2.90    6.40
 -11  -9   1    1.30    7.10
  10   9  -1   10.40    8.20
  10   9  -1    7.90    5.70
  10   9  -1    1.80    3.80
 -10  -9   1    3.50    5.90
 -10  -9   1   25.20    7.70
 -10  -9   1   13.60    8.50
 -10  -9   1   11.80    6.10
 -10  -9   1   14.90    7.70
   9   9  -1   34.50    7.70
   9   9  -1   55.99   10.80
  -9  -9   1   34.00    8.00
  -9  -9   1   43.80   10.30
  -9  -9   1   45.00   10.00
  -9  -9   1   40.90    9.80
  -9  -9   1   42.80   10.40
   8   9  -1    4.40    3.70
   8   9  -1    2.00    5.40
   8   9  -1    0.30    4.80
  -8  -9   1    0.90    5.90
  -8  -9   1    5.30    6.40
  -8  -9   1    7.00    6.20
  -8  -9   1   -2.50    5.30
  -8  -9   1   -3.60    5.50
   7   9  -1  165.68   14.50
   7   9  -1  134.79   12.00
  -7  -9   1  147.59   13.80
  -7  -9   1  155.88   14.30
  -7  -9   1  159.98   17.20
  -7  -9   1  149.88   13.90
  -7  -9   1  161.38   14.70
   6   9  -1   59.19    8.80
   6   9  -1   76.49   10.70
  -6  -9   1   63.19    8.90
  -6  -9   1   59.29   10.20
  -6  -9   1   72.89    9.80
  -6  -9   1   75.69   10.00
  -6  -9   1   55.69   10.70
   5   9  -1  145.99   12.70
  -5  -9   1  131.39   12.40
  -5  -9   1  136.89   12.40
  -5  -9   1  148.49   12.10
  -5  -9   1  138.89   12.90
  -5  -9   1  171.08   16.50
   4   9  -1    4.00    4.50
   4   9  -1    7.50    4.30
   4   9  -1   10.80    2.30
  -4  -9   1    6.40    5.50
  -4  -9   1   11.30    4.80
  -4  -9   1    8.60    5.10
  -4  -9   1   11.40    4.40
   3   9  -1   -2.70    3.60
   3   9  -1   -0.90    3.10
   3   9  -1    1.20    1.70
   3   9  -1    0.10    3.40
  -3  -9   1    0.80    3.50
  -3  -9   1    0.80    4.00
  -3  -9   1   -4.10    3.80
  -3  -9   1    6.80    3.90
  -3  -9   1    8.10    4.90
   2   9  -1    2.50    1.70
   2   9  -1   -1.40    2.90
   2   9  -1   -1.40    3.80
   2   9  -1   -1.70    2.80
  -2  -9   1    4.20    4.70
  -2  -9   1    2.60    3.50
  -2  -9   1    5.20    3.80
  -2  -9   1    1.10    3.30
  -2  -9   1   -6.50    3.50
   1   9  -1   -1.40    2.60
   1   9  -1    0.10    1.80
   1   9  -1    0.30    3.10
   1   9  -1    2.80    2.80
  -1  -9   1    2.30    2.60
  -1  -9   1    1.20    3.50
  -1  -9   1    0.10    2.90
  -1  -9   1    1.10    3.00
  -1  -9   1   -1.10    3.90
   0   9  -1   33.70    3.80
   0   9  -1   47.80    6.90
   0   9  -1   30.20    3.80
   0   9  -1   24.40    3.80
   0  -9   1   30.80    5.10
   0  -9   1   20.00    5.20
   0  -9   1   35.70    4.20
   0  -9   1   29.10    3.50
   0  -9   1   26.20    5.40
   0  -9   1   33.30    3.80
   1  -9   1    2.10    4.20
   1  -9   1   -1.10    3.70
   1  -9   1    3.40    1.70
   1  -9   1   10.10    4.00
   1  -9   1    1.90    2.40
  -2   9  -1    2.00    5.20
   2  -9   1   -1.70    2.30
   2  -9   1    0.00    4.00
   2  -9   1    2.50    3.10
   2  -9   1   -0.40    1.60
   2  -9   1   -3.00    3.20
   2  -9   1    1.00    2.80
  -3   9  -1   47.00    7.70
   3  -9   1   57.49    5.30
   3  -9   1   61.99    6.70
   3  -9   1   72.49    8.70
   3  -9   1   63.89    8.80
   3  -9   1   63.69    6.20
   3  -9   1   50.69    6.00
  -4   9  -1   33.90    7.10
   4  -9   1   30.50    4.40
   4  -9   1   25.00    5.50
   4  -9   1   29.30    6.80
   4  -9   1   28.80    4.90
   4  -9   1   24.60    4.80
   4  -9   1   37.70    5.70
  -5   9  -1   17.80    6.10
   5  -9   1   17.80    6.10
   5  -9   1   10.80    3.50
   5  -9   1   10.80    3.40
   5  -9   1   17.30    4.60
   5  -9   1    7.70    4.10
   5  -9   1    7.70    4.00
  -6   9  -1   -2.30    4.90
   6  -9   1    9.80    6.70
   6  -9   1    7.60    3.30
   6  -9   1    7.40    4.20
   6  -9   1    3.60    3.40
   6  -9   1    2.40    3.10
   6  -9   1    5.50    3.60
  -7   9  -1   -1.20    6.60
   7  -9   1    4.50    3.20
   7  -9   1    6.50    3.20
   7  -9   1    1.60    4.30
   7  -9   1    4.70    3.80
   7  -9   1    4.70    4.60
  -8   9  -1    1.10    6.00
   8  -9   1    8.20    4.80
   8  -9   1    8.40    3.20
   8  -9   1    7.90    5.00
   8  -9   1    4.00    3.00
  -9   9  -1    8.90    4.70
  -9   9  -1   -4.50    5.00
  -9   9  -1    2.80    2.90
   9  -9   1    8.90    4.90
   9  -9   1    9.10    2.80
   9  -9   1   13.40    6.50
 -10   9  -1   -2.80    3.60
 -10   9  -1   -8.90    3.20
 -10   9  -1   -1.50    5.40
  10  -9   1    5.30    3.10
  10  -9   1   -0.90    3.60
  10  -9   1   10.80    4.90
  10  -9   1   -1.70    3.30
 -11   9  -1   50.19    8.70
 -11   9  -1   43.90    5.80
  11  -9   1   36.30    8.30
  11  -9   1   45.90    8.20
  11  -9   1   51.49    7.00
  11  -9   1   45.90    6.00
 -12   9  -1   25.40    4.50
 -12   9  -1   11.80    5.00
 -12   9  -1   22.90    6.80
  12  -9   1   28.20    7.80
  12  -9   1   15.40    5.00
  12  -9   1   12.90    4.70
  12  -9   1   15.90    7.20
  12  -9   1   31.20    6.20
  12   8  -1   -3.00    1.50
  12   8  -1    2.20    6.70
  12   8  -1   -5.20    6.50
 -12  -8   1   -2.40    6.90
 -12  -8   1   -2.10    7.00
 -12  -8   1    8.40    6.70
 -12  -8   1    6.80    5.70
  11   8  -1   34.70   10.00
  11   8  -1   32.80    8.00
  11   8  -1   26.60    6.10
 -11  -8   1   42.40    9.20
 -11  -8   1   44.40   10.40
 -11  -8   1   45.50   11.00
 -11  -8   1   36.40    9.40
 -11  -8   1   41.60    8.80
  10   8  -1    0.20    4.70
  10   8  -1    9.00    7.20
  10   8  -1    4.20    5.20
 -10  -8   1   13.30    6.70
 -10  -8   1    4.90    5.60
 -10  -8   1    1.60    5.00
 -10  -8   1    3.50    7.20
 -10  -8   1    7.80    6.90
   9   8  -1   23.60    8.40
   9   8  -1   47.30    9.80
   9   8  -1   65.39   10.10
  -9  -8   1   42.30    8.50
  -9  -8   1   33.80    8.00
  -9  -8   1   67.19   11.20
  -9  -8   1   46.30   10.20
  -9  -8   1   59.19   10.50
   8   8  -1   68.89    9.00
   8   8  -1   71.89   12.30
   8   8  -1   65.29   10.70
  -8  -8   1   80.29   11.70
  -8  -8   1   64.09   11.10
  -8  -8   1   62.49   11.30
  -8  -8   1   86.09   10.70
  -8  -8   1   77.19   10.60
   7   8  -1   68.29   14.00
   7   8  -1   43.80    8.00
   7   8  -1   51.99   10.00
  -7  -8   1   54.89    9.20
  -7  -8   1   61.29   10.30
  -7  -8   1   67.69   10.50
  -7  -8   1   48.10    8.40
   6   8  -1    8.10    4.70
   6   8  -1    5.00    5.70
   6   8  -1   -5.20    3.60
  -6  -8   1   -1.90    4.60
  -6  -8   1    3.40    5.20
  -6  -8   1    0.90    5.30
   5   8  -1  171.18   13.70
   5   8  -1  151.38   11.30
   5   8  -1  158.38   12.60
  -5  -8   1  153.88   12.50
  -5  -8   1  154.28   13.20
  -5  -8   1  167.88   13.00
  -5  -8   1  133.19   12.10
   4   8  -1   73.59    8.40
   4   8  -1   80.49    7.80
  -4  -8   1   77.29    8.30
  -4  -8   1   81.39    9.00
  -4  -8   1   86.09    8.90
  -4  -8   1   83.79    8.90
   3   8  -1    2.90    4.10
   3   8  -1    4.20    1.70
   3   8  -1    1.00    3.30
   3   8  -1    4.20    3.20
  -3  -8   1    5.80    3.70
  -3  -8   1    3.00    3.60
  -3  -8   1   -1.80    3.30
  -3  -8   1    9.30    5.10
   2   8  -1   41.00    6.20
   2   8  -1   27.60    4.90
   2   8  -1   29.20    3.20
   2   8  -1   30.90    5.20
  -2  -8   1   38.80    5.80
  -2  -8   1   27.50    6.80
  -2  -8   1   32.00    5.20
  -2  -8   1   27.60    5.50
   1   8  -1    0.20    2.40
   1   8  -1   -4.70    2.90
   1   8  -1    1.30    2.40
   1   8  -1   -0.40    1.80
  -1  -8   1   -2.30    2.90
  -1  -8   1    1.30    2.50
  -1  -8   1    2.20    3.70
  -1  -8   1   -1.70    2.70
  -1  -8   1   -1.90    3.30
   0   8  -1   35.30    4.40
   0   8  -1   38.60    3.90
   0   8  -1   43.80    5.00
   0   8  -1   41.30    5.20
   0  -8   1   38.80    6.20
   0  -8   1   42.50    6.30
   0  -8   1   36.50    4.40
   0  -8   1   40.10    4.10
   0  -8   1   40.30    7.40
   0  -8   1   35.10    4.00
  -1   8  -1   59.89    7.90
   1  -8   1   45.50    5.90
   1  -8   1   56.89    6.90
   1  -8   1   40.20    4.60
   1  -8   1   27.00    5.60
   1  -8   1   36.00    3.60
  -2   8  -1    5.00    4.70
   2  -8   1    0.90    1.70
   2  -8   1    0.80    3.10
   2  -8   1   -1.90    2.60
   2  -8   1    1.10    2.60
   2  -8   1    3.70    2.50
   2  -8   1    2.70    3.40
  -3   8  -1   91.09    9.50
   3  -8   1  108.59    7.40
   3  -8   1  103.99    9.90
   3  -8   1  111.69    9.20
   3  -8   1  103.59    8.30
   3  -8   1  113.19    7.60
   3  -8   1  112.89    7.40
  -4   8  -1  121.59    9.90
   4  -8   1  105.19    7.50
   4  -8   1  116.69    8.10
   4  -8   1  107.39    9.70
   4  -8   1  109.79    7.90
   4  -8   1  116.09    9.20
   4  -8   1  110.79    9.80
  -5   8  -1   -1.20    4.30
   5  -8   1    2.30    2.60
   5  -8   1   -0.50    2.90
   5  -8   1   -2.80    3.10
   5  -8   1    0.60    4.60
   5  -8   1    0.90    2.60
   5  -8   1    0.60    2.70
  -6   8  -1   -3.70    4.70
   6  -8   1    2.50    2.90
   6  -8   1    0.30    3.70
   6  -8   1    1.00    2.90
   6  -8   1    0.10    3.40
   6  -8   1   -0.50    2.30
  -7   8  -1   39.40    7.40
  -7   8  -1   48.00    6.40
   7  -8   1   36.90    4.70
   7  -8   1   34.10    4.00
   7  -8   1   31.20    6.80
   7  -8   1   50.39    7.70
  -8   8  -1  101.49    6.90
  -8   8  -1  103.89    8.60
  -8   8  -1  103.09   10.70
   8  -8   1  109.49    9.90
   8  -8   1   79.09   10.10
   8  -8   1  107.49   10.90
   8  -8   1   96.39    6.80
  -9   8  -1   18.50    9.10
  -9   8  -1   29.40    4.90
  -9   8  -1   30.50    5.70
   9  -8   1   28.40    5.00
   9  -8   1   28.30    5.40
   9  -8   1   29.00    4.80
   9  -8   1   30.50    7.00
   9  -8   1   25.70    6.70
 -10   8  -1    2.10    4.10
 -10   8  -1   -3.60    5.50
 -10   8  -1   -1.20    7.50
  10  -8   1    0.80    4.00
  10  -8   1    3.80    3.50
  10  -8   1   -0.80    3.20
  10  -8   1   10.70    5.40
  10  -8   1    0.40    4.50
 -11   8  -1   -4.80    4.10
 -11   8  -1    4.70    6.40
 -11   8  -1   -0.70    4.20
  11  -8   1   -2.80    3.60
  11  -8   1    1.40    3.60
  11  -8   1    8.60    4.60
  11  -8   1   -7.90    3.10
  11  -8   1   -1.60    3.60
 -12   8  -1   24.30    6.60
 -12   8  -1   23.50    6.10
 -12   8  -1   26.30    8.00
 -12   8  -1   19.90    4.30
  12  -8   1   28.80    5.50
  12  -8   1   19.30    6.30
  12  -8   1   37.00    7.80
  12  -8   1   34.80    6.50
  12  -8   1   21.80    5.60
 -13   8  -1    2.20    6.20
 -13   8  -1   -0.90    3.80
  13  -8   1    3.40    4.80
  13  -8   1    3.70    4.60
  13  -8   1   -2.60    3.90
  13  -8   1   -4.60    3.90
  13  -8   1    7.90    4.50
  13   7  -1   11.60    8.60
  13   7  -1   -0.80    3.20
  13   7  -1    4.70    7.30
  13   7  -1    5.20    4.50
 -13  -7   1   -0.40    6.70
 -13  -7   1   -0.20    6.50
 -13  -7   1    7.80    8.00
 -13  -7   1   -4.10    4.70
 -13  -7   1   15.50    6.30
  12   7  -1    3.70    6.10
  12   7  -1    3.20    3.00
  12   7  -1    6.60    8.80
  12   7  -1   12.20    5.60
 -12  -7   1    2.70    6.50
 -12  -7   1    3.50    5.20
 -12  -7   1   -1.40    5.40
 -12  -7   1    6.90    8.40
 -12  -7   1    7.50    6.10
  11   7  -1   44.20    7.20
  11   7  -1   72.59   12.00
  11   7  -1   81.89   14.00
  11   7  -1   64.79    6.60
 -11  -7   1   80.99   13.40
 -11  -7   1   61.99   10.50
 -11  -7   1   47.30   10.40
 -11  -7   1   38.80    8.10
 -11  -7   1   60.69   11.40
  10   7  -1   21.50    6.10
  10   7  -1   18.60    8.00
  10   7  -1   20.90    4.10
  10   7  -1   24.90    8.50
 -10  -7   1   17.40    6.40
 -10  -7   1   26.40    9.20
 -10  -7   1   23.50    9.00
 -10  -7   1   19.00    7.70
 -10  -7   1   21.00    7.10
   9   7  -1   -4.50    3.40
   9   7  -1   -1.10    6.50
   9   7  -1   -0.20    5.80
   9   7  -1   -0.20    2.30
  -9  -7   1   -4.30    4.20
  -9  -7   1    0.00    4.70
  -9  -7   1   -4.20    5.60
  -9  -7   1    0.40    5.90
   8   7  -1  116.39    7.60
   8   7  -1  120.49   12.90
   8   7  -1  101.09   10.40
   8   7  -1  108.49   13.00
  -8  -7   1  108.59   13.80
  -8  -7   1  133.89   13.20
  -8  -7   1  113.89   12.20
   7   7  -1   72.19   10.30
   7   7  -1   82.09   11.60
   7   7  -1   74.89    5.30
  -7  -7   1   86.99   14.20
  -7  -7   1   68.39   10.10
  -7  -7   1   45.40   10.30
  -7  -7   1   68.69   10.60
   6   7  -1   -0.40    3.40
   6   7  -1    1.90    1.40
   6   7  -1    1.00    4.50
   6   7  -1    2.40    4.60
  -6  -7   1   -1.50    4.40
  -6  -7   1    2.90    4.90
  -6  -7   1    7.70    4.80
  -6  -7   1    0.60    4.50
   5   7  -1   63.99    7.80
   5   7  -1   70.39    9.10
   5   7  -1   72.29    8.40
  -5  -7   1   64.89    8.10
  -5  -7   1   73.69    8.90
  -5  -7   1   60.19    8.30
  -5  -7   1   70.79    8.50
   4   7  -1  168.48   12.40
   4   7  -1  155.78   10.90
   4   7  -1  150.88   11.60
  -4  -7   1  168.08   12.00
  -4  -7   1  164.08   11.90
  -4  -7   1  175.58   12.60
  -4  -7   1  166.88   12.00
   3   7  -1    3.10    1.60
   3   7  -1   -0.60    2.60
   3   7  -1    1.10    2.90
  -3  -7   1    1.00    3.60
  -3  -7   1    3.90    4.20
  -3  -7   1    5.00    3.80
  -3  -7   1    7.10    3.80
   2   7  -1  157.48    8.30
   2   7  -1  143.09    9.60
   2   7  -1  156.98    9.70
   2   7  -1  128.39   10.10
  -2  -7   1  126.39   10.20
  -2  -7   1  135.19   10.10
  -2  -7   1  140.19    9.70
  -2  -7   1  147.69   10.30
   1   7  -1   78.09    5.00
   1   7  -1   61.69    6.60
   1   7  -1   70.39    6.20
   1   7  -1   75.49    6.40
  -1  -7   1   70.29    6.60
  -1  -7   1   76.39    7.20
  -1  -7   1   65.89    6.00
   0   7  -1    0.70    2.60
   0   7  -1    0.40    2.00
   0   7  -1    0.60    2.90
   0   7  -1    0.60    1.90
   0  -7   1    1.00    3.70
   0  -7   1    0.10    1.50
   0  -7   1    0.40    2.10
   0  -7   1   -1.60    3.50
   0  -7   1    1.00    2.60
   0  -7   1    1.50    1.90
   0  -7   1   -1.50    2.90
  -1   7  -1   -2.30    4.60
   1  -7   1    6.30    1.90
   1  -7   1    9.90    4.30
   1  -7   1    6.20    3.10
   1  -7   1    6.90    4.00
   1  -7   1    6.70    3.00
  -2   7  -1  125.49   10.00
   2  -7   1  127.59    7.40
   2  -7   1  114.39    7.90
   2  -7   1  132.39    9.50
   2  -7   1  116.39    8.30
   2  -7   1  116.09    7.70
   2  -7   1  109.49   10.40
  -3   7  -1  381.46   20.70
   3  -7   1  373.86   21.80
   3  -7   1  427.76   20.90
   3  -7   1  395.56   19.60
   3  -7   1  416.06   19.50
   3  -7   1  389.86   20.90
   3  -7   1  413.56   19.50
  -4   7  -1   62.79    7.40
   4  -7   1   68.09    5.30
   4  -7   1   58.49    6.70
   4  -7   1   61.79    7.40
   4  -7   1   65.89    7.20
   4  -7   1   65.79    5.90
   4  -7   1   59.59    5.90
  -5   7  -1   35.60    6.10
   5  -7   1   41.60    5.50
   5  -7   1   45.70    6.80
   5  -7   1   40.10    5.50
   5  -7   1   51.89    7.30
  -6   7  -1   33.60    4.00
  -6   7  -1   32.50    4.80
  -6   7  -1   39.50    6.30
  -6   7  -1   32.40    3.30
   6  -7   1   41.40    6.10
   6  -7   1   27.20    4.20
   6  -7   1   32.90    3.90
   6  -7   1   29.30    5.10
   6  -7   1   30.80    3.30
  -7   7  -1   10.30    3.20
  -7   7  -1    8.90    5.50
  -7   7  -1   11.40    4.00
  -7   7  -1   10.80    3.80
   7  -7   1   11.50    3.00
   7  -7   1   13.40    4.80
   7  -7   1    7.80    3.40
   7  -7   1   13.90    4.90
   7  -7   1    9.30    2.60
  -8   7  -1  192.18   12.50
  -8   7  -1  213.98   11.90
  -8   7  -1  215.68   14.70
   8  -7   1  204.58   11.80
   8  -7   1  183.38   13.40
   8  -7   1  211.18   22.90
   8  -7   1  199.68   12.40
  -9   7  -1  117.69   11.50
  -9   7  -1  132.99    9.40
  -9   7  -1  117.89    9.50
   9  -7   1  124.69   10.90
   9  -7   1  121.89    9.10
   9  -7   1   98.29   11.30
   9  -7   1  115.99    9.00
   9  -7   1  109.19    9.40
 -10   7  -1    5.80    2.50
 -10   7  -1   11.40    4.90
 -10   7  -1    5.50    5.00
  10  -7   1    9.00    4.70
  10  -7   1   16.90    4.80
  10  -7   1   17.20    7.30
  10  -7   1   11.70    4.90
  10  -7   1   10.80    4.40
 -11   7  -1   97.79   11.40
 -11   7  -1   98.09    9.30
 -11   7  -1   94.29    9.60
  11  -7   1   73.19   10.70
  11  -7   1   74.49    9.00
  11  -7   1   82.59    8.40
  11  -7   1   94.99   10.40
 -12   7  -1    3.30    6.40
 -12   7  -1    3.90    5.30
 -12   7  -1    7.80    4.70
 -12   7  -1    9.70    4.00
  12  -7   1   11.10    5.50
  12  -7   1    2.10    7.10
  12  -7   1    4.30    4.10
  12  -7   1   14.00    5.50
  12  -7   1    3.70    3.90
 -13   7  -1    7.00    6.80
 -13   7  -1    3.10    4.80
 -13   7  -1   19.10    5.40
  13  -7   1    3.70    4.80
  13  -7   1    3.40    3.80
  13  -7   1   -4.50    4.70
  13  -7   1   13.50    6.20
  13  -7   1    7.30    4.90
  13   6  -1    5.30    7.20
  13   6  -1    5.40    3.70
  13   6  -1    4.90    7.20
  13   6  -1   19.10    6.70
 -13  -6   1   11.80    6.30
 -13  -6   1   10.60    7.00
 -13  -6   1   16.20    8.60
 -13  -6   1   14.10    7.00
 -13  -6   1   15.50    6.90
  12   6  -1    7.40    7.80
  12   6  -1    0.30    2.90
  12   6  -1    0.40    4.80
  12   6  -1   -0.10    6.90
 -12  -6   1    1.20    6.60
 -12  -6   1    0.90    6.10
 -12  -6   1    7.50    5.30
 -12  -6   1   -3.80    4.40
 -12  -6   1    1.40    6.20
  11   6  -1   13.70    4.10
  11   6  -1   12.50    5.20
  11   6  -1    9.30    6.80
  11   6  -1    3.50    6.60
 -11  -6   1   15.90    6.50
 -11  -6   1   16.20    7.80
 -11  -6   1   11.90    6.20
 -11  -6   1   26.40    8.40
 -11  -6   1   13.10    6.90
  10   6  -1   18.70   12.60
  10   6  -1   42.90    9.50
  10   6  -1   36.10    5.20
  10   6  -1   18.70    5.90
 -10  -6   1   25.60    8.30
 -10  -6   1   28.50    8.60
 -10  -6   1   32.40    8.70
 -10  -6   1   23.80    7.60
   9   6  -1    7.20    6.60
   9   6  -1   17.60    7.20
   9   6  -1    9.10    3.20
   9   6  -1    7.70    5.60
  -9  -6   1    2.50    6.20
  -9  -6   1   20.50    8.00
  -9  -6   1    1.60    6.00
  -9  -6   1    8.20    5.30
   8   6  -1  137.09   13.40
   8   6  -1  140.89   11.50
   8   6  -1  142.89   13.60
   8   6  -1  118.29    8.40
  -8  -6   1  120.09   14.10
  -8  -6   1  134.79   12.50
  -8  -6   1  138.39   13.50
  -8  -6   1  130.99   13.60
   7   6  -1  249.97   12.70
   7   6  -1  233.68   17.20
   7   6  -1  206.08   16.90
   7   6  -1  223.58   14.90
  -7  -6   1  247.28   17.60
  -7  -6   1  251.37   16.40
  -7  -6   1  234.08   16.20
  -7  -6   1  238.98   17.70
   6   6  -1   -0.60    3.30
   6   6  -1    5.00    5.10
   6   6  -1   -0.30    4.10
   6   6  -1    1.60    1.60
  -6  -6   1    1.70    3.60
  -6  -6   1   -2.30    4.10
  -6  -6   1   -2.40    4.00
  -6  -6   1   -3.30    3.70
   5   6  -1   -0.50    2.70
   5   6  -1    2.10    3.60
   5   6  -1    6.10    4.30
   5   6  -1    5.30    1.40
  -5  -6   1   -0.40    4.10
  -5  -6   1    4.50    4.10
  -5  -6   1    6.00    4.20
  -5  -6   1    1.00    4.20
  -5  -6   1    1.10    1.90
   4   6  -1   -1.60    3.80
   4   6  -1   -2.20    3.70
   4   6  -1   -2.80    3.20
  -4  -6   1   -2.20    3.60
  -4  -6   1   -3.00    3.50
  -4  -6   1   -3.10    3.20
  -4  -6   1   -0.50    3.90
   3   6  -1   14.30    4.50
   3   6  -1    8.40    3.30
  -3  -6   1   10.00    4.60
  -3  -6   1   10.70    4.30
  -3  -6   1    9.10    4.00
   2   6  -1  345.87   18.90
   2   6  -1  354.06   19.40
   2   6  -1  381.06   17.00
   2   6  -1  367.86   18.80
  -2  -6   1  363.26   19.50
  -2  -6   1  363.46   19.10
  -2  -6   1  409.86   19.60
  -2  -6   1  336.77   19.20
   1   6  -1  752.22   32.00
   1   6  -1  709.33   33.40
   1   6  -1  681.03   33.00
  -1  -6   1  727.53   33.10
  -1  -6   1  694.63   33.80
  -1  -6   1  713.13   33.50
  -1  -6   1  730.13   33.80
   0   6  -1    9.90    3.50
   0   6  -1   11.40    2.60
   0   6  -1    7.10    3.40
   0   6  -1   19.30    3.00
   0  -6   1   16.10    3.50
   0  -6   1   15.10    2.60
   0  -6   1   15.90    4.50
   0  -6   1   13.40    3.70
   0  -6   1   15.30    2.90
  -1   6  -1   41.30    6.60
   1  -6   1   44.00    4.00
   1  -6   1   40.90    5.00
   1  -6   1   50.39    5.30
   1  -6   1   49.00    7.30
   1  -6   1   45.00    6.00
  -2   6  -1   13.10    5.40
   2  -6   1    9.50    2.70
   2  -6   1   10.00    2.90
   2  -6   1   12.20    3.50
   2  -6   1    9.30    4.30
   2  -6   1    7.50    3.20
   2  -6   1   15.00    4.90
  -3   6  -1  235.58   14.20
   3  -6   1  252.87   13.00
   3  -6   1  254.17   12.70
   3  -6   1  256.77   15.00
   3  -6   1  261.97   14.30
   3  -6   1  248.88   13.20
   3  -6   1  221.38   14.20
  -4   6  -1    0.80    4.20
   4  -6   1    1.90    4.10
   4  -6   1    2.90    3.10
   4  -6   1   -1.10    2.70
   4  -6   1   -1.20    2.50
  -5   6  -1  217.38   10.60
  -5   6  -1  225.08   11.90
  -5   6  -1  221.48   11.20
  -5   6  -1  213.58   13.20
   5  -6   1  222.78   13.90
   5  -6   1  222.38   10.80
   5  -6   1  194.98   11.00
   5  -6   1  223.18   12.30
   5  -6   1  222.58   12.40
  -6   6  -1  201.28   11.00
  -6   6  -1  212.88   11.80
  -6   6  -1  218.28   13.30
  -6   6  -1  214.58   11.90
   6  -6   1  200.78   11.50
   6  -6   1  203.18   11.00
   6  -6   1  210.98   12.00
   6  -6   1  219.68   12.60
   6  -6   1  199.08   13.70
  -7   6  -1   14.80    4.60
  -7   6  -1   12.00    3.70
  -7   6  -1    6.50    4.90
  -7   6  -1   13.50    3.90
   7  -6   1   13.70    4.90
   7  -6   1   12.00    3.70
   7  -6   1   23.00    5.30
   7  -6   1   13.30    3.90
  -8   6  -1   30.90    5.30
  -8   6  -1   39.10    7.20
  -8   6  -1   39.00    5.60
   8  -6   1   35.70    5.50
   8  -6   1   36.40    5.50
   8  -6   1   29.10    6.40
   8  -6   1   32.60    6.50
   8  -6   1   47.90    6.60
  -9   6  -1   61.09    9.10
  -9   6  -1   67.99   11.60
  -9   6  -1   62.39    7.50
   9  -6   1   72.49    9.70
   9  -6   1   62.99    8.40
   9  -6   1   74.39    7.60
   9  -6   1   57.69    7.20
   9  -6   1   78.09   10.20
 -10   6  -1    1.70    2.20
 -10   6  -1    0.30    4.30
 -10   6  -1   -2.20    5.60
 -10   6  -1   -0.20    4.40
  10  -6   1   -2.80    3.60
  10  -6   1   -0.90    4.60
  10  -6   1    0.00    3.90
  10  -6   1    0.40    3.90
  10  -6   1   -3.50    3.50
 -11   6  -1   98.99   11.20
 -11   6  -1   98.69   10.10
 -11   6  -1   85.49    9.00
  11  -6   1  101.99   10.50
  11  -6   1   87.89    8.50
  11  -6   1   70.39    9.70
  11  -6   1   86.69    9.30
  11  -6   1   87.89    9.60
 -12   6  -1    5.20    5.80
 -12   6  -1    2.50    5.10
 -12   6  -1    2.40    3.40
 -12   6  -1    3.30    5.30
  12  -6   1    6.50    4.70
  12  -6   1   -0.40    3.40
  12  -6   1    4.10    4.20
  12  -6   1    3.70    4.90
  12  -6   1    7.30    4.60
 -13   6  -1    7.50    4.80
 -13   6  -1   17.00    6.90
 -13   6  -1   12.10    6.50
 -13   6  -1   13.10    5.70
  13  -6   1    3.70    5.00
  13  -6   1   15.40    7.20
  13  -6   1   18.70    7.00
  13  -6   1   13.50    5.10
  13  -6   1   13.20    5.80
 -14   6  -1   -7.40    6.00
 -14   6  -1    9.00    6.80
 -14   6  -1   15.90    5.80
 -14   6  -1    6.50    4.90
  14  -6   1   10.00    4.30
  14  -6   1    2.10    6.00
  14  -6   1    7.40    5.40
  14  -6   1   15.30    6.30
  14  -6   1   -1.00    4.30
  14   5  -1    6.20    8.00
  14   5  -1    1.00    7.50
  14   5  -1    9.60    5.50
  14   5  -1    3.80    3.90
 -14  -5   1   11.30    7.00
 -14  -5   1    3.90    7.80
 -14  -5   1    6.10    5.50
 -14  -5   1    6.30    6.90
 -14  -5   1   -4.90    6.80
  13   5  -1   14.90    4.50
  13   5  -1   20.00    9.90
  13   5  -1   21.00    8.00
  13   5  -1   20.00    5.90
 -13  -5   1   31.80    8.40
 -13  -5   1   18.60    9.40
 -13  -5   1    1.80    7.40
 -13  -5   1   16.40    6.50
 -13  -5   1    5.90    6.00
  12   5  -1    0.90    6.60
  12   5  -1   -7.10    5.60
  12   5  -1   -1.10    4.20
  12   5  -1    5.10    7.00
 -12  -5   1    0.80    6.10
 -12  -5   1    4.50    5.00
 -12  -5   1    4.10    9.40
 -12  -5   1   -0.80    6.20
 -12  -5   1   -0.50    4.40
  11   5  -1    5.50    4.80
  11   5  -1   -0.30    6.10
  11   5  -1    3.60    5.50
  11   5  -1    1.50    2.90
 -11  -5   1   10.40    9.30
 -11  -5   1    2.70    5.30
 -11  -5   1    1.40    6.40
 -11  -5   1   -0.30    5.20
  10   5  -1   46.60   10.20
  10   5  -1   34.60    7.20
  10   5  -1   64.89   11.70
  10   5  -1   50.29    6.40
 -10  -5   1   57.09   10.80
 -10  -5   1   44.60    8.10
 -10  -5   1   76.79   11.80
 -10  -5   1   67.09   10.50
   9   5  -1    8.30    4.30
   9   5  -1    1.90    5.80
   9   5  -1   13.70    7.10
   9   5  -1    0.70    2.90
  -9  -5   1    2.50    6.30
  -9  -5   1    5.60    7.80
  -9  -5   1    3.20    6.20
   8   5  -1   96.09   11.80
   8   5  -1  102.09    7.70
   8   5  -1   99.39   11.20
   8   5  -1   90.19    9.20
  -8  -5   1  105.59   10.70
  -8  -5   1  103.39   12.10
  -8  -5   1   94.39   11.40
  -8  -5   1   98.29   10.50
   7   5  -1  144.99    9.20
   7   5  -1  142.89   11.00
   7   5  -1  153.88   13.20
   7   5  -1  162.88   13.20
  -7  -5   1  153.18   12.90
  -7  -5   1  135.69   11.50
  -7  -5   1  139.09   13.20
  -7  -5   1  139.29   11.60
   6   5  -1   38.90    7.70
   6   5  -1   37.30    6.00
   6   5  -1   30.70    3.70
   6   5  -1   28.80    6.70
  -6  -5   1   35.30    4.30
  -6  -5   1   17.70    5.20
  -6  -5   1   38.90    7.30
  -6  -5   1   43.70    7.80
  -6  -5   1   27.50    6.80
   5   5  -1  195.38   13.40
   5   5  -1  179.38    9.60
   5   5  -1  189.88   12.00
   5   5  -1  189.38   13.60
  -5  -5   1  192.18   10.20
  -5  -5   1  202.68   14.10
  -5  -5   1  181.48   13.10
  -5  -5   1  159.18   12.20
  -5  -5   1  185.88   12.70
   4   5  -1   50.29    7.50
   4   5  -1   47.00    7.40
   4   5  -1   39.30    5.80
   4   5  -1   51.39    3.60
  -4  -5   1   47.80    7.30
  -4  -5   1   43.70    7.00
  -4  -5   1   51.59    7.10
  -4  -5   1   50.09    4.30
  -4  -5   1   47.70    7.40
   3   5  -1  313.47   17.50
   3   5  -1  304.87   17.70
   3   5  -1  308.47   16.60
  -3  -5   1  314.07   17.50
  -3  -5   1  301.67   17.70
  -3  -5   1  331.27   17.40
   2   5  -1  186.98   11.60
   2   5  -1  191.88   11.20
  -2  -5   1  215.88   12.30
  -2  -5   1  184.28   11.60
  -2  -5   1  189.68   11.90
  -2  -5   1  192.48   11.70
   1   5  -1  347.87   17.10
   1   5  -1  352.06   17.40
   1   5  -1  354.06   15.90
   1   5  -1  329.87   17.00
  -1  -5   1  348.37   17.10
  -1  -5   1  342.27   17.40
  -1  -5   1  343.47   17.50
   0   5  -1  720.23   32.90
   0   5  -1  728.03   32.60
   0   5  -1  715.83   32.60
   0   5  -1  713.83   34.00
   0  -5   1  738.83   33.50
   0  -5   1  741.53   32.70
   0  -5   1  758.32   32.60
   0  -5   1  694.63   33.60
   0  -5   1  777.62   32.30
   0  -5   1  732.43   33.00
  -1   5  -1   30.20    5.20
   1  -5   1   15.30    3.60
   1  -5   1   23.40    4.30
   1  -5   1   20.40    3.10
   1  -5   1   17.30    3.10
   1  -5   1   20.50    2.50
  -2   5  -1    2.70    3.90
   2  -5   1    4.00    3.60
   2  -5   1    1.40    2.30
   2  -5   1    0.40    2.70
   2  -5   1    5.60    2.50
   2  -5   1    2.20    1.90
   2  -5   1    2.70    2.60
  -3   5  -1  237.28   14.60
   3  -5   1  276.07   13.60
   3  -5   1  269.77   14.80
   3  -5   1  271.37   15.00
   3  -5   1  283.47   15.20
  -4   5  -1   18.20    3.50
  -4   5  -1   11.80    5.00
  -4   5  -1   13.20    3.00
  -4   5  -1   18.00    2.70
   4  -5   1   22.60    2.80
   4  -5   1   20.70    3.60
   4  -5   1   23.10    5.60
   4  -5   1   17.40    4.10
   4  -5   1   18.60    3.10
   4  -5   1   19.60    4.10
  -5   5  -1  520.85   24.40
  -5   5  -1  499.45   24.40
  -5   5  -1  524.55   25.50
  -5   5  -1  517.75   24.00
   5  -5   1  526.05   25.00
   5  -5   1  515.45   24.10
   5  -5   1  504.45   24.30
   5  -5   1  508.45   26.40
   5  -5   1  525.25   24.00
  -6   5  -1  292.97   15.40
  -6   5  -1  300.47   15.40
  -6   5  -1  290.37   16.00
  -6   5  -1  300.87   16.60
   6  -5   1  306.77   17.60
   6  -5   1  307.07   16.30
   6  -5   1  284.67   15.80
   6  -5   1  299.37   15.60
  -7   5  -1    7.10    3.90
  -7   5  -1    5.80    4.60
  -7   5  -1    5.20    3.50
  -7   5  -1   11.00    3.90
   7  -5   1    6.20    3.60
   7  -5   1    8.30    4.00
   7  -5   1    5.60    3.70
   7  -5   1    7.90    3.40
  -8   5  -1   76.19    7.00
  -8   5  -1   70.99    8.80
  -8   5  -1   59.29    6.90
  -8   5  -1   60.89    8.40
   8  -5   1   69.99    8.70
   8  -5   1   61.39    7.10
   8  -5   1   70.49    7.60
   8  -5   1   73.19    6.90
   8  -5   1   74.19    8.00
  -9   5  -1    3.80    1.80
  -9   5  -1   -2.50    4.10
  -9   5  -1    1.30    4.00
  -9   5  -1   -0.80    5.40
   9  -5   1    2.20    4.00
   9  -5   1    6.30    4.00
   9  -5   1    2.40    5.30
   9  -5   1    1.40    3.70
   9  -5   1    4.10    4.10
 -10   5  -1    6.70    4.70
 -10   5  -1    7.90    6.50
 -10   5  -1    7.90    4.80
 -10   5  -1    1.00    1.90
  10  -5   1    0.40    4.50
  10  -5   1    2.50    4.70
  10  -5   1    3.50    4.40
  10  -5   1    4.80    3.40
  10  -5   1    6.90    4.70
 -11   5  -1   20.10    7.50
 -11   5  -1   11.00    6.00
 -11   5  -1   15.60    5.70
  11  -5   1   12.40    4.90
  11  -5   1    5.30    4.50
  11  -5   1    9.30    5.30
  11  -5   1    7.60    5.10
  11  -5   1   11.80    4.90
 -12   5  -1    3.00    6.50
 -12   5  -1    0.80    5.90
 -12   5  -1    1.30    4.50
 -12   5  -1    5.90    3.70
  12  -5   1   -2.30    4.30
  12  -5   1    1.40    3.80
  12  -5   1    2.80    4.20
  12  -5   1    8.20    5.10
  12  -5   1   -3.40    4.20
 -13   5  -1    2.20    5.70
 -13   5  -1    8.30    5.20
 -13   5  -1   12.70    7.30
  13  -5   1    6.50    5.20
  13  -5   1    3.30    4.80
  13  -5   1    7.80    5.70
  13  -5   1    1.90    4.30
  13  -5   1    6.90    4.40
 -14   5  -1   -6.90    6.30
 -14   5  -1   12.40    5.50
 -14   5  -1    1.30    6.10
  14  -5   1    5.10    5.50
  14  -5   1    9.80    5.50
  14  -5   1    7.60    5.50
  14  -5   1    8.10    4.60
  14  -5   1    3.70    5.40
  14   4  -1   -0.70    6.90
  14   4  -1    8.80    7.10
  14   4  -1   10.30    5.50
  14   4  -1    5.20    4.00
 -14  -4   1   11.90    8.50
 -14  -4   1    9.70    5.60
 -14  -4   1   16.20    8.40
 -14  -4   1    6.60    5.40
 -14  -4   1   -5.50    5.90
  13   4  -1    7.10    4.30
  13   4  -1    2.50    7.40
  13   4  -1    6.50    4.90
  13   4  -1   -4.30    6.00
 -13  -4   1   -1.30    6.50
 -13  -4   1    5.00    6.10
 -13  -4   1    7.40    6.50
 -13  -4   1    6.40    5.10
 -13  -4   1   -4.00    6.00
  12   4  -1    8.00    7.20
  12   4  -1    6.50    7.00
  12   4  -1   10.70    5.10
  12   4  -1    1.70    3.60
 -12  -4   1    2.30    5.60
 -12  -4   1   10.00    6.60
 -12  -4   1    3.00    4.30
 -12  -4   1    4.70    6.90
 -12  -4   1   19.00    8.70
  11   4  -1   16.80    7.60
  11   4  -1   23.50    8.20
  11   4  -1   15.10    5.60
  11   4  -1   15.20    4.30
 -11  -4   1   32.60    9.00
 -11  -4   1   26.30    7.20
 -11  -4   1   20.90    6.60
 -11  -4   1   31.30    9.70
  10   4  -1   70.59    9.60
  10   4  -1   79.59   12.10
  10   4  -1   69.09    7.70
  10   4  -1   58.39   10.50
 -10  -4   1   65.19   12.10
 -10  -4   1   63.29   11.20
 -10  -4   1   50.49    8.20
 -10  -4   1   53.39   10.10
   9   4  -1   13.60    6.50
   9   4  -1   26.50    8.20
   9   4  -1   11.70    4.00
   9   4  -1   17.40    5.60
  -9  -4   1   15.30    5.50
  -9  -4   1   14.80    6.80
  -9  -4   1   19.50    8.10
  -9  -4   1   23.60    7.60
   8   4  -1    6.90    5.60
   8   4  -1    7.80    3.00
   8   4  -1    6.00    4.60
   8   4  -1    0.70    4.60
  -8  -4   1   19.90    6.20
  -8  -4   1   14.60    5.40
  -8  -4   1    7.60    5.60
  -8  -4   1    6.60    5.70
   7   4  -1    3.90    3.40
   7   4  -1   -2.90    3.80
   7   4  -1    2.20    2.20
   7   4  -1    1.70    4.30
  -7  -4   1    2.10    4.00
  -7  -4   1    7.10    5.40
  -7  -4   1    2.70    3.70
  -7  -4   1   -1.90    3.80
  -7  -4   1   -1.50    2.80
   6   4  -1   25.10    4.80
   6   4  -1   34.70    7.10
   6   4  -1   39.00    7.50
   6   4  -1   35.60    4.30
  -6  -4   1   31.80    7.30
  -6  -4   1   30.30    6.50
  -6  -4   1   25.30    4.70
  -6  -4   1   17.30    5.00
   5   4  -1   67.99    8.90
   5   4  -1   59.19    8.40
   5   4  -1   46.00    6.20
  -5  -4   1   56.49    8.40
  -5  -4   1   52.79    6.50
  -5  -4   1   48.90    5.40
  -5  -4   1   65.99    8.40
  -5  -4   1   50.59    7.60
   4   4  -1   12.00    5.00
   4   4  -1   15.20    2.50
   4   4  -1   16.20    5.40
   4   4  -1    8.90    3.80
  -4  -4   1   13.90    5.20
  -4  -4   1   24.40    6.00
  -4  -4   1   17.90    5.50
  -4  -4   1   18.70    3.00
  -4  -4   1   18.20    5.00
   3   4  -1  269.77   15.40
   3   4  -1  262.37   12.10
   3   4  -1  255.27   14.90
  -3  -4   1  270.47   14.70
  -3  -4   1  249.58   14.30
  -3  -4   1  257.07   15.20
  -3  -4   1  262.27   15.00
  -3  -4   1  273.37   12.40
   2   4  -1    3.60    2.50
   2   4  -1   -0.60    1.90
  -2  -4   1    1.50    2.20
  -2  -4   1    4.10    2.70
  -2  -4   1    2.80    2.50
   1   4  -1    1.30    1.90
   1   4  -1    1.10    0.90
   1   4  -1    2.20    2.10
   1   4  -1    2.90    2.00
  -1  -4   1    0.30    1.90
  -1  -4   1    0.80    1.90
  -1  -4   1    5.50    3.40
  -1  -4   1   -0.60    1.60
   0   4  -1 2652.63  118.49
   0   4  -1 2829.12  118.89
   0   4  -1 2702.73  118.49
   0   4  -1 2713.33  118.69
   0   4  -1 2669.23  119.29
   0  -4   1 2758.02  118.79
   0  -4   1 2856.81  119.89
   0  -4   1 2643.64  119.19
   0  -4   1 2794.52  118.59
   0  -4   1 2849.11  118.39
  -1   4  -1   89.29    6.40
   1  -4   1   95.59    6.10
   1  -4   1  103.49    5.80
   1  -4   1   95.99    5.30
   1  -4   1   92.59    5.60
  -2   4  -1   19.40    3.30
   2  -4   1   16.70    2.80
   2  -4   1   20.30    3.30
   2  -4   1   21.40    2.90
   2  -4   1   20.50    3.40
   2  -4   1   20.50    2.60
  -3   4  -1    3.40    1.60
  -3   4  -1    3.00    3.40
  -3   4  -1    2.50    1.80
  -3   4  -1    3.10    2.20
   3  -4   1    2.20    2.00
   3  -4   1    1.90    2.20
   3  -4   1    4.50    1.60
   3  -4   1    3.30    3.50
   3  -4   1    1.20    1.60
  -4   4  -1   24.70    3.90
  -4   4  -1   19.70    5.20
  -4   4  -1   30.40    4.20
  -4   4  -1   29.40    4.00
   4  -4   1   33.80    4.00
   4  -4   1   31.50    4.10
   4  -4   1   31.40    5.10
   4  -4   1   26.30    4.00
   4  -4   1   29.40    4.60
  -5   4  -1  190.78   11.40
  -5   4  -1  206.78   11.20
  -5   4  -1  194.08   11.80
  -5   4  -1  193.88   12.50
   5  -4   1  206.08   13.10
   5  -4   1  204.68   11.80
   5  -4   1  194.28   11.60
   5  -4   1  205.68   11.40
  -6   4  -1  481.35   23.10
  -6   4  -1  485.65   24.10
  -6   4  -1  476.45   23.60
  -6   4  -1  476.15   24.10
   6  -4   1  481.15   23.80
   6  -4   1  482.25   24.00
   6  -4   1  485.05   25.20
   6  -4   1  453.95   23.80
  -7   4  -1    4.50    3.90
  -7   4  -1    8.20    4.00
  -7   4  -1    6.70    3.60
  -7   4  -1    8.80    4.80
   7  -4   1    9.70    4.50
   7  -4   1    7.90    3.70
   7  -4   1    3.00    3.10
   7  -4   1    3.50    3.10
   7  -4   1    8.50    3.50
  -8   4  -1   -1.80    3.50
  -8   4  -1    4.50    4.20
  -8   4  -1    3.70    4.00
  -8   4  -1   -3.40    4.40
   8  -4   1    3.20    3.30
   8  -4   1    3.70    3.80
   8  -4   1    0.10    3.50
   8  -4   1   -1.30    3.00
   8  -4   1    2.10    4.30
  -9   4  -1   22.00    5.20
  -9   4  -1   18.00    5.80
  -9   4  -1   18.40    6.40
   9  -4   1   21.80    6.00
   9  -4   1   14.90    5.20
   9  -4   1    5.00    3.90
   9  -4   1   10.00    5.60
   9  -4   1   15.90    5.30
 -10   4  -1   98.89   10.40
 -10   4  -1  108.69   11.10
 -10   4  -1   90.69    9.00
  10  -4   1   85.69    9.80
  10  -4   1   91.09    8.90
  10  -4   1   99.29   10.10
  10  -4   1  106.29   10.70
  10  -4   1   84.59   10.10
 -11   4  -1    1.30    2.60
 -11   4  -1    1.50    6.20
 -11   4  -1    0.60    6.20
 -11   4  -1   -1.90    5.10
  11  -4   1    3.50    4.80
  11  -4   1    1.80    4.30
  11  -4   1    5.10    3.90
  11  -4   1   -5.10    3.70
  11  -4   1   -3.70    3.70
 -12   4  -1   13.80    6.30
 -12   4  -1   12.00    7.30
 -12   4  -1    5.30    5.50
 -12   4  -1    4.10    3.00
  12  -4   1    8.50    5.20
  12  -4   1   11.50    5.00
  12  -4   1    8.60    6.00
  12  -4   1    8.90    5.20
  12  -4   1    6.00    4.90
 -13   4  -1    0.60    6.30
 -13   4  -1   19.10    6.10
 -13   4  -1    3.40    3.80
 -13   4  -1    4.30    5.90
  13  -4   1    7.10    4.70
  13  -4   1   15.40    6.10
  13  -4   1    5.70    5.60
  13  -4   1    7.60    4.00
  13  -4   1    1.40    4.90
 -14   4  -1   -0.30    6.40
 -14   4  -1   15.10    6.30
 -14   4  -1    8.70    7.60
 -14   4  -1    6.10    4.70
  14  -4   1    4.70    4.30
  14  -4   1    7.50    6.00
  14  -4   1    3.30    5.30
  14  -4   1    5.20    5.60
  14  -4   1    2.50    4.30
  14   3  -1   -0.90   10.00
  14   3  -1    3.50    3.70
  14   3  -1   14.90    5.20
  14   3  -1   12.30    7.10
 -14  -3   1    1.10    6.10
 -14  -3   1   16.60    6.60
 -14  -3   1   18.70    8.40
 -14  -3   1    7.90    5.50
 -14  -3   1   -0.70    5.90
  13   3  -1    5.80    4.10
  13   3  -1   11.20    6.30
  13   3  -1    6.30    6.80
  13   3  -1    1.10    6.30
 -13  -3   1   16.10    8.90
 -13  -3   1   10.10    6.30
 -13  -3   1   11.90    4.70
 -13  -3   1    3.90    5.50
 -13  -3   1    1.90    6.10
  12   3  -1   10.60    4.30
  12   3  -1   17.00    7.30
  12   3  -1   13.90    6.10
  12   3  -1   19.50    6.90
 -12  -3   1    7.30    7.20
 -12  -3   1    9.60    6.20
 -12  -3   1   13.00    6.70
 -12  -3   1   17.10    8.70
  11   3  -1   28.30    6.20
  11   3  -1   27.50    8.90
  11   3  -1   18.40    9.20
  11   3  -1   31.30    9.40
 -11  -3   1   22.90    9.10
 -11  -3   1   22.20    8.30
 -11  -3   1   13.90    6.20
 -11  -3   1   16.90    6.60
  10   3  -1   -2.50    4.20
  10   3  -1   12.70    4.30
  10   3  -1   11.30    5.80
  10   3  -1   13.40    7.20
 -10  -3   1    7.10    5.80
 -10  -3   1    6.30    6.60
 -10  -3   1    1.60    5.80
 -10  -3   1    5.70    5.90
   9   3  -1   24.40    4.80
   9   3  -1   20.00    7.40
   9   3  -1    9.60    5.60
   9   3  -1   16.40    5.00
   9   3  -1   16.00    6.70
  -9  -3   1    6.10    6.10
  -9  -3   1    7.10    5.10
  -9  -3   1   23.70    6.30
  -9  -3   1   17.80    6.70
   8   3  -1    3.30    4.80
   8   3  -1    2.40    4.80
   8   3  -1    5.80    5.10
   8   3  -1    5.80    3.80
   8   3  -1    6.90    3.50
  -8  -3   1    1.80    4.20
  -8  -3   1    8.40    5.90
  -8  -3   1    6.80    5.50
  -8  -3   1    6.10    5.10
   7   3  -1    6.90    4.00
   7   3  -1    5.70    4.70
   7   3  -1    6.10    4.80
   7   3  -1    8.10    4.80
   7   3  -1    3.60    2.80
  -7  -3   1    1.60    4.80
  -7  -3   1    6.40    4.00
  -7  -3   1    2.70    3.70
  -7  -3   1   -0.20    2.90
  -7  -3   1   -1.00    4.20
   6   3  -1   30.30    6.50
   6   3  -1   27.80    5.70
   6   3  -1   33.20    4.60
   6   3  -1   31.20    6.80
   6   3  -1   31.30    7.00
  -6  -3   1   25.20    6.50
  -6  -3   1   23.50    6.00
  -6  -3   1   18.50    4.90
  -6  -3   1   20.30    4.10
  -6  -3   1   25.00    5.70
   5   3  -1   29.70    6.40
   5   3  -1   28.50    5.80
   5   3  -1   29.80    6.80
   5   3  -1   25.40    3.80
  -5  -3   1   22.90    5.80
  -5  -3   1   26.10    5.10
  -5  -3   1   20.80    3.80
  -5  -3   1   27.00    7.20
  -5  -3   1   25.40    6.40
   4   3  -1  324.47   16.30
   4   3  -1  279.17   17.50
   4   3  -1  309.67   17.60
   4   3  -1  312.67   15.10
  -4  -3   1  320.67   16.70
  -4  -3   1  277.87   17.40
  -4  -3   1  317.77   15.30
  -4  -3   1  325.87   17.00
  -4  -3   1  313.17   17.50
   3   3  -1   76.09    4.30
   3   3  -1   63.19    6.00
   3   3  -1   63.69    6.10
  -3  -3   1   69.69    6.20
  -3  -3   1   63.79    4.30
  -3  -3   1   56.79    5.40
  -3  -3   1   61.79    6.30
  -3  -3   1   65.49    5.70
   2   3  -1  266.17   14.40
   2   3  -1  283.97   14.40
  -2  -3   1  281.37   14.40
  -2  -3   1  275.87   14.60
  -2  -3   1  289.47   14.10
   1   3  -1   82.79    5.20
   1   3  -1   78.49    5.30
  -1  -3   1   66.69    5.60
  -1  -3   1   83.49    5.40
  -1  -3   1   88.89    5.50
  -1  -3   1   88.69    5.60
   0   3  -1   80.89    4.90
   0   3  -1   86.99    4.70
   0   3  -1   87.89    4.50
   0   3  -1   84.99    5.00
   0  -3   1   76.09    5.60
   0  -3   1   92.79    4.40
   0  -3   1   81.99    4.70
   0  -3   1   81.69    4.90
   0  -3   1   86.69    4.50
   0  -3   1   82.79    5.20
  -1   3  -1   91.79    5.80
   1  -3   1   90.89    5.30
   1  -3   1   91.89    5.10
   1  -3   1   91.29    5.00
   1  -3   1   77.89    5.60
  -2   3  -1  116.09    7.00
  -2   3  -1  114.79    5.70
  -2   3  -1  121.99    6.20
  -2   3  -1  121.39    7.10
   2  -3   1  116.79    7.20
   2  -3   1  122.29    6.30
   2  -3   1  130.19    7.20
   2  -3   1  124.29    7.20
  -3   3  -1    1.70    2.40
  -3   3  -1    1.90    2.10
  -3   3  -1    3.40    1.80
  -3   3  -1    0.20    1.50
  -3   3  -1    0.80    1.50
   3  -3   1    0.00    1.80
   3  -3   1    1.00    1.30
   3  -3   1    0.40    1.60
   3  -3   1    1.50    1.70
   3  -3   1    0.90    2.50
   3  -3   1    1.20    1.50
  -4   3  -1 1518.85   64.79
  -4   3  -1 1400.16   64.39
  -4   3  -1 1518.45   64.09
  -4   3  -1 1423.46   64.59
  -4   3  -1 1495.45   65.39
   4  -3   1 1494.15   65.59
   4  -3   1 1387.46   64.39
   4  -3   1 1382.56   64.49
   4  -3   1 1506.45   64.49
  -5   3  -1  107.79    9.00
  -5   3  -1   94.09    8.40
  -5   3  -1  105.09    7.70
  -5   3  -1  106.09    8.20
  -5   3  -1  113.29    9.00
   5  -3   1  114.69    8.30
   5  -3   1  121.29    9.10
   5  -3   1  103.39    8.10
   5  -3   1  113.69    8.40
  -6   3  -1  109.19    9.40
  -6   3  -1   95.29   10.60
  -6   3  -1  107.79    8.70
  -6   3  -1  100.39    7.90
  -6   3  -1  138.69   11.70
   6  -3   1  104.19    8.40
   6  -3   1  117.19    9.00
   6  -3   1   94.29    8.50
   6  -3   1  108.79    9.10
   6  -3   1   97.29    7.70
  -7   3  -1   19.90    4.50
  -7   3  -1   21.70    5.10
   7  -3   1   17.50    4.10
   7  -3   1   19.10    4.70
   7  -3   1   16.90    4.80
   7  -3   1   21.10    5.30
   7  -3   1   21.60    4.40
  -8   3  -1   14.10    4.70
  -8   3  -1   13.20    5.00
   8  -3   1   10.30    4.20
   8  -3   1   13.10    5.00
   8  -3   1   16.50    5.30
   8  -3   1   17.10    4.30
   8  -3   1   18.80    5.10
  -9   3  -1   54.69    7.40
  -9   3  -1   40.60    8.10
  -9   3  -1   39.70    7.20
   9  -3   1   56.29    9.50
   9  -3   1   45.60    8.00
   9  -3   1   54.99    8.70
   9  -3   1   48.10    6.40
   9  -3   1   45.80    7.50
 -10   3  -1   50.29   13.00
 -10   3  -1   47.40    7.70
  10  -3   1   41.60    7.70
  10  -3   1   47.90    8.50
  10  -3   1   53.39    9.20
  10  -3   1   53.09    7.70
  10  -3   1   29.50    7.60
 -11   3  -1   31.70    8.20
 -11   3  -1   26.20   11.10
  11  -3   1   22.50    7.40
  11  -3   1   24.10    6.70
  11  -3   1   21.50    5.60
  11  -3   1   32.40    7.40
  11  -3   1   28.50    7.90
 -12   3  -1    3.00    5.30
 -12   3  -1   -0.20    2.90
 -12   3  -1   -0.10    4.70
  12  -3   1    3.40    4.30
  12  -3   1   -1.30    4.20
  12  -3   1   -0.30    5.20
  12  -3   1   -1.40    4.90
  12  -3   1    3.20    4.10
 -13   3  -1   11.30    6.20
 -13   3  -1    3.60    3.60
 -13   3  -1    8.80    5.80
  13  -3   1   12.60    5.90
  13  -3   1   14.70    6.70
  13  -3   1   12.80    4.70
  13  -3   1   10.20    5.50
  13  -3   1   12.40    6.30
 -14   3  -1   17.90   11.50
 -14   3  -1    7.10    8.00
 -14   3  -1   13.00    5.70
 -14   3  -1    6.70    5.30
  14  -3   1    2.40    4.90
  14  -3   1    9.40    5.40
  14  -3   1   15.10    6.50
  14  -3   1   22.80   11.70
  14  -3   1   -0.80    5.20
 -15   3  -1   28.00    7.20
 -15   3  -1   29.50    9.40
 -15   3  -1   12.40    6.50
  15  -3   1   24.90    8.10
  15  -3   1   22.30    7.30
  15  -3   1   28.20    6.80
  15  -3   1   26.10    7.60
  15  -3   1   14.30    6.60
  14   2  -1   20.30    8.40
  14   2  -1   14.40    5.70
  14   2  -1    5.70    6.60
  14   2  -1   12.40    4.70
 -14  -2   1    7.80    6.90
 -14  -2   1   12.60    8.60
 -14  -2   1    5.70    6.30
 -14  -2   1   16.50    8.20
  13   2  -1    4.40    6.50
  13   2  -1    8.20    4.00
  13   2  -1    3.90    5.10
  13   2  -1    0.70    6.60
 -13  -2   1    3.40    4.30
 -13  -2   1    5.00    6.80
 -13  -2   1    7.90    5.50
 -13  -2   1    6.50    7.60
 -13  -2   1    2.10    5.70
  12   2  -1   29.20    5.90
  12   2  -1   21.80    8.10
  12   2  -1   22.90    6.00
  12   2  -1   27.20    7.60
  12   2  -1   26.10    8.90
 -12  -2   1   21.30    8.30
 -12  -2   1   15.50    8.90
 -12  -2   1   34.80    7.80
 -12  -2   1   17.70    6.40
  11   2  -1   -2.90    4.60
  11   2  -1    9.20    6.70
  11   2  -1    1.00    4.70
  11   2  -1   -4.10    3.30
 -11  -2   1    2.70    5.20
 -11  -2   1    0.60    5.90
 -11  -2   1   12.30    7.30
 -11  -2   1    0.00    5.30
  10   2  -1   -1.60    4.30
  10   2  -1    4.10    5.70
  10   2  -1    3.00    5.40
  10   2  -1    3.40    4.00
  10   2  -1    4.20    3.40
 -10  -2   1    2.00    5.70
 -10  -2   1   -0.60    5.60
 -10  -2   1    5.30    4.70
   9   2  -1   -1.80    3.50
   9   2  -1    2.00    5.00
   9   2  -1   -1.90    3.90
   9   2  -1   -0.10    4.40
   9   2  -1   -1.20    2.90
  -9  -2   1    1.10    4.10
  -9  -2   1    8.00    6.20
  -9  -2   1   -1.10    4.80
  -9  -2   1    3.30    4.30
   8   2  -1   10.50    4.10
   8   2  -1   10.80    4.80
   8   2  -1   16.00    6.00
   8   2  -1    8.90    3.30
   8   2  -1   11.20    5.20
  -8  -2   1   11.50    5.40
  -8  -2   1   14.70    4.60
  -8  -2   1   10.20    4.70
  -8  -2   1   18.50    6.60
   7   2  -1   11.10    4.00
   7   2  -1   10.80    4.00
   7   2  -1   12.30    3.60
   7   2  -1   12.20    5.40
   7   2  -1   20.00    6.00
  -7  -2   1    7.30    5.20
  -7  -2   1   12.10    4.70
  -7  -2   1   18.10    5.10
  -7  -2   1   16.90    6.20
  -7  -2   1   13.20    3.90
   6   2  -1   57.99    6.70
   6   2  -1   55.59    8.20
   6   2  -1   66.69    9.00
   6   2  -1   49.99    6.10
   6   2  -1   72.89    9.00
  -6  -2   1   56.09    6.70
  -6  -2   1   58.29    9.10
  -6  -2   1   63.89    6.80
  -6  -2   1   67.09    9.00
  -6  -2   1   44.00    6.60
   5   2  -1   59.69    8.10
   5   2  -1   43.80    5.10
   5   2  -1   45.80    5.40
   5   2  -1   41.00    7.00
   5   2  -1   41.60    5.60
  -5  -2   1   40.00    6.90
  -5  -2   1   43.50    5.20
  -5  -2   1   49.40    7.60
  -5  -2   1   45.20    6.60
  -5  -2   1   46.80    6.50
   4   2  -1   -0.70    3.20
   4   2  -1    0.30    1.70
   4   2  -1    1.40    2.90
   4   2  -1   -0.30    2.50
  -4  -2   1    4.40    2.00
  -4  -2   1    1.90    2.60
  -4  -2   1    1.60    3.20
  -4  -2   1   -0.30    2.90
  -4  -2   1    0.30    2.70
   3   2  -1  639.14   30.40
   3   2  -1  652.53   28.90
   3   2  -1  636.74   30.50
   3   2  -1  617.14   29.90
   3   2  -1  659.13   29.50
  -3  -2   1  644.64   30.00
  -3  -2   1  637.84   30.60
  -3  -2   1  626.24   30.30
  -3  -2   1  664.23   29.00
  -3  -2   1  655.23   29.70
   2   2  -1  855.11   39.30
   2   2  -1  911.41   38.70
   2   2  -1  866.71   37.90
   2   2  -1  830.92   39.30
  -2  -2   1  836.02   39.20
  -2  -2   1  901.21   39.10
  -2  -2   1  840.52   39.40
  -2  -2   1  899.51   38.00
   1   2  -1  124.19    7.00
   1   2  -1  120.99    6.80
  -1  -2   1  123.99    7.10
  -1  -2   1  128.09    7.20
  -1  -2   1  127.89    7.00
   0   2  -1   85.89    4.30
   0   2  -1   82.79    4.60
   0   2  -1   90.29    4.80
   0   2  -1   85.59    4.50
   0  -2   1   81.29    4.50
   0  -2   1   82.39    4.30
   0  -2   1   92.99    4.90
   0  -2   1   82.19    4.60
   0  -2   1   94.89    4.30
  -1   2  -1  934.01   43.80
  -1   2  -1  975.00   43.30
   1  -2   1  938.01   43.40
   1  -2   1 1037.50   43.30
   1  -2   1 1006.20   42.90
   1  -2   1 1047.30   43.40
  -2   2  -1  148.99    8.30
  -2   2  -1  149.59    7.60
  -2   2  -1  142.99    8.30
  -2   2  -1  147.29    7.60
  -2   2  -1  159.18    7.50
   2  -2   1  154.88    7.60
   2  -2   1  141.09    7.50
   2  -2   1  154.88    8.40
   2  -2   1  150.28    7.60
   2  -2   1  155.78    8.40
   2  -2   1  159.18    7.70
  -3   2  -1  699.83   30.80
  -3   2  -1  668.83   31.70
  -3   2  -1  672.33   31.30
  -3   2  -1  678.13   31.20
  -3   2  -1  669.73   31.20
   3  -2   1  674.03   31.20
   3  -2   1  727.13   31.10
   3  -2   1  730.13   32.20
  -4   2  -1 1954.00   89.49
  -4   2  -1 1925.71   88.79
  -4   2  -1 2121.39   87.39
   4  -2   1 2017.20   88.09
   4  -2   1 2046.00   88.49
   4  -2   1 1839.32   87.89
   4  -2   1 2092.99   87.79
  -5   2  -1  245.38   14.70
  -5   2  -1  257.57   14.10
  -5   2  -1  271.37   15.10
   5  -2   1  279.67   15.20
   5  -2   1  284.57   14.70
   5  -2   1  266.37   15.00
   5  -2   1  241.48   14.80
   5  -2   1  277.37   13.80
  -6   2  -1  209.18   13.00
  -6   2  -1  183.38   12.60
  -6   2  -1  196.78   12.00
  -6   2  -1  184.78   13.00
   6  -2   1  202.38   12.90
   6  -2   1  176.48   12.70
   6  -2   1  203.88   13.00
   6  -2   1  201.58   12.70
   6  -2   1  217.88   12.70
  -7   2  -1  417.46   22.40
  -7   2  -1  400.46   22.50
  -7   2  -1  414.26   21.50
  -7   2  -1  383.06   22.80
   7  -2   1  442.16   22.90
   7  -2   1  433.26   21.10
   7  -2   1  421.76   22.70
   7  -2   1  430.66   22.30
   7  -2   1  415.66   22.90
  -8   2  -1   12.20    5.10
  -8   2  -1    4.80    4.40
  -8   2  -1    8.50    4.30
  -8   2  -1    4.80    3.00
   8  -2   1    6.50    4.20
   8  -2   1    5.00    4.20
   8  -2   1    7.70    3.90
   8  -2   1    4.10    4.30
   8  -2   1    6.00    3.00
  -9   2  -1  263.97   15.90
  -9   2  -1  247.88   16.90
  -9   2  -1  269.27   17.90
   9  -2   1  252.57   17.10
   9  -2   1  256.47   16.60
   9  -2   1  267.47   16.80
   9  -2   1  253.57   15.20
   9  -2   1  240.08   17.10
 -10   2  -1   -0.90    5.20
 -10   2  -1    1.10    4.30
 -10   2  -1    1.30    5.10
  10  -2   1    6.80    4.50
  10  -2   1   -3.40    4.10
  10  -2   1    3.30    4.20
 -11   2  -1    5.20    6.20
 -11   2  -1    4.90    3.10
 -11   2  -1   -0.20    7.70
  11  -2   1    3.50    4.60
  11  -2   1    0.90    4.80
  11  -2   1   -0.90    4.60
  11  -2   1    1.30    4.30
  11  -2   1   -1.40    3.70
 -12   2  -1   15.00    7.20
 -12   2  -1   13.20    6.00
  12  -2   1   21.70    6.90
  12  -2   1   13.80    5.60
  12  -2   1   21.50    5.60
  12  -2   1   22.20    6.80
  12  -2   1   20.00    6.60
 -13   2  -1    1.20    5.30
 -13   2  -1    7.20    5.80
 -13   2  -1    1.70    4.30
  13  -2   1    6.30    4.20
  13  -2   1    5.80    4.30
  13  -2   1    1.50    5.50
  13  -2   1    8.40    5.80
  13  -2   1    6.00    6.10
 -14   2  -1   29.90    6.80
 -14   2  -1   19.80    7.90
  14  -2   1   20.10    6.50
  14  -2   1   25.70    7.20
  14  -2   1   29.30    6.90
  14  -2   1   23.80    7.90
  14  -2   1   27.10    8.30
 -15   2  -1   20.90    6.10
 -15   2  -1    6.40    5.90
 -15   2  -1    0.10    7.00
  15  -2   1   -0.30    6.10
  15  -2   1   21.20    8.20
  15  -2   1   18.30    5.90
  15  -2   1    6.60    5.30
  15  -2   1    7.30    6.90
  15   1  -1    5.50    5.60
  15   1  -1   -2.20    6.30
  15   1  -1   -2.40    7.30
 -15  -1   1   -2.40    2.60
 -15  -1   1    9.90    5.80
 -15  -1   1    1.90    7.40
 -15  -1   1    5.70    6.70
 -15  -1   1   -3.80    2.80
  14   1  -1   -2.50    4.40
  14   1  -1    1.10    8.30
  14   1  -1    1.90    6.60
  14   1  -1    2.00    4.30
  14   1  -1    7.30    6.90
 -14  -1   1   -4.40    6.80
 -14  -1   1    0.10    2.60
 -14  -1   1   15.60    8.30
 -14  -1   1    4.60    4.20
  13   1  -1   -0.50    4.10
  13   1  -1    6.10    4.60
  13   1  -1   -2.70    5.90
  13   1  -1    2.00    6.10
  13   1  -1    3.40    6.20
 -13  -1   1   -1.70    4.60
 -13  -1   1    6.40    6.90
 -13  -1   1    1.90    2.00
 -13  -1   1    6.60    5.60
 -13  -1   1    3.20    5.10
  12   1  -1   74.59   12.80
  12   1  -1   66.59   10.20
  12   1  -1   50.49    8.30
  12   1  -1   59.19    8.70
  12   1  -1   91.19   13.20
 -12  -1   1   60.59    9.60
 -12  -1   1   53.09   12.50
 -12  -1   1   74.19   13.20
 -12  -1   1   53.89   11.10
  11   1  -1    2.80    5.60
  11   1  -1    1.80    4.50
  11   1  -1    8.60    5.30
  11   1  -1    6.60    6.10
  11   1  -1    4.30    4.10
 -11  -1   1    2.00    6.60
 -11  -1   1    9.30    8.00
 -11  -1   1    6.90    5.10
 -11  -1   1    5.00    6.10
  10   1  -1   70.79    9.40
  10   1  -1   76.59    8.80
  10   1  -1   79.79    8.80
  10   1  -1   90.79   11.40
  10   1  -1   84.29   11.90
 -10  -1   1   71.79    8.70
 -10  -1   1   82.89   12.00
 -10  -1   1   68.79    9.30
 -10  -1   1   85.99   11.50
   9   1  -1   30.60    5.40
   9   1  -1   37.60    7.40
   9   1  -1   39.30    7.90
   9   1  -1   31.20    5.80
   9   1  -1   38.60    8.00
  -9  -1   1   36.70    6.30
  -9  -1   1   40.00    8.20
  -9  -1   1   37.20    8.80
  -9  -1   1   38.10    7.00
   8   1  -1   70.49    9.70
   8   1  -1   71.19    7.30
   8   1  -1   66.79    8.00
   8   1  -1   62.19    7.20
   8   1  -1   72.39    8.80
  -8  -1   1   71.49    9.30
  -8  -1   1   50.59    7.20
  -8  -1   1   67.39    7.40
  -8  -1   1   79.09   11.00
   7   1  -1  143.59   10.80
   7   1  -1  148.39   12.10
   7   1  -1  159.58   14.20
   7   1  -1  126.79    9.70
   7   1  -1  143.99   10.30
  -7  -1   1  143.89   10.10
  -7  -1   1  142.99   11.70
  -7  -1   1  133.19   10.60
  -7  -1   1  136.09   12.40
   6   1  -1  137.39   11.90
   6   1  -1  156.38   10.60
   6   1  -1  153.18   12.60
   6   1  -1  168.18   10.90
  -6  -1   1  153.48   11.20
  -6  -1   1  171.18   10.90
  -6  -1   1  164.08   10.90
  -6  -1   1  165.18   12.80
  -6  -1   1  163.48   12.20
   5   1  -1   46.50    6.80
   5   1  -1   41.60    5.20
   5   1  -1   43.80    6.20
   5   1  -1   45.60    6.20
   5   1  -1   53.49    7.00
  -5  -1   1   41.00    5.10
  -5  -1   1   46.30    7.30
  -5  -1   1   40.30    5.70
  -5  -1   1   44.70    6.00
  -5  -1   1   58.19    9.20
   4   1  -1  250.37   14.00
   4   1  -1  261.67   13.40
   4   1  -1  261.47   14.60
  -4  -1   1  246.28   14.60
  -4  -1   1  275.37   14.70
  -4  -1   1  264.97   13.50
  -4  -1   1  266.67   13.40
   3   1  -1   16.10    2.40
   3   1  -1   18.70    3.10
   3   1  -1   21.60    3.60
   3   1  -1   18.30    3.50
  -3  -1   1   22.70    3.30
  -3  -1   1   16.70    2.30
  -3  -1   1   12.00    3.20
  -3  -1   1   16.00    3.40
  -3  -1   1   16.70    3.10
   2   1  -1  141.19    7.20
   2   1  -1  139.79    8.20
   2   1  -1  134.79    8.20
   2   1  -1  142.49    7.50
  -2  -1   1  125.49    8.10
  -2  -1   1  139.29    7.60
  -2  -1   1  144.29    7.80
  -2  -1   1  140.79    8.40
  -2  -1   1  138.89    7.20
   1   1  -1 2096.49   87.09
   1   1  -1 1938.41   87.19
   1   1  -1 2036.30   86.89
  -1  -1   1 2042.70   87.09
  -1  -1   1 1917.01   87.19
  -1  -1   1 2001.20   87.29
  -1  -1   1 2062.69   86.99
  -1   1  -1  383.96   17.90
  -1   1  -1  413.36   18.30
  -1   1  -1  398.66   17.90
  -1   1  -1  404.36   18.20
  -1   1  -1  429.36   17.80
   1  -1   1  419.86   17.80
   1  -1   1  420.96   18.30
   1  -1   1  401.56   17.90
   1  -1   1  394.66   18.20
  -2   1  -1 2916.91  134.09
  -2   1  -1 3298.97  134.39
  -3   1  -1  694.83   33.50
  -3   1  -1  777.82   33.20
  -3   1  -1  776.42   33.70
   3  -1   1  730.73   32.80
   3  -1   1  682.93   33.50
   3  -1   1  768.82   33.40
   3  -1   1  745.83   33.70
   3  -1   1  734.83   33.70
  -4   1  -1  387.86   18.20
  -4   1  -1  370.46   18.60
  -4   1  -1  355.06   18.80
  -4   1  -1  359.96   18.70
   4  -1   1  352.06   18.70
   4  -1   1  396.76   17.80
   4  -1   1  375.56   18.90
   4  -1   1  385.16   18.70
   4  -1   1  383.56   18.40
  -5   1  -1   21.50    4.90
  -5   1  -1   12.20    3.30
  -5   1  -1   21.00    4.40
  -5   1  -1   18.60    4.80
   5  -1   1   25.60    4.90
   5  -1   1   24.10    4.50
   5  -1   1   25.60    4.00
   5  -1   1   20.10    4.80
   5  -1   1   16.20    3.60
  -6   1  -1  292.57   16.90
  -6   1  -1  311.47   16.60
  -6   1  -1  300.57   17.60
  -6   1  -1  277.17   17.60
   6  -1   1  287.77   17.60
   6  -1   1  302.67   17.00
   6  -1   1  313.97   16.20
   6  -1   1  309.27   17.70
   6  -1   1  309.27   16.90
  -7   1  -1  337.07   18.80
  -7   1  -1  342.37   18.40
  -7   1  -1  332.87   19.40
  -7   1  -1  309.17   19.50
   7  -1   1  341.27   19.60
   7  -1   1  348.87   19.00
   7  -1   1  351.56   17.90
   7  -1   1  346.27   18.90
   7  -1   1  309.57   19.40
  -8   1  -1    3.30    2.70
  -8   1  -1    8.20    4.50
  -8   1  -1    5.00    5.10
  -8   1  -1    9.70    4.00
  -8   1  -1    4.60    4.40
   8  -1   1    5.00    3.50
   8  -1   1   10.00    5.20
   8  -1   1    3.40    3.20
   8  -1   1    0.70    4.10
   8  -1   1    8.50    4.50
  -9   1  -1  333.07   19.10
  -9   1  -1  318.07   21.00
  -9   1  -1  330.87   17.20
  -9   1  -1  339.97   16.60
  -9   1  -1  335.27   19.80
  -9   1  -1  327.27   20.40
   9  -1   1  320.67   18.40
   9  -1   1  322.77   19.80
   9  -1   1  322.87   20.60
   9  -1   1  328.97   19.70
   9  -1   1  346.17   20.80
 -10   1  -1    3.80    5.30
 -10   1  -1    3.90    2.80
 -10   1  -1    3.90    0.80
 -10   1  -1    2.10    5.10
 -10   1  -1    4.00    7.10
  10  -1   1   -0.30    3.80
  10  -1   1    6.90    4.70
  10  -1   1   -1.60    3.50
  10  -1   1   -5.80    4.60
  10  -1   1    0.30    5.30
 -11   1  -1    1.90    5.70
 -11   1  -1   14.20    6.80
  11  -1   1   16.30    5.40
  11  -1   1   23.10    8.00
  11  -1   1   16.20    6.70
  11  -1   1   16.70    5.40
  11  -1   1   16.90    6.10
 -12   1  -1   75.39   10.00
 -12   1  -1   81.09   11.70
  12  -1   1   84.19    9.70
  12  -1   1   97.59   12.20
  12  -1   1   74.19   10.10
  12  -1   1   80.79   10.20
  12  -1   1   94.49   13.20
 -13   1  -1   37.90    8.50
 -13   1  -1   32.20    8.70
  13  -1   1   32.40    6.80
  13  -1   1   41.80   10.00
  13  -1   1   41.60    8.00
  13  -1   1   57.59   10.50
  13  -1   1   50.49   10.60
 -14   1  -1    5.80    4.50
 -14   1  -1   -1.90    6.90
 -14   1  -1    6.90    4.80
  14  -1   1    3.90    6.60
  14  -1   1    0.70    5.30
  14  -1   1   -0.70    4.20
  14  -1   1   -0.40    6.00
  14  -1   1    5.20    5.20
 -15   1  -1    0.20    5.70
 -15   1  -1   14.00    5.10
 -15   1  -1    6.00    5.60
  15  -1   1    9.20    7.00
  15  -1   1   -4.20    3.90
  15  -1   1   -4.60    6.30
  15  -1   1    2.20    4.30
  15  -1   1    7.00    6.70
  15   0  -1    5.70    6.50
  15   0  -1   11.80    6.20
  15   0  -1    6.20    5.30
  15   0  -1    4.30    6.00
  15   0  -1   -6.50    5.80
 -15   0   1    2.30    5.50
 -15   0   1    4.60    5.70
 -15   0   1   17.80    6.40
  14   0  -1   14.00    5.50
  14   0  -1   -0.90    4.80
  14   0  -1   -6.80    3.80
  14   0  -1   -7.90    5.80
  14   0  -1   -2.40    5.90
 -14   0   1    5.90    5.60
 -14   0   1    3.80    4.30
 -14   0   1   -2.40    2.60
 -14   0   1   -7.10    6.20
  13   0  -1   11.10    7.10
  13   0  -1    1.60    5.10
  13   0  -1   10.50    6.00
  13   0  -1    6.50    4.40
  13   0  -1   14.80   10.30
 -13   0   1   11.50    6.30
 -13   0   1    6.80    3.80
 -13   0   1    4.70    5.80
  12   0  -1   92.59   12.40
  12   0  -1   95.39   14.20
  12   0  -1   94.49   14.00
  12   0  -1   85.59    9.60
  12   0  -1   92.19   10.20
 -12   0   1  103.99   10.90
 -12   0   1   85.69   12.50
  11   0  -1   12.70    5.30
  11   0  -1   25.90    8.00
  11   0  -1    9.60    4.30
  11   0  -1   18.00    6.90
  11   0  -1   17.10    7.20
 -11   0   1    3.50    6.90
 -11   0   1   17.10    6.50
 -11   0   1   14.50    6.10
 -11   0   1   21.50    7.80
  10   0  -1   38.40    8.80
  10   0  -1   51.29   12.20
  10   0  -1   33.40    6.30
  10   0  -1   37.20    7.10
  10   0  -1   53.39    9.80
 -10   0   1   47.70    7.40
 -10   0   1   22.60    7.60
 -10   0   1   24.90    8.30
 -10   0   1   36.40    7.40
   9   0  -1  110.79   11.60
   9   0  -1  118.49   10.30
   9   0  -1  125.79    9.60
   9   0  -1  114.29   10.50
  -9   0   1  101.49    9.90
  -9   0   1  113.29    9.80
  -9   0   1  117.99   11.60
  -9   0   1  111.59   12.00
   8   0  -1  155.88   12.30
   8   0  -1  182.08   13.50
   8   0  -1  154.88   11.50
   8   0  -1  159.78   12.00
   8   0  -1  160.88   10.60
  -8   0   1  153.78   12.50
  -8   0   1  162.78   10.80
  -8   0   1  132.39   12.80
  -8   0   1  148.59   11.40
   7   0  -1  411.46   21.50
   7   0  -1  364.36   21.90
   7   0  -1  380.06   20.70
   7   0  -1  393.06   19.80
   7   0  -1  380.16   21.80
  -7   0   1  373.36   20.50
  -7   0   1  358.96   19.60
  -7   0   1  382.26   21.60
  -7   0   1  392.66   23.20
   6   0  -1  182.78   12.10
   6   0  -1  186.68   11.20
   6   0  -1  175.98   12.90
   6   0  -1  187.38   12.60
   6   0  -1  182.88   11.70
  -6   0   1  176.28   11.10
  -6   0   1  155.78   13.10
  -6   0   1  172.88   12.80
  -6   0   1  169.48   11.70
   5   0  -1   27.90    4.50
   5   0  -1   21.80    4.80
   5   0  -1   18.40    3.90
   5   0  -1   23.80    5.30
   5   0  -1   19.10    4.90
  -5   0   1   19.10    5.20
  -5   0   1   19.10    3.90
  -5   0   1   26.00    4.70
  -5   0   1   18.10    3.70
  -5   0   1   24.80    5.70
   4   0  -1  274.67   13.70
   4   0  -1  265.07   13.00
   4   0  -1  255.37   14.20
   4   0  -1  269.57   14.50
   4   0  -1  262.27   13.90
  -4   0   1  249.48   13.00
  -4   0   1  246.18   14.30
  -4   0   1  252.17   14.10
  -4   0   1  257.77   13.70
  -4   0   1  269.67   13.60
   3   0  -1 4653.33  197.68
   3   0  -1 4572.04  197.98
   3   0  -1 4380.76  197.98
   3   0  -1 4740.73  197.58
  -3   0   1 4700.23  197.58
  -3   0   1 4654.03  196.98
  -3   0   1 4469.75  197.88
  -3   0   1 4423.16  198.08
   2   0  -1 1127.39   50.19
   2   0  -1 1172.88   49.40
   2   0  -1 1152.58   49.99
   2   0  -1 1153.68   49.80
   2   0  -1 1106.09   50.09
  -2   0   1 1162.68   49.50
  -2   0   1 1178.48   49.90
  -2   0   1 1072.89   49.99
  -2   0   1 1082.59   50.19
   1   0  -1  992.10   43.70
   1   0  -1  979.70   43.30
  -1   0   1 1000.20   43.20
  -2   0  -1  963.40   40.90
  -2   0  -1  933.51   40.70
  -2   0  -1  927.51   40.90
  -2   0  -1  871.21   41.20
  -2   0  -1  908.01   41.30
   2   0   1  906.91   41.20
   2   0   1  928.01   40.70
   2   0   1  940.81   40.90
   2   0   1  925.51   41.30
   2   0   1  969.00   41.00
  -3   0  -1  293.27   13.90
  -3   0  -1  284.37   14.30
  -3   0  -1  286.97   14.20
  -3   0  -1  276.17   14.80
  -3   0  -1  276.87   14.80
   3   0   1  290.57   14.30
   3   0   1  301.57   14.40
   3   0   1  305.47   14.00
   3   0   1  288.07   14.80
   3   0   1  289.77   14.90
  -4   0  -1  327.27   16.10
  -4   0  -1  340.67   16.70
  -4   0  -1  328.37   17.30
  -4   0  -1  342.97   16.70
  -4   0  -1  313.37   17.10
   4   0   1  343.67   16.20
   4   0   1  306.57   17.10
   4   0   1  357.66   16.80
   4   0   1  332.27   17.30
   4   0   1  317.57   16.50
  -5   0  -1  134.59   10.20
  -5   0  -1  138.79    8.80
  -5   0  -1  135.99   10.00
  -5   0  -1  130.59    9.10
  -5   0  -1  133.79    9.10
   5   0   1  140.39    8.80
   5   0   1  135.39   10.20
   5   0   1  129.29    9.90
   5   0   1  144.79    9.20
   5   0   1  137.49    9.30
  -6   0  -1  468.75   26.00
  -6   0  -1  495.75   24.00
  -6   0  -1  508.55   24.80
  -6   0  -1  495.35   25.70
  -6   0  -1  472.65   24.70
   6   0   1  486.45   25.70
   6   0   1  490.55   26.00
   6   0   1  494.35   25.00
   6   0   1  486.75   24.10
   6   0   1  472.55   24.60
  -7   0  -1   -0.70    4.10
  -7   0  -1   -0.30    2.80
  -7   0  -1   -1.10    4.20
  -7   0  -1   -3.10    4.20
  -7   0  -1   -1.90    4.00
   7   0   1   -3.70    3.40
   7   0   1    2.30    4.30
   7   0   1    2.70    3.80
   7   0   1    1.90    2.90
   7   0   1    3.10    4.10
  -8   0  -1   50.89    6.90
  -8   0  -1   54.69   10.70
  -8   0  -1   49.90    7.40
  -8   0  -1   60.79    7.00
  -8   0  -1   64.19    9.00
   8   0   1   59.89    8.70
   8   0   1   53.49    7.70
   8   0   1   46.20    6.60
   8   0   1   64.39    7.50
   8   0   1   63.49    9.00
  -9   0  -1    3.30    4.70
  -9   0  -1    1.20    3.80
  -9   0  -1    7.80    4.80
  -9   0  -1    5.60    4.70
  -9   0  -1   14.90    6.30
   9   0   1    8.10    3.80
   9   0   1   14.80    5.70
   9   0   1    3.10    3.90
   9   0   1   11.00    4.50
   9   0   1   11.60    5.30
 -10   0  -1   42.80    8.00
 -10   0  -1   46.00    6.10
 -10   0  -1   49.40    9.20
 -10   0  -1   30.40    8.50
 -10   0  -1   26.60    6.00
  10   0   1   50.49    9.40
  10   0   1   38.80    7.30
  10   0   1   48.10    7.10
  10   0   1   53.49    9.70
  10   0   1   35.80    6.70
 -11   0  -1   85.49   13.00
 -11   0  -1   60.89    9.60
 -11   0  -1   56.59    7.30
  11   0   1   77.99   11.70
  11   0   1   74.39   11.60
  11   0   1   67.89    8.90
  11   0   1   55.29    8.20
  11   0   1   72.29   11.80
 -12   0  -1   70.89   11.60
 -12   0  -1   58.79    9.60
  12   0   1   75.09   10.00
  12   0   1   76.99    9.80
  12   0   1   81.79   12.40
  12   0   1   90.49   11.20
  12   0   1   98.29   14.00
 -13   0  -1   24.00    6.80
 -13   0  -1   16.30    7.60
  13   0   1   21.30    5.70
  13   0   1   34.10    9.60
  13   0   1   38.70    9.10
  13   0   1   18.90    6.10
  13   0   1   13.70    7.10
 -14   0  -1   16.70    7.50
 -14   0  -1   20.40    6.30
  14   0   1   29.60    7.40
  14   0   1   19.00    5.90
  14   0   1   16.80    5.30
  14   0   1   23.40    7.80
  14   0   1   15.20    7.50
 -15   0  -1   12.30    5.80
 -15   0  -1    3.60    6.40
 -15   0  -1   15.50    5.50
  15   0   1   -0.90    6.90
  15   0   1    5.80    5.60
  15   0   1    7.70    7.20
  15   0   1    1.40    6.40
  15  -1  -1    1.60    6.80
  15  -1  -1    3.00    4.30
  15  -1  -1   11.50    7.20
  15  -1  -1    5.60    5.40
  15  -1  -1   11.20    5.50
 -15   1   1   11.30    6.00
 -15   1   1    4.00    6.20
 -15   1   1   -1.20    5.20
  14  -1  -1   13.00    7.30
  14  -1  -1    6.20    6.00
  14  -1  -1   10.30    7.00
  14  -1  -1    2.50    4.90
  14  -1  -1   -0.50    4.70
 -14   1   1    6.20    5.70
 -14   1   1    2.30    5.60
 -14   1   1    1.40    5.50
  13  -1  -1    0.20    4.30
  13  -1  -1    5.30    4.40
  13  -1  -1    7.30    6.50
  13  -1  -1   -4.60    4.80
  13  -1  -1    1.70    4.20
 -13   1   1    8.20    4.70
 -13   1   1    9.30    5.70
 -13   1   1   -5.70    4.10
 -13   1   1   -0.40    1.60
  12  -1  -1   36.20    7.10
  12  -1  -1   46.30    7.40
  12  -1  -1   51.69    9.90
  12  -1  -1   43.90    9.50
  12  -1  -1   37.20    9.20
 -12   1   1   46.30    9.40
 -12   1   1   32.60    7.70
  11  -1  -1   29.40    7.00
  11  -1  -1   27.10    6.40
  11  -1  -1   31.40    6.40
  11  -1  -1   27.90    7.70
  11  -1  -1   24.10    7.80
 -11   1   1   12.60    6.90
 -11   1   1   17.00    6.90
  10  -1  -1   53.99    7.40
  10  -1  -1   37.20    6.50
  10  -1  -1   61.59   16.10
  10  -1  -1   60.89    9.60
  10  -1  -1   63.19   10.60
 -10   1   1   53.49    9.00
 -10   1   1   49.99    9.70
 -10   1   1   47.20    7.70
   9  -1  -1  148.39   12.30
   9  -1  -1  165.48   12.50
   9  -1  -1  156.58   13.40
   9  -1  -1  163.58   11.10
   9  -1  -1  162.48   13.10
  -9   1   1  149.79   12.90
  -9   1   1  173.08   14.90
  -9   1   1  160.68   11.90
  -9   1   1  150.88   10.10
   8  -1  -1   -1.90    3.70
   8  -1  -1    0.20    3.50
   8  -1  -1   -1.90    3.80
   8  -1  -1   -3.50    2.60
   8  -1  -1   -1.60    3.00
  -8   1   1    1.60    4.60
  -8   1   1   -0.20    3.80
  -8   1   1    1.10    4.20
  -8   1   1    0.20    3.60
  -8   1   1    3.00    2.80
   7  -1  -1  283.67   16.80
   7  -1  -1  262.77   17.10
   7  -1  -1  288.67   15.00
   7  -1  -1  282.07   16.40
   7  -1  -1  261.67   16.20
  -7   1   1  279.97   14.50
  -7   1   1  264.67   14.70
  -7   1   1  274.87   15.70
  -7   1   1  253.97   17.10
  -7   1   1  265.17   16.60
   6  -1  -1   -0.40    3.00
   6  -1  -1    0.70    4.20
   6  -1  -1   -4.30    3.20
   6  -1  -1    0.10    4.20
   6  -1  -1   -4.30    3.00
  -6   1   1    5.20    4.60
  -6   1   1    7.80    4.10
  -6   1   1   -7.30    3.10
  -6   1   1   -0.20    4.40
  -6   1   1   -1.20    4.60
   5  -1  -1   43.40    4.90
   5  -1  -1   59.79    7.40
   5  -1  -1   54.19    6.40
   5  -1  -1   50.39    6.60
   5  -1  -1   47.90    6.40
  -5   1   1   43.40    6.40
  -5   1   1   45.40    5.80
  -5   1   1   42.90    4.30
  -5   1   1   52.19    5.20
  -5   1   1   42.30    6.10
   4  -1  -1 1658.53   71.29
   4  -1  -1 1636.84   72.39
   4  -1  -1 1606.14   72.49
   4  -1  -1 1685.83   72.39
   4  -1  -1 1614.64   72.69
  -4   1   1 1677.83   70.99
  -4   1   1 1579.44   71.09
  -4   1   1 1554.44   72.59
  -4   1   1 1665.53   72.59
  -4   1   1 1622.94   71.89
   3  -1  -1 1324.67   59.59
   3  -1  -1 1238.18   59.49
   3  -1  -1 1399.26   58.59
   3  -1  -1 1332.27   59.49
   3  -1  -1 1378.56   59.39
  -3   1   1 1322.27   59.49
  -3   1   1 1323.17   58.39
  -3   1   1 1390.06   59.19
  -3   1   1 1385.46   58.49
   2  -1  -1  541.75   23.80
   2  -1  -1  565.94   24.00
   2  -1  -1  542.45   24.70
   2  -1  -1  521.65   24.50
   2  -1  -1  526.75   24.40
   2  -1  -1  563.64   24.40
  -2   1   1  536.15   23.90
  -2   1   1  565.04   24.30
  -2   1   1  530.85   23.70
  -2   1   1  512.35   24.40
   1  -1  -1  706.83   29.70
   1  -1  -1  674.93   29.60
   1  -1  -1  676.23   29.70
  -1   1   1  654.63   29.50
  -1   1   1  711.83   29.70
  -1   1   1  670.83   29.60
  -1   1   1  662.33   29.80
  -1  -1  -1 2083.59   86.49
  -1  -1  -1 1952.80   86.79
  -1  -1  -1 2024.90   86.99
   1   1   1 1985.70   86.79
   1   1   1 1973.30   86.99
  -2  -1  -1   98.29    5.60
  -2  -1  -1  100.59    6.10
  -2  -1  -1   92.79    6.50
  -2  -1  -1   91.29    5.90
  -2  -1  -1  102.49    6.70
   2   1   1   96.59    6.50
   2   1   1  100.59    5.50
   2   1   1  104.49    6.00
   2   1   1   97.39    6.50
  -3  -1  -1  752.52   34.00
  -3  -1  -1  755.12   33.60
  -3  -1  -1  732.93   33.60
  -3  -1  -1  733.03   34.50
  -3  -1  -1  723.03   34.50
   3   1   1  737.43   34.50
   3   1   1  732.23   33.90
   3   1   1  779.72   33.70
   3   1   1  741.23   34.50
   3   1   1  754.52   33.50
  -4  -1  -1  130.79    8.20
  -4  -1  -1  152.68    8.80
  -4  -1  -1  137.39    9.40
  -4  -1  -1  140.59    8.30
  -4  -1  -1  128.29    9.20
   4   1   1  142.59    9.10
   4   1   1  134.59    8.60
   4   1   1  143.89    8.40
   4   1   1  139.79    9.30
   4   1   1  136.39    9.60
  -5  -1  -1  167.08   10.00
  -5  -1  -1  147.99    9.90
  -5  -1  -1  153.08   10.30
  -5  -1  -1  141.39   14.60
  -5  -1  -1  154.18   11.20
   5   1   1  158.18   10.30
   5   1   1  148.89   11.20
   5   1   1  158.38    9.80
   5   1   1  150.18   11.00
   5   1   1  169.18   10.10
  -6  -1  -1  326.97   19.20
  -6  -1  -1  326.87   17.70
  -6  -1  -1  318.87   18.10
  -6  -1  -1  320.37   17.50
   6   1   1  334.97   18.30
   6   1   1  315.67   17.50
   6   1   1  342.67   19.40
   6   1   1  325.07   17.50
   6   1   1  322.27   19.30
  -7  -1  -1   62.59    7.50
  -7  -1  -1   72.99    7.60
  -7  -1  -1   62.19    8.70
  -7  -1  -1   82.49    7.80
  -7  -1  -1   77.99    9.70
   7   1   1   71.09    7.60
   7   1   1   67.59    8.50
   7   1   1   71.79    7.70
   7   1   1   64.89    7.00
   7   1   1   65.29    8.60
  -8  -1  -1  111.09    9.60
  -8  -1  -1  115.79   11.00
  -8  -1  -1  109.49    9.40
  -8  -1  -1  104.69   11.20
  -8  -1  -1  125.69    9.90
   8   1   1  108.39    9.80
   8   1   1  121.79    9.50
   8   1   1  123.19   11.30
   8   1   1  122.19   11.40
   8   1   1  117.39    9.40
  -9  -1  -1   73.09   10.00
  -9  -1  -1   87.39    8.90
  -9  -1  -1   93.79   10.90
  -9  -1  -1   78.69    8.90
  -9  -1  -1   75.09    8.70
   9   1   1   83.09   10.20
   9   1   1   80.59   10.10
   9   1   1   74.79    8.00
   9   1   1   77.49    8.80
   9   1   1   83.09    8.40
 -10  -1  -1  302.47   20.70
 -10  -1  -1  292.07   18.90
 -10  -1  -1  313.07   21.50
 -10  -1  -1  316.67   18.50
 -10  -1  -1  299.37   18.40
 -10  -1  -1  318.77   19.30
  10   1   1  288.87   18.10
  10   1   1  309.67   21.20
  10   1   1  311.37   21.00
  10   1   1  289.47   18.60
  10   1   1  321.87   20.60
 -11  -1  -1   37.90    9.40
 -11  -1  -1   30.90    6.80
 -11  -1  -1   41.80    9.70
 -11  -1  -1   28.80    7.00
 -11  -1  -1   28.60    5.80
  11   1   1   36.10    7.40
  11   1   1   32.50    8.60
  11   1   1   49.90   11.30
  11   1   1   18.90    5.80
  11   1   1   40.70    8.70
 -12  -1  -1    3.90    5.80
 -12  -1  -1    3.00    7.10
 -12  -1  -1   11.70    6.60
 -12  -1  -1   10.80    7.10
 -12  -1  -1    7.90    3.60
  12   1   1    7.40    6.20
  12   1   1   20.70    7.40
  12   1   1   24.00    8.10
  12   1   1   14.20    5.60
  12   1   1    8.60    4.50
 -13  -1  -1   16.80    7.00
 -13  -1  -1    4.50    6.80
 -13  -1  -1    0.20    3.80
  13   1   1    8.00    6.70
  13   1   1    7.50    5.30
  13   1   1   -1.20    5.40
  13   1   1    7.10    4.00
  13   1   1    0.40    6.30
 -14  -1  -1   31.80    8.30
 -14  -1  -1   22.50    8.50
  14   1   1   43.10   10.40
  14   1   1   38.60   10.30
  14   1   1   42.50    9.00
  14   1   1   26.20    6.30
 -15  -1  -1   10.20    5.80
 -15  -1  -1    3.90    5.40
 -15  -1  -1    6.20    2.00
 -15  -1  -1   13.60    6.20
  15   1   1    7.50   10.80
  15   1   1   -1.70    7.10
  15   1   1   -5.40    4.70
  15  -2  -1   26.30    7.60
  15  -2  -1   30.80    7.80
  15  -2  -1   39.10    7.40
 -15   2   1   38.40    7.80
  14  -2  -1    2.90    5.30
  14  -2  -1   20.80    8.10
  14  -2  -1    2.90    5.60
  14  -2  -1   10.40    6.20
  14  -2  -1    8.00    5.30
 -14   2   1   20.30    6.50
 -14   2   1    1.10    4.80
  13  -2  -1    2.40    5.30
  13  -2  -1    0.80    4.20
  13  -2  -1   -2.40    4.50
  13  -2  -1   -1.20    4.70
  13  -2  -1   -3.40    4.00
 -13   2   1    2.40    5.00
 -13   2   1    4.40    6.60
 -13   2   1    6.40    4.10
  12  -2  -1   24.60    7.40
  12  -2  -1    6.20    4.60
  12  -2  -1   25.20    7.70
  12  -2  -1   20.40    5.80
  12  -2  -1   12.50    6.90
 -12   2   1   15.30    6.80
 -12   2   1   27.70    7.90
  11  -2  -1   17.30    6.90
  11  -2  -1    9.10    5.70
  11  -2  -1    8.50    4.90
  11  -2  -1    8.70    5.30
  11  -2  -1   24.70    7.20
 -11   2   1    8.40    5.90
 -11   2   1    1.10    2.90
 -11   2   1   13.60    6.10
  10  -2  -1  151.58   15.30
  10  -2  -1  142.09   11.20
  10  -2  -1  128.89   13.60
  10  -2  -1  158.78   13.10
 -10   2   1  161.18   13.50
 -10   2   1  172.58   12.50
   9  -2  -1   31.10    6.80
   9  -2  -1   32.70    6.40
   9  -2  -1   37.60    5.80
   9  -2  -1   29.70    7.30
   9  -2  -1   39.00    6.80
  -9   2   1   35.20    6.50
  -9   2   1   26.20    3.60
  -9   2   1   33.40    7.00
  -9   2   1   23.40    7.00
   8  -2  -1    2.40    3.50
   8  -2  -1    6.10    3.40
   8  -2  -1   -1.80    3.80
   8  -2  -1    3.30    4.30
   8  -2  -1    7.00    4.20
  -8   2   1    7.90    4.50
  -8   2   1    4.40    4.60
  -8   2   1   -1.00    3.60
  -8   2   1    1.60    2.60
   7  -2  -1   -0.50    3.90
   7  -2  -1    4.30    3.50
   7  -2  -1   -1.80    3.50
   7  -2  -1    0.70    3.30
   7  -2  -1   -1.30    2.90
  -7   2   1    3.70    2.60
  -7   2   1   -3.00    3.70
  -7   2   1    2.20    3.60
  -7   2   1    1.20    3.60
   6  -2  -1  924.31   43.30
   6  -2  -1  958.60   43.40
   6  -2  -1  940.11   41.60
   6  -2  -1  896.61   43.50
   6  -2  -1  863.21   43.50
  -6   2   1  939.61   43.30
  -6   2   1  919.51   42.40
  -6   2   1  880.21   43.70
  -6   2   1  929.91   40.90
   5  -2  -1   -0.20    3.10
   5  -2  -1   -1.10    4.10
   5  -2  -1    3.40    3.00
   5  -2  -1    0.20    3.60
   5  -2  -1   -1.90    2.80
  -5   2   1   -2.40    2.70
  -5   2   1   -0.30    3.30
  -5   2   1   -3.20    3.80
   4  -2  -1  333.57   16.00
   4  -2  -1  306.37   16.20
   4  -2  -1  310.17   15.90
   4  -2  -1  312.47   16.40
   4  -2  -1  309.77   14.80
  -4   2   1  304.97   15.90
  -4   2   1  316.07   14.70
  -4   2   1  323.07   15.70
   3  -2  -1 2043.80   92.29
   3  -2  -1 2038.90   92.49
   3  -2  -1 2219.68   92.69
   3  -2  -1 2168.08   91.59
   3  -2  -1 2182.88   92.99
   3  -2  -1 2127.69   91.49
  -3   2   1 2092.69   92.29
  -3   2   1 2186.58   92.19
  -3   2   1 1971.20   93.89
  -3   2   1 2087.19   91.69
  -3   2   1 2189.98   91.99
   2  -2  -1  192.58    9.30
   2  -2  -1  179.38    9.20
   2  -2  -1  192.48    9.40
   2  -2  -1  192.88    9.40
   2  -2  -1  184.88    9.10
  -2   2   1  188.48    9.40
  -2   2   1  179.68    9.00
  -2   2   1  184.98    9.20
  -2   2   1  192.28    9.20
  -2   2   1  179.68    9.20
   1  -2  -1  294.97   14.60
   1  -2  -1  335.07   14.70
   1  -2  -1  326.47   14.20
   1  -2  -1  335.47   14.20
   1  -2  -1  326.17   15.40
   1  -2  -1  341.07   14.10
  -1   2   1  307.87   15.40
  -1   2   1  324.57   14.60
  -1   2   1  334.67   14.20
  -1   2   1  317.87   14.10
  -1   2   1  296.87   14.60
   0  -2  -1  244.48   10.80
   0  -2  -1  200.28   10.90
   0  -2  -1  215.88   10.50
   0  -2  -1  252.67   12.00
   0  -2  -1  237.78   10.20
   0  -2  -1  227.08   10.60
   0   2   1  231.58   10.70
   0   2   1  246.38   10.70
   0   2   1  225.38   11.80
   0   2   1  227.68   10.50
  -1  -2  -1 1421.56   62.09
  -1  -2  -1 1437.46   63.09
  -1  -2  -1 1425.96   61.29
  -1  -2  -1 1429.86   62.29
  -1  -2  -1 1412.06   62.29
   1   2   1 1401.36   62.29
   1   2   1 1433.66   61.99
  -2  -2  -1  132.99    8.50
  -2  -2  -1  138.29    8.60
  -2  -2  -1  143.49    8.10
  -2  -2  -1  144.99    7.20
   2   2   1  140.39    8.50
   2   2   1  145.99    8.50
   2   2   1  144.19    7.00
   2   2   1  142.89    8.00
  -3  -2  -1    2.70    2.10
  -3  -2  -1    2.60    2.30
  -3  -2  -1    2.80    2.70
  -3  -2  -1    1.20    2.30
  -3  -2  -1    3.20    1.50
   3   2   1    1.00    1.30
   3   2   1   -0.20    2.40
   3   2   1   -0.50    1.70
   3   2   1    1.20    2.40
  -4  -2  -1  224.88   12.00
  -4  -2  -1  223.78   13.40
  -4  -2  -1  239.18   12.50
  -4  -2  -1  233.98   13.20
   4   2   1  222.68   11.90
   4   2   1  242.08   13.60
   4   2   1  222.58   13.50
   4   2   1  232.48   13.70
  -5  -2  -1   -1.80    4.00
  -5  -2  -1    0.30    4.40
  -5  -2  -1   -0.10    3.20
  -5  -2  -1   -0.40    2.80
  -5  -2  -1    2.30    3.60
   5   2   1   -2.00    3.80
   5   2   1   -0.80    3.40
   5   2   1   -1.30    4.20
   5   2   1    0.20    2.40
  -6  -2  -1  214.68   14.60
  -6  -2  -1  210.68   13.50
  -6  -2  -1  199.78   13.00
  -6  -2  -1  217.58   12.60
  -6  -2  -1  207.08   15.10
   6   2   1  192.88   12.70
   6   2   1  207.38   13.30
   6   2   1  204.48   14.50
   6   2   1  198.68   12.20
   6   2   1  213.28   17.70
  -7  -2  -1   -2.10    3.50
  -7  -2  -1   -2.40    4.20
  -7  -2  -1   -2.10    4.60
  -7  -2  -1    6.10    4.30
  -7  -2  -1   -1.50    3.00
   7   2   1    0.20    2.60
   7   2   1    0.00    4.70
   7   2   1   -1.60    3.80
   7   2   1   -0.60    4.20
   7   2   1    0.70    3.20
  -8  -2  -1   81.09   10.00
  -8  -2  -1   82.69    8.20
  -8  -2  -1   97.49    8.80
  -8  -2  -1   89.89    9.00
  -8  -2  -1   82.99   10.20
   8   2   1   92.09    8.60
   8   2   1   82.19    9.70
   8   2   1   90.79    8.00
   8   2   1   83.59    9.80
   8   2   1   81.59    8.60
  -9  -2  -1   42.70    8.80
  -9  -2  -1   45.90    7.00
  -9  -2  -1   43.60    7.80
  -9  -2  -1   41.80    6.50
  -9  -2  -1   60.19   10.10
   9   2   1   53.69    6.80
   9   2   1   50.09    9.30
   9   2   1   44.70    8.70
   9   2   1   43.20    7.30
   9   2   1   38.70    6.30
 -10  -2  -1   17.30    7.10
 -10  -2  -1    8.60    4.50
 -10  -2  -1    9.30    6.60
 -10  -2  -1   12.30    7.30
 -10  -2  -1   15.20    5.50
 -10  -2  -1   14.80    5.70
  10   2   1   15.90    4.80
  10   2   1    8.30    6.10
  10   2   1    5.80    4.90
  10   2   1   29.30    8.40
  10   2   1   12.40    6.80
 -11  -2  -1    9.10    6.20
 -11  -2  -1    0.80    4.00
 -11  -2  -1   18.50    8.10
 -11  -2  -1    4.20    5.80
 -11  -2  -1   -1.50    5.80
  11   2   1    0.40    4.40
  11   2   1    2.50    5.90
  11   2   1   -1.40    3.80
  11   2   1   11.90    6.80
 -12  -2  -1    7.70    7.00
 -12  -2  -1    9.80    6.30
 -12  -2  -1    7.00    3.90
 -12  -2  -1    1.60    4.60
 -12  -2  -1   -0.90    6.10
  12   2   1    7.10    3.70
  12   2   1    4.00    6.60
  12   2   1   -1.40    4.20
  12   2   1   -2.80    4.80
 -13  -2  -1    5.80    5.30
 -13  -2  -1   10.70    8.00
 -13  -2  -1    1.00    3.10
 -13  -2  -1    1.60    6.20
 -13  -2  -1   -0.90    5.10
  13   2   1    3.00    6.10
  13   2   1    1.90    3.80
  13   2   1   12.50    6.90
  13   2   1    5.60    5.00
 -14  -2  -1   12.10    7.50
 -14  -2  -1   33.00    8.40
 -14  -2  -1   11.10    7.50
  14   2   1   28.00    6.30
  14   2   1   24.20    6.30
  14   2   1   50.59   11.30
  14   2   1   29.90   10.00
 -15  -2  -1    9.90    5.80
 -15  -2  -1    6.40    5.70
 -15  -2  -1   -2.30   10.20
  15   2   1   16.80    7.30
  15   2   1   -0.40    8.00
  15   2   1    1.10    4.70
  15   2   1    7.20    6.20
  14  -3  -1    1.90    5.90
  14  -3  -1   10.20    9.30
  14  -3  -1    2.40    5.00
  14  -3  -1    9.30    7.70
  14  -3  -1   -1.90    4.50
 -14   3   1    7.30    6.70
 -14   3   1    1.30    5.50
 -14   3   1    1.90    6.90
 -14   3   1   16.10    6.20
  13  -3  -1    0.20    3.30
  13  -3  -1    6.10    4.50
  13  -3  -1    4.30    5.30
  13  -3  -1    2.90    5.00
  13  -3  -1   10.70    6.00
 -13   3   1   -2.90    5.20
 -13   3   1   13.30    5.40
 -13   3   1    5.50    4.30
 -13   3   1    3.10    6.60
  12  -3  -1   44.30    9.30
  12  -3  -1   36.90    8.20
  12  -3  -1   35.00    6.50
  12  -3  -1   42.70    9.60
  12  -3  -1   46.70    9.20
 -12   3   1   48.00    9.40
 -12   3   1   40.00    7.90
  11  -3  -1    8.80    5.80
  11  -3  -1    4.90    5.40
  11  -3  -1   14.90    7.40
  11  -3  -1   16.90    5.40
  11  -3  -1   12.60    4.70
 -11   3   1    3.10    5.20
 -11   3   1   10.20    5.60
  10  -3  -1  134.99   12.00
  10  -3  -1  112.19   11.70
  10  -3  -1  125.49   11.30
  10  -3  -1  117.69    9.60
  10  -3  -1  126.49   19.30
 -10   3   1  105.09   13.90
 -10   3   1  108.79   10.40
   9  -3  -1    6.30    5.10
   9  -3  -1    0.10    3.30
   9  -3  -1    6.60    4.80
   9  -3  -1    0.20    3.30
   9  -3  -1    5.00    4.10
  -9   3   1    1.70    5.00
  -9   3   1    6.80    4.50
  -9   3   1    9.30    4.70
   8  -3  -1   21.00    4.30
   8  -3  -1   14.30    4.50
   8  -3  -1   15.80    5.00
   8  -3  -1   19.40    5.50
  -8   3   1   10.90    5.30
  -8   3   1   15.90    5.00
  -8   3   1   20.70    5.50
   7  -3  -1   34.70    6.00
   7  -3  -1   39.90    6.00
   7  -3  -1   31.60    6.10
   7  -3  -1   32.90    4.70
   7  -3  -1   31.00    6.00
  -7   3   1   37.10    6.00
  -7   3   1   33.30    5.30
   6  -3  -1   64.59    6.70
   6  -3  -1   62.59    7.20
   6  -3  -1   65.49    7.50
   6  -3  -1   65.49    7.20
   6  -3  -1   72.49    6.00
  -6   3   1   57.59    6.80
  -6   3   1   60.59    7.30
  -6   3   1   66.99    5.20
  -6   3   1   62.09    6.50
   5  -3  -1  520.55   27.10
   5  -3  -1  566.84   25.20
   5  -3  -1  553.94   26.70
   5  -3  -1  555.04   27.80
   5  -3  -1  555.44   27.00
   5  -3  -1  567.74   25.50
  -5   3   1  576.34   26.50
  -5   3   1  557.34   26.60
  -5   3   1  538.95   27.30
  -5   3   1  551.04   25.50
  -5   3   1  557.44   26.40
   4  -3  -1   91.29    6.90
   4  -3  -1   92.89    7.40
   4  -3  -1   90.59    6.40
   4  -3  -1  100.99    6.00
   4  -3  -1   88.59    6.70
  -4   3   1   91.09    6.90
  -4   3   1   87.29    6.60
  -4   3   1   85.59    6.90
  -4   3   1   89.29    6.30
  -4   3   1   96.99    6.20
   3  -3  -1   14.60    2.50
   3  -3  -1   10.60    2.70
   3  -3  -1   13.80    2.20
   3  -3  -1   14.10    2.90
   3  -3  -1   10.70    2.00
   3  -3  -1   13.10    3.00
  -3   3   1    9.90    2.10
  -3   3   1   13.70    2.20
  -3   3   1   12.90    2.50
  -3   3   1   11.20    2.40
  -3   3   1   11.00    2.70
   2  -3  -1  219.28   10.10
   2  -3  -1  204.88    9.60
   2  -3  -1  186.98   10.10
   2  -3  -1  201.78   10.50
  -2   3   1  197.68   10.10
  -2   3   1  199.58   10.80
  -2   3   1  190.88    9.60
  -2   3   1  206.78    9.90
  -2   3   1  207.68    9.20
   1  -3  -1  185.88   10.10
   1  -3  -1  162.78    8.90
   1  -3  -1  171.78    7.90
   1  -3  -1  179.98    8.70
   1  -3  -1  176.78    7.80
   1  -3  -1  172.28    8.40
  -1   3   1  169.18    8.00
  -1   3   1  185.28    7.80
  -1   3   1  182.08   10.00
  -1   3   1  180.08    8.20
  -1   3   1  161.88    9.10
   0  -3  -1 2358.76  101.69
   0  -3  -1 2438.46  100.99
   0  -3  -1 2362.86  101.49
   0  -3  -1 2189.78  101.29
   0  -3  -1 2347.27  101.79
   0  -3  -1 2414.56  103.29
   0   3   1 2187.78  100.99
   0   3   1 2448.35  101.59
   0   3   1 2342.67  101.39
   0   3   1 2430.46  103.39
   0   3   1 2340.37  101.49
  -1  -3  -1 1073.69   47.10
  -1  -3  -1 1053.89   48.30
  -1  -3  -1 1041.80   48.30
  -1  -3  -1 1134.69   49.90
  -1  -3  -1 1136.59   48.30
   1   3   1 1102.79   48.10
   1   3   1 1090.49   48.40
  -2  -3  -1 1408.96   59.39
  -2  -3  -1 1334.67   60.99
   2   3   1 1302.07   60.89
   2   3   1 1444.96   60.59
   2   3   1 1366.96   59.19
   2   3   1 1358.56   60.99
  -3  -3  -1    9.90    3.10
  -3  -3  -1    8.90    3.20
  -3  -3  -1   11.90    1.90
  -3  -3  -1   10.30    3.40
   3   3   1   11.50    1.70
   3   3   1    7.80    2.60
   3   3   1   13.00    3.60
   3   3   1   16.80    3.90
  -4  -3  -1  515.45   25.00
  -4  -3  -1  482.45   24.20
  -4  -3  -1  476.35   23.80
  -4  -3  -1  519.15   22.90
  -4  -3  -1  485.65   25.00
   4   3   1  472.65   22.50
   4   3   1  449.26   23.50
   4   3   1  475.15   24.80
  -5  -3  -1   77.99    9.20
  -5  -3  -1   72.79    8.00
  -5  -3  -1   59.89    7.40
  -5  -3  -1   71.59    6.70
  -5  -3  -1   75.79    9.40
   5   3   1   84.39    6.20
   5   3   1   64.79    7.50
   5   3   1   68.39    8.60
   5   3   1   76.69    9.50
  -6  -3  -1   11.10    3.60
  -6  -3  -1   15.00    6.30
  -6  -3  -1   12.70    5.00
   6   3   1    6.20    2.70
   6   3   1   16.30    5.70
   6   3   1    9.20    5.30
   6   3   1   14.90    4.10
  -7  -3  -1   98.49    9.00
  -7  -3  -1   93.29    9.10
  -7  -3  -1  111.09    8.50
  -7  -3  -1  111.29   10.60
  -7  -3  -1  100.19   10.50
   7   3   1   96.69   10.20
   7   3   1  107.39    7.90
   7   3   1   84.09    9.80
   7   3   1   90.99    8.50
  -8  -3  -1   16.20    4.70
  -8  -3  -1   20.70    7.30
  -8  -3  -1   16.10    4.80
  -8  -3  -1   14.50    6.30
  -8  -3  -1   14.70    4.10
   8   3   1   21.70    6.60
   8   3   1   18.10    3.90
   8   3   1   23.30    6.90
   8   3   1   20.40    5.60
  -9  -3  -1   68.49   11.30
  -9  -3  -1   68.99    8.50
  -9  -3  -1   70.29    9.50
  -9  -3  -1   72.59    8.30
  -9  -3  -1   57.79    8.50
  -9  -3  -1   78.19   11.80
   9   3   1   81.99   11.90
   9   3   1   83.59   12.30
   9   3   1   77.89    9.90
   9   3   1   68.39    7.30
 -10  -3  -1    5.30    6.80
 -10  -3  -1    2.50    4.60
 -10  -3  -1    3.40    4.30
 -10  -3  -1    0.50    4.90
 -10  -3  -1   -1.00    6.00
  10   3   1    2.20    5.90
  10   3   1    6.50    3.80
  10   3   1   -3.80    5.50
  10   3   1    1.90    4.50
 -11  -3  -1   -2.80    6.80
 -11  -3  -1    0.80    4.80
 -11  -3  -1   11.80    7.80
 -11  -3  -1    3.60    4.20
 -11  -3  -1   -0.50    5.50
  11   3   1   -1.20    3.30
  11   3   1    2.20    7.90
  11   3   1    2.70    6.30
  11   3   1    5.10    6.20
 -12  -3  -1   20.90    5.90
 -12  -3  -1   23.90    8.30
 -12  -3  -1   15.50    7.70
 -12  -3  -1   17.60    7.50
 -12  -3  -1   11.40    6.40
  12   3   1   28.30    6.30
  12   3   1   24.30    8.60
  12   3   1   19.20    8.00
  12   3   1   23.50    5.60
 -13  -3  -1   12.70    5.60
 -13  -3  -1   25.50    9.90
 -13  -3  -1   16.50    8.50
 -13  -3  -1   11.90    6.30
 -13  -3  -1   11.00    5.40
  13   3   1   33.10    8.80
  13   3   1   17.80    5.40
  13   3   1   15.00    8.40
  13   3   1   32.40    8.00
 -14  -3  -1   33.20    8.70
 -14  -3  -1   41.40   19.10
 -14  -3  -1   15.80    7.60
  14   3   1   32.30    7.20
  14   3   1   35.70   10.30
  14   3   1   52.49   11.40
  14   3   1   33.50    8.20
  14  -4  -1    1.10    4.10
  14  -4  -1   -1.00    4.10
  14  -4  -1   -0.90    5.00
  14  -4  -1    6.60    5.80
  14  -4  -1   10.70    6.40
 -14   4   1   -0.90    6.30
 -14   4   1   14.80    5.80
 -14   4   1    6.10    5.70
 -14   4   1   -0.60    5.90
  13  -4  -1    2.90    3.80
  13  -4  -1    1.20    4.10
  13  -4  -1   -1.50    5.10
  13  -4  -1   -3.50    4.10
  13  -4  -1    3.30    5.30
 -13   4   1    3.40    5.80
 -13   4   1    3.30    6.30
 -13   4   1    1.30    4.80
 -13   4   1    9.30    5.50
  12  -4  -1   20.40    6.60
  12  -4  -1    7.80    5.50
  12  -4  -1    4.50    5.50
  12  -4  -1   12.30    6.40
  12  -4  -1   16.40    5.00
 -12   4   1   19.00    7.00
 -12   4   1    9.40    6.40
 -12   4   1    8.40    3.50
 -12   4   1   13.60    5.80
  11  -4  -1    1.60    4.70
  11  -4  -1    5.80    4.60
  11  -4  -1    6.20    5.00
  11  -4  -1    4.00    3.90
  11  -4  -1    7.70    4.80
 -11   4   1    7.30    6.10
 -11   4   1    6.70    5.20
 -11   4   1    1.40    2.60
 -11   4   1   10.50    5.80
  10  -4  -1   52.89    8.30
  10  -4  -1   49.80    7.80
  10  -4  -1   46.60    8.60
  10  -4  -1   48.00    6.80
  10  -4  -1   43.70   13.80
 -10   4   1   55.49    8.40
 -10   4   1   57.69    8.20
 -10   4   1   62.79    8.70
   9  -4  -1    0.30    4.30
   9  -4  -1    0.10    3.30
   9  -4  -1    5.60    3.90
   9  -4  -1    5.70    3.40
   9  -4  -1    2.60    4.60
  -9   4   1    4.90    4.20
  -9   4   1    7.50    4.90
  -9   4   1   -5.20    5.00
   8  -4  -1  205.28   13.40
   8  -4  -1  211.58   12.10
   8  -4  -1  228.28   15.10
   8  -4  -1  204.18   14.20
   8  -4  -1  194.38   13.90
  -8   4   1  232.78   13.70
  -8   4   1  211.08   13.10
  -8   4   1  207.68   13.40
   7  -4  -1   95.19    9.30
   7  -4  -1  113.09    8.60
   7  -4  -1  107.89    9.10
   7  -4  -1  110.19    7.50
   7  -4  -1  113.09    9.20
  -7   4   1  111.59    9.50
  -7   4   1  110.29    8.60
  -7   4   1  113.99    8.90
  -7   4   1  105.79    8.10
   6  -4  -1   85.29    7.50
   6  -4  -1   92.89    7.80
   6  -4  -1   73.59    5.60
   6  -4  -1   87.39    6.30
   6  -4  -1   87.29    6.90
   6  -4  -1   71.29    7.90
  -6   4   1   69.09    7.40
  -6   4   1   78.79    7.60
  -6   4   1   83.39    6.00
  -6   4   1   79.59    6.90
  -6   4   1   77.29    6.80
   5  -4  -1  231.88   14.30
   5  -4  -1  219.38   13.20
   5  -4  -1  250.67   12.90
   5  -4  -1  249.28   12.20
   5  -4  -1  240.58   13.50
  -5   4   1  228.98   13.50
  -5   4   1  219.18   13.20
  -5   4   1  234.58   12.60
  -5   4   1  228.18   12.90
  -5   4   1  237.38   12.60
   4  -4  -1  468.55   21.70
   4  -4  -1  430.96   21.40
   4  -4  -1  458.85   21.10
   4  -4  -1  459.85   22.80
   4  -4  -1  441.66   20.80
  -4   4   1  431.26   20.70
  -4   4   1  421.86   21.40
  -4   4   1  449.66   21.20
  -4   4   1  451.05   21.70
  -4   4   1  440.66   21.60
   3  -4  -1  113.99    6.70
   3  -4  -1  105.19    7.70
   3  -4  -1  130.89    7.80
   3  -4  -1  127.69    6.30
   3  -4  -1  112.89    8.00
   3  -4  -1  121.79    7.40
  -3   4   1  112.79    7.50
  -3   4   1  125.39    8.10
  -3   4   1  109.99    6.80
  -3   4   1  125.89    6.50
  -3   4   1  121.59    7.20
   2  -4  -1    0.50    1.70
   2  -4  -1   -0.80    1.30
   2  -4  -1    3.90    2.30
   2  -4  -1    2.90    1.90
   2  -4  -1   -0.30    0.80
   2  -4  -1    0.80    1.10
  -2   4   1    3.40    2.40
  -2   4   1   -0.70    1.70
   1  -4  -1  347.17   16.30
   1  -4  -1  326.87   15.60
   1  -4  -1  340.97   15.80
   1  -4  -1  356.16   17.80
  -1   4   1  331.07   15.50
  -1   4   1  333.77   17.70
  -1   4   1  344.77   15.20
   0  -4  -1 8939.61  478.55
   0  -4  -1 8656.83  396.26
   0  -4  -1 9999.00  390.56
   0  -4  -1 9362.86  388.46
   0   4   1 8150.08  472.05
   0   4   1 8233.38  394.56
  -1  -4  -1   17.20    2.90
  -1  -4  -1   15.60    2.80
  -1  -4  -1    9.00    2.60
  -1  -4  -1   11.60    2.70
   1   4   1   14.70    2.80
   1   4   1    8.70    2.30
   1   4   1   20.70    3.10
   1   4   1   13.00    1.40
  -2  -4  -1  314.17   15.60
  -2  -4  -1  304.27   13.80
  -2  -4  -1  301.27   17.30
  -2  -4  -1  294.37   15.80
  -2  -4  -1  306.37   15.80
  -3  -4  -1  168.88   11.20
  -3  -4  -1  187.48   11.60
  -3  -4  -1  190.98   11.00
  -3  -4  -1  185.48    9.20
   3   4   1  181.28   10.70
   3   4   1  182.08    8.70
   3   4   1  171.58   11.40
   3   4   1  172.28   11.30
  -4  -4  -1  204.38   13.00
  -4  -4  -1  225.18   11.40
  -4  -4  -1  201.48   13.90
  -4  -4  -1  215.28   13.20
  -4  -4  -1  220.08   14.10
   4   4   1  219.58   10.80
   4   4   1  187.48   12.50
   4   4   1  226.38   14.40
   4   4   1  208.38   13.80
  -5  -4  -1  299.17   15.00
  -5  -4  -1  286.37   18.00
  -5  -4  -1  290.97   17.70
  -5  -4  -1  272.87   16.50
  -5  -4  -1  275.07   16.70
   5   4   1  257.57   17.50
   5   4   1  289.87   14.40
   5   4   1  307.87   17.90
  -6  -4  -1   30.40    6.90
  -6  -4  -1   29.00    4.50
  -6  -4  -1   22.10    6.40
  -6  -4  -1   26.10    7.30
  -6  -4  -1   15.30    4.90
   6   4   1   27.90    4.00
   6   4   1   22.00    6.90
   6   4   1   21.20    6.20
   6   4   1   16.00    4.90
  -7  -4  -1  162.38   12.20
  -7  -4  -1  171.78   12.50
  -7  -4  -1  171.28   11.10
  -7  -4  -1  177.68   13.60
  -7  -4  -1  167.68   13.90
   7   4   1  177.58   14.00
   7   4   1  181.38   12.00
   7   4   1  170.08   13.80
   7   4   1  165.78   10.50
  -8  -4  -1   23.70    5.60
  -8  -4  -1   19.50    6.80
  -8  -4  -1   16.00    5.30
  -8  -4  -1   20.70    4.60
  -8  -4  -1   16.70    6.50
   8   4   1   18.10    6.40
   8   4   1   21.60    4.50
   8   4   1   15.70    4.80
   8   4   1   10.20    5.80
  -9  -4  -1    9.10    6.90
  -9  -4  -1    6.30    5.30
  -9  -4  -1   14.10    5.30
  -9  -4  -1    7.10    4.10
  -9  -4  -1    4.50    4.70
  -9  -4  -1   23.50    8.10
   9   4   1   13.60    3.70
   9   4   1   14.80    7.10
   9   4   1    8.50    6.50
   9   4   1   12.70    5.60
 -10  -4  -1   -1.40    4.00
 -10  -4  -1    2.60    6.30
 -10  -4  -1    5.40    4.30
 -10  -4  -1    2.70    6.30
 -10  -4  -1   13.30    7.50
 -10  -4  -1    7.80    5.30
  10   4   1    8.00    3.40
  10   4   1   -4.50    4.80
  10   4   1   14.10    6.90
  10   4   1    8.20    6.00
 -11  -4  -1    4.80    4.30
 -11  -4  -1    1.20    5.70
 -11  -4  -1    4.90    6.10
 -11  -4  -1    8.70    5.90
 -11  -4  -1    5.30    7.40
  11   4   1   -0.50    6.00
  11   4   1    8.40    5.40
  11   4   1   12.00    7.50
  11   4   1   11.30    4.00
 -12  -4  -1   44.90   11.00
 -12  -4  -1   36.70    8.40
 -12  -4  -1   28.70   11.90
 -12  -4  -1   29.90    7.30
 -12  -4  -1   29.40    7.70
  12   4   1   35.00    6.60
  12   4   1   44.40    8.70
  12   4   1   35.10    9.20
  12   4   1   39.30   10.20
 -13  -4  -1   38.60    8.80
 -13  -4  -1   31.40    8.10
 -13  -4  -1   35.30   11.30
 -13  -4  -1   34.50    7.80
 -13  -4  -1   29.60    9.50
  13   4   1   41.50    9.10
  13   4   1   29.90    6.00
  13   4   1   39.50   14.70
  13   4   1   28.40    9.30
 -14  -4  -1   15.70    6.80
 -14  -4  -1   10.70    8.60
 -14  -4  -1   20.00    6.50
 -14  -4  -1   12.90    6.00
  14   4   1    9.20    4.30
  14   4   1   29.90    6.40
  14   4   1   14.80    8.40
  14   4   1   15.00    8.20
  14  -5  -1    2.40    3.90
  14  -5  -1    4.80    4.80
  14  -5  -1   -6.60    3.80
  14  -5  -1   -3.70    4.50
  14  -5  -1   -2.70    5.50
 -14   5   1    3.10    6.60
 -14   5   1    0.60    6.20
 -14   5   1    3.20    5.50
 -14   5   1   17.00    6.80
  13  -5  -1    3.80    4.20
  13  -5  -1    0.80    3.50
  13  -5  -1    9.70    5.30
  13  -5  -1    7.20    4.70
  13  -5  -1    2.80    5.00
 -13   5   1   -3.00    5.80
 -13   5   1    5.40    5.60
 -13   5   1   -0.50    5.50
 -13   5   1    1.40    6.40
  12  -5  -1   13.30    6.00
  12  -5  -1    2.50    4.00
  12  -5  -1    4.20    3.80
  12  -5  -1    8.30    5.00
  12  -5  -1    3.40    4.50
 -12   5   1    3.40    5.10
 -12   5   1    6.80    6.20
 -12   5   1    6.80    5.90
  11  -5  -1   29.30    6.70
  11  -5  -1   34.50    8.50
  11  -5  -1   21.20    5.00
  11  -5  -1   27.00    7.20
  11  -5  -1   28.70    7.40
 -11   5   1   29.80    7.10
 -11   5   1   32.40    6.80
 -11   5   1   40.80    7.70
  10  -5  -1   -1.70    4.20
  10  -5  -1    1.90    3.60
  10  -5  -1    1.80    3.80
  10  -5  -1    5.20    4.70
  10  -5  -1   -0.30    3.80
 -10   5   1   -3.50    3.80
 -10   5   1   -1.60    4.80
 -10   5   1    2.40    5.80
 -10   5   1   -0.20    2.10
   9  -5  -1    9.80    4.50
   9  -5  -1   10.20    4.40
   9  -5  -1   19.80    4.80
   9  -5  -1    9.10    4.60
   9  -5  -1   12.40    5.40
  -9   5   1   19.00    5.40
  -9   5   1   11.70    5.60
  -9   5   1   11.80    4.80
   8  -5  -1  242.18   14.60
   8  -5  -1  256.67   15.80
   8  -5  -1  250.67   13.50
   8  -5  -1  230.08   15.20
   8  -5  -1  263.17   16.70
  -8   5   1  230.08   14.20
  -8   5   1  256.57   15.00
  -8   5   1  237.78   14.40
   7  -5  -1  196.48   12.70
   7  -5  -1  201.68   12.90
   7  -5  -1  190.88   13.80
   7  -5  -1  186.78   11.70
   7  -5  -1  209.08   11.00
  -7   5   1  192.38   10.80
  -7   5   1  181.38   12.80
  -7   5   1  204.48   12.00
  -7   5   1  196.08   11.80
  -7   5   1  204.88   12.50
   6  -5  -1    0.50    2.90
   6  -5  -1    0.10    2.30
   6  -5  -1    0.40    3.40
   6  -5  -1    0.10    3.00
   6  -5  -1    1.70    2.30
  -6   5   1    1.10    2.90
  -6   5   1    0.40    2.30
  -6   5   1    2.50    2.20
  -6   5   1    4.40    4.00
  -6   5   1    1.00    3.00
   5  -5  -1  449.86   22.00
   5  -5  -1  443.06   21.00
   5  -5  -1  438.96   21.50
   5  -5  -1  456.45   23.40
   5  -5  -1  451.65   20.80
  -5   5   1  409.56   21.60
  -5   5   1  450.15   20.60
  -5   5   1  444.16   21.80
  -5   5   1  436.86   21.30
  -5   5   1  408.46   21.40
   4  -5  -1  213.78   13.10
   4  -5  -1  237.38   12.70
   4  -5  -1  219.88   12.60
   4  -5  -1  223.88   13.80
   4  -5  -1  243.78   11.10
   4  -5  -1  220.98   11.80
  -4   5   1  224.88   13.30
  -4   5   1  229.18   10.90
  -4   5   1  212.68   11.80
  -4   5   1  230.58   12.20
  -4   5   1  214.68   12.70
   3  -5  -1  660.03   30.80
   3  -5  -1  680.13   31.50
   3  -5  -1  664.83   30.30
   3  -5  -1  661.13   29.40
  -3   5   1  671.23   30.70
  -3   5   1  682.23   30.20
  -3   5   1  647.04   31.80
  -3   5   1  627.14   29.30
  -3   5   1  643.64   28.70
   2  -5  -1   49.40    4.80
   2  -5  -1   49.30    6.30
   2  -5  -1   44.30    4.10
   2  -5  -1   43.20    5.50
  -2   5   1   57.79    6.50
   1  -5  -1 1094.89   48.50
   1  -5  -1 1148.19   49.50
   1  -5  -1 1113.59   49.10
   1  -5  -1 1089.89   51.29
  -1   5   1 1084.09   48.60
   0  -5  -1  998.00   45.40
   0  -5  -1 1093.59   44.70
   0  -5  -1 1069.09   46.00
   0  -5  -1 1060.09   48.60
   0  -5  -1 1024.90   45.30
   0   5   1  975.80   45.20
   0   5   1 1054.59   45.70
   0   5   1  933.91   44.90
   0   5   1 1044.60   46.30
  -1  -5  -1   79.89    6.60
  -1  -5  -1   84.89    6.40
  -1  -5  -1   84.69    6.40
  -1  -5  -1  101.99    7.50
  -1  -5  -1   86.29    8.60
   1   5   1   89.29    6.50
   1   5   1   90.09    6.50
   1   5   1   86.59    4.60
  -2  -5  -1  105.79    5.40
  -2  -5  -1   96.39    9.80
  -2  -5  -1   96.79    8.00
  -2  -5  -1  121.49    8.20
  -2  -5  -1  104.29    7.90
   2   5   1   90.59    7.70
   2   5   1  102.19    7.60
  -3  -5  -1   -0.60    3.80
  -3  -5  -1   -2.70    3.50
  -3  -5  -1   -0.80    4.00
  -3  -5  -1   -1.50    3.60
  -3  -5  -1    0.30    1.70
   3   5   1    1.70    3.40
   3   5   1    2.00    1.30
   3   5   1    0.40    4.10
   3   5   1    1.20    3.70
  -4  -5  -1   58.09    8.00
  -4  -5  -1   66.39    8.60
  -4  -5  -1   58.49    4.90
  -4  -5  -1   45.30    6.40
   4   5   1   50.49    3.90
   4   5   1   60.09    8.20
   4   5   1   39.80    6.10
   4   5   1   53.49    8.10
  -5  -5  -1   20.70    3.40
  -5  -5  -1   20.10    6.00
  -5  -5  -1   25.40    6.10
  -5  -5  -1   16.50    4.70
  -5  -5  -1   14.90    4.90
   5   5   1   19.90    4.90
   5   5   1   23.90    3.50
   5   5   1   23.30    6.50
   5   5   1   32.90    6.60
  -6  -5  -1   26.50    6.10
  -6  -5  -1   28.70    5.80
  -6  -5  -1   38.20    7.70
  -6  -5  -1   26.90    4.90
  -6  -5  -1   33.50    6.80
   6   5   1   29.00    5.70
   6   5   1   29.50    6.70
   6   5   1   29.10    7.10
   6   5   1   31.80    3.80
  -7  -5  -1  156.28   12.50
  -7  -5  -1  152.38   13.60
  -7  -5  -1  167.18   12.60
  -7  -5  -1  193.28   14.90
  -7  -5  -1  171.68   10.80
  -7  -5  -1  176.88   13.90
   7   5   1  153.78   13.50
   7   5   1  161.08    9.90
   7   5   1  166.78   11.90
   7   5   1  154.38   13.60
  -8  -5  -1   29.50    8.30
  -8  -5  -1   27.90    5.20
  -8  -5  -1   21.30    6.30
  -8  -5  -1   31.20    8.10
  -8  -5  -1   25.80    6.30
  -8  -5  -1   17.20    6.40
   8   5   1   31.30    7.90
   8   5   1   27.50    6.50
   8   5   1   27.90    7.90
   8   5   1   25.20    4.10
  -9  -5  -1    1.50    6.10
  -9  -5  -1    2.10    6.40
  -9  -5  -1   -4.80    5.50
  -9  -5  -1    3.90    5.60
  -9  -5  -1   -2.40    4.20
  -9  -5  -1    1.30    3.50
   9   5   1    5.40    5.90
   9   5   1    3.90    5.00
   9   5   1   -1.30    5.40
   9   5   1    1.70    2.90
 -10  -5  -1   -1.80    3.90
 -10  -5  -1   -3.60    5.10
 -10  -5  -1    8.70    5.40
 -10  -5  -1    4.80    6.60
 -10  -5  -1   -3.30    6.40
 -10  -5  -1   -4.40    4.70
  10   5   1    3.00    5.80
  10   5   1   -3.00    5.50
  10   5   1   -3.50    4.30
  10   5   1   -1.10    2.40
 -11  -5  -1    1.30    5.40
 -11  -5  -1    2.20    4.50
 -11  -5  -1   -4.10    5.40
 -11  -5  -1   -7.60    6.70
 -11  -5  -1    1.20    5.60
  11   5   1   -2.00    5.20
  11   5   1    3.60    6.70
  11   5   1    2.90    5.60
  11   5   1    0.00    2.90
 -12  -5  -1   40.30    9.60
 -12  -5  -1   29.80    8.10
 -12  -5  -1   35.90    7.70
 -12  -5  -1   49.80   13.30
 -12  -5  -1   32.70    9.80
  12   5   1   27.10    6.50
  12   5   1   32.20   10.90
  12   5   1   36.70    6.60
  12   5   1   34.80   10.20
 -13  -5  -1   35.50    8.40
 -13  -5  -1   41.80    9.10
 -13  -5  -1   60.59   13.20
 -13  -5  -1   37.60   10.20
 -13  -5  -1   46.60    9.20
  13   5   1   36.60   10.20
  13   5   1   43.10    6.50
  13   5   1   71.59   11.00
  13   5   1   32.90    9.80
 -14  -5  -1   -0.90    6.30
 -14  -5  -1    0.30    4.80
 -14  -5  -1   -1.40    8.60
 -14  -5  -1    4.70    5.50
 -14  -5  -1    4.90    7.30
  14   5   1    0.70    3.60
  14   5   1    9.80    7.40
  14   5   1   17.80    6.10
  14   5   1   -0.30    7.80
  14  -6  -1   -2.90    4.60
  14  -6  -1   -0.30    3.70
  14  -6  -1   -0.70    4.70
  14  -6  -1    3.50    4.70
 -14   6   1  -15.50    5.50
 -14   6   1    5.00    6.50
 -14   6   1    2.10    7.30
 -14   6   1    4.70    6.60
  13  -6  -1    5.70    4.90
  13  -6  -1    3.90    3.20
  13  -6  -1   12.40    6.10
 -13   6   1   16.70    6.10
 -13   6   1    2.00    6.20
 -13   6   1    5.10    4.60
  12  -6  -1    2.20    5.10
  12  -6  -1   -2.40    3.80
  12  -6  -1   -0.90    4.20
  12  -6  -1   -0.60    3.70
  12  -6  -1    1.50    3.50
 -12   6   1    8.60    6.10
 -12   6   1   11.20    5.10
 -12   6   1   -2.30    5.40
 -12   6   1    4.50    3.60
  11  -6  -1  125.39   12.50
  11  -6  -1  111.09   10.70
  11  -6  -1  123.59    9.60
  11  -6  -1  140.19   12.10
  11  -6  -1  139.79   13.40
 -11   6   1  143.59   11.20
 -11   6   1  126.69   11.00
 -11   6   1  131.19   12.10
  10  -6  -1   62.99    9.80
  10  -6  -1   54.39    8.40
  10  -6  -1   45.50    7.20
  10  -6  -1   37.10    7.10
  10  -6  -1   46.80    6.40
 -10   6   1   65.19    8.80
 -10   6   1   60.59    8.00
   9  -6  -1  115.79    8.60
   9  -6  -1  108.29   10.60
   9  -6  -1  117.79    9.40
   9  -6  -1   92.59   10.80
   9  -6  -1  122.39   10.30
  -9   6   1  123.29    9.90
  -9   6   1  108.19   10.40
  -9   6   1  116.49    9.70
   8  -6  -1    0.70    3.40
   8  -6  -1    0.70    3.10
   8  -6  -1    0.60    4.40
   8  -6  -1    4.00    4.20
   8  -6  -1   -1.00    3.10
  -8   6   1    1.70    1.50
  -8   6   1    4.40    4.80
  -8   6   1    2.00    3.90
  -8   6   1   -0.10    3.50
   7  -6  -1   92.89    9.30
   7  -6  -1   89.49    7.90
   7  -6  -1  101.49    7.20
   7  -6  -1   95.89    7.00
   7  -6  -1   93.49    8.60
   7  -6  -1  104.09    6.90
  -7   6   1   80.19    7.50
  -7   6   1   83.79    8.50
  -7   6   1   92.19    8.70
  -7   6   1  100.29    7.20
   6  -6  -1    2.60    2.40
   6  -6  -1   -0.60    1.90
   6  -6  -1    0.60    3.10
   6  -6  -1    1.40    2.60
   6  -6  -1    1.80    3.10
  -6   6   1    1.40    3.10
  -6   6   1   -0.10    3.80
  -6   6   1    3.80    3.40
  -6   6   1    4.30    2.30
   5  -6  -1   20.40    3.60
   5  -6  -1   19.20    3.50
   5  -6  -1   28.20    4.80
   5  -6  -1   23.60    4.80
  -5   6   1   21.70    2.90
  -5   6   1   27.50    4.60
  -5   6   1   29.10    4.20
  -5   6   1   20.80    4.80
   4  -6  -1  128.39    6.20
   4  -6  -1  136.39    9.80
   4  -6  -1  117.59    9.20
   4  -6  -1  120.99    9.10
   4  -6  -1  123.09    8.50
   4  -6  -1  119.19    7.00
  -4   6   1  115.39    9.00
  -4   6   1  122.69    8.10
  -4   6   1  123.39    6.10
  -4   6   1  121.79    7.00
   3  -6  -1 1875.01   82.59
   3  -6  -1 1832.82   81.29
   3  -6  -1 1892.81   81.39
   3  -6  -1 1820.92   81.99
   3  -6  -1 1772.42   82.89
  -3   6   1 1907.51   81.89
   2  -6  -1  320.37   15.80
   2  -6  -1  294.67   15.40
   2  -6  -1  332.57   18.40
   2  -6  -1  297.37   16.60
   2  -6  -1  310.47   15.50
  -2   6   1  340.57   17.20
   1  -6  -1  641.34   31.60
   1  -6  -1  625.54   27.60
   1  -6  -1  612.54   29.20
   1  -6  -1  602.24   28.60
   1  -6  -1  595.04   28.00
  -1   6   1  602.34   28.00
  -1   6   1  629.24   29.70
   0  -6  -1  290.27   17.80
   0  -6  -1  270.97   13.70
   0  -6  -1  265.67   15.40
   0  -6  -1  286.37   14.90
   0  -6  -1  275.67   13.90
   0  -6  -1  292.37   12.80
   0   6   1  283.17   13.90
   0   6   1  276.87   14.10
   0   6   1  256.97   13.60
  -1  -6  -1  164.58   10.70
  -1  -6  -1  169.48   10.20
  -1  -6  -1  174.78   13.50
  -1  -6  -1  169.18   10.30
   1   6   1  173.38   10.30
   1   6   1  161.08    8.30
   1   6   1  156.48   10.20
   1   6   1  173.18   10.30
  -2  -6  -1   22.50    5.30
  -2  -6  -1   26.30    5.30
  -2  -6  -1   28.00    2.70
  -2  -6  -1   22.10    4.90
  -2  -6  -1   22.10    5.50
   2   6   1   19.80    5.00
   2   6   1   28.70    2.70
   2   6   1   30.00    5.60
   2   6   1   21.80    4.90
  -3  -6  -1  190.68   12.70
  -3  -6  -1  196.78   15.10
  -3  -6  -1  195.48   12.60
  -3  -6  -1  195.28    9.70
  -3  -6  -1  190.48   12.90
   3   6   1  194.28   12.90
   3   6   1  181.28   11.80
  -4  -6  -1   89.69    8.90
  -4  -6  -1   88.39    5.90
  -4  -6  -1   98.19    8.90
  -4  -6  -1   86.29   10.50
  -4  -6  -1   83.99    9.10
   4   6   1   92.89    5.10
   4   6   1   96.19    8.20
   4   6   1   72.99    8.80
   4   6   1   93.09    9.00
  -5  -6  -1   -5.90    3.00
  -5  -6  -1   -3.00    3.40
  -5  -6  -1   -2.60    3.50
  -5  -6  -1    3.40    4.40
  -5  -6  -1    0.00    3.90
  -5  -6  -1    5.10    2.30
   5   6   1   -0.30    3.50
   5   6   1    0.10    3.70
   5   6   1    1.20    1.60
   5   6   1   -1.40    4.00
  -6  -6  -1   -5.70    3.60
  -6  -6  -1   -0.80    4.30
  -6  -6  -1   -1.10    2.30
  -6  -6  -1    0.20    4.20
  -6  -6  -1    0.50    3.60
  -6  -6  -1   -3.00    4.00
   6   6   1   -1.00    1.60
   6   6   1    0.20    3.80
   6   6   1   -2.60    3.50
  -7  -6  -1  101.69   10.50
  -7  -6  -1  119.99    8.70
  -7  -6  -1  104.69   11.60
  -7  -6  -1  107.59   12.40
  -7  -6  -1   95.89   11.30
  -7  -6  -1  111.09   10.80
   7   6   1  127.09   10.40
   7   6   1  101.49   11.80
   7   6   1  126.69    7.60
   7   6   1  115.79   11.30
  -8  -6  -1   70.49   11.10
  -8  -6  -1   52.09    8.80
  -8  -6  -1   32.60    7.00
  -8  -6  -1   58.89   10.90
  -8  -6  -1   52.19    6.50
  -8  -6  -1   48.20    7.70
   8   6   1   52.39    5.50
   8   6   1   50.79    9.50
   8   6   1   60.29    9.30
   8   6   1   49.80   10.00
  -9  -6  -1    4.10    5.10
  -9  -6  -1    8.60    7.30
  -9  -6  -1    6.20    5.30
  -9  -6  -1   -2.20    6.10
  -9  -6  -1    1.40    3.80
  -9  -6  -1    6.10    6.40
   9   6   1   -0.40    5.70
   9   6   1   -1.70    4.40
   9   6   1    7.50    3.00
   9   6   1    7.60    6.30
 -10  -6  -1    8.30    4.70
 -10  -6  -1   -0.90    5.00
 -10  -6  -1    6.60    5.50
 -10  -6  -1    3.40    4.90
 -10  -6  -1    3.50    9.50
 -10  -6  -1   -3.30    6.60
  10   6   1    1.10    2.80
  10   6   1    0.10    4.40
  10   6   1    5.10    7.40
  10   6   1    5.90    6.20
 -11  -6  -1   -0.80    4.40
 -11  -6  -1    4.10    7.80
 -11  -6  -1    2.80    5.30
 -11  -6  -1   -2.10    5.40
 -11  -6  -1    3.10    7.30
  11   6   1   -6.80    5.00
  11   6   1   20.80    8.20
  11   6   1    1.90    4.40
  11   6   1    2.80    3.20
 -12  -6  -1   10.50    6.10
 -12  -6  -1    9.70    6.20
 -12  -6  -1   18.80    7.00
 -12  -6  -1   13.10    8.40
 -12  -6  -1   13.40    7.40
  12   6   1   14.00    4.60
  12   6   1   19.40    5.70
  12   6   1   12.30    7.90
 -13  -6  -1   30.30    8.60
 -13  -6  -1   23.20    9.30
 -13  -6  -1   34.30   10.70
 -13  -6  -1   20.40    7.40
 -13  -6  -1   26.30   10.00
  13   6   1   32.00    9.60
  13   6   1   29.00    9.70
  13   6   1   24.50    5.30
  13   6   1   18.30    6.50
 -14  -6  -1   -0.70    5.50
 -14  -6  -1    4.00    7.10
 -14  -6  -1    1.50    5.50
 -14  -6  -1    1.40    6.80
 -14  -6  -1   11.60    7.70
  14   6   1   20.20    9.20
  14   6   1    5.50    5.00
  14   6   1   -4.00    8.20
  14   6   1    0.40    3.70
  13  -7  -1   -0.30    4.00
  13  -7  -1    9.20    6.10
  13  -7  -1    6.60    3.80
  13  -7  -1   -7.50    3.60
  13  -7  -1   -0.50    4.50
 -13   7   1    8.20    5.90
 -13   7   1   -7.30    5.90
 -13   7   1   -4.70    4.30
 -13   7   1    2.70    5.60
  12  -7  -1   -4.10    3.70
  12  -7  -1   -2.50    3.70
  12  -7  -1    1.60    3.00
  12  -7  -1    5.10    4.10
  12  -7  -1    2.50    4.40
 -12   7   1    0.70    5.10
 -12   7   1    7.60    4.40
 -12   7   1    4.10    4.70
 -12   7   1    4.80    5.60
  11  -7  -1   87.99   10.20
  11  -7  -1   81.49    9.20
  11  -7  -1   78.79   11.50
  11  -7  -1   90.99    7.80
  11  -7  -1   69.99    8.20
 -11   7   1   84.19    8.80
 -11   7   1   81.69    8.80
  10  -7  -1   12.30    5.80
  10  -7  -1   20.30    5.40
  10  -7  -1   10.30    5.00
  10  -7  -1   19.20    4.40
  10  -7  -1   15.00    5.60
 -10   7   1   21.60    6.60
 -10   7   1   10.70    5.40
 -10   7   1   15.40    5.30
   9  -7  -1   37.40    8.00
   9  -7  -1   50.09    9.70
   9  -7  -1   40.90    6.80
   9  -7  -1   58.29    8.80
   9  -7  -1   52.49    6.00
  -9   7   1   38.70    7.40
  -9   7   1   40.70    6.80
  -9   7   1   55.99    6.70
   8  -7  -1   59.89    8.90
   8  -7  -1   52.39    5.80
   8  -7  -1   57.59    9.10
   8  -7  -1   61.99    6.10
   8  -7  -1   51.29    5.40
  -8   7   1   52.89    7.00
  -8   7   1   45.70    6.00
  -8   7   1   61.49    8.10
   7  -7  -1   54.29    6.20
   7  -7  -1   54.99    5.00
   7  -7  -1   60.99    7.90
   7  -7  -1   40.10    7.20
   7  -7  -1   46.60    5.60
  -7   7   1   53.29    6.90
  -7   7   1   46.00    5.00
  -7   7   1   55.49    7.30
   6  -7  -1  133.29    8.30
   6  -7  -1  123.19    7.20
   6  -7  -1  117.69    9.40
   6  -7  -1  122.59   10.60
   6  -7  -1  131.89    9.00
  -6   7   1  142.59   10.10
  -6   7   1  132.99    9.10
  -6   7   1  130.89    7.10
  -6   7   1  129.89   10.00
   5  -7  -1    1.10    2.60
   5  -7  -1   -0.80    1.40
   5  -7  -1   -0.20    3.80
   5  -7  -1    1.30    1.90
   5  -7  -1    0.70    2.50
   5  -7  -1   -0.80    3.30
  -5   7   1    2.50    1.40
  -5   7   1   -0.60    3.00
  -5   7   1    1.40    3.80
   4  -7  -1  425.16   21.20
   4  -7  -1  420.36   22.40
   4  -7  -1  428.76   20.10
   4  -7  -1  438.16   22.70
   4  -7  -1  408.96   21.90
  -4   7   1  447.16   21.90
   3  -7  -1 1098.69   50.69
   3  -7  -1 1091.09   49.00
   3  -7  -1 1123.69   51.89
   3  -7  -1 1054.69   50.29
   3  -7  -1 1089.49   49.50
   3  -7  -1 1022.80   49.30
  -3   7   1 1220.38   50.59
   2  -7  -1   42.20    5.20
   2  -7  -1   42.10    4.40
   2  -7  -1   40.20    6.40
   2  -7  -1   49.50    5.60
   2  -7  -1   41.00    5.90
   2  -7  -1   43.90    5.00
  -2   7   1   39.40    6.10
   1  -7  -1  229.48   12.80
   1  -7  -1  243.68   15.90
   1  -7  -1  221.88   13.20
  -1   7   1  228.18   12.00
   0  -7  -1    2.20    2.50
   0  -7  -1    2.20    3.40
   0  -7  -1    0.10    2.50
   0  -7  -1    6.20    4.20
   0  -7  -1    2.70    1.40
   0  -7  -1    8.40    4.60
   0   7   1    6.10    2.70
   0   7   1    0.30    2.60
   0   7   1    0.90    2.70
  -1  -7  -1   42.70    5.80
  -1  -7  -1   40.30    5.50
  -1  -7  -1   44.80    5.60
  -1  -7  -1   35.60    6.50
  -1  -7  -1   42.10    6.20
   1   7   1   45.80    5.50
   1   7   1   44.10    3.70
   1   7   1   43.20    5.60
   1   7   1   60.59    6.50
  -2  -7  -1  194.38   12.20
  -2  -7  -1  185.28   11.90
  -2  -7  -1  184.78   14.90
  -2  -7  -1  186.88   12.00
  -2  -7  -1  199.28    9.10
   2   7   1  171.78   11.70
   2   7   1  191.88   11.50
   2   7   1  173.48   11.60
   2   7   1  191.08    9.20
  -3  -7  -1  151.38   11.20
  -3  -7  -1  160.78   11.40
  -3  -7  -1  172.58   14.30
  -3  -7  -1  164.08    8.30
  -3  -7  -1  160.98   11.40
   3   7   1  159.58   11.60
   3   7   1  159.78    8.20
   3   7   1  154.68   10.70
  -4  -7  -1  276.17   16.50
  -4  -7  -1  273.47   16.20
  -4  -7  -1  274.27   19.20
  -4  -7  -1  261.47   16.60
   4   7   1  259.27   15.40
   4   7   1  265.27   16.50
   4   7   1  255.27   16.40
  -5  -7  -1   12.60    5.30
  -5  -7  -1   21.40    3.10
  -5  -7  -1   11.50    4.80
  -5  -7  -1   19.40    5.70
  -5  -7  -1   13.50    4.60
   5   7   1   14.40    4.80
   5   7   1   21.30    5.90
   5   7   1   22.10    2.50
   5   7   1   17.80    6.00
  -6  -7  -1    0.70    4.40
  -6  -7  -1    4.40    2.90
  -6  -7  -1   -0.10    4.30
  -6  -7  -1    4.60    4.70
  -6  -7  -1    3.00    4.80
  -6  -7  -1    0.60    4.20
   6   7   1   -1.60    4.30
   6   7   1    1.00    4.30
   6   7   1    0.30    5.10
   6   7   1    2.40    1.70
  -7  -7  -1   14.10    6.50
  -7  -7  -1   18.80    7.00
  -7  -7  -1   17.10    6.10
  -7  -7  -1   18.70    4.10
  -7  -7  -1   11.20    5.90
  -7  -7  -1    4.80    5.30
   7   7   1   15.80    6.30
   7   7   1   12.20    2.60
   7   7   1    9.90    6.40
   7   7   1    4.10    4.00
  -8  -7  -1   11.40    6.80
  -8  -7  -1   18.60    4.30
  -8  -7  -1   19.10    7.10
  -8  -7  -1   10.10    5.90
  -8  -7  -1   20.40   10.00
  -8  -7  -1   15.40    6.20
   8   7   1   14.90    3.10
   8   7   1    9.50    6.70
   8   7   1   14.70    7.20
  -9  -7  -1   -1.20    6.30
  -9  -7  -1    2.40    5.10
  -9  -7  -1    2.60    4.90
  -9  -7  -1   -0.80    3.80
  -9  -7  -1    4.80    6.40
  -9  -7  -1   -1.80    6.20
   9   7   1   -8.10    8.20
   9   7   1   -3.80    3.60
   9   7   1    0.60    2.40
   9   7   1   -6.40    5.70
 -10  -7  -1    7.20    5.70
 -10  -7  -1   -2.00    6.30
 -10  -7  -1   -0.10    6.80
 -10  -7  -1   10.00    6.10
 -10  -7  -1    0.10    5.00
  10   7   1    2.50    4.80
  10   7   1    4.10    6.70
  10   7   1    5.30    6.70
  10   7   1    1.60    2.60
 -11  -7  -1   24.60    7.80
 -11  -7  -1   28.40    8.60
 -11  -7  -1   27.80    9.20
 -11  -7  -1   21.00    9.20
 -11  -7  -1   10.60    6.50
  11   7   1   23.30    6.80
  11   7   1   38.60    9.90
  11   7   1   19.50    8.30
  11   7   1   22.70    4.70
 -12  -7  -1    2.50    7.50
 -12  -7  -1   -1.00    4.40
 -12  -7  -1  -10.70    6.00
 -12  -7  -1    0.00    4.90
 -12  -7  -1    8.80    7.10
  12   7   1   10.90    5.60
  12   7   1    3.70    6.40
  12   7   1   -6.90    7.10
  12   7   1   -2.00    2.80
 -13  -7  -1    0.50   11.00
 -13  -7  -1    7.30    6.70
 -13  -7  -1    3.20    7.90
 -13  -7  -1    4.90    5.90
 -13  -7  -1    9.20    8.00
  13   7   1    4.90    7.00
  13   7   1   14.00    8.20
  13   7   1   11.70    6.30
  13   7   1   12.30    4.40
  13  -8  -1   10.00    5.50
  13  -8  -1    3.90    5.10
  13  -8  -1   11.00    5.30
 -13   8   1    5.30    6.00
 -13   8   1    9.50    5.10
 -13   8   1   12.90    6.30
  12  -8  -1   19.80    6.50
  12  -8  -1    3.40    5.40
  12  -8  -1   23.30    5.70
  12  -8  -1   10.60    4.90
 -12   8   1   14.60    7.00
 -12   8   1    9.90    5.10
 -12   8   1   17.40    5.60
 -12   8   1    0.40    5.10
  11  -8  -1   -1.30    4.10
  11  -8  -1    4.20    3.90
  11  -8  -1    9.30    5.10
  11  -8  -1   -3.00    3.40
 -11   8   1    2.70    3.50
 -11   8   1    0.10    5.70
 -11   8   1    2.10    4.50
 -11   8   1   -6.40    4.10
  10  -8  -1   -0.30    3.90
  10  -8  -1    0.00    4.60
  10  -8  -1   -1.30    3.30
  10  -8  -1   -5.70    3.00
  10  -8  -1   -3.60    3.50
 -10   8   1   -3.00    4.10
 -10   8   1    1.30    2.70
 -10   8   1   -0.40    4.30
   9  -8  -1   29.70    5.80
   9  -8  -1   27.50    6.30
   9  -8  -1   24.00    6.70
  -9   8   1   23.20    6.70
  -9   8   1   30.80    5.00
  -9   8   1   27.90    6.10
   8  -8  -1   25.30    6.80
   8  -8  -1   30.20    7.10
   8  -8  -1   23.70    4.70
   8  -8  -1   27.70    4.70
   8  -8  -1   26.40    4.30
  -8   8   1   31.80    6.40
  -8   8   1   28.10    6.60
  -8   8   1   31.30    4.30
   7  -8  -1   36.90    4.30
   7  -8  -1   38.60    5.00
   7  -8  -1   58.19    8.20
   7  -8  -1   32.20    3.80
   7  -8  -1   28.80    5.80
   7  -8  -1   39.40    4.80
  -7   8   1   33.40    3.80
  -7   8   1   39.20    5.90
  -7   8   1   28.40    6.60
   6  -8  -1   21.30    5.10
   6  -8  -1   25.50    5.60
   6  -8  -1   24.90    3.70
   6  -8  -1   19.40    4.20
  -6   8   1   27.10    5.90
   5  -8  -1   95.59    9.00
   5  -8  -1   97.29    6.60
   5  -8  -1   97.79    8.10
   5  -8  -1   94.29    8.70
   5  -8  -1   95.59    9.20
  -5   8   1  106.49    9.40
   4  -8  -1   63.29    6.30
   4  -8  -1   69.29    7.20
   4  -8  -1   69.19    7.80
   4  -8  -1   64.29    7.70
   4  -8  -1   50.89    5.80
   4  -8  -1   65.29    5.50
  -4   8   1   47.10    7.30
   3  -8  -1  239.48   12.90
   3  -8  -1  256.17   14.40
   3  -8  -1  238.88   14.40
   3  -8  -1  250.07   15.80
   3  -8  -1  240.88   12.90
   3  -8  -1  240.48   13.20
  -3   8   1  222.28   14.40
   2  -8  -1   13.00    2.40
   2  -8  -1   12.40    3.30
   2  -8  -1   16.10    4.10
   2  -8  -1   16.40    4.90
   2  -8  -1   15.90    4.30
   2  -8  -1   10.40    3.40
  -2   8   1    2.30    4.70
   1  -8  -1    0.30    3.50
   1  -8  -1    0.80    2.80
   1  -8  -1    0.50    1.30
   1  -8  -1   -1.20    3.10
  -1   8   1   -2.90    2.10
   0  -8  -1   23.30    4.90
   0  -8  -1   23.80    4.50
   0  -8  -1   25.80    4.60
   0  -8  -1   19.00    4.60
   0  -8  -1   20.70    3.40
   0   8   1   23.10    3.50
   0   8   1   13.60    3.30
   0   8   1   24.70    3.40
  -1  -8  -1   44.10    5.30
  -1  -8  -1   51.29    7.90
  -1  -8  -1   47.30    6.20
  -1  -8  -1   43.20    5.30
  -1  -8  -1   57.69    7.20
   1   8   1   44.20    5.50
   1   8   1   42.50    3.80
   1   8   1   52.69    5.50
   1   8   1   53.39    5.40
  -2  -8  -1    2.20    3.20
  -2  -8  -1   10.00    4.00
  -2  -8  -1    2.70    4.20
  -2  -8  -1   12.90    3.80
  -2  -8  -1    8.20    1.70
  -2  -8  -1    6.70    4.20
   2   8   1    9.00    3.70
   2   8   1   10.90    1.90
   2   8   1    3.90    3.00
   2   8   1    2.50    3.70
  -3  -8  -1   58.39    8.10
  -3  -8  -1   40.90    8.20
  -3  -8  -1   50.49    6.70
  -3  -8  -1   50.49    7.00
   3   8   1   46.20    6.10
   3   8   1   44.30    3.60
   3   8   1   41.20    6.20
   3   8   1   52.69    7.30
  -4  -8  -1  103.09    9.40
  -4  -8  -1  115.59   12.50
  -4  -8  -1  102.79    9.40
  -4  -8  -1   87.89    9.40
   4   8   1   92.79    9.30
   4   8   1  102.29    8.70
  -5  -8  -1   34.40    6.90
  -5  -8  -1   35.60    7.20
  -5  -8  -1   35.20    7.30
  -5  -8  -1   26.70    7.50
   5   8   1   35.40    6.60
   5   8   1   31.90    7.20
   5   8   1   38.70    7.70
  -6  -8  -1   -3.20    4.20
  -6  -8  -1    6.20    2.60
  -6  -8  -1   -2.00    4.20
  -6  -8  -1    6.40    5.30
  -6  -8  -1    7.80    5.00
  -6  -8  -1    5.60    5.00
   6   8   1    8.70    6.20
   6   8   1   12.10    5.70
   6   8   1    1.60    4.70
  -7  -8  -1   40.20    8.30
  -7  -8  -1   50.19   11.30
  -7  -8  -1   43.50    8.80
  -7  -8  -1   50.89    9.60
   7   8   1   45.60    4.10
   7   8   1   60.39   10.10
   7   8   1   57.69    9.80
  -8  -8  -1   14.90    4.20
  -8  -8  -1   10.20    7.20
  -8  -8  -1    8.50    5.30
  -8  -8  -1   11.70    6.10
  -8  -8  -1    6.20    6.30
  -8  -8  -1    6.90    5.80
   8   8   1   16.10    3.00
   8   8   1   14.10    6.40
   8   8   1   16.70    7.30
   8   8   1   17.30    7.80
  -9  -8  -1   -1.50    5.40
  -9  -8  -1    7.30    5.50
  -9  -8  -1   -1.80    6.00
  -9  -8  -1    1.50    5.70
  -9  -8  -1    3.90    5.10
   9   8   1    5.70    4.00
   9   8   1   -1.80    5.80
   9   8   1    5.80    6.30
   9   8   1    0.70    2.20
 -10  -8  -1   25.30    9.00
 -10  -8  -1   17.50    6.80
 -10  -8  -1    6.00    5.70
 -10  -8  -1   11.70    8.10
 -10  -8  -1   13.70    6.40
  10   8   1    7.60    7.00
  10   8   1   12.40    5.70
  10   8   1    6.80    2.90
  10   8   1   12.80    8.00
 -11  -8  -1   15.90    7.20
 -11  -8  -1   16.00    8.40
 -11  -8  -1   12.90    6.60
 -11  -8  -1   16.60    6.10
 -11  -8  -1    5.40    6.00
  11   8   1   21.30    8.60
  11   8   1    9.20    4.60
  11   8   1   24.40    8.60
 -12  -8  -1    4.80    8.10
 -12  -8  -1    0.50    5.70
 -12  -8  -1    6.10    6.80
 -12  -8  -1    7.50    7.20
 -12  -8  -1    3.00    6.90
  12   8   1   14.80    8.30
  12   8   1    5.70    6.70
  12   8   1    0.50    5.80
 -13  -8  -1   11.80    6.20
 -13  -8  -1   11.10    7.70
 -13  -8  -1   -6.70    6.40
 -13  -8  -1    5.00    8.50
  13   8   1    6.70    4.70
  13   8   1    5.20    8.40
  13   8   1    0.30    7.10
  12  -9  -1    7.50    7.40
  12  -9  -1   10.00    6.00
  12  -9  -1    3.80    4.50
 -12   9   1    2.70    5.00
 -12   9   1   -2.10    4.80
 -12   9   1    6.80    6.00
  11  -9  -1   29.50    7.20
  11  -9  -1   34.70    4.70
  11  -9  -1   30.90    7.60
  11  -9  -1   21.60    5.30
 -11   9   1   25.30    5.10
 -11   9   1   27.50    7.10
 -11   9   1   28.60    6.20
 -11   9   1   17.40    4.30
  10  -9  -1    4.80    2.80
  10  -9  -1    6.80    5.00
  10  -9  -1    1.80    3.30
  10  -9  -1    7.90    5.70
  10  -9  -1    7.70    3.70
 -10   9   1    5.70    2.80
 -10   9   1   -2.10    3.50
 -10   9   1   -2.30    4.40
 -10   9   1    9.40    5.90
   9  -9  -1    3.70    2.60
   9  -9  -1    1.90    2.90
   9  -9  -1    5.80    2.70
   9  -9  -1    0.00    4.50
   9  -9  -1    4.70    5.00
   9  -9  -1    1.90    3.10
   9  -9  -1    2.20    3.30
  -9   9   1   -0.60    3.00
  -9   9   1    1.50    5.50
  -9   9   1    5.80    4.60
   8  -9  -1   22.70    3.80
   8  -9  -1   15.80    3.60
   8  -9  -1   13.90    4.00
   8  -9  -1   12.30    4.50
   8  -9  -1   16.90    2.80
   8  -9  -1   21.70    6.20
  -8   9   1   18.10    3.60
  -8   9   1   17.80    6.40
  -8   9   1   14.90    4.80
   7  -9  -1   12.20    5.80
   7  -9  -1    6.40    3.80
   7  -9  -1    9.00    3.00
   7  -9  -1    5.60    4.90
  -7   9   1    4.10    5.70
   6  -9  -1   17.00    4.60
   6  -9  -1   16.70    4.70
   6  -9  -1   22.60    6.10
   6  -9  -1   18.80    3.70
   6  -9  -1   18.90    6.60
  -6   9   1   35.70    7.20
   5  -9  -1    2.10    2.80
   5  -9  -1    0.90    2.70
   5  -9  -1   -3.50    3.20
   5  -9  -1    0.70    3.40
   5  -9  -1   -2.80    3.80
   5  -9  -1    7.00    4.80
  -5   9   1    0.60    5.40
   4  -9  -1   66.89    8.30
   4  -9  -1  100.79   15.60
   4  -9  -1   61.89    7.80
   4  -9  -1   58.49    5.80
   4  -9  -1   61.09    6.10
   4  -9  -1   66.39    6.80
   3  -9  -1   64.39    6.60
   3  -9  -1   64.39    6.20
   3  -9  -1   65.79    5.80
   3  -9  -1   61.59    7.00
   3  -9  -1   75.09    9.00
  -3   9   1   78.39    9.30
   2  -9  -1   28.10    6.70
   2  -9  -1   26.20    4.80
   2  -9  -1   24.10    4.60
   2  -9  -1   21.00    4.00
   2  -9  -1   15.50    5.10
   2  -9  -1   15.70    2.60
   1  -9  -1   41.10    7.60
   1  -9  -1   46.90    6.30
   1  -9  -1   41.00    3.50
   1  -9  -1   37.20    4.70
   0  -9  -1   38.30    4.20
   0  -9  -1   35.20    7.50
   0  -9  -1   33.80    3.90
   0  -9  -1   45.90    7.00
   0  -9  -1   45.40    6.60
   0   9   1   37.70    4.20
   0   9   1   29.40    4.70
  -1  -9  -1   12.10    3.60
  -1  -9  -1    6.10    3.60
  -1  -9  -1    6.70    3.30
  -1  -9  -1   12.90    5.40
  -1  -9  -1   10.30    4.90
   1   9   1   14.80    4.00
   1   9   1    7.30    3.40
   1   9   1    7.60    2.10
   1   9   1    7.80    3.50
  -2  -9  -1   11.40    5.60
  -2  -9  -1   15.00    4.00
  -2  -9  -1   10.90    4.40
  -2  -9  -1   27.80    6.00
  -2  -9  -1    9.90    4.10
  -2  -9  -1   15.50    2.00
   2   9   1    8.30    3.60
   2   9   1   11.10    2.10
   2   9   1   11.60    4.20
   2   9   1   22.20    5.20
  -3  -9  -1    1.00    4.00
  -3  -9  -1    1.40    3.80
  -3  -9  -1   -5.30    2.60
  -3  -9  -1    1.60    3.90
  -3  -9  -1    7.10    5.00
   3   9   1    0.30    3.80
   3   9   1    1.90    3.20
   3   9   1    1.30    3.40
  -4  -9  -1   19.90    6.00
  -4  -9  -1   26.90    6.20
  -4  -9  -1   32.90    7.10
  -4  -9  -1   21.10    6.80
   4   9   1   24.30    6.10
   4   9   1   21.70    5.30
   4   9   1   24.90    2.90
  -5  -9  -1   41.00   12.90
  -5  -9  -1   24.10    9.10
  -5  -9  -1   36.60    7.40
  -5  -9  -1   39.60    7.20
   5   9   1   44.20    8.10
   5   9   1   32.50    6.10
  -6  -9  -1  108.89   14.30
  -6  -9  -1  124.19   12.30
  -6  -9  -1  106.99   12.00
  -6  -9  -1  112.99   12.00
  -6  -9  -1  109.69   11.40
   6   9   1  112.29   18.50
  -7  -9  -1   -1.50    5.30
  -7  -9  -1   17.00    6.50
  -7  -9  -1   13.60    6.70
  -7  -9  -1    9.10    5.60
  -7  -9  -1   10.70    6.60
   7   9   1   -4.70    3.80
   7   9   1    5.90    3.00
   7   9   1    7.90    6.70
  -8  -9  -1   -2.70    6.20
  -8  -9  -1    6.00    6.60
  -8  -9  -1   11.50    7.20
  -8  -9  -1   -1.10    5.00
  -8  -9  -1    4.00    6.50
   8   9   1    0.70    2.60
   8   9   1    6.00    5.70
   8   9   1    5.90    5.10
  -9  -9  -1    1.90    6.40
  -9  -9  -1    2.00    5.10
  -9  -9  -1    3.60    6.40
  -9  -9  -1    4.00    6.50
  -9  -9  -1    7.40    6.30
   9   9   1    6.80    3.70
   9   9   1    1.50    3.80
 -10  -9  -1   11.90    7.00
 -10  -9  -1    9.90    5.40
 -10  -9  -1   -1.10    5.40
 -10  -9  -1    9.10    7.00
 -10  -9  -1    6.30    6.40
  10   9   1    3.60    2.90
  10   9   1   14.10    7.40
  10   9   1    5.40    3.80
 -11  -9  -1    6.10    6.90
 -11  -9  -1    3.80    5.90
 -11  -9  -1   10.80    6.30
 -11  -9  -1   12.00    7.60
 -11  -9  -1    6.80    5.80
  11   9   1    2.80    7.00
  11   9   1    9.90    5.80
 -12  -9  -1    6.60    8.80
 -12  -9  -1   -6.70    5.40
 -12  -9  -1   18.60    7.70
 -12  -9  -1    7.20    6.50
 -12  -9  -1    3.10    6.10
  12   9   1    1.60    7.20
  12   9   1   13.80    5.90
  12   9   1   11.40    6.00
  12 -10  -1    4.90    4.50
  12 -10  -1   14.20    4.10
  12 -10  -1   -1.70    3.00
  12 -10  -1    2.30    4.70
 -12  10   1   -3.70    4.80
 -12  10   1    2.80    3.20
 -12  10   1   -6.50    4.60
  11 -10  -1   14.20    3.70
  11 -10  -1    8.30    6.70
  11 -10  -1    8.00    3.00
  11 -10  -1   20.90    7.40
 -11  10   1    4.10    3.30
 -11  10   1    7.90    4.80
 -11  10   1    9.50    6.40
  10 -10  -1    3.70    4.80
  10 -10  -1    7.60    3.10
  10 -10  -1    6.20    4.90
 -10  10   1   -3.80    5.00
 -10  10   1   -0.50    4.00
   9 -10  -1   10.80    5.00
   9 -10  -1    0.10    3.90
   9 -10  -1   -0.50    3.10
  -9  10   1    4.20    5.60
   8 -10  -1   19.10    5.60
   8 -10  -1   24.90    6.10
   8 -10  -1   23.70    4.00
   8 -10  -1   13.40    4.30
  -8  10   1   26.10    7.30
   7 -10  -1   -3.00    3.20
   7 -10  -1    3.30    2.90
   7 -10  -1    2.60    4.50
   7 -10  -1   -0.50    2.80
   7 -10  -1    1.50    3.30
  -7  10   1   -1.10    6.00
   6 -10  -1   55.39    5.80
   6 -10  -1   63.19    8.70
   6 -10  -1   70.79    8.80
   6 -10  -1   57.09    8.00
   6 -10  -1   62.39    7.10
  -6  10   1   51.69   12.10
   5 -10  -1   -1.20    2.90
   5 -10  -1   -0.40    4.80
   5 -10  -1   -2.70    4.30
   5 -10  -1   -1.50    3.30
   5 -10  -1    1.10    2.80
   5 -10  -1    0.60    3.80
  -5  10   1    5.30    6.10
   4 -10  -1    9.60    4.70
   4 -10  -1    6.40    3.90
   4 -10  -1   17.10    5.70
   4 -10  -1   13.10    4.60
   4 -10  -1   17.00    3.60
   4 -10  -1   16.40    4.50
  -4  10   1   10.30    6.00
   3 -10  -1    0.70    2.20
   3 -10  -1    0.90    3.50
   3 -10  -1    5.00    4.20
   3 -10  -1    0.90    3.00
   3 -10  -1   14.90    4.80
   3 -10  -1    6.30    4.10
  -3  10   1    5.40    6.70
   2 -10  -1   91.79    8.50
   2 -10  -1  109.19    8.40
   2 -10  -1  100.19    6.60
   2 -10  -1  124.09   10.00
   2 -10  -1  108.89    8.70
   2 -10  -1  102.29   11.60
   1 -10  -1   39.90    5.30
   1 -10  -1   42.50    8.60
   1 -10  -1   40.70    5.80
   1 -10  -1   48.10    7.00
   1 -10  -1   39.30    3.80
   0 -10  -1    7.40    2.70
   0 -10  -1   10.50    4.80
   0 -10  -1    4.90    2.50
   0 -10  -1    1.20    3.40
   0 -10  -1    1.90    2.50
   0 -10  -1    6.90    5.20
   0  10   1    3.70    2.60
   0  10   1    5.00    2.70
   0  10   1    7.20    3.50
  -1 -10  -1   36.10    8.60
  -1 -10  -1   27.40    9.50
  -1 -10  -1   39.00    6.90
  -1 -10  -1   26.40    4.90
  -1 -10  -1   37.00    5.30
   1  10   1   45.00    5.60
   1  10   1   44.10    5.80
   1  10   1   26.80    5.10
  -2 -10  -1  101.69    8.70
  -2 -10  -1  111.59   10.30
  -2 -10  -1  102.79    8.90
  -2 -10  -1  112.29   13.30
   2  10   1  101.49    8.80
   2  10   1  112.59    8.90
  -3 -10  -1    7.30    4.40
  -3 -10  -1    4.10    5.00
  -3 -10  -1    5.60    4.30
  -3 -10  -1    6.50   10.20
   3  10   1    4.10    1.60
   3  10   1    4.30    3.80
   3  10   1   -2.30    3.50
  -4 -10  -1  115.59   14.30
  -4 -10  -1  131.19   10.90
  -4 -10  -1  115.99   11.00
   4  10   1  136.89   17.60
   4  10   1  108.99   10.10
  -5 -10  -1    7.30    6.00
  -5 -10  -1   21.10    6.30
  -5 -10  -1    4.20    5.80
  -5 -10  -1   16.40    6.40
   5  10   1   18.40    6.10
   5  10   1   11.60    5.40
  -6 -10  -1  113.39   12.50
  -6 -10  -1  129.89   12.60
  -6 -10  -1  122.49   12.70
  -6 -10  -1  110.39   12.10
  -6 -10  -1  129.79   15.50
   6  10   1  118.69   10.90
   6  10   1  123.69   12.50
  -7 -10  -1    5.60    5.90
  -7 -10  -1    5.90    5.80
  -7 -10  -1   -0.30    5.60
  -7 -10  -1    0.50    5.30
  -7 -10  -1    6.40    6.40
   7  10   1    6.80    5.70
   7  10   1   -2.10    4.20
   7  10   1    2.60    2.70
  -8 -10  -1    0.40    5.00
  -8 -10  -1    4.10    6.10
  -8 -10  -1    3.80    5.90
  -8 -10  -1   -2.20    5.20
  -8 -10  -1    6.00    7.10
   8  10   1    1.20    5.70
   8  10   1    3.20    4.40
   8  10   1    4.20    3.20
  -9 -10  -1    3.20    6.20
  -9 -10  -1   10.80    7.40
  -9 -10  -1   -1.40    6.00
  -9 -10  -1    8.70    6.80
  -9 -10  -1   -0.40    4.90
   9  10   1    9.00    6.10
   9  10   1    2.60    3.60
   9  10   1    7.70    7.50
 -10 -10  -1    5.80    5.60
 -10 -10  -1   -1.10    6.90
 -10 -10  -1   13.80    6.90
 -10 -10  -1   13.60    7.20
 -10 -10  -1    1.30    5.10
  10  10   1    5.50    8.20
  10  10   1    4.40    3.70
  10  10   1    5.10    5.30
 -11 -10  -1   11.20    6.30
 -11 -10  -1   -2.50    6.10
 -11 -10  -1    6.30    6.50
 -11 -10  -1    6.00    8.40
 -11 -10  -1    7.00    6.10
  11  10   1   -6.20    8.80
  11  10   1    6.20    4.10
  11  10   1    7.80    5.80
  11 -11  -1   -2.50    5.00
  11 -11  -1   18.80    6.20
 -11  11   1    9.70    6.40
  10 -11  -1   75.59    8.90
  10 -11  -1   62.69   10.50
   9 -11  -1    0.40    3.50
   9 -11  -1   14.90    5.10
   9 -11  -1    1.90    4.50
   9 -11  -1    6.00    3.80
  -9  11   1    1.40    6.00
   8 -11  -1    5.00    4.10
   8 -11  -1   -3.20    3.30
   8 -11  -1    4.70    4.70
   8 -11  -1    4.40    2.90
   8 -11  -1    2.60    3.40
  -8  11   1    1.90    6.40
   7 -11  -1    9.00    3.90
   7 -11  -1   11.00    3.50
   7 -11  -1    4.80    3.80
   7 -11  -1    3.30    4.40
   7 -11  -1    9.00    5.10
  -7  11   1   11.70    6.60
   6 -11  -1   12.00    4.90
   6 -11  -1   19.60    4.20
   6 -11  -1   12.40    3.80
   6 -11  -1   16.40    5.80
   6 -11  -1   15.90    5.00
  -6  11   1    7.50    6.50
   5 -11  -1   92.49    9.00
   5 -11  -1  101.89    8.10
   5 -11  -1   90.69    8.10
   5 -11  -1   88.39    9.40
   5 -11  -1   95.49   10.60
   4 -11  -1   57.49    7.80
   4 -11  -1   44.40    7.80
   4 -11  -1   45.70    5.50
   4 -11  -1   53.99    6.90
   4 -11  -1   59.09    7.90
  -4  11   1   57.39    9.10
   3 -11  -1  169.68   11.80
   3 -11  -1  179.08   10.30
   3 -11  -1  189.08   12.10
   3 -11  -1  167.58   12.40
   3 -11  -1  192.48   15.60
   2 -11  -1   13.30    4.50
   2 -11  -1   14.20    6.00
   2 -11  -1   23.10    5.20
   2 -11  -1   18.80    2.90
   2 -11  -1   14.40    4.20
   1 -11  -1   12.60    5.60
   1 -11  -1   11.20    3.70
   1 -11  -1   17.40    5.40
   0 -11  -1    3.30    2.30
   0 -11  -1    9.10    5.00
   0 -11  -1    1.40    5.20
   0 -11  -1    6.40    3.00
   0 -11  -1    7.20    2.60
   0  11   1    7.30    1.80
   0  11   1    4.00    2.70
   0  11   1    7.80    3.70
  -1 -11  -1    7.80    3.60
  -1 -11  -1    3.30    2.70
  -1 -11  -1   -4.20    5.30
  -1 -11  -1    2.30    3.40
  -1 -11  -1    1.00    4.20
   1  11   1    4.30    3.50
   1  11   1    6.50    3.70
  -2 -11  -1    4.50    5.90
  -2 -11  -1    5.10    4.30
  -2 -11  -1   16.20    5.30
  -2 -11  -1    5.10    5.40
   2  11   1    6.20    4.60
   2  11   1    2.40    3.60
   2  11   1    6.30    1.60
  -3 -11  -1   61.39   11.30
  -3 -11  -1   61.19    8.60
  -3 -11  -1   75.49    9.90
  -3 -11  -1   65.59    8.50
   3  11   1   54.09    7.20
   3  11   1   63.79    8.40
  -4 -11  -1   13.40    5.90
  -4 -11  -1   17.20    7.40
  -4 -11  -1    9.40    4.80
  -4 -11  -1    4.70    5.20
   4  11   1   12.70    5.20
   4  11   1    9.00    5.40
  -5 -11  -1    9.20    5.80
  -5 -11  -1   13.40    7.20
  -5 -11  -1    4.80    5.30
  -5 -11  -1    9.40    5.40
   5  11   1    7.90    4.70
   5  11   1    4.10    4.70
  -6 -11  -1   15.20    6.20
  -6 -11  -1   17.40    7.10
  -6 -11  -1   14.50    6.00
  -6 -11  -1   22.20    7.30
  -6 -11  -1    8.00    7.30
   6  11   1   24.50    5.80
   6  11   1   27.40    7.70
  -7 -11  -1    4.80    6.70
  -7 -11  -1    4.30    6.10
  -7 -11  -1    5.00    5.50
  -7 -11  -1    8.90    6.20
  -7 -11  -1    2.80    5.90
   7  11   1    1.10    4.70
   7  11   1   -1.00    5.60
   7  11   1    6.70    2.80
  -8 -11  -1    6.20    6.40
  -8 -11  -1    6.50    6.60
  -8 -11  -1    0.60    5.00
  -8 -11  -1   -1.90    5.30
  -8 -11  -1   10.60    6.60
   8  11   1    3.20    4.10
   8  11   1    0.70    6.60
   8  11   1    5.30    4.50
  -9 -11  -1   -1.60    5.90
  -9 -11  -1    2.30    5.60
  -9 -11  -1    3.50    6.30
  -9 -11  -1    6.30    7.00
  -9 -11  -1   -0.20    6.50
   9  11   1    2.60    4.30
   9  11   1    3.40    3.80
   9  11   1   -4.60    6.40
 -10 -11  -1   46.90   10.60
 -10 -11  -1   52.49   10.90
 -10 -11  -1   66.09   12.50
 -10 -11  -1   32.10   10.80
  10  11   1   56.09    8.80
  11  11   1   11.90    5.70
  11  11   1    0.80    5.30
  10 -12  -1   45.70    7.10
 -10  12   1   25.40    7.40
   9 -12  -1    3.90    3.70
   9 -12  -1    1.40    4.60
   9 -12  -1    8.10    4.70
  -9  12   1    2.00    6.00
   8 -12  -1   16.20    5.70
   8 -12  -1   12.80    5.40
   8 -12  -1   11.80    4.10
   8 -12  -1    5.20    4.40
   8 -12  -1    8.70    3.70
  -8  12   1    8.80    6.10
   7 -12  -1   23.00    5.70
   7 -12  -1   25.20    4.90
   7 -12  -1   33.50    7.30
   7 -12  -1   34.60    5.50
   7 -12  -1   29.80    6.60
  -7  12   1   16.10    7.00
   6 -12  -1    3.00    2.90
   6 -12  -1    1.90    3.20
   6 -12  -1   -0.10    4.20
   6 -12  -1    5.10    4.70
   6 -12  -1    2.30    4.30
  -6  12   1    3.50    7.00
   5 -12  -1   10.80    3.10
   5 -12  -1    6.50    3.90
   5 -12  -1    6.60    4.80
   5 -12  -1   10.80    9.50
   5 -12  -1   10.60    4.00
  -5  12   1    3.10    7.30
   4 -12  -1   15.70    6.00
   4 -12  -1   26.30    6.30
   4 -12  -1   17.10    3.60
   4 -12  -1   29.00    5.60
   4 -12  -1   29.10    6.40
   3 -12  -1   59.49    7.70
   3 -12  -1   81.09    8.10
   3 -12  -1   55.89    5.40
   3 -12  -1   67.09    8.30
   3 -12  -1   56.19    9.80
   2 -12  -1  187.78   12.90
   2 -12  -1  180.68   12.10
   2 -12  -1  178.68   12.20
   2 -12  -1  173.38    9.80
   1 -12  -1  105.59    8.90
   1 -12  -1   95.49    9.50
   1 -12  -1   94.29   13.00
   1 -12  -1   85.89    8.00
   0 -12  -1   -4.30    3.90
   0 -12  -1   -0.80    4.80
   0 -12  -1    3.00    2.60
   0 -12  -1    0.40    2.00
  -1 -12  -1   -2.00    2.90
  -1 -12  -1    2.30    5.40
  -1 -12  -1   -4.50    2.70
  -1 -12  -1   -0.20    4.70
   1  12   1    1.60    3.40
   1  12   1    0.80    3.70
  -2 -12  -1    8.70    6.00
  -2 -12  -1   -2.40    3.50
  -2 -12  -1    6.70    4.90
  -2 -12  -1    2.60    3.80
   2  12   1    3.30    4.00
   2  12   1    3.40    4.20
  -3 -12  -1   84.99    8.80
  -3 -12  -1   89.49    9.90
  -3 -12  -1  112.59   14.40
  -3 -12  -1   99.09   12.20
   3  12   1   84.49    8.90
   3  12   1   95.99    9.60
  -4 -12  -1    9.30    4.70
  -4 -12  -1    2.60    4.90
  -4 -12  -1   -1.30    4.40
   4  12   1    2.70    4.60
   4  12   1    5.10    2.30
   4  12   1    6.20    5.00
  -5 -12  -1   16.30    7.70
  -5 -12  -1   36.50    7.90
  -5 -12  -1   29.50    7.30
  -5 -12  -1   15.10    5.90
   5  12   1   33.70    7.70
   5  12   1   24.40    5.90
  -6 -12  -1   11.50    6.20
  -6 -12  -1    6.70    6.60
  -6 -12  -1    6.60    6.90
  -6 -12  -1    7.50    5.90
  -6 -12  -1   14.10    6.80
   6  12   1    9.30    6.60
   6  12   1    8.50    4.40
  -7 -12  -1   28.60    8.90
  -7 -12  -1   17.50    7.10
  -7 -12  -1   28.20    8.10
  -7 -12  -1   21.30    9.60
  -7 -12  -1   20.70    7.30
   7  12   1   18.40    6.00
   7  12   1   30.70    8.80
   7  12   1   16.10    4.30
  -8 -12  -1   -1.80    5.60
  -8 -12  -1   -3.50    5.90
  -8 -12  -1    0.90    6.00
  -8 -12  -1    1.40    5.90
  -8 -12  -1    5.40    6.10
   8  12   1    9.20    7.50
   8  12   1   -3.10    1.10
   8  12   1    0.80    4.30
   8  12   1    9.80    4.60
  -9 -12  -1    3.10    7.80
  -9 -12  -1    0.30    6.80
  -9 -12  -1   -2.40    6.10
  -9 -12  -1   11.10    6.60
  -9 -12  -1   13.20   11.00
   9  12   1    5.20    8.40
   9  12   1   15.10    6.70
   9  12   1   14.70    5.20
 -10 -12  -1   15.70    8.80
  10  12   1   15.00    6.70
  10  12   1   16.70    5.90
   9 -13  -1    8.10    5.60
   9 -13  -1    6.00    4.20
   9 -13  -1   17.20    5.80
  -9  13   1    0.00    6.80
   8 -13  -1   12.80    6.10
   8 -13  -1    7.10    3.70
   8 -13  -1   12.20    5.50
   8 -13  -1   -2.50    4.40
  -8  13   1    5.80    6.70
   7 -13  -1   10.50    3.80
   7 -13  -1   18.10    5.70
   7 -13  -1   15.00    4.30
   7 -13  -1    6.30    4.70
   7 -13  -1   14.40    5.80
  -7  13   1    9.90    7.10
   6 -13  -1   43.60    6.50
   6 -13  -1   44.80    7.70
   6 -13  -1   32.20    7.70
   6 -13  -1   33.50    5.20
   6 -13  -1   51.99    8.50
   5 -13  -1    9.20    4.90
   5 -13  -1    0.10    3.10
   5 -13  -1   -2.10    2.50
   5 -13  -1   -1.30    3.20
   5 -13  -1   -4.50    4.80
   4 -13  -1    2.70    3.40
   4 -13  -1   -1.60    2.20
   4 -13  -1    1.00    3.70
   4 -13  -1    3.50    4.50
   4 -13  -1    2.90    4.30
   3 -13  -1    3.10    3.60
   3 -13  -1    1.20    2.10
   3 -13  -1   -3.60    4.40
   3 -13  -1   -2.30    4.30
   3 -13  -1    1.70    3.80
   2 -13  -1   24.60    7.50
   2 -13  -1   34.70    6.60
   2 -13  -1   16.80    5.20
   2 -13  -1   24.10    4.60
   1 -13  -1   -1.00    5.10
   1 -13  -1    0.70    3.80
   1 -13  -1    2.50    3.20
   0 -13  -1   14.90    4.00
   0 -13  -1   13.30    6.40
   0 -13  -1   17.60    5.90
  -1 -13  -1    6.50    3.00
  -1 -13  -1   -4.30    4.10
  -1 -13  -1   -2.00    2.70
  -1 -13  -1   12.50    6.30
   1  13   1    0.90    3.50
   1  13   1    0.80    3.40
  -2 -13  -1    9.10    3.80
  -2 -13  -1   14.70    7.40
  -2 -13  -1   11.00    5.70
  -2 -13  -1   11.80    4.20
   2  13   1   12.80    5.20
   2  13   1   17.70    5.10
  -3 -13  -1   39.30    6.90
  -3 -13  -1   32.40    7.20
  -3 -13  -1   46.20    7.00
  -3 -13  -1   32.00    8.90
   3  13   1   46.60    7.60
   3  13   1   36.30    6.80
  -4 -13  -1    2.30    4.90
  -4 -13  -1   -2.10    5.10
  -4 -13  -1    0.30    4.10
  -4 -13  -1   -2.40    3.70
   4  13   1    5.30    4.00
   4  13   1    0.80    4.70
   4  13   1   -2.00    0.90
  -5 -13  -1   -2.40    4.70
  -5 -13  -1    1.80    5.20
  -5 -13  -1    9.30    5.30
  -5 -13  -1    6.50    4.90
   5  13   1    2.10    3.60
   5  13   1    2.10    5.20
  -6 -13  -1    8.40    5.40
  -6 -13  -1   13.80    6.20
  -6 -13  -1    3.90    4.90
  -6 -13  -1    2.20    5.70
  -6 -13  -1    7.00    6.50
   6  13   1    7.30    4.90
   6  13   1   -4.70    5.70
   6  13   1   16.10    4.70
  -7 -13  -1   19.30    9.90
  -7 -13  -1    6.80    9.40
  -7 -13  -1   16.70    7.30
  -7 -13  -1   19.80    7.10
  -7 -13  -1   34.30   10.40
   7  13   1   13.90    4.50
   7  13   1   14.80    6.20
   7  13   1    8.00    9.70
  -8 -13  -1   12.80    6.80
  -8 -13  -1    3.80    6.20
  -8 -13  -1   -4.60    6.40
  -8 -13  -1    8.40   10.90
  -8 -13  -1    2.00    7.40
   8  13   1   10.10    4.80
   8  13   1    1.50    8.40
   8  13   1   19.70    5.80
   7 -14  -1   11.60    4.70
   7 -14  -1    3.90    3.40
   7 -14  -1   -2.00    4.60
   7 -14  -1  -18.00    7.00
   7 -14  -1   -2.90    2.50
   6 -14  -1   37.20    7.00
   6 -14  -1   32.90    6.20
   6 -14  -1   21.00    4.30
   6 -14  -1   30.00    6.50
   5 -14  -1    0.80    5.20
   5 -14  -1   -0.40    2.40
   5 -14  -1   -0.80    3.90
   5 -14  -1   -1.90    3.40
   5 -14  -1    7.50    4.20
   4 -14  -1    4.40    3.60
   4 -14  -1    3.00    4.40
   4 -14  -1    0.90    2.20
   4 -14  -1    4.60    3.40
   4 -14  -1   -0.70    4.40
   3 -14  -1   -0.10    2.10
   3 -14  -1   -6.60    4.10
   3 -14  -1   -0.20    3.20
   3 -14  -1    0.80    3.90
   3 -14  -1   -3.40    4.10
   2 -14  -1    6.30    4.60
   2 -14  -1   14.70    5.40
   2 -14  -1    4.80    5.50
   2 -14  -1    9.70    3.90
   1 -14  -1    3.30    3.20
   1 -14  -1   -1.00    4.40
   1 -14  -1   -0.80    3.80
   1 -14  -1    0.50    4.60
   0 -14  -1   -1.40    5.50
   0 -14  -1    7.40    4.70
   0 -14  -1   -3.10    1.80
  -1 -14  -1   10.10    5.20
  -1 -14  -1   11.10    3.00
  -1 -14  -1   15.40    2.90
   1  14   1    4.60    3.70
  -2 -14  -1   -2.40    3.10
  -2 -14  -1   -1.50    4.50
  -2 -14  -1   11.70    3.60
  -2 -14  -1   -3.10    5.40
   2  14   1   -2.10    3.20
  -3 -14  -1    7.50    4.20
  -3 -14  -1    5.50    7.40
  -3 -14  -1   20.20    4.40
  -3 -14  -1   10.50    6.30
   3  14   1   12.30    5.90
   3  14   1   11.00    4.40
  -4 -14  -1   16.10    5.50
  -4 -14  -1   17.10    4.70
  -4 -14  -1    9.80    7.00
  -4 -14  -1    6.30    5.80
   4  14   1   15.00    5.20
   4  14   1   10.80    7.10
  -5 -14  -1    2.30    6.10
  -5 -14  -1   -2.40    4.10
  -5 -14  -1    4.00    8.90
   5  14   1    3.00    4.70
   5  14   1   -7.10   10.10
  -6 -14  -1   -7.40    5.70
  -6 -14  -1    0.20    5.50
  -6 -14  -1   -0.20    5.80
  -6 -14  -1    8.80    7.10
  -6 -14  -1    7.90    5.30
   6  14   1   -2.20    1.20
   6  14   1    3.40    4.30
   6  14   1   -3.60    7.00
  -7 -14  -1    5.60    5.40
  -7 -14  -1    1.80    6.40
  -7 -14  -1    3.70    5.60
  -7 -14  -1   20.90   11.10
  -7 -14  -1    8.50    7.30
   7  14   1   19.00    6.40
   7  14   1    1.00    4.70
   7  14   1    4.00    8.30
   5 -15  -1    1.60    3.70
   5 -15  -1    1.70    4.50
   5 -15  -1   -3.10    2.20
   5 -15  -1    8.30    4.10
   5 -15  -1   -6.70    4.90
   4 -15  -1    3.60    3.90
   4 -15  -1   -1.30    4.00
   4 -15  -1    6.10    3.90
   4 -15  -1   -1.60    2.20
   4 -15  -1   -4.20    4.90
   3 -15  -1   18.40    5.10
   3 -15  -1    6.50    6.50
   3 -15  -1   15.00    5.70
   3 -15  -1   12.90    5.00
   2 -15  -1    1.90    5.10
   2 -15  -1   26.50    6.80
   2 -15  -1   11.50    5.10
   2 -15  -1   11.00    4.10
   1 -15  -1    7.80    5.80
   1 -15  -1   -0.80    4.00
   1 -15  -1   -3.90    6.10
   1 -15  -1    4.30    3.30
   0 -15  -1   10.10    4.90
   0 -15  -1   -1.70    5.80
   0 -15  -1    6.10    5.10
  -1 -15  -1   -1.70    4.70
  -1 -15  -1   -5.30    6.30
  -2 -15  -1   10.90    3.00
  -2 -15  -1    1.30    5.60
   2  15   1    0.50    3.90
  -3 -15  -1    7.00    7.30
  -3 -15  -1   11.70    7.60
  -3 -15  -1    8.20    4.30
   3  15   1   -0.30    3.80
   3  15   1    3.80    6.00
  -4 -15  -1    0.70    7.40
  -4 -15  -1    3.10    6.70
  -4 -15  -1   -4.10    4.30
  -4 -15  -1   11.50    4.00
   4  15   1  -10.20    5.70
   4  15   1   -4.40    3.70
  -5 -15  -1   -0.60    4.60
  -5 -15  -1   17.20    7.80
  -5 -15  -1    1.50    6.70
  -5 -15  -1  -10.90    6.80
  -5 -15  -1   17.50    6.10
   5  15   1    1.50    4.50
   5  15   1  -12.20    7.20
   2 -16  -1    3.20    4.50
   2 -16  -1   -1.70    3.10
   2 -16  -1  -12.70    5.50
   2 -16  -1   -1.50    5.10
   1 -16  -1   -6.60    6.60
   1 -16  -1   -2.40    4.40
   1 -16  -1   -7.50    3.80
   0 -16  -1   -5.10    4.50
   0 -16  -1   -0.80    3.90
   0 -16  -1   -1.10    6.30
  -1 -16  -1   -2.40    6.30
  -1 -16  -1   -3.30    5.00
   4  15  -2   -0.20    6.70
   4  15  -2   20.40    5.70
   4  15  -2    7.70    3.90
  -4 -15   2   19.20    7.20
  -4 -15   2   -2.40    3.60
  -4 -15   2    3.40    6.30
  -4 -15   2   10.00    5.30
  -4 -15   2    4.30    6.80
  -3 -15   2    1.20    4.10
  -3 -15   2  -10.20    5.60
  -3 -15   2   -5.40    3.40
   2  15  -2    7.90    2.90
  -2 -15   2   -1.70    4.70
  -2 -15   2   11.10    3.60
  -2 -15   2    5.00    8.90
  -1 -15   2    3.00    5.50
  -1 -15   2   -4.30    5.40
   0 -15   2    0.90    3.90
   0 -15   2    4.20    4.70
   0 -15   2    2.20    6.00
   1 -15   2   -2.40    3.90
   1 -15   2    1.40    5.90
   1 -15   2    4.60    4.60
   2 -15   2   -0.40    2.90
   2 -15   2    7.30    4.60
   2 -15   2    9.10    5.00
   2 -15   2   -4.80    5.60
   3 -15   2    0.50    5.50
   3 -15   2    1.10    3.40
   3 -15   2    2.20    4.10
   3 -15   2   -0.20    4.50
   4 -15   2    5.10    4.70
   4 -15   2    1.50    3.50
   4 -15   2   -3.20    4.00
   4 -15   2    3.60    4.10
   4 -15   2    1.30    2.50
   5 -15   2   -2.50    4.40
   5 -15   2    6.20    4.50
   5 -15   2    9.70    4.00
   5 -15   2   -1.90    3.10
   6  14  -2    0.60    4.40
   6  14  -2    9.50    5.30
   6  14  -2   -3.80    6.20
  -6 -14   2   15.30    5.20
  -6 -14   2    9.10    6.60
  -6 -14   2    6.90    6.70
  -6 -14   2    3.40    6.10
  -6 -14   2    0.90    7.20
   5  14  -2   18.40    7.80
   5  14  -2   12.60    5.10
   5  14  -2   14.90    6.60
  -5 -14   2   10.50    7.40
  -5 -14   2   29.00    7.70
  -5 -14   2   12.90    8.00
  -5 -14   2   16.90    5.50
  -5 -14   2   21.50    6.20
   4  14  -2   12.50    5.60
   4  14  -2   14.10    5.60
   4  14  -2   12.50    6.90
  -4 -14   2   11.50    5.40
  -4 -14   2    8.40    5.50
  -4 -14   2    5.50    8.30
  -4 -14   2   10.30    5.30
  -4 -14   2   14.00    6.50
   3  14  -2   -1.80    3.00
   3  14  -2   -1.90    1.40
   3  14  -2   -8.50    4.80
  -3 -14   2   -0.10    3.80
  -3 -14   2    0.00    6.00
  -3 -14   2   -2.00    3.60
  -3 -14   2    1.00    4.80
  -2 -14   2   -3.90    5.40
  -2 -14   2    2.90    4.90
  -2 -14   2    5.10    3.40
  -2 -14   2   -2.80    2.80
   1  14  -2    9.70    2.70
  -1 -14   2   10.00    5.50
  -1 -14   2    4.00    2.70
  -1 -14   2    8.50    7.10
   0 -14   2    6.80    5.30
   0 -14   2    1.80    5.60
   1 -14   2    1.30    4.60
   1 -14   2    6.70    4.50
   1 -14   2    0.00    4.70
   2 -14   2    2.10    2.80
   2 -14   2    4.90    4.70
   2 -14   2    5.50    5.60
   2 -14   2    0.00    3.60
   3 -14   2   19.10    5.70
   3 -14   2   12.80    6.10
   3 -14   2   19.10    3.70
   3 -14   2   18.10    4.60
   3 -14   2   17.30    5.10
   4 -14   2   15.70    6.80
   4 -14   2   18.20    3.70
   4 -14   2   28.10    5.70
   4 -14   2   24.80    5.80
   4 -14   2   17.60    4.40
   5 -14   2   15.50    6.40
   5 -14   2   19.80    6.20
   5 -14   2   26.50    6.00
   5 -14   2   22.20    5.60
   5 -14   2   17.20    3.80
  -6  14  -2   16.80    8.50
   6 -14   2   34.40    6.50
   6 -14   2   20.00    6.70
   6 -14   2   23.60    4.40
   6 -14   2   24.30    5.90
   6 -14   2   43.30    6.90
  -7  14  -2    2.30    7.30
   7 -14   2    8.10    4.00
   7 -14   2    8.50    4.20
   7 -14   2    9.00    4.40
   7 -14   2   -2.00    3.90
   7 -14   2    5.80    3.20
   8  13  -2   21.20    6.30
   8  13  -2   -0.30    8.00
   8  13  -2   12.00    5.80
  -8 -13   2   17.50    8.60
  -8 -13   2   20.00    8.80
  -8 -13   2    7.40    8.10
  -8 -13   2    1.80    5.90
   7  13  -2    4.50    7.30
   7  13  -2   10.20    5.80
   7  13  -2    4.60    5.60
  -7 -13   2   10.50    6.40
  -7 -13   2   10.20    6.50
  -7 -13   2   14.40    8.20
  -7 -13   2   17.10    7.30
  -7 -13   2   22.40    7.10
   6  13  -2    0.80   11.80
   6  13  -2   14.00    4.50
   6  13  -2   -5.30    3.90
  -6 -13   2    9.00    6.50
  -6 -13   2    4.00    5.50
  -6 -13   2   -1.10    5.40
  -6 -13   2    4.00    8.00
  -6 -13   2    1.30    5.20
   5  13  -2   18.70    6.50
   5  13  -2   18.60    6.00
   5  13  -2    8.10    3.70
  -5 -13   2    8.60    6.40
  -5 -13   2    8.80    6.10
  -5 -13   2   14.50    5.70
  -5 -13   2   18.10    6.40
  -5 -13   2   12.30    6.60
   4  13  -2   37.20    7.30
   4  13  -2   28.70    6.60
  -4 -13   2   30.90    6.90
  -4 -13   2   36.80    8.70
  -4 -13   2   27.10    6.40
  -4 -13   2   19.80    7.00
  -4 -13   2   22.20    7.30
   3  13  -2   -3.90    4.40
   3  13  -2   -3.10    4.00
   3  13  -2   -2.80    1.10
  -3 -13   2   -4.00    4.50
  -3 -13   2   -1.60    3.60
  -3 -13   2    1.90    5.00
  -3 -13   2    6.20    4.00
   2  13  -2    0.10    1.10
   2  13  -2   -7.40    3.90
   2  13  -2   -1.50    3.70
  -2 -13   2    2.50    3.30
  -2 -13   2   -2.10    3.20
  -2 -13   2   -5.10    4.50
  -2 -13   2   13.20    7.00
   1  13  -2   17.30    3.20
  -1 -13   2   11.50    5.00
  -1 -13   2   14.50    6.90
  -1 -13   2   14.30    3.50
  -1 -13   2   19.70    4.10
   0 -13   2    1.50    4.40
   0 -13   2    1.60    4.10
   1 -13   2   47.30    6.80
   1 -13   2   39.00    8.60
   1 -13   2   40.30    8.00
   1 -13   2   31.70    4.60
   2 -13   2   29.00    8.20
   2 -13   2   32.80    5.90
   2 -13   2   25.20    4.40
   2 -13   2   43.10    8.10
   3 -13   2   18.60    4.60
   3 -13   2   21.00    3.70
   3 -13   2   23.60    7.60
   3 -13   2   20.90    5.30
   3 -13   2   18.10    5.60
   4 -13   2   10.60    5.60
   4 -13   2    5.70    5.20
   4 -13   2   -0.60    2.40
   4 -13   2    0.70    3.30
   4 -13   2    5.10    4.00
  -5  13  -2   -0.50    7.10
   5 -13   2    2.00    4.30
   5 -13   2    4.10    4.60
   5 -13   2    4.00    3.70
   5 -13   2    3.00    4.00
   5 -13   2    0.20    2.40
  -6  13  -2    5.60    7.10
   6 -13   2   14.70    3.50
   6 -13   2    8.10    4.50
   6 -13   2    8.20    5.00
   6 -13   2   17.10    5.00
   6 -13   2   16.90    5.80
  -7  13  -2   23.00    8.30
   7 -13   2   35.80    5.80
   7 -13   2   32.40    5.50
   7 -13   2   21.40    5.80
   7 -13   2   18.50    5.80
  -8  13  -2    7.60    6.80
   8 -13   2    2.10    4.20
   8 -13   2   -3.10    3.20
   8 -13   2   13.10    3.90
   9 -13   2   38.70    6.20
   9 -13   2   38.60    5.90
   9 -13   2   54.59    9.00
   9 -13   2   41.00    7.90
   9  12  -2    4.10    5.10
   9  12  -2    1.10    6.90
   9  12  -2    5.60    5.50
  -9 -12   2    4.00    7.30
  -9 -12   2  -11.40   10.30
  -9 -12   2   17.30    8.80
  -9 -12   2    6.80    7.00
  -9 -12   2   -9.00    6.40
   8  12  -2    2.00    7.50
   8  12  -2    3.70    4.60
   8  12  -2   13.20    5.30
  -8 -12   2   14.60    7.60
  -8 -12   2    8.30    6.10
  -8 -12   2   17.60    7.20
  -8 -12   2   18.40   10.70
  -8 -12   2    4.10    6.60
   7  12  -2    6.30    4.00
   7  12  -2    6.40    6.00
   7  12  -2    8.70    4.60
  -7 -12   2   13.90    7.20
  -7 -12   2   11.60    7.20
  -7 -12   2   17.90    6.60
  -7 -12   2   15.20    6.30
  -7 -12   2   26.50    7.50
   6  12  -2    3.00    4.00
   6  12  -2    0.80    6.10
  -6 -12   2    1.70    5.60
  -6 -12   2   -1.80    5.70
  -6 -12   2   -4.20    4.80
  -6 -12   2    3.00    5.20
  -6 -12   2    8.90    5.00
   5  12  -2    1.20    5.80
   5  12  -2    4.80    3.20
   5  12  -2    3.20    4.40
  -5 -12   2    8.60    5.40
  -5 -12   2    6.40    5.80
  -5 -12   2   10.10    7.40
  -5 -12   2    1.30    5.60
  -5 -12   2   16.10    6.20
   4  12  -2   86.99    9.30
   4  12  -2  110.99   10.20
  -4 -12   2   82.69   12.00
  -4 -12   2   91.29   10.80
  -4 -12   2  104.79   10.60
  -4 -12   2   63.99   11.40
  -4 -12   2   97.09    9.40
   3  12  -2    3.90    4.00
   3  12  -2    6.10    2.60
   3  12  -2   -5.20    4.30
  -3 -12   2    2.70    4.70
  -3 -12   2    3.20    4.60
  -3 -12   2   -2.10    3.90
  -3 -12   2    2.90    6.20
   2  12  -2   21.10    4.90
   2  12  -2   16.90    4.90
  -2 -12   2   26.50    6.60
  -2 -12   2   19.70    7.60
  -2 -12   2   21.90    5.70
  -2 -12   2   21.40    4.60
  -1 -12   2    7.10    3.00
  -1 -12   2    0.50    3.30
  -1 -12   2    7.10    4.70
  -1 -12   2    8.30    5.50
   0 -12   2    0.20    3.70
   0 -12   2    4.40    5.50
   1 -12   2   39.90    4.80
   1 -12   2   40.80    9.10
   1 -12   2   25.30    7.30
   2 -12   2    2.00    2.10
   2 -12   2   -1.30    3.90
   2 -12   2   -0.60    2.90
   2 -12   2    5.50    5.60
   2 -12   2   -0.40    4.20
   3 -12   2   45.20    6.10
   3 -12   2   43.30    9.00
   3 -12   2   51.79    7.20
   3 -12   2   45.80    5.20
   3 -12   2   45.20    7.00
   4 -12   2  102.99   11.80
   4 -12   2   87.79    8.20
   4 -12   2   90.59    8.90
   4 -12   2   86.49    8.60
   4 -12   2   93.99    7.30
  -5  12  -2    7.40    6.80
   5 -12   2   19.00    5.00
   5 -12   2   23.70    5.50
   5 -12   2   17.50    6.20
   5 -12   2   15.90    3.60
   5 -12   2   20.30    5.30
  -6  12  -2    6.00    6.90
   6 -12   2   -3.60    3.50
   6 -12   2    1.60    3.90
   6 -12   2    0.10    3.40
   6 -12   2   -1.80    3.30
  -7  12  -2    1.80    7.00
   7 -12   2   -0.30    3.40
   7 -12   2   -0.10    3.00
   7 -12   2    8.40    3.70
   7 -12   2   -3.00    3.40
   7 -12   2    3.30    3.90
  -8  12  -2   22.30    8.40
   8 -12   2   38.10    8.00
   8 -12   2   38.90    7.40
   8 -12   2   25.40    5.10
   8 -12   2   24.90    5.60
  -9  12  -2   12.30    7.50
   9 -12   2   16.70    4.00
   9 -12   2    5.50    3.90
   9 -12   2   13.30    4.80
   9 -12   2    9.00    5.20
 -10  12  -2    6.30    6.80
  10 -12   2   -3.60    4.70
  10 -12   2   -1.10    3.30
  10 -12   2    9.80    4.90
  10 -12   2    6.00    3.10
  10  11  -2   -5.20    6.40
  10  11  -2    3.20    5.40
  10  11  -2    4.10    3.90
 -10 -11   2    5.00    7.70
 -10 -11   2    2.50    7.50
 -10 -11   2   -5.10    7.40
 -10 -11   2    7.10    5.50
 -10 -11   2    5.50    7.10
   9  11  -2   10.70    7.80
   9  11  -2    3.50   10.20
   9  11  -2    7.00    5.80
  -9 -11   2    3.40    6.40
  -9 -11   2    2.00    6.70
  -9 -11   2    8.70    6.20
  -9 -11   2    5.30    7.80
  -9 -11   2    2.90    6.70
   8  11  -2   25.20    9.10
   8  11  -2   25.20    5.80
  -8 -11   2   38.40    8.70
  -8 -11   2   24.90    7.60
  -8 -11   2   24.10    8.30
  -8 -11   2   32.70    9.50
  -8 -11   2   21.40    8.50
   7  11  -2   42.20    9.60
   7  11  -2   16.30    5.00
  -7 -11   2   32.00    7.70
  -7 -11   2   27.60    8.60
  -7 -11   2   23.20    7.50
  -7 -11   2   24.50    8.40
  -7 -11   2   17.50    7.80
   6  11  -2   60.49    9.70
   6  11  -2   50.69    8.00
  -6 -11   2   78.09   11.20
  -6 -11   2   62.09   11.40
  -6 -11   2   76.19   10.50
  -6 -11   2   60.19    9.50
  -6 -11   2   67.09   10.90
   5  11  -2    4.70    4.50
   5  11  -2   -2.10    0.80
   5  11  -2   -0.70    5.00
  -5 -11   2   -4.70    3.90
  -5 -11   2    3.60    5.20
  -5 -11   2   -1.20    4.50
  -5 -11   2   -0.10    4.70
  -5 -11   2    1.60    5.20
   4  11  -2   10.40    4.60
   4  11  -2   13.40    5.30
  -4 -11   2   11.70    6.90
  -4 -11   2   12.90    6.00
  -4 -11   2    8.10    5.10
  -4 -11   2   19.10    5.80
  -4 -11   2   17.40    6.90
   3  11  -2   10.50    4.70
   3  11  -2   11.10    5.00
  -3 -11   2    9.00    4.80
  -3 -11   2   17.60    5.70
  -3 -11   2   13.70    4.70
  -3 -11   2   12.10    6.90
   2  11  -2   53.49    6.80
  -2 -11   2   69.29   10.10
  -2 -11   2   59.39    7.60
  -2 -11   2   60.39    8.60
  -2 -11   2   54.59   11.00
   1  11  -2   54.09    6.00
   1  11  -2   52.99    7.40
  -1 -11   2   52.69    7.00
  -1 -11   2   51.89    5.40
  -1 -11   2   45.60    9.40
  -1 -11   2   64.89   13.20
   0  11  -2  106.59    6.40
   0 -11   2  112.09   10.20
   0 -11   2  110.29    6.60
   0 -11   2  108.69    7.30
   0 -11   2  124.29   16.80
   1 -11   2   -0.10    2.20
   1 -11   2    2.40    3.80
   1 -11   2    3.70    5.10
   2 -11   2  164.68   10.80
   2 -11   2  161.08   11.90
   2 -11   2  187.28   15.90
   2 -11   2  151.48    9.40
   2 -11   2  158.88   10.60
  -3  11  -2   56.69    9.70
   3 -11   2   46.40    6.40
   3 -11   2   56.49    7.50
   3 -11   2   49.60    6.70
   3 -11   2   57.09    5.40
   3 -11   2   49.80    8.70
  -4  11  -2    7.50    6.70
   4 -11   2    2.20    4.10
   4 -11   2    0.50    2.60
   4 -11   2    0.10    3.10
   4 -11   2    2.00    3.70
   4 -11   2    0.50    3.90
  -5  11  -2   -1.60    6.50
   5 -11   2   -3.40    3.50
   5 -11   2    0.40    3.20
   5 -11   2    2.20    3.80
   5 -11   2    3.70    3.90
   5 -11   2   -0.20    2.50
  -6  11  -2    2.60    6.50
   6 -11   2    0.20    3.70
   6 -11   2   -0.90    2.90
   6 -11   2    0.30    3.40
   6 -11   2    0.80    3.70
   6 -11   2    0.10    2.80
  -7  11  -2   11.30    7.20
   7 -11   2    5.90    4.20
   7 -11   2    8.30    4.50
   7 -11   2    9.60    4.10
   7 -11   2   15.70    6.00
   7 -11   2   18.70    4.20
  -8  11  -2   31.70    8.10
   8 -11   2   26.10    5.00
   8 -11   2   31.10    6.70
   8 -11   2   42.10    5.60
   8 -11   2   40.70    7.10
   8 -11   2   27.50    5.30
  -9  11  -2    6.80    6.20
   9 -11   2    4.30    3.80
   9 -11   2    3.10    3.30
   9 -11   2   -3.30    2.60
   9 -11   2   -2.80    3.90
 -10  11  -2   21.60    7.80
  10 -11   2   33.60    6.30
  10 -11   2   16.00    4.30
  10 -11   2   14.30    5.00
  10 -11   2   22.90    6.10
  11 -11   2   29.80    6.50
  11 -11   2   49.90    5.60
  11 -11   2   28.60    9.10
  11 -11   2   35.90    6.30
  11  10  -2   -5.30    6.60
  11  10  -2    5.50    5.80
  11  10  -2   10.30    5.70
 -11 -10   2    0.70    6.50
 -11 -10   2   -0.70    8.20
 -11 -10   2    8.20    6.50
 -11 -10   2    0.80    7.60
 -11 -10   2    3.30    7.60
  10  10  -2    0.90    7.00
  10  10  -2    1.80    5.10
 -10 -10   2   -1.10    5.70
 -10 -10   2    7.40    6.40
 -10 -10   2    5.40    8.00
 -10 -10   2   -0.60    6.80
   9  10  -2    4.50    4.70
   9  10  -2    1.60    4.00
   9  10  -2    4.90    7.00
  -9 -10   2   -0.20    4.60
  -9 -10   2    8.40    6.50
  -9 -10   2   13.70    7.10
  -9 -10   2    7.00    6.00
  -9 -10   2    1.40    5.60
   8  10  -2   39.60    9.00
   8  10  -2   33.00    6.70
  -8 -10   2   33.10    8.20
  -8 -10   2   31.20    8.00
  -8 -10   2   40.40   10.20
  -8 -10   2   19.10    8.10
  -8 -10   2   47.90   10.20
   7  10  -2   -3.30    3.60
   7  10  -2    3.00    2.80
   7  10  -2    7.40    5.80
  -7 -10   2    3.30    5.80
  -7 -10   2   -9.50    5.20
  -7 -10   2    3.90    5.90
  -7 -10   2    0.40    5.50
  -7 -10   2    4.10    5.50
   6  10  -2   36.50    7.40
   6  10  -2   29.70    7.70
  -6 -10   2   46.80    8.70
  -6 -10   2   36.00    8.10
  -6 -10   2   19.30    7.60
  -6 -10   2   34.80    7.90
  -6 -10   2   27.50    8.10
   5  10  -2    2.80    2.50
   5  10  -2    8.50    5.60
   5  10  -2    9.20    4.40
  -5 -10   2    9.80    5.40
  -5 -10   2   14.60    6.20
  -5 -10   2    7.00    5.70
  -5 -10   2    6.70    5.00
  -5 -10   2    3.70    5.80
   4  10  -2    6.10    2.20
   4  10  -2    8.60    4.80
   4  10  -2    6.40    4.40
   4  10  -2    2.60    2.00
  -4 -10   2    4.80    4.70
  -4 -10   2    6.30    5.20
  -4 -10   2   16.60    7.40
  -4 -10   2   10.30    5.80
  -4 -10   2    5.30    5.00
   3  10  -2   78.59    5.90
   3  10  -2   76.69    8.40
   3  10  -2   72.39    8.00
  -3 -10   2   84.69    8.30
  -3 -10   2   83.79    9.00
  -3 -10   2   79.59   12.50
   2  10  -2   -2.70    3.20
   2  10  -2    3.50    2.10
   2  10  -2    2.30    1.40
   2  10  -2    0.30    4.00
  -2 -10   2    3.30    4.30
  -2 -10   2    0.00    5.10
  -2 -10   2    2.20    3.40
  -2 -10   2   -2.60    3.50
   1  10  -2   -0.20    3.30
   1  10  -2    3.40    3.30
   1  10  -2   -1.80    2.20
  -1 -10   2   -2.60    3.40
  -1 -10   2   -1.90    3.30
  -1 -10   2    1.10    2.70
  -1 -10   2    1.50    4.70
   0  10  -2   83.79    6.70
   0  10  -2   70.99    6.60
   0 -10   2   98.19   11.90
   0 -10   2   84.09    6.50
   0 -10   2   81.09    8.50
   0 -10   2   86.99    5.70
   1 -10   2   24.70    7.00
   1 -10   2   15.10    2.90
   1 -10   2   16.10    4.60
   1 -10   2   18.10    3.60
   2 -10   2  121.09    9.50
   2 -10   2  120.69    7.60
   2 -10   2  114.49    8.40
   2 -10   2  110.89    8.80
   2 -10   2  131.89   12.70
  -3  10  -2    4.00    7.70
   3 -10   2    0.70    2.10
   3 -10   2    2.10    3.40
   3 -10   2    6.20    4.40
   3 -10   2   -1.50    2.80
   3 -10   2   -1.30    3.00
  -4  10  -2   27.30    7.20
   4 -10   2   40.00    7.40
   4 -10   2   43.20    6.40
   4 -10   2   33.20    4.40
   4 -10   2   43.80    6.10
   4 -10   2   52.59    6.50
  -5  10  -2  159.88   13.70
   5 -10   2  132.19    9.90
   5 -10   2  131.09   11.90
   5 -10   2  140.19   11.30
   5 -10   2  139.49    9.90
   5 -10   2  147.99   10.00
  -6  10  -2    5.80    6.20
   6 -10   2    8.00    3.50
   6 -10   2   15.70    4.80
   6 -10   2   11.10    4.80
   6 -10   2    7.40    3.30
   6 -10   2    4.10    4.20
  -7  10  -2    3.20    6.00
   7 -10   2    5.50    3.60
   7 -10   2    1.10    4.30
   7 -10   2    0.90    3.80
   7 -10   2    0.30    3.50
   7 -10   2   -3.00    2.70
  -8  10  -2   10.00    6.50
   8 -10   2   17.60    5.50
   8 -10   2   18.30    4.20
   8 -10   2   13.50    5.10
   8 -10   2   12.00    3.80
   8 -10   2   15.90    4.30
  -9  10  -2    8.70    6.70
   9 -10   2    6.70    3.20
   9 -10   2    2.00    3.90
   9 -10   2    3.20    3.40
 -10  10  -2   46.50    8.70
  10 -10   2   30.20    5.90
  10 -10   2   24.60    5.70
  10 -10   2   15.80    5.40
  10 -10   2   32.00    7.80
  10 -10   2   41.30    5.30
 -11  10  -2   17.30    6.80
  11 -10   2   20.10    3.90
  11 -10   2    9.60    5.60
  11 -10   2   19.10    4.90
  11 -10   2   21.30    3.40
  11 -10   2   12.70    4.70
  11 -10   2   33.60    7.90
 -12  10  -2   15.30    6.90
  12 -10   2    5.00    5.40
  12 -10   2   12.60    3.00
  12 -10   2   13.70    5.60
  12 -10   2    9.90    6.00
  12 -10   2   24.90    4.40
  12 -10   2    6.40    4.50
  12   9  -2   11.40    5.80
  12   9  -2    7.30    5.70
  12   9  -2   -3.00    7.50
 -12  -9   2    4.80    6.60
 -12  -9   2   11.70    7.20
 -12  -9   2   -3.10    7.40
 -12  -9   2    7.10    8.80
 -12  -9   2   -3.90    8.70
  11   9  -2   -1.10    6.70
  11   9  -2    0.30    7.40
  11   9  -2    5.80    5.20
 -11  -9   2    9.90    7.70
 -11  -9   2    7.40   12.50
 -11  -9   2   -1.20    5.80
 -11  -9   2    2.60    7.60
  10   9  -2   13.50    5.80
  10   9  -2    4.80    4.90
  10   9  -2    2.00    6.30
 -10  -9   2   10.50    6.50
 -10  -9   2    7.50    6.90
 -10  -9   2   12.90    7.20
 -10  -9   2    7.80    6.60
 -10  -9   2    4.40    6.60
   9   9  -2   28.10    6.20
   9   9  -2   28.70    8.40
  -9  -9   2   25.70    8.10
  -9  -9   2   43.20   10.30
  -9  -9   2   26.30    8.00
  -9  -9   2   23.90    8.00
  -9  -9   2   28.70    8.70
   8   9  -2   -5.40    5.40
   8   9  -2    3.70    4.60
   8   9  -2    2.00    3.70
  -8  -9   2    3.30    5.90
  -8  -9   2   -4.70    5.30
  -8  -9   2    3.70    5.80
  -8  -9   2    0.20    5.10
  -8  -9   2    0.10    5.10
   7   9  -2    5.40    5.40
   7   9  -2   -1.50    3.70
   7   9  -2    0.60    2.60
  -7  -9   2   10.00    5.60
  -7  -9   2    2.40    5.40
  -7  -9   2    3.30    5.60
  -7  -9   2   -7.70    4.60
   6   9  -2   83.99    9.90
   6   9  -2   75.49   10.50
  -6  -9   2   77.99   11.60
  -6  -9   2   73.69   11.20
  -6  -9   2   81.89   10.30
   5   9  -2   -1.40    3.80
   5   9  -2   -4.40    5.80
   5   9  -2   -0.90    2.00
  -5  -9   2    3.20    4.50
  -5  -9   2   -4.70    4.00
  -5  -9   2    1.90    4.80
  -5  -9   2   -0.50    4.30
   4   9  -2   -1.40    3.20
   4   9  -2    1.50    1.80
   4   9  -2   -1.00    3.50
  -4  -9   2    2.40    4.40
  -4  -9   2    8.90    5.20
  -4  -9   2    2.10    4.60
  -4  -9   2    8.10    4.70
   3   9  -2   -0.30    3.00
   3   9  -2    1.80    3.80
   3   9  -2    3.00    1.90
   3   9  -2    2.50    2.80
  -3  -9   2   -2.60    4.50
  -3  -9   2    9.00    4.00
  -3  -9   2    0.50    3.50
  -3  -9   2    5.90    4.60
   2   9  -2    1.30    2.90
   2   9  -2    4.40    3.30
   2   9  -2    6.30    2.20
   2   9  -2    5.40    4.30
  -2  -9   2    6.60    3.60
  -2  -9   2    6.30    4.10
  -2  -9   2    4.60    4.40
  -2  -9   2    7.60    4.90
  -2  -9   2    8.10    3.50
   1   9  -2    5.90    2.20
   1   9  -2    5.30    3.10
   1   9  -2    8.90    4.00
   1   9  -2    2.30    3.10
  -1  -9   2    5.70    3.50
  -1  -9   2    8.30    3.80
  -1  -9   2    5.00    4.30
  -1  -9   2    9.60    4.50
  -1  -9   2    6.60    3.00
   0   9  -2   11.40    2.70
   0   9  -2    3.50    2.40
   0  -9   2   11.40    4.80
   0  -9   2    5.60    2.20
   0  -9   2    5.00    2.80
   0  -9   2    9.90    2.50
   0  -9   2    5.90    3.60
   0  -9   2   12.50    4.30
   1  -9   2    6.30    2.60
   1  -9   2   -2.90    2.80
   1  -9   2    6.90    4.10
   1  -9   2    7.30    4.80
   1  -9   2    1.80    1.70
  -2   9  -2   82.89    9.70
   2  -9   2   83.19    8.70
   2  -9   2   82.89    6.00
   2  -9   2   84.99    6.70
   2  -9   2   83.29    7.10
   2  -9   2   83.99   10.10
   2  -9   2   90.69    7.50
  -3   9  -2    2.80    5.30
   3  -9   2   -0.30    3.60
   3  -9   2    0.00    4.10
   3  -9   2   -0.60    2.60
   3  -9   2    0.70    1.90
   3  -9   2    0.70    2.80
   3  -9   2   -0.30    3.00
  -4   9  -2    9.30    6.10
   4  -9   2   18.40    4.40
   4  -9   2   11.60    4.00
   4  -9   2   13.90    4.70
   4  -9   2    9.80    3.20
   4  -9   2   14.90    3.80
   4  -9   2   18.00    5.90
  -5   9  -2   18.90    5.90
   5  -9   2   13.70    4.60
   5  -9   2    6.70    3.40
   5  -9   2    6.90    3.80
   5  -9   2   11.50    3.30
   5  -9   2   10.80    4.30
   5  -9   2   13.80    5.40
  -6   9  -2    2.20    5.50
   6  -9   2    0.70    3.50
   6  -9   2   -0.20    3.80
   6  -9   2    1.50    3.00
   6  -9   2    1.50    3.00
   6  -9   2    4.20   11.10
   6  -9   2    1.10    3.20
  -7   9  -2    2.90    5.90
   7  -9   2    5.30    3.70
   7  -9   2    3.20    3.20
   7  -9   2    2.60    3.10
   7  -9   2    5.10    4.40
   7  -9   2    0.00    2.80
  -8   9  -2   79.99   10.10
   8  -9   2   55.49    6.30
   8  -9   2   55.19    7.50
   8  -9   2   62.39    7.90
   8  -9   2   61.19    8.60
  -9   9  -2   10.30    3.30
  -9   9  -2   16.40    3.50
  -9   9  -2   15.40    7.00
   9  -9   2   19.70    5.10
   9  -9   2   19.90    3.30
   9  -9   2   16.00    5.70
   9  -9   2    8.20    4.40
 -10   9  -2   30.00    2.80
 -10   9  -2   32.50    7.60
 -10   9  -2   27.20    4.50
  10  -9   2   24.00    4.10
  10  -9   2   30.10    7.20
  10  -9   2   33.70    4.50
  10  -9   2   21.40    5.30
  10  -9   2   30.40    7.10
 -11   9  -2   -6.30    3.90
 -11   9  -2   -0.30    1.80
 -11   9  -2    9.70    6.30
  11  -9   2    6.00    3.10
  11  -9   2    1.80    4.10
  11  -9   2    3.20    4.70
  11  -9   2   -2.50    2.80
  11  -9   2    7.50    5.00
 -12   9  -2   12.40    4.90
 -12   9  -2   18.10    7.20
  12  -9   2   24.90    4.80
  12  -9   2   10.50    4.40
  12  -9   2   24.40    7.00
  12  -9   2   19.30    5.30
  12  -9   2   17.00    7.10
  12   8  -2   -0.40    7.00
  12   8  -2   -4.00    5.50
  12   8  -2    8.00    5.70
 -12  -8   2    3.50    8.50
 -12  -8   2    3.30    5.40
 -12  -8   2    6.60    7.00
 -12  -8   2    0.90    7.30
 -12  -8   2    2.50    6.10
  11   8  -2    4.20    5.70
  11   8  -2    3.80    5.50
  11   8  -2    2.50    6.50
 -11  -8   2   -3.30    5.40
 -11  -8   2    3.10    5.80
 -11  -8   2    3.40    5.20
 -11  -8   2    8.50    5.50
 -11  -8   2   13.80    7.50
  10   8  -2   -4.40    3.70
  10   8  -2    8.60    4.70
  10   8  -2   -0.50    6.50
 -10  -8   2    0.60    5.90
 -10  -8   2   -7.40    5.90
 -10  -8   2    2.30    5.00
 -10  -8   2   10.20    7.80
 -10  -8   2   11.20    6.00
   9   8  -2   76.09   12.40
   9   8  -2   86.19    9.70
  -9  -8   2   95.59   12.80
  -9  -8   2   80.59   12.00
  -9  -8   2   89.79   12.80
  -9  -8   2   95.39   14.10
   8   8  -2   25.90    5.70
   8   8  -2   34.10    8.50
  -8  -8   2   30.00    8.30
  -8  -8   2   35.90    8.30
  -8  -8   2   27.50    8.50
  -8  -8   2   31.20    8.20
   7   8  -2   19.40    8.20
   7   8  -2   20.20    7.20
   7   8  -2   11.10    5.20
  -7  -8   2   14.10    7.10
  -7  -8   2   13.60    5.90
  -7  -8   2   24.40    7.80
  -7  -8   2   22.20    7.20
   6   8  -2   85.09   11.10
   6   8  -2   94.49   12.40
  -6  -8   2   62.89   15.40
  -6  -8   2   72.19   10.10
  -6  -8   2   49.10    8.30
  -6  -8   2   90.49   11.40
   5   8  -2    3.40    5.20
   5   8  -2    8.30    5.20
   5   8  -2   10.10    4.70
  -5  -8   2    3.40    5.00
  -5  -8   2    7.90    5.30
  -5  -8   2    3.40    5.00
  -5  -8   2    1.60    4.30
  -5  -8   2    5.50    5.10
   4   8  -2    7.30    4.40
   4   8  -2   13.00    4.80
   4   8  -2   19.80    4.70
  -4  -8   2   18.40    5.40
  -4  -8   2   18.80    5.30
  -4  -8   2   16.80    5.20
  -4  -8   2   14.10    4.90
  -4  -8   2   16.50    5.70
   3   8  -2   62.69    7.10
   3   8  -2   72.79    6.90
   3   8  -2   69.69    8.30
   3   8  -2   69.59    4.90
  -3  -8   2   67.39    7.20
  -3  -8   2   66.79    7.70
  -3  -8   2   51.49    6.80
  -3  -8   2   66.89    7.80
   2   8  -2   43.30    5.80
   2   8  -2   41.90    3.80
   2   8  -2   52.99    6.90
   2   8  -2   33.20    5.00
  -2  -8   2   42.50    7.00
  -2  -8   2   41.70    6.40
  -2  -8   2   41.80    5.50
   1   8  -2   38.90    4.90
   1   8  -2   34.10    4.50
   1   8  -2   41.70    4.00
   1   8  -2   49.50    6.10
  -1  -8   2   37.80    5.10
  -1  -8   2   42.50    4.70
  -1  -8   2   33.80    5.40
  -1  -8   2   45.00    6.60
   0   8  -2   21.10    3.80
   0   8  -2   15.10    2.80
   0   8  -2   26.60    4.50
   0   8  -2   16.30    2.80
   0  -8   2   14.50    4.50
   0  -8   2   16.00    2.70
   0  -8   2   20.90    3.70
   0  -8   2   11.40    4.90
   0  -8   2   20.40    3.60
   0  -8   2   17.90    4.40
  -1   8  -2   85.59    9.20
   1  -8   2   91.49    6.50
   1  -8   2   83.29    9.90
   1  -8   2   86.79    5.70
   1  -8   2   93.19    7.60
   1  -8   2   92.89    8.20
  -2   8  -2   40.90    6.90
   2  -8   2   58.69    5.80
   2  -8   2   65.89    4.90
   2  -8   2   57.09    7.50
   2  -8   2   53.39    7.70
   2  -8   2   62.69    5.30
   2  -8   2   58.49    5.90
  -3   8  -2   13.50    5.50
   3  -8   2   20.90    3.90
   3  -8   2   21.90    4.30
   3  -8   2   16.90    5.00
   3  -8   2   15.90    3.20
   3  -8   2   14.70    4.70
   3  -8   2   23.40    4.10
  -4   8  -2   13.90    5.40
   4  -8   2   18.30    3.50
   4  -8   2   21.10    4.40
   4  -8   2   15.90    5.30
   4  -8   2   29.30    4.70
   4  -8   2   21.40    3.60
   4  -8   2   22.20    5.10
  -5   8  -2   99.29    9.90
   5  -8   2  112.39   10.80
   5  -8   2   94.39    7.90
   5  -8   2  107.29    9.30
   5  -8   2  107.39    8.20
   5  -8   2  110.89    7.40
   5  -8   2  109.29    9.10
  -6   8  -2   36.50    7.20
   6  -8   2   44.60    6.40
   6  -8   2   31.50    5.50
   6  -8   2   37.20    5.30
   6  -8   2   38.80    4.60
   6  -8   2   41.50    6.70
  -7   8  -2    0.20    3.70
  -7   8  -2   -1.60    5.20
   7  -8   2    4.20    2.70
   7  -8   2   -1.30    3.70
   7  -8   2    4.50    3.10
   7  -8   2    1.00    3.60
  -8   8  -2    3.10    3.20
  -8   8  -2    2.00    4.10
  -8   8  -2    9.80    6.70
   8  -8   2    5.10    4.60
   8  -8   2    3.40    4.60
   8  -8   2    0.60    2.40
   8  -8   2    1.40    4.40
  -9   8  -2   60.69    6.50
  -9   8  -2   60.39    9.80
  -9   8  -2   69.39    7.30
   9  -8   2   71.49    6.40
   9  -8   2   72.39    9.50
   9  -8   2   69.29    8.50
   9  -8   2   67.99    6.60
 -10   8  -2  109.89   11.90
 -10   8  -2   94.09    8.50
 -10   8  -2   94.59    9.00
  10  -8   2  107.69    8.60
  10  -8   2   99.29    9.00
  10  -8   2  109.09   11.60
  10  -8   2  117.69   15.00
  10  -8   2  103.89    8.30
 -11   8  -2    0.70    3.60
 -11   8  -2   -1.70    4.30
 -11   8  -2    3.50    6.40
  11  -8   2    2.60    3.70
  11  -8   2    1.80    4.50
  11  -8   2    0.70    3.80
  11  -8   2    3.10    3.60
  11  -8   2    1.30    3.90
 -12   8  -2   18.90    6.20
 -12   8  -2   44.00    8.80
 -12   8  -2   24.80    4.30
  12  -8   2   33.00    7.30
  12  -8   2   25.30    6.90
  12  -8   2   18.60    5.40
  12  -8   2   31.20    5.80
  12  -8   2   25.60    5.90
 -13   8  -2   17.40    6.30
 -13   8  -2   32.30    8.70
 -13   8  -2   29.10    5.80
  13  -8   2   25.30    5.40
  13  -8   2   28.80    5.90
  13  -8   2   18.50    6.20
  13  -8   2   21.50    6.50
  13  -8   2   24.40    7.20
  13   7  -2   -3.30    2.70
  13   7  -2    5.90    8.80
  13   7  -2   11.80    5.80
  13   7  -2   10.90    8.20
 -13  -7   2    4.40    7.50
 -13  -7   2    0.30    5.60
 -13  -7   2    5.20    8.10
 -13  -7   2    0.90    6.40
 -13  -7   2   15.80    6.40
  12   7  -2   -3.60    7.00
  12   7  -2    3.60    2.90
  12   7  -2   -3.90    4.50
 -12  -7   2    6.90    7.80
 -12  -7   2    0.30    5.60
 -12  -7   2   12.40    7.10
 -12  -7   2    3.60    7.10
 -12  -7   2   13.00    7.00
  11   7  -2    6.00    4.60
  11   7  -2    3.80    6.90
  11   7  -2    9.40    7.10
  11   7  -2    1.30    2.70
 -11  -7   2   16.60    8.40
 -11  -7   2    5.10    5.40
 -11  -7   2    9.80    5.90
 -11  -7   2    4.90    6.10
 -11  -7   2    9.60    5.90
  10   7  -2   41.80    5.30
  10   7  -2   48.90    8.00
  10   7  -2   34.50    9.50
  10   7  -2   34.30    9.30
 -10  -7   2   28.20    7.50
 -10  -7   2   25.80    7.60
 -10  -7   2   50.99   10.30
 -10  -7   2   31.60    9.40
   9   7  -2   54.69    8.30
   9   7  -2   45.50   10.00
   9   7  -2   44.90    5.20
   9   7  -2   66.69   11.60
  -9  -7   2   65.59   11.30
  -9  -7   2   65.59   11.10
  -9  -7   2   39.60    8.80
  -9  -7   2   57.59   11.10
   8   7  -2    6.20    2.40
   8   7  -2    9.50    6.50
   8   7  -2    0.20    5.70
   8   7  -2    5.90    4.10
  -8  -7   2    6.40    5.90
  -8  -7   2    1.00    5.40
  -8  -7   2    4.00    6.30
  -8  -7   2    2.20    5.40
   7   7  -2   61.09    4.70
   7   7  -2   49.00    8.10
   7   7  -2   68.09   10.20
   7   7  -2   68.19   11.00
  -7  -7   2   66.79   15.30
  -7  -7   2   59.59    9.70
  -7  -7   2   56.89   10.10
   6   7  -2   72.09   10.60
   6   7  -2   57.49    7.50
   6   7  -2   74.39   10.30
  -6  -7   2   70.49    8.70
  -6  -7   2   75.29   10.10
  -6  -7   2   76.19    9.50
  -6  -7   2   62.99    9.80
   5   7  -2   37.80    5.80
   5   7  -2   27.20    6.30
   5   7  -2   35.10    7.30
  -5  -7   2   44.90    7.60
  -5  -7   2   29.90    6.90
  -5  -7   2   36.90    7.40
  -5  -7   2   29.90    6.50
   4   7  -2    0.60    3.70
   4   7  -2    3.60    3.70
   4   7  -2    4.00    2.80
  -4  -7   2    7.40    4.30
  -4  -7   2    1.80    4.00
  -4  -7   2    7.60    4.40
  -4  -7   2    5.60    3.80
  -4  -7   2   11.30    5.10
   3   7  -2  167.78   11.30
   3   7  -2  161.28   10.70
   3   7  -2  160.98    8.80
  -3  -7   2  169.08   11.70
  -3  -7   2  177.78   11.60
  -3  -7   2  158.78   11.20
  -3  -7   2  159.28   11.70
   2   7  -2   -0.40    2.80
   2   7  -2   -0.50    3.10
   2   7  -2    3.90    1.60
   2   7  -2    2.20    3.50
  -2  -7   2    0.90    3.20
  -2  -7   2   -0.90    3.80
  -2  -7   2   -1.30    2.90
  -2  -7   2    2.00    3.00
   1   7  -2    1.10    1.70
   1   7  -2    1.70    3.10
   1   7  -2    1.60    2.50
   1   7  -2   -0.20    3.00
  -1  -7   2   -1.90    3.40
  -1  -7   2   -1.80    2.50
  -1  -7   2    0.60    2.50
  -1  -7   2    0.20    3.70
   0   7  -2   -3.60    2.00
   0   7  -2    1.90    2.10
   0   7  -2   -3.40    2.50
   0   7  -2    0.50    2.40
   0  -7   2    0.20    2.40
   0  -7   2   -1.10    1.70
   0  -7   2    2.90    2.00
   0  -7   2   -0.90    3.40
   0  -7   2    3.50    3.70
  -1   7  -2  129.39    8.30
  -1   7  -2  165.58   11.00
   1  -7   2  136.99    9.90
   1  -7   2  127.09    8.30
   1  -7   2  133.69   11.70
   1  -7   2  141.49    7.70
   1  -7   2  134.69    9.00
   1  -7   2  132.59    7.20
   2  -7   2  215.38   14.40
   2  -7   2  204.78   11.50
   2  -7   2  176.68   12.50
   2  -7   2  205.78   10.90
   2  -7   2  206.18   10.80
   2  -7   2  208.78   11.70
  -3   7  -2   55.19    7.00
   3  -7   2   49.90    6.80
   3  -7   2   70.29    7.80
   3  -7   2   51.39    5.20
   3  -7   2   61.39    5.30
   3  -7   2   57.39    5.40
   3  -7   2   50.79    6.00
  -4   7  -2   64.09    7.60
   4  -7   2   64.99    7.60
   4  -7   2   64.99    6.10
   4  -7   2   69.79    7.40
   4  -7   2   66.59    5.80
   4  -7   2   73.39    5.60
   4  -7   2   62.39    6.70
  -5   7  -2   22.80    5.50
   5  -7   2   20.30    4.00
   5  -7   2   20.60    4.50
   5  -7   2   20.90    4.10
   5  -7   2   26.20    4.70
   5  -7   2   27.90    6.20
  -6   7  -2   44.10    5.10
  -6   7  -2   36.90    4.00
  -6   7  -2   46.20    3.80
  -6   7  -2   54.39    7.50
   6  -7   2   45.40    4.10
   6  -7   2   49.80    7.20
   6  -7   2   43.00    5.80
   6  -7   2   44.60    6.90
   6  -7   2   44.20    3.80
  -7   7  -2   35.70    5.30
  -7   7  -2   44.60    7.50
  -7   7  -2   37.90    4.80
  -7   7  -2   50.29    5.60
   7  -7   2   41.60    5.00
   7  -7   2   34.50    4.40
   7  -7   2   43.00    6.50
   7  -7   2   32.10    6.20
   7  -7   2   36.70    4.50
  -8   7  -2    6.40    1.70
  -8   7  -2    0.70    3.70
  -8   7  -2    5.20    4.00
  -8   7  -2    7.40    6.00
   8  -7   2    3.30    3.20
   8  -7   2    5.40    3.80
   8  -7   2   11.10    5.00
   8  -7   2    0.80    4.20
  -9   7  -2  115.39   11.70
  -9   7  -2  114.09    9.30
  -9   7  -2  107.09    9.10
   9  -7   2  114.99   11.60
   9  -7   2  121.49   10.60
   9  -7   2  118.29    9.40
   9  -7   2  113.19    8.80
   9  -7   2  105.99    9.00
 -10   7  -2  183.58   14.60
 -10   7  -2  174.78   12.00
 -10   7  -2  178.48   12.50
  10  -7   2  176.68   12.40
  10  -7   2  177.28   13.60
  10  -7   2  174.88   12.20
  10  -7   2  165.38   14.20
  10  -7   2  195.78   12.30
 -11   7  -2   -3.90    4.80
 -11   7  -2   -3.50    5.30
 -11   7  -2    7.40    4.90
 -11   7  -2   11.30    3.30
  11  -7   2   -2.10    4.20
  11  -7   2   -1.40    3.80
  11  -7   2    3.60    3.70
  11  -7   2   17.00    6.10
  11  -7   2    0.50    4.20
 -12   7  -2    1.90    4.20
 -12   7  -2    9.00    6.70
 -12   7  -2   -1.80    5.10
  12  -7   2    4.40    4.30
  12  -7   2    1.00    4.20
  12  -7   2   -2.80    3.70
  12  -7   2    3.20    4.50
 -13   7  -2    3.00    4.40
 -13   7  -2   -3.20    6.90
 -13   7  -2   -0.20    5.90
  13  -7   2   -1.10    3.90
  13  -7   2    6.50    4.70
  13  -7   2    5.60    4.80
  13  -7   2    3.40    5.20
  13   6  -2   -5.00    6.90
  13   6  -2    2.70    4.80
  13   6  -2    2.80    7.10
  13   6  -2   -1.70    3.40
 -13  -6   2    4.40    6.40
 -13  -6   2    5.90    7.10
 -13  -6   2    3.10    7.30
 -13  -6   2    2.30    5.70
 -13  -6   2   -2.10    6.40
  12   6  -2    3.40    3.40
  12   6  -2   22.60    7.20
  12   6  -2    9.30    7.50
  12   6  -2   12.30    6.70
 -12  -6   2   33.50   16.00
 -12  -6   2    3.30    5.30
 -12  -6   2   17.00    7.20
 -12  -6   2   26.20    9.00
 -12  -6   2   10.70    5.30
  11   6  -2    0.90    6.70
  11   6  -2   14.40    7.50
  11   6  -2    3.40    3.40
  11   6  -2    3.20    4.60
 -11  -6   2    2.60    5.40
 -11  -6   2    1.50    5.70
 -11  -6   2   20.00    7.90
 -11  -6   2    7.70    7.40
  10   6  -2   92.79    8.10
  10   6  -2  116.69   13.60
  10   6  -2   92.59   11.60
  10   6  -2   98.29   15.10
 -10  -6   2   81.19   10.50
 -10  -6   2  102.49   13.10
 -10  -6   2  105.49   11.60
 -10  -6   2   99.89   13.20
   9   6  -2   12.90    6.80
   9   6  -2    5.90    6.40
   9   6  -2    8.10    4.70
   9   6  -2    2.80    3.00
  -9  -6   2    7.70    6.60
  -9  -6   2    8.20    5.80
  -9  -6   2    2.30    6.60
  -9  -6   2   -3.60    5.00
   8   6  -2   -0.60    4.40
   8   6  -2    5.50    2.70
   8   6  -2   10.70    6.50
   8   6  -2    5.00    5.60
  -8  -6   2   10.60    6.90
  -8  -6   2    5.40    6.10
  -8  -6   2    4.00    5.40
   7   6  -2  163.38   13.50
   7   6  -2  143.49    8.60
   7   6  -2  127.69   13.10
   7   6  -2  134.79   11.10
  -7  -6   2  128.29   13.20
  -7  -6   2  152.88   13.30
  -7  -6   2  150.08   12.40
  -7  -6   2  139.29   12.00
   6   6  -2  149.69   12.70
   6   6  -2  150.98   11.30
   6   6  -2  160.88   13.80
  -6  -6   2  149.19   12.00
  -6  -6   2  186.08   13.40
  -6  -6   2  173.28   13.80
  -6  -6   2  148.79   12.10
   5   6  -2   24.00    5.40
   5   6  -2   18.00    5.10
   5   6  -2   18.20    5.80
  -5  -6   2   23.20    6.10
  -5  -6   2   15.60    5.50
  -5  -6   2   12.90    4.70
  -5  -6   2   18.40    5.40
   4   6  -2  113.09    8.50
   4   6  -2   99.99    9.10
   4   6  -2   94.39    9.50
  -4  -6   2  104.99    9.30
  -4  -6   2  107.29    9.10
  -4  -6   2  104.99    9.80
  -4  -6   2   97.69    8.70
   3   6  -2  175.98   11.90
  -3  -6   2  183.78   12.00
  -3  -6   2  185.18   12.60
  -3  -6   2  193.78   12.20
  -3  -6   2  169.98   11.90
   2   6  -2   28.90    5.60
   2   6  -2   25.40    4.80
   2   6  -2   16.50    4.00
  -2  -6   2   22.30    5.20
  -2  -6   2   17.20    5.50
  -2  -6   2   24.90    5.10
  -2  -6   2   31.10    5.20
   1   6  -2  156.88    9.30
   1   6  -2  138.09    9.80
   1   6  -2  152.78    9.60
   1   6  -2  154.18    8.10
  -1  -6   2  144.89    9.20
  -1  -6   2  160.08   10.30
  -1  -6   2  141.59    9.80
   0   6  -2    6.10    2.90
   0   6  -2    5.40    5.60
   0   6  -2    5.90    3.20
   0   6  -2    6.10    2.30
   0   6  -2   12.70    2.80
   0  -6   2   10.00    2.00
   0  -6   2    7.40    2.70
   0  -6   2   12.60    4.30
   0  -6   2    6.00    3.00
   0  -6   2    6.40    3.50
   0  -6   2    7.80    2.20
  -1   6  -2   25.10    3.60
  -1   6  -2   27.10    3.30
   1  -6   2   26.00    3.20
   1  -6   2   32.00    3.80
   1  -6   2   29.30    3.80
   1  -6   2   28.40    3.20
   1  -6   2   26.80    4.30
  -2   6  -2    0.90    5.10
   2  -6   2    3.60    2.80
   2  -6   2    5.00    3.10
   2  -6   2    1.30    2.90
   2  -6   2    5.70    3.90
   2  -6   2   -0.10    1.80
   2  -6   2    0.20    4.20
  -3   6  -2    8.10    4.50
   3  -6   2   10.90    3.30
   3  -6   2    7.00    2.80
   3  -6   2   11.60    4.70
   3  -6   2   14.70    3.60
   3  -6   2   17.10    3.40
   3  -6   2   11.80    3.90
  -4   6  -2  334.27   19.10
   4  -6   2  377.16   19.80
   4  -6   2  387.16   19.60
   4  -6   2  343.67   18.60
   4  -6   2  357.56   19.60
   4  -6   2  406.06   18.30
  -5   6  -2   -1.80    1.80
  -5   6  -2    2.00    2.70
  -5   6  -2    3.00    4.30
   5  -6   2    0.90    3.10
   5  -6   2    2.10    3.20
   5  -6   2   -0.20    1.80
   5  -6   2   -1.50    2.20
   5  -6   2   -3.00    1.90
  -6   6  -2  124.69    7.80
  -6   6  -2  134.29   10.30
  -6   6  -2  125.79    8.10
  -6   6  -2  117.99    8.20
   6  -6   2  132.49   10.50
   6  -6   2  131.19    7.70
   6  -6   2  121.49    8.00
   6  -6   2  128.89    7.90
   6  -6   2  129.19    9.00
  -7   6  -2  188.28   11.30
  -7   6  -2  201.58   11.40
  -7   6  -2  179.38   11.80
  -7   6  -2  194.08   13.30
   7  -6   2  210.48   13.10
   7  -6   2  181.78   11.40
   7  -6   2  198.68   12.50
   7  -6   2  198.08   13.80
  -8   6  -2    2.50    1.60
  -8   6  -2    3.10    3.50
  -8   6  -2   -0.60    3.40
  -8   6  -2   -0.40    5.40
   8  -6   2   -0.20    3.60
   8  -6   2    0.20    3.00
   8  -6   2    0.60    3.50
   8  -6   2    0.60    4.30
  -9   6  -2  163.68   14.20
  -9   6  -2  167.88   11.30
  -9   6  -2  169.88   13.40
   9  -6   2  161.78   12.60
   9  -6   2  171.88   11.70
   9  -6   2  145.69   11.00
   9  -6   2  154.58   11.80
   9  -6   2  176.18   13.60
 -10   6  -2   28.80    6.50
 -10   6  -2   21.70    7.10
 -10   6  -2   33.80    6.90
  10  -6   2   26.90    5.90
  10  -6   2   24.60    5.90
  10  -6   2   28.40    6.00
  10  -6   2   31.60    6.40
  10  -6   2   27.80    7.30
 -11   6  -2    2.60    2.10
 -11   6  -2    4.30    6.60
 -11   6  -2    3.20    4.90
 -11   6  -2    6.60    6.60
  11  -6   2   -0.70    4.10
  11  -6   2    3.10    4.40
  11  -6   2    6.90    4.80
  11  -6   2    1.60    4.10
  11  -6   2    3.90    4.10
 -12   6  -2   14.60    7.00
 -12   6  -2   -1.80    5.40
 -12   6  -2    4.30    3.70
 -12   6  -2   10.50    4.90
  12  -6   2    2.50    4.30
  12  -6   2    2.50    4.40
  12  -6   2    2.10    4.00
  12  -6   2    5.10    4.70
  12  -6   2    3.20    4.40
 -13   6  -2   32.70    6.70
 -13   6  -2   34.90    8.40
 -13   6  -2   32.40    8.70
  13  -6   2   22.70    6.80
  13  -6   2   30.30    7.20
  13  -6   2   31.30    7.50
  13  -6   2   16.00    5.60
  13  -6   2   37.70    8.70
 -14   6  -2    6.00    7.30
 -14   6  -2    8.50    5.20
 -14   6  -2   -6.20    6.40
  14  -6   2    8.50    5.40
  14  -6   2    1.90    4.10
  14  -6   2   -5.10    4.20
  14  -6   2   -0.20    4.20
  14  -6   2   -6.50    4.90
  14   5  -2    1.30    6.80
  14   5  -2   20.90    5.20
  14   5  -2   12.40    6.90
  14   5  -2   14.00    6.30
 -14  -5   2    6.70    6.90
 -14  -5   2   15.90    7.10
 -14  -5   2   24.40    9.80
 -14  -5   2    2.00    6.80
 -14  -5   2   34.20    8.40
  13   5  -2    0.70    7.10
  13   5  -2   12.30    8.00
  13   5  -2   19.40    6.20
  13   5  -2    8.80    4.40
 -13  -5   2    9.90    5.80
 -13  -5   2   11.00    7.00
 -13  -5   2   22.40    8.40
 -13  -5   2   20.50    8.50
 -13  -5   2    6.80    7.60
  12   5  -2   20.50    7.70
  12   5  -2   27.50    9.20
  12   5  -2   15.60    8.00
  12   5  -2   16.40    5.40
 -12  -5   2   20.80    7.50
 -12  -5   2   16.90    8.10
 -12  -5   2   17.60    6.60
 -12  -5   2   22.50    8.70
  11   5  -2   -0.90    7.70
  11   5  -2   -0.80    6.10
  11   5  -2    3.00    5.50
  11   5  -2    0.70    3.30
 -11  -5   2    6.90    5.70
 -11  -5   2    5.80    5.60
 -11  -5   2   -0.20    5.10
 -11  -5   2    3.00    7.20
  10   5  -2   72.69    7.90
  10   5  -2   89.69   13.80
  10   5  -2   90.69   13.20
  10   5  -2  101.09   12.10
 -10  -5   2   92.49   14.60
 -10  -5   2   98.49   12.30
 -10  -5   2   84.99   12.40
 -10  -5   2   84.09   10.60
   9   5  -2   15.30    5.10
   9   5  -2   23.20    7.90
   9   5  -2   14.30    7.60
   9   5  -2   15.80    4.10
  -9  -5   2   19.00    7.80
  -9  -5   2   23.00    7.90
  -9  -5   2   10.80    6.10
  -9  -5   2   18.90    7.20
   8   5  -2   11.60    5.80
   8   5  -2    9.10    3.30
   8   5  -2    6.70    4.40
   8   5  -2    5.90    6.10
  -8  -5   2   15.80    6.60
  -8  -5   2    4.40    5.70
  -8  -5   2   13.10    5.60
  -8  -5   2    3.30    5.50
   7   5  -2  337.57   21.20
   7   5  -2  341.17   17.50
   7   5  -2  344.27   21.90
   7   5  -2  327.97   19.10
  -7  -5   2  349.37   20.20
  -7  -5   2  352.76   22.20
  -7  -5   2  353.16   21.30
  -7  -5   2  315.67   20.10
   6   5  -2  265.27   18.60
   6   5  -2  273.97   18.10
   6   5  -2  307.27   14.80
   6   5  -2  289.47   16.70
  -6  -5   2  309.77   18.60
  -6  -5   2  283.27   17.50
  -6  -5   2  305.87   17.60
  -6  -5   2  284.17   18.80
[truncated: 3,717,547 more chars]
